# Supplementary material for: Efficient EM Estimation for the Pogit Model via Polya-Gamma Augmentation
Source: Entropy (Basel). 2026 Feb 11;28(2):207. doi: 10.3390/e28020207 (PMC12939104; doi:10.3390/e28020207)
Supplement: Supplementary file 1 [file entropy-28-00207-s001.zip]

Archive with 484 entries (308 files):
- Supplementary_File_S1/
- Supplementary_File_S1/.gitignore
- Supplementary_File_S1/.Rprofile
- Supplementary_File_S1/build/
- Supplementary_File_S1/build/fig_experiment_01.svg
- Supplementary_File_S1/build/fig_experiment_02.svg
- Supplementary_File_S1/build/fig_experiment_03.svg
- Supplementary_File_S1/build/fig_experiment_04.svg
- Supplementary_File_S1/build/fig_experiment_05.svg
- Supplementary_File_S1/debug.log
- Supplementary_File_S1/EMPogit/
- Supplementary_File_S1/EMPogit/.gitignore
- Supplementary_File_S1/EMPogit/LICENSE
- Supplementary_File_S1/EMPogit/Manifest.toml
- Supplementary_File_S1/EMPogit/Project.toml
- Supplementary_File_S1/EMPogit/README.md
- Supplementary_File_S1/EMPogit/src/
- Supplementary_File_S1/EMPogit/src/EMPogit.jl
- Supplementary_File_S1/EMPogit/src/estep.jl
- Supplementary_File_S1/EMPogit/src/fit.jl
- Supplementary_File_S1/EMPogit/src/loglik.jl
- Supplementary_File_S1/EMPogit/src/model.jl
- Supplementary_File_S1/EMPogit/src/mstep.jl
- Supplementary_File_S1/EMPogit/src/prec.jl
- Supplementary_File_S1/EMPogit/src/scratch.jl
- Supplementary_File_S1/EMPogit/src/summarize.jl
- Supplementary_File_S1/EMPogit/src/toy_data.jl
- Supplementary_File_S1/EMPogit/src/utils.jl
- Supplementary_File_S1/EMPogit/test/
- Supplementary_File_S1/EMPogit/test/runtests.jl
- Supplementary_File_S1/em_pogit_paper_experiments.Rproj
- Supplementary_File_S1/experiment_01.R
- Supplementary_File_S1/experiment_02.R
- Supplementary_File_S1/experiment_03.R
- Supplementary_File_S1/experiment_04.R
- Supplementary_File_S1/experiment_05.R
- Supplementary_File_S1/new_experiment_01.R
- Supplementary_File_S1/new_experiment_02.R
- Supplementary_File_S1/new_experiment_03.R
- Supplementary_File_S1/README.md
- Supplementary_File_S1/renv/
- Supplementary_File_S1/renv/.gitignore
- Supplementary_File_S1/renv/activate.R
- Supplementary_File_S1/renv/settings.json
- Supplementary_File_S1/renv.lock
- Supplementary_File_S1/RMEMPogit/
- Supplementary_File_S1/RMEMPogit/.git/
- Supplementary_File_S1/RMEMPogit/.git/COMMIT_EDITMSG
- Supplementary_File_S1/RMEMPogit/.git/config
- Supplementary_File_S1/RMEMPogit/.git/description
- Supplementary_File_S1/RMEMPogit/.git/FETCH_HEAD
- Supplementary_File_S1/RMEMPogit/.git/HEAD
- Supplementary_File_S1/RMEMPogit/.git/hooks/
- Supplementary_File_S1/RMEMPogit/.git/hooks/README.sample
- Supplementary_File_S1/RMEMPogit/.git/index
- Supplementary_File_S1/RMEMPogit/.git/info/
- Supplementary_File_S1/RMEMPogit/.git/info/exclude
- Supplementary_File_S1/RMEMPogit/.git/logs/
- Supplementary_File_S1/RMEMPogit/.git/logs/HEAD
- Supplementary_File_S1/RMEMPogit/.git/logs/refs/
- Supplementary_File_S1/RMEMPogit/.git/logs/refs/heads/
- Supplementary_File_S1/RMEMPogit/.git/logs/refs/heads/master
- Supplementary_File_S1/RMEMPogit/.git/logs/refs/remotes/
- Supplementary_File_S1/RMEMPogit/.git/logs/refs/remotes/origin/
- Supplementary_File_S1/RMEMPogit/.git/logs/refs/remotes/origin/HEAD
- Supplementary_File_S1/RMEMPogit/.git/logs/refs/remotes/origin/master
- Supplementary_File_S1/RMEMPogit/.git/objects/
- Supplementary_File_S1/RMEMPogit/.git/objects/05/
- Supplementary_File_S1/RMEMPogit/.git/objects/05/fd91201554b39704d27b3fe06ad8dd93f09e78
- Supplementary_File_S1/RMEMPogit/.git/objects/0a/
- Supplementary_File_S1/RMEMPogit/.git/objects/0a/9420d044281f40b05ad894febfa0a686b67838
- Supplementary_File_S1/RMEMPogit/.git/objects/0c/
- Supplementary_File_S1/RMEMPogit/.git/objects/0c/d3114ec2c1623e21aa55bda9e3b1d9baa2fdfd
- Supplementary_File_S1/RMEMPogit/.git/objects/11/
- Supplementary_File_S1/RMEMPogit/.git/objects/11/0a13e3fbdb6547946eaeb943dee21132544b5f
- Supplementary_File_S1/RMEMPogit/.git/objects/11/d4efefa4449436ee8070a8c3de0c168865d497
- Supplementary_File_S1/RMEMPogit/.git/objects/15/
- Supplementary_File_S1/RMEMPogit/.git/objects/15/1fd693d5143056ff34feaca2d4d83fff47c251
- Supplementary_File_S1/RMEMPogit/.git/objects/18/
- Supplementary_File_S1/RMEMPogit/.git/objects/18/e51ca7f2900d0bad0136b1f8c72f6320ac3807
- Supplementary_File_S1/RMEMPogit/.git/objects/1a/
- Supplementary_File_S1/RMEMPogit/.git/objects/1a/8d02ae7c65414c9782928e923ffcc3f3fcaf7e
- Supplementary_File_S1/RMEMPogit/.git/objects/1f/
- Supplementary_File_S1/RMEMPogit/.git/objects/1f/ba1a41a0e941edc266e8d0e7d6b3c181f72ab6
- Supplementary_File_S1/RMEMPogit/.git/objects/21/
- Supplementary_File_S1/RMEMPogit/.git/objects/21/e5777d572185b6abddfd19b8c5ab1ff8204b15
- Supplementary_File_S1/RMEMPogit/.git/objects/25/
- Supplementary_File_S1/RMEMPogit/.git/objects/25/b7fab61b0b5aa60c94bf9f967ac3fd666c1ac1
- Supplementary_File_S1/RMEMPogit/.git/objects/2e/
- Supplementary_File_S1/RMEMPogit/.git/objects/2e/9bcc6e7725706e9a780b7aebdeedd05e634c26
- Supplementary_File_S1/RMEMPogit/.git/objects/38/
- Supplementary_File_S1/RMEMPogit/.git/objects/38/73a25ddb046c6210cdd95fa1781c11cfd5424d
- Supplementary_File_S1/RMEMPogit/.git/objects/3b/
- Supplementary_File_S1/RMEMPogit/.git/objects/3b/67a77ba3a17c2d6167b6e81dc495d220525840
- Supplementary_File_S1/RMEMPogit/.git/objects/3e/
- Supplementary_File_S1/RMEMPogit/.git/objects/3e/5142450de9108c6ae526be8482d36cd118bf02
- Supplementary_File_S1/RMEMPogit/.git/objects/44/
- Supplementary_File_S1/RMEMPogit/.git/objects/44/748f0cba75bde3fa41fe590a24fd28e08f92cb
- Supplementary_File_S1/RMEMPogit/.git/objects/4b/
- Supplementary_File_S1/RMEMPogit/.git/objects/4b/825dc642cb6eb9a060e54bf8d69288fbee4904
- Supplementary_File_S1/RMEMPogit/.git/objects/4b/f32dc1ebe5ba0b1b72a21a28fe946e63a198a7
- Supplementary_File_S1/RMEMPogit/.git/objects/4f/
- Supplementary_File_S1/RMEMPogit/.git/objects/4f/ccf86e6f16abe0eda8ddf9a799170ff9b68e1d
- Supplementary_File_S1/RMEMPogit/.git/objects/53/
- Supplementary_File_S1/RMEMPogit/.git/objects/53/cda4d9cf07ad82500ca0ffb1481b17618b2cd7
- Supplementary_File_S1/RMEMPogit/.git/objects/56/
- Supplementary_File_S1/RMEMPogit/.git/objects/56/6355e12621fb2bea5be52708574d59c1df19ca
- Supplementary_File_S1/RMEMPogit/.git/objects/58/
- Supplementary_File_S1/RMEMPogit/.git/objects/58/2b6405314a198e6f3eb6f1bca6b3c982471d34
- Supplementary_File_S1/RMEMPogit/.git/objects/5e/
- Supplementary_File_S1/RMEMPogit/.git/objects/5e/656bfc57c6b2454b50d3efa36ac88c68496e1a
- Supplementary_File_S1/RMEMPogit/.git/objects/63/
- Supplementary_File_S1/RMEMPogit/.git/objects/63/5f007e03ada881538c1b1bdaf021275bd14239
- Supplementary_File_S1/RMEMPogit/.git/objects/68/
- Supplementary_File_S1/RMEMPogit/.git/objects/68/79b4d054529e221aef5c30da0aa4eb05be2252
- Supplementary_File_S1/RMEMPogit/.git/objects/70/
- Supplementary_File_S1/RMEMPogit/.git/objects/70/0707ced32fb4e449f9beaf23ec7d5f77b7657d
- Supplementary_File_S1/RMEMPogit/.git/objects/74/
- Supplementary_File_S1/RMEMPogit/.git/objects/74/2a37bac35e159e2871a1dcae963ad888d54148
- Supplementary_File_S1/RMEMPogit/.git/objects/85/
- Supplementary_File_S1/RMEMPogit/.git/objects/85/83e8a95cdabe32df9bebc1de324e5d152c74ff
- Supplementary_File_S1/RMEMPogit/.git/objects/8b/
- Supplementary_File_S1/RMEMPogit/.git/objects/8b/137891791fe96927ad78e64b0aad7bded08bdc
- Supplementary_File_S1/RMEMPogit/.git/objects/90/
- Supplementary_File_S1/RMEMPogit/.git/objects/90/a0575eff243e4a7135a0226dc38d4c2ce1c214
- Supplementary_File_S1/RMEMPogit/.git/objects/90/f9ad463229fd2acfa3545d22157b535a505567
- Supplementary_File_S1/RMEMPogit/.git/objects/92/
- Supplementary_File_S1/RMEMPogit/.git/objects/92/7ce053f14c84043d639949fc05e8ac78a0b923
- Supplementary_File_S1/RMEMPogit/.git/objects/94/
- Supplementary_File_S1/RMEMPogit/.git/objects/94/7c9b9f7a6383b2af7f2bf87aaf9c5344354937
- Supplementary_File_S1/RMEMPogit/.git/objects/a6/
- Supplementary_File_S1/RMEMPogit/.git/objects/a6/68572fdbc9d3f74ab5746946b6e66f2910c748
- Supplementary_File_S1/RMEMPogit/.git/objects/b3/
- Supplementary_File_S1/RMEMPogit/.git/objects/b3/419e545a86a48c80c73a92bde49bd40563010b
- Supplementary_File_S1/RMEMPogit/.git/objects/c7/
- Supplementary_File_S1/RMEMPogit/.git/objects/c7/6df5dde3baab8d8b20ce883656d6b989c710a3
- Supplementary_File_S1/RMEMPogit/.git/objects/c8/
- Supplementary_File_S1/RMEMPogit/.git/objects/c8/0f508877069f819ccd2e482145d28e3e37784b
- Supplementary_File_S1/RMEMPogit/.git/objects/c9/
- Supplementary_File_S1/RMEMPogit/.git/objects/c9/509e02343e5394376dae97252f8c4b67c82ee5
- Supplementary_File_S1/RMEMPogit/.git/objects/cc/
- Supplementary_File_S1/RMEMPogit/.git/objects/cc/4caae3a1e976264e90102ce78f7e36b1ce2fe5
- Supplementary_File_S1/RMEMPogit/.git/objects/d1/
- Supplementary_File_S1/RMEMPogit/.git/objects/d1/f09121bc01cee4a9b07a5986a3c41048bc3045
- Supplementary_File_S1/RMEMPogit/.git/objects/d1/fffead7e9536a6e889f55d3f666c7838d63b8f
- Supplementary_File_S1/RMEMPogit/.git/objects/d6/
- Supplementary_File_S1/RMEMPogit/.git/objects/d6/6c0c13d205f286dc5d985e5c88d2900ba0d5b2
- Supplementary_File_S1/RMEMPogit/.git/objects/dd/
- Supplementary_File_S1/RMEMPogit/.git/objects/dd/412920c1a18f4c90e53397b9db159821a51ada
- Supplementary_File_S1/RMEMPogit/.git/objects/de/
- Supplementary_File_S1/RMEMPogit/.git/objects/de/4c09cf991a89be9177757fd775f629e7c23343
- Supplementary_File_S1/RMEMPogit/.git/objects/ed/
- Supplementary_File_S1/RMEMPogit/.git/objects/ed/90385f598557f10c5d1ff39eccb7db787eaba8
- Supplementary_File_S1/RMEMPogit/.git/objects/f5/
- Supplementary_File_S1/RMEMPogit/.git/objects/f5/21f6d82631b90f8335e423ec00bdf6737a5d36
- Supplementary_File_S1/RMEMPogit/.git/objects/f7/
- Supplementary_File_S1/RMEMPogit/.git/objects/f7/6beb051578130733a1beb5306e3cf9b443adf8
- Supplementary_File_S1/RMEMPogit/.git/objects/f8/
- Supplementary_File_S1/RMEMPogit/.git/objects/f8/8be2acd14d285fcfe542643362b915e6383e9d
- Supplementary_File_S1/RMEMPogit/.git/objects/ff/
- Supplementary_File_S1/RMEMPogit/.git/objects/ff/25ebcb446a0ba297053b6d7d19f81fe5bc6844
- Supplementary_File_S1/RMEMPogit/.git/objects/info/
- Supplementary_File_S1/RMEMPogit/.git/objects/pack/
- Supplementary_File_S1/RMEMPogit/.git/ORIG_HEAD
- Supplementary_File_S1/RMEMPogit/.git/refs/
- Supplementary_File_S1/RMEMPogit/.git/refs/heads/
- Supplementary_File_S1/RMEMPogit/.git/refs/heads/master
- Supplementary_File_S1/RMEMPogit/.git/refs/remotes/
- Supplementary_File_S1/RMEMPogit/.git/refs/remotes/origin/
- Supplementary_File_S1/RMEMPogit/.git/refs/remotes/origin/HEAD
- Supplementary_File_S1/RMEMPogit/.git/refs/remotes/origin/master
- Supplementary_File_S1/RMEMPogit/.git/refs/tags/
- Supplementary_File_S1/RMEMPogit/.github/
- Supplementary_File_S1/RMEMPogit/.github/dependabot.yml
- Supplementary_File_S1/RMEMPogit/.github/workflows/
- Supplementary_File_S1/RMEMPogit/.github/workflows/CI.yml
- Supplementary_File_S1/RMEMPogit/.github/workflows/CompatHelper.yml
- Supplementary_File_S1/RMEMPogit/.github/workflows/TagBot.yml
- Supplementary_File_S1/RMEMPogit/.gitignore
- Supplementary_File_S1/RMEMPogit/LICENSE
- Supplementary_File_S1/RMEMPogit/Manifest.toml
- Supplementary_File_S1/RMEMPogit/Project.toml
- Supplementary_File_S1/RMEMPogit/README.md
- Supplementary_File_S1/RMEMPogit/src/
- Supplementary_File_S1/RMEMPogit/src/estep.jl
- Supplementary_File_S1/RMEMPogit/src/fit.jl
- Supplementary_File_S1/RMEMPogit/src/loglik.jl
- Supplementary_File_S1/RMEMPogit/src/model.jl
- Supplementary_File_S1/RMEMPogit/src/mstep.jl
- Supplementary_File_S1/RMEMPogit/src/prec.jl
- Supplementary_File_S1/RMEMPogit/src/RMEMPogit.jl
- Supplementary_File_S1/RMEMPogit/src/scratch.jl
- Supplementary_File_S1/RMEMPogit/src/summarize.jl
- Supplementary_File_S1/RMEMPogit/src/toy_data.jl
- Supplementary_File_S1/RMEMPogit/src/utils.jl
- Supplementary_File_S1/RMEMPogit/test/
- Supplementary_File_S1/RMEMPogit/test/runtests.jl
- Supplementary_File_S1/SQEMPogit/
- Supplementary_File_S1/SQEMPogit/.git/
- Supplementary_File_S1/SQEMPogit/.git/COMMIT_EDITMSG
- Supplementary_File_S1/SQEMPogit/.git/config
- Supplementary_File_S1/SQEMPogit/.git/description
- Supplementary_File_S1/SQEMPogit/.git/FETCH_HEAD
- Supplementary_File_S1/SQEMPogit/.git/HEAD
- Supplementary_File_S1/SQEMPogit/.git/hooks/
- Supplementary_File_S1/SQEMPogit/.git/hooks/README.sample
- Supplementary_File_S1/SQEMPogit/.git/index
- Supplementary_File_S1/SQEMPogit/.git/info/
- Supplementary_File_S1/SQEMPogit/.git/info/exclude
- Supplementary_File_S1/SQEMPogit/.git/logs/
- Supplementary_File_S1/SQEMPogit/.git/logs/HEAD
- Supplementary_File_S1/SQEMPogit/.git/logs/refs/
- Supplementary_File_S1/SQEMPogit/.git/logs/refs/heads/
- Supplementary_File_S1/SQEMPogit/.git/logs/refs/heads/master
- Supplementary_File_S1/SQEMPogit/.git/logs/refs/remotes/
- Supplementary_File_S1/SQEMPogit/.git/logs/refs/remotes/origin/
- Supplementary_File_S1/SQEMPogit/.git/logs/refs/remotes/origin/HEAD
- Supplementary_File_S1/SQEMPogit/.git/logs/refs/remotes/origin/master
- Supplementary_File_S1/SQEMPogit/.git/objects/
- Supplementary_File_S1/SQEMPogit/.git/objects/02/
- Supplementary_File_S1/SQEMPogit/.git/objects/02/7c9b8454a6a246ec430f94e0c0a70d9063aa7d
- Supplementary_File_S1/SQEMPogit/.git/objects/0a/
- Supplementary_File_S1/SQEMPogit/.git/objects/0a/9420d044281f40b05ad894febfa0a686b67838
- Supplementary_File_S1/SQEMPogit/.git/objects/0c/
- Supplementary_File_S1/SQEMPogit/.git/objects/0c/d3114ec2c1623e21aa55bda9e3b1d9baa2fdfd
- Supplementary_File_S1/SQEMPogit/.git/objects/13/
- Supplementary_File_S1/SQEMPogit/.git/objects/13/7aac6f76df3148bb313f566541ed64c9f9e9d3
- Supplementary_File_S1/SQEMPogit/.git/objects/18/
- Supplementary_File_S1/SQEMPogit/.git/objects/18/e51ca7f2900d0bad0136b1f8c72f6320ac3807
- Supplementary_File_S1/SQEMPogit/.git/objects/1a/
- Supplementary_File_S1/SQEMPogit/.git/objects/1a/8d02ae7c65414c9782928e923ffcc3f3fcaf7e
- Supplementary_File_S1/SQEMPogit/.git/objects/1c/
- Supplementary_File_S1/SQEMPogit/.git/objects/1c/86fa73b657b6f413cb9826094e95533d7d6912
- Supplementary_File_S1/SQEMPogit/.git/objects/20/
- Supplementary_File_S1/SQEMPogit/.git/objects/20/ebaaf0e6e4c5c70440da15bb7c0f7541962fd1
- Supplementary_File_S1/SQEMPogit/.git/objects/26/
- Supplementary_File_S1/SQEMPogit/.git/objects/26/b939bd77cd96e45f4078e66c8304e598d70a79
- Supplementary_File_S1/SQEMPogit/.git/objects/2c/
- Supplementary_File_S1/SQEMPogit/.git/objects/2c/ce33460ba94acc816e8c875296cec02df84049
- Supplementary_File_S1/SQEMPogit/.git/objects/2e/
- Supplementary_File_S1/SQEMPogit/.git/objects/2e/9bcc6e7725706e9a780b7aebdeedd05e634c26
- Supplementary_File_S1/SQEMPogit/.git/objects/2e/eccd6b3793f976db7f89f3998b9416f2933b45
- Supplementary_File_S1/SQEMPogit/.git/objects/32/
- Supplementary_File_S1/SQEMPogit/.git/objects/32/0be8d2227e540be4c64347096e4798f735430c
- Supplementary_File_S1/SQEMPogit/.git/objects/34/
- Supplementary_File_S1/SQEMPogit/.git/objects/34/8ca57c5b3576d774d13ef2d34ea700d7629196
- Supplementary_File_S1/SQEMPogit/.git/objects/35/
- Supplementary_File_S1/SQEMPogit/.git/objects/35/e1d1fa6692ba89dbe2d9ad0896ede6c3c0c998
- Supplementary_File_S1/SQEMPogit/.git/objects/36/
- Supplementary_File_S1/SQEMPogit/.git/objects/36/c6df3d09c00fa1189ec84b23552fa842a2768d
- Supplementary_File_S1/SQEMPogit/.git/objects/45/
- Supplementary_File_S1/SQEMPogit/.git/objects/45/8cd86505c14307a66cc825c2edd22a1f82c80a
- Supplementary_File_S1/SQEMPogit/.git/objects/46/
- Supplementary_File_S1/SQEMPogit/.git/objects/46/17aab2b36167eb83329b0d511fdf03d21bd4a3
- Supplementary_File_S1/SQEMPogit/.git/objects/46/786ccbfa9613ea2bb6cc8a846a442f9b9e9be8
- Supplementary_File_S1/SQEMPogit/.git/objects/4b/
- Supplementary_File_S1/SQEMPogit/.git/objects/4b/825dc642cb6eb9a060e54bf8d69288fbee4904
- Supplementary_File_S1/SQEMPogit/.git/objects/4c/
- Supplementary_File_S1/SQEMPogit/.git/objects/4c/1c591ca3e96844d97d3b0c022bc1b6f7476b68
- Supplementary_File_S1/SQEMPogit/.git/objects/55/
- Supplementary_File_S1/SQEMPogit/.git/objects/55/c6571bfbf66edb2176ea7b33072a78e41737da
- Supplementary_File_S1/SQEMPogit/.git/objects/59/
- Supplementary_File_S1/SQEMPogit/.git/objects/59/3bed15db34a3f077568a8a8eb7457026639caa
- Supplementary_File_S1/SQEMPogit/.git/objects/67/
- Supplementary_File_S1/SQEMPogit/.git/objects/67/f5e89dfe2289a2e9f6f2a6d3c8fdb3a97cbff8
- Supplementary_File_S1/SQEMPogit/.git/objects/6a/
- Supplementary_File_S1/SQEMPogit/.git/objects/6a/27b62d4feeba3407cdba6cdf0494f7b2e4a93d
- Supplementary_File_S1/SQEMPogit/.git/objects/6c/
- Supplementary_File_S1/SQEMPogit/.git/objects/6c/76842795863bb9138b96d8f8621575b2cf3416
- Supplementary_File_S1/SQEMPogit/.git/objects/6e/
- Supplementary_File_S1/SQEMPogit/.git/objects/6e/265cc55a88eace023d3cba951c44336fc3bbae
- Supplementary_File_S1/SQEMPogit/.git/objects/70/
- Supplementary_File_S1/SQEMPogit/.git/objects/70/0707ced32fb4e449f9beaf23ec7d5f77b7657d
- Supplementary_File_S1/SQEMPogit/.git/objects/70/843976d53e5875e431eb3ae57d3b373cad06c2
- Supplementary_File_S1/SQEMPogit/.git/objects/78/
- Supplementary_File_S1/SQEMPogit/.git/objects/78/58fca26c1e944f2146f1e889b3649eb79d0ad8
- Supplementary_File_S1/SQEMPogit/.git/objects/79/
- Supplementary_File_S1/SQEMPogit/.git/objects/79/bf649b95311a34362a706530e7601dbfa8b0b7
- Supplementary_File_S1/SQEMPogit/.git/objects/7a/
- Supplementary_File_S1/SQEMPogit/.git/objects/7a/830f372df36c7f9d368b0b46aa6fde2939442b
- Supplementary_File_S1/SQEMPogit/.git/objects/7e/
- Supplementary_File_S1/SQEMPogit/.git/objects/7e/7080253fd017ac7b662222c1e99a3981405e7a
- Supplementary_File_S1/SQEMPogit/.git/objects/7e/ba20beefea352367f3afd1485e546eba62addf
- Supplementary_File_S1/SQEMPogit/.git/objects/81/
- Supplementary_File_S1/SQEMPogit/.git/objects/81/7c93893e0fdfa8389a3578e7fd2881fcbd098d
- Supplementary_File_S1/SQEMPogit/.git/objects/81/c5e3c092d576370c3ba3b8348a0d96bfc1cc93
- Supplementary_File_S1/SQEMPogit/.git/objects/87/
- Supplementary_File_S1/SQEMPogit/.git/objects/87/e42bcdccbcf66583e7e51e7187b481eb37d6b8
- Supplementary_File_S1/SQEMPogit/.git/objects/88/
- Supplementary_File_S1/SQEMPogit/.git/objects/88/520570c84e8f23499bb7d916a0f67dcb00728a
- Supplementary_File_S1/SQEMPogit/.git/objects/8b/
- Supplementary_File_S1/SQEMPogit/.git/objects/8b/137891791fe96927ad78e64b0aad7bded08bdc
- Supplementary_File_S1/SQEMPogit/.git/objects/8e/
- Supplementary_File_S1/SQEMPogit/.git/objects/8e/732e019830ac3705a605ac35b705497026f308
- Supplementary_File_S1/SQEMPogit/.git/objects/90/
- Supplementary_File_S1/SQEMPogit/.git/objects/90/f9ad463229fd2acfa3545d22157b535a505567
- Supplementary_File_S1/SQEMPogit/.git/objects/92/
- Supplementary_File_S1/SQEMPogit/.git/objects/92/ad6711aac52d9015f4d6e9d4f8de0997fb54e8
- Supplementary_File_S1/SQEMPogit/.git/objects/92/d3ecbb1b0941c8f4df8aa1ebdb1badd52261ce
- Supplementary_File_S1/SQEMPogit/.git/objects/98/
[truncated: 184 more entries]
