# Supplementary material for: Efficient EM Estimation for the Pogit Model via Polya-Gamma Augmentation
Source: Entropy (Basel). 2026 Feb 11;28(2):207. doi: 10.3390/e28020207 (PMC12939104; doi:10.3390/e28020207)
Supplement: Supplementary file 1 [file entropy-28-00207-s001.zip › Supplementary_File_S1/debug.log]

[0126/231604.604:ERROR:third_party\crashpad\crashpad\util\win\registration_protocol_win.cc:108] CreateFile: The system cannot find the file specified. (0x2)
