# Supplementary material for: Efficient EM Estimation for the Pogit Model via Polya-Gamma Augmentation
Source: Entropy (Basel). 2026 Feb 11;28(2):207. doi: 10.3390/e28020207 (PMC12939104; doi:10.3390/e28020207)
Supplement: Supplementary file 1 [file entropy-28-00207-s001.zip › Supplementary_File_S1/EMPogit/src/EMPogit.jl]

module EMPogit

using DataFrames: DataFrames
using Distributions: Distributions
using LinearAlgebra: LinearAlgebra
using LoopVectorization: LoopVectorization
using Random: Random

const DF = DataFrames
const DT = Distributions
const LA = LinearAlgebra
const LV = LoopVectorization
const RD = Random

include("utils.jl")
include("toy_data.jl")
include("scratch.jl")
include("model.jl")
include("loglik.jl")
include("estep.jl")
include("mstep.jl")
include("fit.jl")
include("prec.jl")
include("summarize.jl")

export toy_data
export Model
export fit!

export get_code
export get_iterations
export get_loglikelihood

export summarize_bhat
export summarize_theta
export summarize_lambda
export summarize_nhat

end
