# Supplementary material for: Efficient EM Estimation for the Pogit Model via Polya-Gamma Augmentation
Source: Entropy (Basel). 2026 Feb 11;28(2):207. doi: 10.3390/e28020207 (PMC12939104; doi:10.3390/e28020207)
Supplement: Supplementary file 1 [file entropy-28-00207-s001.zip › Supplementary_File_S1/EMPogit/src/loglik.jl]

"Return the log-likelihood of the model given its data and parameters."
function loglik(model::Model)
    (; y, e, scratch) = model
    λ = scratch.λ
    θ = scratch.θ
    out = 0.0
    for i in eachindex(y)
        mu = exp(e[i] * λ[i] * θ[i])
        out += DT.logpdf(DT.Poisson(mu), y[i])
    end
    return out
end
