# Supplementary material for: Efficient EM Estimation for the Pogit Model via Polya-Gamma Augmentation
Source: Entropy (Basel). 2026 Feb 11;28(2):207. doi: 10.3390/e28020207 (PMC12939104; doi:10.3390/e28020207)
Supplement: Supplementary file 1 [file entropy-28-00207-s001.zip › Supplementary_File_S1/EMPogit/src/mstep.jl]

"""
    mstep!(model::Model)

Run the M-step of the EM algorithm.

Updates the regression coefficients by solving two weighted least-squares
problems using the sufficient statistics computed in the E-step.
"""
function mstep!(model::Model)
    (; h1, h2, Q1, Q2, β1, β2, β) = model.scratch

    @. β1 = h1
    S1 = LA.Symmetric(Q1)
    F1 = LA.cholesky!(S1)
    LA.ldiv!(F1, β1)

    @. β2 = h2
    S2 = LA.Symmetric(Q2)
    F2 = LA.cholesky!(S2)
    LA.ldiv!(F2, β2)

    vcat!(β, β1, β2)

    return nothing
end
