# Supplementary material for: Efficient EM Estimation for the Pogit Model via Polya-Gamma Augmentation
Source: Entropy (Basel). 2026 Feb 11;28(2):207. doi: 10.3390/e28020207 (PMC12939104; doi:10.3390/e28020207)
Supplement: Supplementary file 1 [file entropy-28-00207-s001.zip › Supplementary_File_S1/experiment_01.R]

# Preamble ====

# Load R packages
library(dplyr)
library(ggplot2)
library(JuliaConnectoR)
library(svglite)
library(stats)
library(stringr)
library(tidyr)

# Load Pkg.jl (julia package manager)
Pkg <- JuliaConnectoR::juliaImport("Pkg")

# Locate EMPogit.jl
path_em_pogit <- "EMPogit"

# Install EMPogit.jl
Pkg$develop(path = normalizePath(path_em_pogit))

# Load EMPogit.jl and Random.jl (for rng seeding)
EMPogit <- JuliaConnectoR::juliaImport("EMPogit")
Random <- JuliaConnectoR::juliaImport("Random")

# Return one simulated dataset
get_simulated_data <- function(N, J1, J2) {
  # Parameters
  beta1 <- c(1, 2, rep(0, J1 - 2))
  beta2 <- c(2, 1, rep(0, J1 - 2))
  
  # Covariates
  X1 <- stats::rnorm(N * J1, sd = 1 / sqrt(J1)) |> matrix(ncol = J1)
  X2 <- stats::rnorm(N * J2, sd = 1 / sqrt(J2)) |> matrix(ncol = J2)
  
  # Exposures
  e <- rep(1.0, N)
  
  # Intensities
  eta2 <- X2 %*% beta2
  lambda <- exp(eta2)
  
  # Reporting probabilities
  eta1 <- X1 %*% beta1
  theta <- 1 / (1 + exp(-eta1))
  
  # Latent and observed counts
  n <- stats::rpois(N, e * lambda)
  y <- stats::rbinom(N, n, theta)
  
  # Sample
  list(N = N, J1 = J1, J2 = J2, y = y, e = e, X1 = X1, X2 = X2)
}

# Return a summary for the pogit parameters estimates
get_bhat_summary <- function(simulated_data) {
  model <- 
    simulated_data |>
    with(EMPogit$Model(y, e, X1, X2, 100.0))
  status <-
    model |>
    EMPogit$`fit!`(iterations = 1000L)
  out <-
    model |>
    EMPogit$summarize_bhat() |>
    dplyr::as_tibble()
}

# Run the helper functions
# Necessary to trigger julia precompilation
simulated_data <- get_simulated_data(5000, 9, 9)
bhat_summary <- get_bhat_summary(simulated_data)

# Body ====

# Set rng seeds
set.seed(1L) # R
Random$`seed!`(1L) # Julia

# Generate the simulation grid
experiment_01_grid <-
  tidyr::expand_grid(
    N = c(500L, 2000L),
    id_sim = 1:100
  )

# Run the experiment
experiment_01_results <-
  experiment_01_grid |>
  dplyr::rowwise() |>
  dplyr::mutate(
    bhat_summary =
      list({
        simulated_data <- get_simulated_data(N, 9L, 9L)
        get_bhat_summary(simulated_data)  
      })
  )

# Save the experiment results
experiment_01_results |>
  tidyr::unnest(cols = bhat_summary) |>
  readr::write_csv("build/experiment_01_results.csv")

# Plot the experiment results
experiment_01_results |>
  tidyr::unnest(cols = bhat_summary) |>
  dplyr::mutate(
    scenario = dplyr::if_else(N == 500, "1", "2"),
    index = stringr::str_extract(term, "(?<=\\[)\\d+(?=\\])"),
    parameter = stringr::str_extract(term, "\\d+(?=\\[)"),
    parameter = paste0("$\\beta_", parameter, "$")
  ) |>
  ggplot2::ggplot(
    ggplot2::aes(x = index, y = estimate)
  ) +
  ggplot2::geom_boxplot() +
  ggplot2::facet_grid(
    cols = ggplot2::vars(parameter),
    rows = ggplot2::vars(scenario),
    labeller = ggplot2::label_both
  ) +
  ggplot2::theme_linedraw() +
  ggplot2::theme(
    text = ggplot2::element_text(size = 16),
    panel.grid.major = ggplot2::element_blank(),
    panel.grid.minor = ggplot2::element_blank() ,
    legend.position  = "top"
  )

# Save the plot
ggplot2::ggsave("build/fig_experiment_01.svg", width = 6, height = 5)
print("experiment 01 (complete)")
