# Supplementary material for: Efficient EM Estimation for the Pogit Model via Polya-Gamma Augmentation
Source: Entropy (Basel). 2026 Feb 11;28(2):207. doi: 10.3390/e28020207 (PMC12939104; doi:10.3390/e28020207)
Supplement: Supplementary file 1 [file entropy-28-00207-s001.zip › Supplementary_File_S1/experiment_03.R]

# Preamble ====

# Load R packages
library(dplyr)
library(forcats)
library(ggplot2)
library(JuliaConnectoR)
library(readr)
library(svglite)
library(stats)
library(stringr)
library(tidyr)

# Load Pkg.jl (julia package manager)
Pkg <- JuliaConnectoR::juliaImport("Pkg")

# Locate EMPogit.jl
path_em_pogit <- "EMPogit"

# Install EMPogit.jl
Pkg$develop(path = normalizePath(path_em_pogit))

# Load EMPogit.jl / Random.jl (for rng seeding)
EMPogit <- JuliaConnectoR::juliaImport("EMPogit")
Random <- JuliaConnectoR::juliaImport("Random")

# Return the pogit (minus) log-likelihood
get_pogit_ml_loss <- function(beta, y, e, X1, X2) {
  J1 <- ncol(X1)
  J2 <- ncol(X2)
  b1 <- head(beta, J1)
  b2 <- tail(beta, J2)
  eta1 <- X1 %*% b1
  eta2 <- X2 %*% b2
  lambda <- exp(eta2)
  theta <- 1 / (1 + exp(-eta1))
  mu <- e * lambda * theta
  ll <- sum(y * log(mu) - mu)
  -ll
}

# Return the pogit (minus) score
get_pogit_ml_grad <- function(beta, y, e, X1, X2) {
  J1 <- ncol(X1)
  J2 <- ncol(X2)
  b1 <- head(beta, J1)
  b2 <- tail(beta, J2)
  eta1 <- X1 %*% b1
  eta2 <- X2 %*% b2
  lambda <- exp(eta2)
  theta <- 1 / (1 + exp(-eta1))
  mu <- e * lambda * theta
  ep <- y - mu
  g1 <- crossprod(X1, ep * (1 - theta))
  g2 <- crossprod(X2, ep)
  -cbind(g1, g2)
}

# Return one simulated dataset
get_simulated_data <- function(N, J1, J2) {
  # Parameters
  beta1 <- c(1, 2, rep(0, J1 - 2))
  beta2 <- c(2, 1, rep(0, J1 - 2))
  
  # Covariates
  X1 <- stats::rnorm(N * J1, sd = 1 / sqrt(J1)) |> matrix(ncol = J1)
  X2 <- stats::rnorm(N * J2, sd = 1 / sqrt(J2)) |> matrix(ncol = J2)
  
  # Exposures
  e <- rep(1.0, N)
  
  # Intensities
  eta2 <- X2 %*% beta2
  lambda <- exp(eta2)
  
  # Reporting probabilities
  eta1 <- X1 %*% beta1
  theta <- 1 / (1 + exp(-eta1))
  
  # Latent and observed counts
  n <- stats::rpois(N, e * lambda)
  y <- stats::rbinom(N, n, theta)
  
  # Sample
  list(N = N, J1 = J1, J2 = J2, y = y, e = e, X1 = X1, X2 = X2)
}

# Return the running time of the EM method
get_em_time <- function(simulated_data, initial_beta) {
  initial_beta1 <- head(initial_beta, 9)
  initial_beta2 <- tail(initial_beta, 9)
  t0 <- proc.time()[3]
  model <- 
    simulated_data |>
    with(EMPogit$Model(y, e, X1, X2, 100.0))
  status <-
    model |>
    EMPogit$`fit!`(
      initial_beta1 = initial_beta1,
      initial_beta1 = initial_beta2,
      iterations = 1000L, 
      x_reltol = 1e-4
    )
  out <-
    model |>
    EMPogit$summarize_bhat() |>
    dplyr::as_tibble()
  t1 <- proc.time()[3]
  as.numeric(t1 - t0)
}

# Return the running time of the black-box optim method
get_ml_time <- function(simulated_data, initial_beta) {
  y <- simulated_data$y
  e <- simulated_data$e
  X1 <- simulated_data$X1
  X2 <- simulated_data$X2
  
  t0 <- proc.time()[3]
  out <- stats::optim(
    par = initial_beta, 
    fn = get_pogit_ml_loss, 
    gr = get_pogit_ml_grad, 
    method = "BFGS",
    y, e, X1, X2,
    control = 
      list(
        reltol = 1e-4, 
        maxit = 1000
      )
  )
  t1 <- proc.time()[3]
  as.numeric(t1 - t0)
}

# Run the helper functions
# Necessary to trigger julia precompilation
simulated_data <- get_simulated_data(5000, 9, 9)
em_time <- get_em_time(simulated_data, rep(0, 18))
ml_time <- get_ml_time(simulated_data, rep(0, 18))

# Body ====

# Set rng seeds
set.seed(1L) # R
Random$`seed!`(1L) # Julia

# Generate the simulation grid
experiment_03_grid <-
  tidyr::expand_grid(
    N = seq(1e5, 1e6, by = 1e5),
    id_sim = 1:100
  )

# Run the experiment
experiment_03_results <-
  experiment_03_grid |>
  dplyr::rowwise() |>
  dplyr::mutate(
    time = 
      list({
      simulated_data <- get_simulated_data(N, 9L, 9L)
      initial_beta <- 2 * runif(18) - 4
      dplyr::tibble(
        em_time = get_em_time(simulated_data, initial_beta),
        ml_time = get_ml_time(simulated_data, initial_beta)
      )
    })
  ) |>
  tidyr::unnest(cols = time)
  
# Save the experiment results
experiment_03_results |>
  readr::write_csv("build/experiment_03_results.csv")

# Plot the experiment results
experiment_03_plot <-
  experiment_03_results |>
  tidyr::pivot_longer(cols = c(em_time, ml_time), values_to = "time") |>
  tidyr::unnest(cols = time) |>
  dplyr::mutate(
    method = stringr::str_replace(name, "_time", ""),
    N = as.character(N / 100000) |> forcats::fct_inorder()
  ) |>
  ggplot2::ggplot(
    ggplot2::aes(x = N, y = time, color = method)
  ) +
  ggplot2::geom_boxplot() +
  ggplot2::labs(
    x = "sample size (hundreds of thousands)",
    y = "time (seconds)"
  ) +
  ggplot2::scale_color_grey() +
  ggplot2::theme_classic() +
  ggplot2::theme(
    text = ggplot2::element_text(size = 16),
    panel.grid.major = ggplot2::element_blank(),
    panel.grid.minor = ggplot2::element_blank() ,
    legend.position  = "top"
  )

# Save the plot
ggplot2::ggsave("build/fig_experiment_03.svg", width = 3.5, height = 3)
print("experiment 03 (complete)")
