# Supplementary material for: Efficient EM Estimation for the Pogit Model via Polya-Gamma Augmentation
Source: Entropy (Basel). 2026 Feb 11;28(2):207. doi: 10.3390/e28020207 (PMC12939104; doi:10.3390/e28020207)
Supplement: Supplementary file 1 [file entropy-28-00207-s001.zip › Supplementary_File_S1/README.md]

# em_pogit_paper_experiments

Replication scripts for the simulation experiments reported in the paper *“Efficient EM estimation for the pogit model via Polya-Gamma augmentation”* (Ramírez et al. 2025+).  

Each script is self-contained, reproducible, and creates one figure in the paper (up to svg-to-pdf exports).

## Software requirements

- R (≥ 4.5)
- Julia (≥ 1.12)
- EMPogit (just put the source repo in the project directory).
- SQEMPogit (just put the package repo in the project directory).
- RMEMPogit (just put the package repo in the project directory).

To avoid problems, Julia should be installed in the [recommended way](https://julialang.org/downloads/).

## Directory structure

```
.
├── experiment_01.R
├── experiment_02.R
├── experiment_03.R
├── experiment_04.R
├── experiment_05.R
└── build/
    ├── *.csv
    └── *.svg
```

- Each script is *independent*.
- All outputs are written to `build/`.
- No external datasets are required.

## Scripts descriptions

- `experiment_01.R`: Finite-sample behavior (Figure 2 in the paper).
- `experiment_02.R`: Sensitivity to $r_i$  (Figure 3 in the paper).
- `experiment_03.R`: EM vs direct ML (Figure 4 in the paper).
- `experiment_04.R`: EM vs SQUAREM (Figure 5 in the paper).
- `experiment_05.R`: EM vs RM (Figure 6 in the paper).

## Reproducibility

To reproduce the results of any experiment (say, experiment `0x`), run:

```r
renv::restore()           # restore the project virtual environment
source("experiment_0x.R") # run experiment 0x
```

Each script will set its own seed in **both R and Julia**.

## Notes 

This project is designed to be transparent, minimal, and referee-friendly (so it includes some repetition).
