# Supplementary material for: Efficient EM Estimation for the Pogit Model via Polya-Gamma Augmentation
Source: Entropy (Basel). 2026 Feb 11;28(2):207. doi: 10.3390/e28020207 (PMC12939104; doi:10.3390/e28020207)
Supplement: Supplementary file 1 [file entropy-28-00207-s001.zip › Supplementary_File_S1/renv.lock]

{
  "R": {
    "Version": "4.5.2",
    "Repositories": [
      {
        "Name": "CRAN",
        "URL": "https://packagemanager.posit.co/cran/latest"
      }
    ]
  },
  "Packages": {
    "JuliaConnectoR": {
      "Package": "JuliaConnectoR",
      "Version": "1.1.4",
      "Source": "Repository",
      "Type": "Package",
      "Title": "A Functionally Oriented Interface for Integrating 'Julia' with R",
      "Maintainer": "Stefan Lenz <stefan-m-lenz@web.de>",
      "Authors@R": "c(person(\"Stefan\", \"Lenz\", role = c(\"aut\", \"cre\"), email = \"stefan-m-lenz@web.de\", comment = c(ORCID = \"0000-0001-9135-1743\")), person(\"Harald\", \"Binder\", role = c(\"aut\", \"ths\"), comment = c(ORCID = \"0000-0002-5666-8662\")), person(\"Angelo\", \"D\\'Ambrosio\", comment = c(ORCID = \"0000-0002-2045-5155\"), role = \"ctb\"), person(\"June\", \"Choe\", comment = c(ORCID = \"0000-0002-0701-921X\"), role = \"ctb\"))",
      "Description": "Allows to import functions and whole packages from 'Julia' in R. Imported 'Julia' functions can directly be called as R functions. Data structures can be translated between 'Julia' and R. More details can also be found in the corresponding article <doi:10.18637/jss.v101.i06>.",
      "License": "MIT + file LICENCE",
      "SystemRequirements": "Julia >= 1.0",
      "Encoding": "UTF-8",
      "RoxygenNote": "7.3.2",
      "Suggests": [
        "testthat (>= 2.1.0)",
        "future",
        "parallel"
      ],
      "NeedsCompilation": "no",
      "Author": "Stefan Lenz [aut, cre] (<https://orcid.org/0000-0001-9135-1743>), Harald Binder [aut, ths] (<https://orcid.org/0000-0002-5666-8662>), Angelo D'Ambrosio [ctb] (<https://orcid.org/0000-0002-2045-5155>), June Choe [ctb] (<https://orcid.org/0000-0002-0701-921X>)",
      "Repository": "CRAN"
    },
    "R6": {
      "Package": "R6",
      "Version": "2.6.1",
      "Source": "Repository",
      "Title": "Encapsulated Classes with Reference Semantics",
      "Authors@R": "c( person(\"Winston\", \"Chang\", , \"winston@posit.co\", role = c(\"aut\", \"cre\")), person(\"Posit Software, PBC\", role = c(\"cph\", \"fnd\")) )",
      "Description": "Creates classes with reference semantics, similar to R's built-in reference classes. Compared to reference classes, R6 classes are simpler and lighter-weight, and they are not built on S4 classes so they do not require the methods package. These classes allow public and private members, and they support inheritance, even when the classes are defined in different packages.",
      "License": "MIT + file LICENSE",
      "URL": "https://r6.r-lib.org, https://github.com/r-lib/R6",
      "BugReports": "https://github.com/r-lib/R6/issues",
      "Depends": [
        "R (>= 3.6)"
      ],
      "Suggests": [
        "lobstr",
        "testthat (>= 3.0.0)"
      ],
      "Config/Needs/website": "tidyverse/tidytemplate, ggplot2, microbenchmark, scales",
      "Config/testthat/edition": "3",
      "Encoding": "UTF-8",
      "RoxygenNote": "7.3.2",
      "NeedsCompilation": "no",
      "Author": "Winston Chang [aut, cre], Posit Software, PBC [cph, fnd]",
      "Maintainer": "Winston Chang <winston@posit.co>",
      "Repository": "CRAN"
    },
    "RColorBrewer": {
      "Package": "RColorBrewer",
      "Version": "1.1-3",
      "Source": "Repository",
      "Date": "2022-04-03",
      "Title": "ColorBrewer Palettes",
      "Authors@R": "c(person(given = \"Erich\", family = \"Neuwirth\", role = c(\"aut\", \"cre\"), email = \"erich.neuwirth@univie.ac.at\"))",
      "Author": "Erich Neuwirth [aut, cre]",
      "Maintainer": "Erich Neuwirth <erich.neuwirth@univie.ac.at>",
      "Depends": [
        "R (>= 2.0.0)"
      ],
      "Description": "Provides color schemes for maps (and other graphics) designed by Cynthia Brewer as described at http://colorbrewer2.org.",
      "License": "Apache License 2.0",
      "NeedsCompilation": "no",
      "Repository": "CRAN",
      "Encoding": "UTF-8"
    },
    "S7": {
      "Package": "S7",
      "Version": "0.2.1",
      "Source": "Repository",
      "Title": "An Object Oriented System Meant to Become a Successor to S3 and S4",
      "Authors@R": "c( person(\"Object-Oriented Programming Working Group\", role = \"cph\"), person(\"Davis\", \"Vaughan\", role = \"aut\"), person(\"Jim\", \"Hester\", role = \"aut\", comment = c(ORCID = \"0000-0002-2739-7082\")), person(\"Tomasz\", \"Kalinowski\", role = \"aut\"), person(\"Will\", \"Landau\", role = \"aut\"), person(\"Michael\", \"Lawrence\", role = \"aut\"), person(\"Martin\", \"Maechler\", role = \"aut\", comment = c(ORCID = \"0000-0002-8685-9910\")), person(\"Luke\", \"Tierney\", role = \"aut\"), person(\"Hadley\", \"Wickham\", , \"hadley@posit.co\", role = c(\"aut\", \"cre\"), comment = c(ORCID = \"0000-0003-4757-117X\")) )",
      "Description": "A new object oriented programming system designed to be a successor to S3 and S4. It includes formal class, generic, and method specification, and a limited form of multiple dispatch. It has been designed and implemented collaboratively by the R Consortium Object-Oriented Programming Working Group, which includes representatives from R-Core, 'Bioconductor', 'Posit'/'tidyverse', and the wider R community.",
      "License": "MIT + file LICENSE",
      "URL": "https://rconsortium.github.io/S7/, https://github.com/RConsortium/S7",
      "BugReports": "https://github.com/RConsortium/S7/issues",
      "Depends": [
        "R (>= 3.5.0)"
      ],
      "Imports": [
        "utils"
      ],
      "Suggests": [
        "bench",
        "callr",
        "covr",
        "knitr",
        "methods",
        "rmarkdown",
        "testthat (>= 3.2.0)",
        "tibble"
      ],
      "VignetteBuilder": "knitr",
      "Config/build/compilation-database": "true",
      "Config/Needs/website": "sloop",
      "Config/testthat/edition": "3",
      "Config/testthat/parallel": "TRUE",
      "Config/testthat/start-first": "external-generic",
      "Encoding": "UTF-8",
      "RoxygenNote": "7.3.3",
      "NeedsCompilation": "yes",
      "Author": "Object-Oriented Programming Working Group [cph], Davis Vaughan [aut], Jim Hester [aut] (ORCID: <https://orcid.org/0000-0002-2739-7082>), Tomasz Kalinowski [aut], Will Landau [aut], Michael Lawrence [aut], Martin Maechler [aut] (ORCID: <https://orcid.org/0000-0002-8685-9910>), Luke Tierney [aut], Hadley Wickham [aut, cre] (ORCID: <https://orcid.org/0000-0003-4757-117X>)",
      "Maintainer": "Hadley Wickham <hadley@posit.co>",
      "Repository": "CRAN"
    },
    "base64enc": {
      "Package": "base64enc",
      "Version": "0.1-3",
      "Source": "Repository",
      "Title": "Tools for base64 encoding",
      "Author": "Simon Urbanek <Simon.Urbanek@r-project.org>",
      "Maintainer": "Simon Urbanek <Simon.Urbanek@r-project.org>",
      "Depends": [
        "R (>= 2.9.0)"
      ],
      "Enhances": [
        "png"
      ],
      "Description": "This package provides tools for handling base64 encoding. It is more flexible than the orphaned base64 package.",
      "License": "GPL-2 | GPL-3",
      "URL": "http://www.rforge.net/base64enc",
      "NeedsCompilation": "yes",
      "Repository": "RSPM",
      "Encoding": "UTF-8"
    },
    "bit": {
      "Package": "bit",
      "Version": "4.6.0",
      "Source": "Repository",
      "Title": "Classes and Methods for Fast Memory-Efficient Boolean Selections",
      "Authors@R": "c( person(\"Michael\", \"Chirico\", email = \"MichaelChirico4@gmail.com\", role = c(\"aut\", \"cre\")), person(\"Jens\", \"Oehlschlägel\", role = \"aut\"), person(\"Brian\", \"Ripley\", role = \"ctb\") )",
      "Depends": [
        "R (>= 3.4.0)"
      ],
      "Suggests": [
        "testthat (>= 3.0.0)",
        "roxygen2",
        "knitr",
        "markdown",
        "rmarkdown",
        "microbenchmark",
        "bit64 (>= 4.0.0)",
        "ff (>= 4.0.0)"
      ],
      "Description": "Provided are classes for boolean and skewed boolean vectors, fast boolean methods, fast unique and non-unique integer sorting, fast set operations on sorted and unsorted sets of integers, and foundations for ff (range index, compression, chunked processing).",
      "License": "GPL-2 | GPL-3",
      "LazyLoad": "yes",
      "ByteCompile": "yes",
      "Encoding": "UTF-8",
      "URL": "https://github.com/r-lib/bit",
      "VignetteBuilder": "knitr, rmarkdown",
      "RoxygenNote": "7.3.2",
      "Config/testthat/edition": "3",
      "NeedsCompilation": "yes",
      "Author": "Michael Chirico [aut, cre], Jens Oehlschlägel [aut], Brian Ripley [ctb]",
      "Maintainer": "Michael Chirico <MichaelChirico4@gmail.com>",
      "Repository": "CRAN"
    },
    "bit64": {
      "Package": "bit64",
      "Version": "4.6.0-1",
      "Source": "Repository",
      "Title": "A S3 Class for Vectors of 64bit Integers",
      "Authors@R": "c( person(\"Michael\", \"Chirico\", email = \"michaelchirico4@gmail.com\", role = c(\"aut\", \"cre\")), person(\"Jens\", \"Oehlschlägel\", role = \"aut\"), person(\"Leonardo\", \"Silvestri\", role = \"ctb\"), person(\"Ofek\", \"Shilon\", role = \"ctb\") )",
      "Depends": [
        "R (>= 3.4.0)",
        "bit (>= 4.0.0)"
      ],
      "Description": "Package 'bit64' provides serializable S3 atomic 64bit (signed) integers. These are useful for handling database keys and exact counting in +-2^63. WARNING: do not use them as replacement for 32bit integers, integer64 are not supported for subscripting by R-core and they have different semantics when combined with double, e.g. integer64 + double => integer64. Class integer64 can be used in vectors, matrices, arrays and data.frames. Methods are available for coercion from and to logicals, integers, doubles, characters and factors as well as many elementwise and summary functions. Many fast algorithmic operations such as 'match' and 'order' support inter- active data exploration and manipulation and optionally leverage caching.",
      "License": "GPL-2 | GPL-3",
      "LazyLoad": "yes",
      "ByteCompile": "yes",
      "URL": "https://github.com/r-lib/bit64",
      "Encoding": "UTF-8",
      "Imports": [
        "graphics",
        "methods",
        "stats",
        "utils"
      ],
      "Suggests": [
        "testthat (>= 3.0.3)",
        "withr"
      ],
      "Config/testthat/edition": "3",
      "Config/needs/development": "testthat",
      "RoxygenNote": "7.3.2",
      "NeedsCompilation": "yes",
      "Author": "Michael Chirico [aut, cre], Jens Oehlschlägel [aut], Leonardo Silvestri [ctb], Ofek Shilon [ctb]",
      "Maintainer": "Michael Chirico <michaelchirico4@gmail.com>",
      "Repository": "CRAN"
    },
    "cli": {
      "Package": "cli",
      "Version": "3.6.5",
      "Source": "Repository",
      "Title": "Helpers for Developing Command Line Interfaces",
      "Authors@R": "c( person(\"Gábor\", \"Csárdi\", , \"gabor@posit.co\", role = c(\"aut\", \"cre\")), person(\"Hadley\", \"Wickham\", role = \"ctb\"), person(\"Kirill\", \"Müller\", role = \"ctb\"), person(\"Salim\", \"Brüggemann\", , \"salim-b@pm.me\", role = \"ctb\", comment = c(ORCID = \"0000-0002-5329-5987\")), person(\"Posit Software, PBC\", role = c(\"cph\", \"fnd\")) )",
      "Description": "A suite of tools to build attractive command line interfaces ('CLIs'), from semantic elements: headings, lists, alerts, paragraphs, etc. Supports custom themes via a 'CSS'-like language. It also contains a number of lower level 'CLI' elements: rules, boxes, trees, and 'Unicode' symbols with 'ASCII' alternatives. It support ANSI colors and text styles as well.",
      "License": "MIT + file LICENSE",
      "URL": "https://cli.r-lib.org, https://github.com/r-lib/cli",
      "BugReports": "https://github.com/r-lib/cli/issues",
      "Depends": [
        "R (>= 3.4)"
      ],
      "Imports": [
        "utils"
      ],
      "Suggests": [
        "callr",
        "covr",
        "crayon",
        "digest",
        "glue (>= 1.6.0)",
        "grDevices",
        "htmltools",
        "htmlwidgets",
        "knitr",
        "methods",
        "processx",
        "ps (>= 1.3.4.9000)",
        "rlang (>= 1.0.2.9003)",
        "rmarkdown",
        "rprojroot",
        "rstudioapi",
        "testthat (>= 3.2.0)",
        "tibble",
        "whoami",
        "withr"
      ],
      "Config/Needs/website": "r-lib/asciicast, bench, brio, cpp11, decor, desc, fansi, prettyunits, sessioninfo, tidyverse/tidytemplate, usethis, vctrs",
      "Config/testthat/edition": "3",
      "Encoding": "UTF-8",
      "RoxygenNote": "7.3.2",
      "NeedsCompilation": "yes",
      "Author": "Gábor Csárdi [aut, cre], Hadley Wickham [ctb], Kirill Müller [ctb], Salim Brüggemann [ctb] (<https://orcid.org/0000-0002-5329-5987>), Posit Software, PBC [cph, fnd]",
      "Maintainer": "Gábor Csárdi <gabor@posit.co>",
      "Repository": "CRAN"
    },
    "clipr": {
      "Package": "clipr",
      "Version": "0.8.0",
      "Source": "Repository",
      "Type": "Package",
      "Title": "Read and Write from the System Clipboard",
      "Authors@R": "c( person(\"Matthew\", \"Lincoln\", , \"matthew.d.lincoln@gmail.com\", role = c(\"aut\", \"cre\"), comment = c(ORCID = \"0000-0002-4387-3384\")), person(\"Louis\", \"Maddox\", role = \"ctb\"), person(\"Steve\", \"Simpson\", role = \"ctb\"), person(\"Jennifer\", \"Bryan\", role = \"ctb\") )",
      "Description": "Simple utility functions to read from and write to the Windows, OS X, and X11 clipboards.",
      "License": "GPL-3",
      "URL": "https://github.com/mdlincoln/clipr, http://matthewlincoln.net/clipr/",
      "BugReports": "https://github.com/mdlincoln/clipr/issues",
      "Imports": [
        "utils"
      ],
      "Suggests": [
        "covr",
        "knitr",
        "rmarkdown",
        "rstudioapi (>= 0.5)",
        "testthat (>= 2.0.0)"
      ],
      "VignetteBuilder": "knitr",
      "Encoding": "UTF-8",
      "Language": "en-US",
      "RoxygenNote": "7.1.2",
      "SystemRequirements": "xclip (https://github.com/astrand/xclip) or xsel (http://www.vergenet.net/~conrad/software/xsel/) for accessing the X11 clipboard, or wl-clipboard (https://github.com/bugaevc/wl-clipboard) for systems using Wayland.",
      "NeedsCompilation": "no",
      "Author": "Matthew Lincoln [aut, cre] (<https://orcid.org/0000-0002-4387-3384>), Louis Maddox [ctb], Steve Simpson [ctb], Jennifer Bryan [ctb]",
      "Maintainer": "Matthew Lincoln <matthew.d.lincoln@gmail.com>",
      "Repository": "CRAN"
    },
    "cpp11": {
      "Package": "cpp11",
      "Version": "0.5.2",
      "Source": "Repository",
      "Title": "A C++11 Interface for R's C Interface",
      "Authors@R": "c( person(\"Davis\", \"Vaughan\", email = \"davis@posit.co\", role = c(\"aut\", \"cre\"), comment = c(ORCID = \"0000-0003-4777-038X\")), person(\"Jim\",\"Hester\", role = \"aut\", comment = c(ORCID = \"0000-0002-2739-7082\")), person(\"Romain\", \"François\", role = \"aut\", comment = c(ORCID = \"0000-0002-2444-4226\")), person(\"Benjamin\", \"Kietzman\", role = \"ctb\"), person(\"Posit Software, PBC\", role = c(\"cph\", \"fnd\")) )",
      "Description": "Provides a header only, C++11 interface to R's C interface.  Compared to other approaches 'cpp11' strives to be safe against long jumps from the C API as well as C++ exceptions, conform to normal R function semantics and supports interaction with 'ALTREP' vectors.",
      "License": "MIT + file LICENSE",
      "URL": "https://cpp11.r-lib.org, https://github.com/r-lib/cpp11",
      "BugReports": "https://github.com/r-lib/cpp11/issues",
      "Depends": [
        "R (>= 4.0.0)"
      ],
      "Suggests": [
        "bench",
        "brio",
        "callr",
        "cli",
        "covr",
        "decor",
        "desc",
        "ggplot2",
        "glue",
        "knitr",
        "lobstr",
        "mockery",
        "progress",
        "rmarkdown",
        "scales",
        "Rcpp",
        "testthat (>= 3.2.0)",
        "tibble",
        "utils",
        "vctrs",
        "withr"
      ],
      "VignetteBuilder": "knitr",
      "Config/Needs/website": "tidyverse/tidytemplate",
      "Config/testthat/edition": "3",
      "Config/Needs/cpp11/cpp_register": "brio, cli, decor, desc, glue, tibble, vctrs",
      "Encoding": "UTF-8",
      "RoxygenNote": "7.3.2",
      "NeedsCompilation": "no",
      "Author": "Davis Vaughan [aut, cre] (<https://orcid.org/0000-0003-4777-038X>), Jim Hester [aut] (<https://orcid.org/0000-0002-2739-7082>), Romain François [aut] (<https://orcid.org/0000-0002-2444-4226>), Benjamin Kietzman [ctb], Posit Software, PBC [cph, fnd]",
      "Maintainer": "Davis Vaughan <davis@posit.co>",
      "Repository": "CRAN"
    },
    "crayon": {
      "Package": "crayon",
      "Version": "1.5.3",
      "Source": "Repository",
      "Title": "Colored Terminal Output",
      "Authors@R": "c( person(\"Gábor\", \"Csárdi\", , \"csardi.gabor@gmail.com\", role = c(\"aut\", \"cre\")), person(\"Brodie\", \"Gaslam\", , \"brodie.gaslam@yahoo.com\", role = \"ctb\"), person(\"Posit Software, PBC\", role = c(\"cph\", \"fnd\")) )",
      "Description": "The crayon package is now superseded. Please use the 'cli' package for new projects.  Colored terminal output on terminals that support 'ANSI' color and highlight codes. It also works in 'Emacs' 'ESS'. 'ANSI' color support is automatically detected. Colors and highlighting can be combined and nested. New styles can also be created easily.  This package was inspired by the 'chalk' 'JavaScript' project.",
      "License": "MIT + file LICENSE",
      "URL": "https://r-lib.github.io/crayon/, https://github.com/r-lib/crayon",
      "BugReports": "https://github.com/r-lib/crayon/issues",
      "Imports": [
        "grDevices",
        "methods",
        "utils"
      ],
      "Suggests": [
        "mockery",
        "rstudioapi",
        "testthat",
        "withr"
      ],
      "Config/Needs/website": "tidyverse/tidytemplate",
      "Encoding": "UTF-8",
      "RoxygenNote": "7.3.1",
      "Collate": "'aaa-rstudio-detect.R' 'aaaa-rematch2.R' 'aab-num-ansi-colors.R' 'aac-num-ansi-colors.R' 'ansi-256.R' 'ansi-palette.R' 'combine.R' 'string.R' 'utils.R' 'crayon-package.R' 'disposable.R' 'enc-utils.R' 'has_ansi.R' 'has_color.R' 'link.R' 'styles.R' 'machinery.R' 'parts.R' 'print.R' 'style-var.R' 'show.R' 'string_operations.R'",
      "NeedsCompilation": "no",
      "Author": "Gábor Csárdi [aut, cre], Brodie Gaslam [ctb], Posit Software, PBC [cph, fnd]",
      "Maintainer": "Gábor Csárdi <csardi.gabor@gmail.com>",
      "Repository": "CRAN"
    },
    "dplyr": {
      "Package": "dplyr",
      "Version": "1.1.4",
      "Source": "Repository",
      "Type": "Package",
      "Title": "A Grammar of Data Manipulation",
      "Authors@R": "c( person(\"Hadley\", \"Wickham\", , \"hadley@posit.co\", role = c(\"aut\", \"cre\"), comment = c(ORCID = \"0000-0003-4757-117X\")), person(\"Romain\", \"François\", role = \"aut\", comment = c(ORCID = \"0000-0002-2444-4226\")), person(\"Lionel\", \"Henry\", role = \"aut\"), person(\"Kirill\", \"Müller\", role = \"aut\", comment = c(ORCID = \"0000-0002-1416-3412\")), person(\"Davis\", \"Vaughan\", , \"davis@posit.co\", role = \"aut\", comment = c(ORCID = \"0000-0003-4777-038X\")), person(\"Posit Software, PBC\", role = c(\"cph\", \"fnd\")) )",
      "Description": "A fast, consistent tool for working with data frame like objects, both in memory and out of memory.",
      "License": "MIT + file LICENSE",
      "URL": "https://dplyr.tidyverse.org, https://github.com/tidyverse/dplyr",
      "BugReports": "https://github.com/tidyverse/dplyr/issues",
      "Depends": [
        "R (>= 3.5.0)"
      ],
      "Imports": [
        "cli (>= 3.4.0)",
        "generics",
        "glue (>= 1.3.2)",
        "lifecycle (>= 1.0.3)",
        "magrittr (>= 1.5)",
        "methods",
        "pillar (>= 1.9.0)",
        "R6",
        "rlang (>= 1.1.0)",
        "tibble (>= 3.2.0)",
        "tidyselect (>= 1.2.0)",
        "utils",
        "vctrs (>= 0.6.4)"
      ],
      "Suggests": [
        "bench",
        "broom",
        "callr",
        "covr",
        "DBI",
        "dbplyr (>= 2.2.1)",
        "ggplot2",
        "knitr",
        "Lahman",
        "lobstr",
        "microbenchmark",
        "nycflights13",
        "purrr",
        "rmarkdown",
        "RMySQL",
        "RPostgreSQL",
        "RSQLite",
        "stringi (>= 1.7.6)",
        "testthat (>= 3.1.5)",
        "tidyr (>= 1.3.0)",
        "withr"
      ],
      "VignetteBuilder": "knitr",
      "Config/Needs/website": "tidyverse, shiny, pkgdown, tidyverse/tidytemplate",
      "Config/testthat/edition": "3",
      "Encoding": "UTF-8",
      "LazyData": "true",
      "RoxygenNote": "7.2.3",
      "NeedsCompilation": "yes",
      "Author": "Hadley Wickham [aut, cre] (<https://orcid.org/0000-0003-4757-117X>), Romain François [aut] (<https://orcid.org/0000-0002-2444-4226>), Lionel Henry [aut], Kirill Müller [aut] (<https://orcid.org/0000-0002-1416-3412>), Davis Vaughan [aut] (<https://orcid.org/0000-0003-4777-038X>), Posit Software, PBC [cph, fnd]",
      "Maintainer": "Hadley Wickham <hadley@posit.co>",
      "Repository": "CRAN"
    },
    "farver": {
      "Package": "farver",
      "Version": "2.1.2",
      "Source": "Repository",
      "Type": "Package",
      "Title": "High Performance Colour Space Manipulation",
      "Authors@R": "c( person(\"Thomas Lin\", \"Pedersen\", , \"thomas.pedersen@posit.co\", role = c(\"cre\", \"aut\"), comment = c(ORCID = \"0000-0002-5147-4711\")), person(\"Berendea\", \"Nicolae\", role = \"aut\", comment = \"Author of the ColorSpace C++ library\"), person(\"Romain\", \"François\", , \"romain@purrple.cat\", role = \"aut\", comment = c(ORCID = \"0000-0002-2444-4226\")), person(\"Posit, PBC\", role = c(\"cph\", \"fnd\")) )",
      "Description": "The encoding of colour can be handled in many different ways, using different colour spaces. As different colour spaces have different uses, efficient conversion between these representations are important. The 'farver' package provides a set of functions that gives access to very fast colour space conversion and comparisons implemented in C++, and offers speed improvements over the 'convertColor' function in the 'grDevices' package.",
      "License": "MIT + file LICENSE",
      "URL": "https://farver.data-imaginist.com, https://github.com/thomasp85/farver",
      "BugReports": "https://github.com/thomasp85/farver/issues",
      "Suggests": [
        "covr",
        "testthat (>= 3.0.0)"
      ],
      "Config/testthat/edition": "3",
      "Encoding": "UTF-8",
      "RoxygenNote": "7.3.1",
      "NeedsCompilation": "yes",
      "Author": "Thomas Lin Pedersen [cre, aut] (<https://orcid.org/0000-0002-5147-4711>), Berendea Nicolae [aut] (Author of the ColorSpace C++ library), Romain François [aut] (<https://orcid.org/0000-0002-2444-4226>), Posit, PBC [cph, fnd]",
      "Maintainer": "Thomas Lin Pedersen <thomas.pedersen@posit.co>",
      "Repository": "CRAN"
    },
    "forcats": {
      "Package": "forcats",
      "Version": "1.0.1",
      "Source": "Repository",
      "Title": "Tools for Working with Categorical Variables (Factors)",
      "Authors@R": "c( person(\"Hadley\", \"Wickham\", , \"hadley@posit.co\", role = c(\"aut\", \"cre\")), person(\"Posit Software, PBC\", role = c(\"cph\", \"fnd\"), comment = c(ROR = \"03wc8by49\")) )",
      "Description": "Helpers for reordering factor levels (including moving specified levels to front, ordering by first appearance, reversing, and randomly shuffling), and tools for modifying factor levels (including collapsing rare levels into other, 'anonymising', and manually 'recoding').",
      "License": "MIT + file LICENSE",
      "URL": "https://forcats.tidyverse.org/, https://github.com/tidyverse/forcats",
      "BugReports": "https://github.com/tidyverse/forcats/issues",
      "Depends": [
        "R (>= 4.1)"
      ],
      "Imports": [
        "cli (>= 3.4.0)",
        "glue",
        "lifecycle",
        "magrittr",
        "rlang (>= 1.0.0)",
        "tibble"
      ],
      "Suggests": [
        "covr",
        "dplyr",
        "ggplot2",
        "knitr",
        "readr",
        "rmarkdown",
        "testthat (>= 3.0.0)",
        "withr"
      ],
      "VignetteBuilder": "knitr",
      "Config/Needs/website": "tidyverse/tidytemplate",
      "Config/testthat/edition": "3",
      "Encoding": "UTF-8",
      "LazyData": "true",
      "RoxygenNote": "7.3.3",
      "NeedsCompilation": "no",
      "Author": "Hadley Wickham [aut, cre], Posit Software, PBC [cph, fnd] (ROR: <https://ror.org/03wc8by49>)",
      "Maintainer": "Hadley Wickham <hadley@posit.co>",
      "Repository": "CRAN"
    },
    "generics": {
      "Package": "generics",
      "Version": "0.1.4",
      "Source": "Repository",
      "Title": "Common S3 Generics not Provided by Base R Methods Related to Model Fitting",
      "Authors@R": "c( person(\"Hadley\", \"Wickham\", , \"hadley@posit.co\", role = c(\"aut\", \"cre\"), comment = c(ORCID = \"0000-0003-4757-117X\")), person(\"Max\", \"Kuhn\", , \"max@posit.co\", role = \"aut\"), person(\"Davis\", \"Vaughan\", , \"davis@posit.co\", role = \"aut\"), person(\"Posit Software, PBC\", role = c(\"cph\", \"fnd\"), comment = c(ROR = \"https://ror.org/03wc8by49\")) )",
      "Description": "In order to reduce potential package dependencies and conflicts, generics provides a number of commonly used S3 generics.",
      "License": "MIT + file LICENSE",
      "URL": "https://generics.r-lib.org, https://github.com/r-lib/generics",
      "BugReports": "https://github.com/r-lib/generics/issues",
      "Depends": [
        "R (>= 3.6)"
      ],
      "Imports": [
        "methods"
      ],
      "Suggests": [
        "covr",
        "pkgload",
        "testthat (>= 3.0.0)",
        "tibble",
        "withr"
      ],
      "Config/Needs/website": "tidyverse/tidytemplate",
      "Config/testthat/edition": "3",
      "Encoding": "UTF-8",
      "RoxygenNote": "7.3.2",
      "NeedsCompilation": "no",
      "Author": "Hadley Wickham [aut, cre] (ORCID: <https://orcid.org/0000-0003-4757-117X>), Max Kuhn [aut], Davis Vaughan [aut], Posit Software, PBC [cph, fnd] (ROR: <https://ror.org/03wc8by49>)",
      "Maintainer": "Hadley Wickham <hadley@posit.co>",
      "Repository": "CRAN"
    },
    "ggplot2": {
      "Package": "ggplot2",
      "Version": "4.0.1",
      "Source": "Repository",
      "Title": "Create Elegant Data Visualisations Using the Grammar of Graphics",
      "Authors@R": "c( person(\"Hadley\", \"Wickham\", , \"hadley@posit.co\", role = \"aut\", comment = c(ORCID = \"0000-0003-4757-117X\")), person(\"Winston\", \"Chang\", role = \"aut\", comment = c(ORCID = \"0000-0002-1576-2126\")), person(\"Lionel\", \"Henry\", role = \"aut\"), person(\"Thomas Lin\", \"Pedersen\", , \"thomas.pedersen@posit.co\", role = c(\"aut\", \"cre\"), comment = c(ORCID = \"0000-0002-5147-4711\")), person(\"Kohske\", \"Takahashi\", role = \"aut\"), person(\"Claus\", \"Wilke\", role = \"aut\", comment = c(ORCID = \"0000-0002-7470-9261\")), person(\"Kara\", \"Woo\", role = \"aut\", comment = c(ORCID = \"0000-0002-5125-4188\")), person(\"Hiroaki\", \"Yutani\", role = \"aut\", comment = c(ORCID = \"0000-0002-3385-7233\")), person(\"Dewey\", \"Dunnington\", role = \"aut\", comment = c(ORCID = \"0000-0002-9415-4582\")), person(\"Teun\", \"van den Brand\", role = \"aut\", comment = c(ORCID = \"0000-0002-9335-7468\")), person(\"Posit, PBC\", role = c(\"cph\", \"fnd\"), comment = c(ROR = \"03wc8by49\")) )",
      "Description": "A system for 'declaratively' creating graphics, based on \"The Grammar of Graphics\". You provide the data, tell 'ggplot2' how to map variables to aesthetics, what graphical primitives to use, and it takes care of the details.",
      "License": "MIT + file LICENSE",
      "URL": "https://ggplot2.tidyverse.org, https://github.com/tidyverse/ggplot2",
      "BugReports": "https://github.com/tidyverse/ggplot2/issues",
      "Depends": [
        "R (>= 4.1)"
      ],
      "Imports": [
        "cli",
        "grDevices",
        "grid",
        "gtable (>= 0.3.6)",
        "isoband",
        "lifecycle (> 1.0.1)",
        "rlang (>= 1.1.0)",
        "S7",
        "scales (>= 1.4.0)",
        "stats",
        "vctrs (>= 0.6.0)",
        "withr (>= 2.5.0)"
      ],
      "Suggests": [
        "broom",
        "covr",
        "dplyr",
        "ggplot2movies",
        "hexbin",
        "Hmisc",
        "hms",
        "knitr",
        "mapproj",
        "maps",
        "MASS",
        "mgcv",
        "multcomp",
        "munsell",
        "nlme",
        "profvis",
        "quantreg",
        "quarto",
        "ragg (>= 1.2.6)",
        "RColorBrewer",
        "roxygen2",
        "rpart",
        "sf (>= 0.7-3)",
        "svglite (>= 2.1.2)",
        "testthat (>= 3.1.5)",
        "tibble",
        "vdiffr (>= 1.0.6)",
        "xml2"
      ],
      "Enhances": [
        "sp"
      ],
      "VignetteBuilder": "quarto",
      "Config/Needs/website": "ggtext, tidyr, forcats, tidyverse/tidytemplate",
      "Config/testthat/edition": "3",
      "Config/usethis/last-upkeep": "2025-04-23",
      "Encoding": "UTF-8",
      "LazyData": "true",
      "RoxygenNote": "7.3.3",
      "Collate": "'ggproto.R' 'ggplot-global.R' 'aaa-.R' 'aes-colour-fill-alpha.R' 'aes-evaluation.R' 'aes-group-order.R' 'aes-linetype-size-shape.R' 'aes-position.R' 'all-classes.R' 'compat-plyr.R' 'utilities.R' 'aes.R' 'annotation-borders.R' 'utilities-checks.R' 'legend-draw.R' 'geom-.R' 'annotation-custom.R' 'annotation-logticks.R' 'scale-type.R' 'layer.R' 'make-constructor.R' 'geom-polygon.R' 'geom-map.R' 'annotation-map.R' 'geom-raster.R' 'annotation-raster.R' 'annotation.R' 'autolayer.R' 'autoplot.R' 'axis-secondary.R' 'backports.R' 'bench.R' 'bin.R' 'coord-.R' 'coord-cartesian-.R' 'coord-fixed.R' 'coord-flip.R' 'coord-map.R' 'coord-munch.R' 'coord-polar.R' 'coord-quickmap.R' 'coord-radial.R' 'coord-sf.R' 'coord-transform.R' 'data.R' 'docs_layer.R' 'facet-.R' 'facet-grid-.R' 'facet-null.R' 'facet-wrap.R' 'fortify-map.R' 'fortify-models.R' 'fortify-spatial.R' 'fortify.R' 'stat-.R' 'geom-abline.R' 'geom-rect.R' 'geom-bar.R' 'geom-tile.R' 'geom-bin2d.R' 'geom-blank.R' 'geom-boxplot.R' 'geom-col.R' 'geom-path.R' 'geom-contour.R' 'geom-point.R' 'geom-count.R' 'geom-crossbar.R' 'geom-segment.R' 'geom-curve.R' 'geom-defaults.R' 'geom-ribbon.R' 'geom-density.R' 'geom-density2d.R' 'geom-dotplot.R' 'geom-errorbar.R' 'geom-freqpoly.R' 'geom-function.R' 'geom-hex.R' 'geom-histogram.R' 'geom-hline.R' 'geom-jitter.R' 'geom-label.R' 'geom-linerange.R' 'geom-pointrange.R' 'geom-quantile.R' 'geom-rug.R' 'geom-sf.R' 'geom-smooth.R' 'geom-spoke.R' 'geom-text.R' 'geom-violin.R' 'geom-vline.R' 'ggplot2-package.R' 'grob-absolute.R' 'grob-dotstack.R' 'grob-null.R' 'grouping.R' 'properties.R' 'margins.R' 'theme-elements.R' 'guide-.R' 'guide-axis.R' 'guide-axis-logticks.R' 'guide-axis-stack.R' 'guide-axis-theta.R' 'guide-legend.R' 'guide-bins.R' 'guide-colorbar.R' 'guide-colorsteps.R' 'guide-custom.R' 'guide-none.R' 'guide-old.R' 'guides-.R' 'guides-grid.R' 'hexbin.R' 'import-standalone-obj-type.R' 'import-standalone-types-check.R' 'labeller.R' 'labels.R' 'layer-sf.R' 'layout.R' 'limits.R' 'performance.R' 'plot-build.R' 'plot-construction.R' 'plot-last.R' 'plot.R' 'position-.R' 'position-collide.R' 'position-dodge.R' 'position-dodge2.R' 'position-identity.R' 'position-jitter.R' 'position-jitterdodge.R' 'position-nudge.R' 'position-stack.R' 'quick-plot.R' 'reshape-add-margins.R' 'save.R' 'scale-.R' 'scale-alpha.R' 'scale-binned.R' 'scale-brewer.R' 'scale-colour.R' 'scale-continuous.R' 'scale-date.R' 'scale-discrete-.R' 'scale-expansion.R' 'scale-gradient.R' 'scale-grey.R' 'scale-hue.R' 'scale-identity.R' 'scale-linetype.R' 'scale-linewidth.R' 'scale-manual.R' 'scale-shape.R' 'scale-size.R' 'scale-steps.R' 'scale-view.R' 'scale-viridis.R' 'scales-.R' 'stat-align.R' 'stat-bin.R' 'stat-summary-2d.R' 'stat-bin2d.R' 'stat-bindot.R' 'stat-binhex.R' 'stat-boxplot.R' 'stat-connect.R' 'stat-contour.R' 'stat-count.R' 'stat-density-2d.R' 'stat-density.R' 'stat-ecdf.R' 'stat-ellipse.R' 'stat-function.R' 'stat-identity.R' 'stat-manual.R' 'stat-qq-line.R' 'stat-qq.R' 'stat-quantilemethods.R' 'stat-sf-coordinates.R' 'stat-sf.R' 'stat-smooth-methods.R' 'stat-smooth.R' 'stat-sum.R' 'stat-summary-bin.R' 'stat-summary-hex.R' 'stat-summary.R' 'stat-unique.R' 'stat-ydensity.R' 'summarise-plot.R' 'summary.R' 'theme.R' 'theme-defaults.R' 'theme-current.R' 'theme-sub.R' 'utilities-break.R' 'utilities-grid.R' 'utilities-help.R' 'utilities-patterns.R' 'utilities-resolution.R' 'utilities-tidy-eval.R' 'zxx.R' 'zzz.R'",
      "NeedsCompilation": "no",
      "Author": "Hadley Wickham [aut] (ORCID: <https://orcid.org/0000-0003-4757-117X>), Winston Chang [aut] (ORCID: <https://orcid.org/0000-0002-1576-2126>), Lionel Henry [aut], Thomas Lin Pedersen [aut, cre] (ORCID: <https://orcid.org/0000-0002-5147-4711>), Kohske Takahashi [aut], Claus Wilke [aut] (ORCID: <https://orcid.org/0000-0002-7470-9261>), Kara Woo [aut] (ORCID: <https://orcid.org/0000-0002-5125-4188>), Hiroaki Yutani [aut] (ORCID: <https://orcid.org/0000-0002-3385-7233>), Dewey Dunnington [aut] (ORCID: <https://orcid.org/0000-0002-9415-4582>), Teun van den Brand [aut] (ORCID: <https://orcid.org/0000-0002-9335-7468>), Posit, PBC [cph, fnd] (ROR: <https://ror.org/03wc8by49>)",
      "Maintainer": "Thomas Lin Pedersen <thomas.pedersen@posit.co>",
      "Repository": "CRAN"
    },
    "glue": {
      "Package": "glue",
      "Version": "1.8.0",
      "Source": "Repository",
      "Title": "Interpreted String Literals",
      "Authors@R": "c( person(\"Jim\", \"Hester\", role = \"aut\", comment = c(ORCID = \"0000-0002-2739-7082\")), person(\"Jennifer\", \"Bryan\", , \"jenny@posit.co\", role = c(\"aut\", \"cre\"), comment = c(ORCID = \"0000-0002-6983-2759\")), person(\"Posit Software, PBC\", role = c(\"cph\", \"fnd\")) )",
      "Description": "An implementation of interpreted string literals, inspired by Python's Literal String Interpolation <https://www.python.org/dev/peps/pep-0498/> and Docstrings <https://www.python.org/dev/peps/pep-0257/> and Julia's Triple-Quoted String Literals <https://docs.julialang.org/en/v1.3/manual/strings/#Triple-Quoted-String-Literals-1>.",
      "License": "MIT + file LICENSE",
      "URL": "https://glue.tidyverse.org/, https://github.com/tidyverse/glue",
      "BugReports": "https://github.com/tidyverse/glue/issues",
      "Depends": [
        "R (>= 3.6)"
      ],
      "Imports": [
        "methods"
      ],
      "Suggests": [
        "crayon",
        "DBI (>= 1.2.0)",
        "dplyr",
        "knitr",
        "magrittr",
        "rlang",
        "rmarkdown",
        "RSQLite",
        "testthat (>= 3.2.0)",
        "vctrs (>= 0.3.0)",
        "waldo (>= 0.5.3)",
        "withr"
      ],
      "VignetteBuilder": "knitr",
      "ByteCompile": "true",
      "Config/Needs/website": "bench, forcats, ggbeeswarm, ggplot2, R.utils, rprintf, tidyr, tidyverse/tidytemplate",
      "Config/testthat/edition": "3",
      "Encoding": "UTF-8",
      "RoxygenNote": "7.3.2",
      "NeedsCompilation": "yes",
      "Author": "Jim Hester [aut] (<https://orcid.org/0000-0002-2739-7082>), Jennifer Bryan [aut, cre] (<https://orcid.org/0000-0002-6983-2759>), Posit Software, PBC [cph, fnd]",
      "Maintainer": "Jennifer Bryan <jenny@posit.co>",
      "Repository": "CRAN"
    },
    "gtable": {
      "Package": "gtable",
      "Version": "0.3.6",
      "Source": "Repository",
      "Title": "Arrange 'Grobs' in Tables",
      "Authors@R": "c( person(\"Hadley\", \"Wickham\", , \"hadley@posit.co\", role = \"aut\"), person(\"Thomas Lin\", \"Pedersen\", , \"thomas.pedersen@posit.co\", role = c(\"aut\", \"cre\")), person(\"Posit Software, PBC\", role = c(\"cph\", \"fnd\")) )",
      "Description": "Tools to make it easier to work with \"tables\" of 'grobs'. The 'gtable' package defines a 'gtable' grob class that specifies a grid along with a list of grobs and their placement in the grid. Further the package makes it easy to manipulate and combine 'gtable' objects so that complex compositions can be built up sequentially.",
      "License": "MIT + file LICENSE",
      "URL": "https://gtable.r-lib.org, https://github.com/r-lib/gtable",
      "BugReports": "https://github.com/r-lib/gtable/issues",
      "Depends": [
        "R (>= 4.0)"
      ],
      "Imports": [
        "cli",
        "glue",
        "grid",
        "lifecycle",
        "rlang (>= 1.1.0)",
        "stats"
      ],
      "Suggests": [
        "covr",
        "ggplot2",
        "knitr",
        "profvis",
        "rmarkdown",
        "testthat (>= 3.0.0)"
      ],
      "VignetteBuilder": "knitr",
      "Config/Needs/website": "tidyverse/tidytemplate",
      "Config/testthat/edition": "3",
      "Config/usethis/last-upkeep": "2024-10-25",
      "Encoding": "UTF-8",
      "RoxygenNote": "7.3.2",
      "NeedsCompilation": "no",
      "Author": "Hadley Wickham [aut], Thomas Lin Pedersen [aut, cre], Posit Software, PBC [cph, fnd]",
      "Maintainer": "Thomas Lin Pedersen <thomas.pedersen@posit.co>",
      "Repository": "CRAN"
    },
    "hms": {
      "Package": "hms",
      "Version": "1.1.4",
      "Source": "Repository",
      "Title": "Pretty Time of Day",
      "Date": "2025-10-11",
      "Authors@R": "c( person(\"Kirill\", \"Müller\", , \"kirill@cynkra.com\", role = c(\"aut\", \"cre\"), comment = c(ORCID = \"0000-0002-1416-3412\")), person(\"R Consortium\", role = \"fnd\"), person(\"Posit Software, PBC\", role = \"fnd\", comment = c(ROR = \"03wc8by49\")) )",
      "Description": "Implements an S3 class for storing and formatting time-of-day values, based on the 'difftime' class.",
      "License": "MIT + file LICENSE",
      "URL": "https://hms.tidyverse.org/, https://github.com/tidyverse/hms",
      "BugReports": "https://github.com/tidyverse/hms/issues",
      "Imports": [
        "cli",
        "lifecycle",
        "methods",
        "pkgconfig",
        "rlang (>= 1.0.2)",
        "vctrs (>= 0.3.8)"
      ],
      "Suggests": [
        "crayon",
        "lubridate",
        "pillar (>= 1.1.0)",
        "testthat (>= 3.0.0)"
      ],
      "Config/Needs/website": "tidyverse/tidytemplate",
      "Config/testthat/edition": "3",
      "Encoding": "UTF-8",
      "RoxygenNote": "7.3.3.9000",
      "NeedsCompilation": "no",
      "Author": "Kirill Müller [aut, cre] (ORCID: <https://orcid.org/0000-0002-1416-3412>), R Consortium [fnd], Posit Software, PBC [fnd] (ROR: <https://ror.org/03wc8by49>)",
      "Maintainer": "Kirill Müller <kirill@cynkra.com>",
      "Repository": "CRAN"
    },
    "isoband": {
      "Package": "isoband",
      "Version": "0.3.0",
      "Source": "Repository",
      "Title": "Generate Isolines and Isobands from Regularly Spaced Elevation Grids",
      "Authors@R": "c( person(\"Hadley\", \"Wickham\", , \"hadley@posit.co\", role = \"aut\", comment = c(ORCID = \"0000-0003-4757-117X\")), person(\"Claus O.\", \"Wilke\", , \"wilke@austin.utexas.edu\", role = \"aut\", comment = c(\"Original author\", ORCID = \"0000-0002-7470-9261\")), person(\"Thomas Lin\", \"Pedersen\", , \"thomas.pedersen@posit.co\", role = c(\"aut\", \"cre\"), comment = c(ORCID = \"0000-0002-5147-4711\")), person(\"Posit, PBC\", role = c(\"cph\", \"fnd\"), comment = c(ROR = \"03wc8by49\")) )",
      "Description": "A fast C++ implementation to generate contour lines (isolines) and contour polygons (isobands) from regularly spaced grids containing elevation data.",
      "License": "MIT + file LICENSE",
      "URL": "https://isoband.r-lib.org, https://github.com/r-lib/isoband",
      "BugReports": "https://github.com/r-lib/isoband/issues",
      "Imports": [
        "cli",
        "grid",
        "rlang",
        "utils"
      ],
      "Suggests": [
        "covr",
        "ggplot2",
        "knitr",
        "magick",
        "bench",
        "rmarkdown",
        "sf",
        "testthat (>= 3.0.0)",
        "xml2"
      ],
      "VignetteBuilder": "knitr",
      "Config/Needs/website": "tidyverse/tidytemplate",
      "Config/testthat/edition": "3",
      "Config/usethis/last-upkeep": "2025-12-05",
      "Encoding": "UTF-8",
      "RoxygenNote": "7.3.3",
      "Config/build/compilation-database": "true",
      "LinkingTo": [
        "cpp11"
      ],
      "NeedsCompilation": "yes",
      "Author": "Hadley Wickham [aut] (ORCID: <https://orcid.org/0000-0003-4757-117X>), Claus O. Wilke [aut] (Original author, ORCID: <https://orcid.org/0000-0002-7470-9261>), Thomas Lin Pedersen [aut, cre] (ORCID: <https://orcid.org/0000-0002-5147-4711>), Posit, PBC [cph, fnd] (ROR: <https://ror.org/03wc8by49>)",
      "Maintainer": "Thomas Lin Pedersen <thomas.pedersen@posit.co>",
      "Repository": "CRAN"
    },
    "jsonlite": {
      "Package": "jsonlite",
      "Version": "2.0.0",
      "Source": "Repository",
      "Title": "A Simple and Robust JSON Parser and Generator for R",
      "License": "MIT + file LICENSE",
      "Depends": [
        "methods"
      ],
      "Authors@R": "c( person(\"Jeroen\", \"Ooms\", role = c(\"aut\", \"cre\"), email = \"jeroenooms@gmail.com\", comment = c(ORCID = \"0000-0002-4035-0289\")), person(\"Duncan\", \"Temple Lang\", role = \"ctb\"), person(\"Lloyd\", \"Hilaiel\", role = \"cph\", comment=\"author of bundled libyajl\"))",
      "URL": "https://jeroen.r-universe.dev/jsonlite https://arxiv.org/abs/1403.2805",
      "BugReports": "https://github.com/jeroen/jsonlite/issues",
      "Maintainer": "Jeroen Ooms <jeroenooms@gmail.com>",
      "VignetteBuilder": "knitr, R.rsp",
      "Description": "A reasonably fast JSON parser and generator, optimized for statistical  data and the web. Offers simple, flexible tools for working with JSON in R, and is particularly powerful for building pipelines and interacting with a web API.  The implementation is based on the mapping described in the vignette (Ooms, 2014). In addition to converting JSON data from/to R objects, 'jsonlite' contains  functions to stream, validate, and prettify JSON data. The unit tests included  with the package verify that all edge cases are encoded and decoded consistently  for use with dynamic data in systems and applications.",
      "Suggests": [
        "httr",
        "vctrs",
        "testthat",
        "knitr",
        "rmarkdown",
        "R.rsp",
        "sf"
      ],
      "RoxygenNote": "7.3.2",
      "Encoding": "UTF-8",
      "NeedsCompilation": "yes",
      "Author": "Jeroen Ooms [aut, cre] (<https://orcid.org/0000-0002-4035-0289>), Duncan Temple Lang [ctb], Lloyd Hilaiel [cph] (author of bundled libyajl)",
      "Repository": "RSPM"
    },
    "labeling": {
      "Package": "labeling",
      "Version": "0.4.3",
      "Source": "Repository",
      "Type": "Package",
      "Title": "Axis Labeling",
      "Date": "2023-08-29",
      "Author": "Justin Talbot,",
      "Maintainer": "Nuno Sempere <nuno.semperelh@gmail.com>",
      "Description": "Functions which provide a range of axis labeling algorithms.",
      "License": "MIT + file LICENSE | Unlimited",
      "Collate": "'labeling.R'",
      "NeedsCompilation": "no",
      "Imports": [
        "stats",
        "graphics"
      ],
      "Repository": "CRAN",
      "Encoding": "UTF-8"
    },
    "lifecycle": {
      "Package": "lifecycle",
      "Version": "1.0.4",
      "Source": "Repository",
      "Title": "Manage the Life Cycle of your Package Functions",
      "Authors@R": "c( person(\"Lionel\", \"Henry\", , \"lionel@posit.co\", role = c(\"aut\", \"cre\")), person(\"Hadley\", \"Wickham\", , \"hadley@posit.co\", role = \"aut\", comment = c(ORCID = \"0000-0003-4757-117X\")), person(\"Posit Software, PBC\", role = c(\"cph\", \"fnd\")) )",
      "Description": "Manage the life cycle of your exported functions with shared conventions, documentation badges, and user-friendly deprecation warnings.",
      "License": "MIT + file LICENSE",
      "URL": "https://lifecycle.r-lib.org/, https://github.com/r-lib/lifecycle",
      "BugReports": "https://github.com/r-lib/lifecycle/issues",
      "Depends": [
        "R (>= 3.6)"
      ],
      "Imports": [
        "cli (>= 3.4.0)",
        "glue",
        "rlang (>= 1.1.0)"
      ],
      "Suggests": [
        "covr",
        "crayon",
        "knitr",
        "lintr",
        "rmarkdown",
        "testthat (>= 3.0.1)",
        "tibble",
        "tidyverse",
        "tools",
        "vctrs",
        "withr"
      ],
      "VignetteBuilder": "knitr",
      "Config/Needs/website": "tidyverse/tidytemplate, usethis",
      "Config/testthat/edition": "3",
      "Encoding": "UTF-8",
      "RoxygenNote": "7.2.1",
      "NeedsCompilation": "no",
      "Author": "Lionel Henry [aut, cre], Hadley Wickham [aut] (<https://orcid.org/0000-0003-4757-117X>), Posit Software, PBC [cph, fnd]",
      "Maintainer": "Lionel Henry <lionel@posit.co>",
      "Repository": "CRAN"
    },
    "magrittr": {
      "Package": "magrittr",
      "Version": "2.0.4",
      "Source": "Repository",
      "Type": "Package",
      "Title": "A Forward-Pipe Operator for R",
      "Authors@R": "c( person(\"Stefan Milton\", \"Bache\", , \"stefan@stefanbache.dk\", role = c(\"aut\", \"cph\"), comment = \"Original author and creator of magrittr\"), person(\"Hadley\", \"Wickham\", , \"hadley@posit.co\", role = \"aut\"), person(\"Lionel\", \"Henry\", , \"lionel@posit.co\", role = \"cre\"), person(\"Posit Software, PBC\", role = c(\"cph\", \"fnd\"), comment = c(ROR = \"03wc8by49\")) )",
      "Description": "Provides a mechanism for chaining commands with a new forward-pipe operator, %>%. This operator will forward a value, or the result of an expression, into the next function call/expression. There is flexible support for the type of right-hand side expressions. For more information, see package vignette.  To quote Rene Magritte, \"Ceci n'est pas un pipe.\"",
      "License": "MIT + file LICENSE",
      "URL": "https://magrittr.tidyverse.org, https://github.com/tidyverse/magrittr",
      "BugReports": "https://github.com/tidyverse/magrittr/issues",
      "Depends": [
        "R (>= 3.4.0)"
      ],
      "Suggests": [
        "covr",
        "knitr",
        "rlang",
        "rmarkdown",
        "testthat"
      ],
      "VignetteBuilder": "knitr",
      "ByteCompile": "Yes",
      "Config/Needs/website": "tidyverse/tidytemplate",
      "Encoding": "UTF-8",
      "RoxygenNote": "7.3.3",
      "NeedsCompilation": "yes",
      "Author": "Stefan Milton Bache [aut, cph] (Original author and creator of magrittr), Hadley Wickham [aut], Lionel Henry [cre], Posit Software, PBC [cph, fnd] (ROR: <https://ror.org/03wc8by49>)",
      "Maintainer": "Lionel Henry <lionel@posit.co>",
      "Repository": "CRAN"
    },
    "pillar": {
      "Package": "pillar",
      "Version": "1.11.1",
      "Source": "Repository",
      "Title": "Coloured Formatting for Columns",
      "Authors@R": "c(person(given = \"Kirill\", family = \"M\\u00fcller\", role = c(\"aut\", \"cre\"), email = \"kirill@cynkra.com\", comment = c(ORCID = \"0000-0002-1416-3412\")), person(given = \"Hadley\", family = \"Wickham\", role = \"aut\"), person(given = \"RStudio\", role = \"cph\"))",
      "Description": "Provides 'pillar' and 'colonnade' generics designed for formatting columns of data using the full range of colours provided by modern terminals.",
      "License": "MIT + file LICENSE",
      "URL": "https://pillar.r-lib.org/, https://github.com/r-lib/pillar",
      "BugReports": "https://github.com/r-lib/pillar/issues",
      "Imports": [
        "cli (>= 2.3.0)",
        "glue",
        "lifecycle",
        "rlang (>= 1.0.2)",
        "utf8 (>= 1.1.0)",
        "utils",
        "vctrs (>= 0.5.0)"
      ],
      "Suggests": [
        "bit64",
        "DBI",
        "debugme",
        "DiagrammeR",
        "dplyr",
        "formattable",
        "ggplot2",
        "knitr",
        "lubridate",
        "nanotime",
        "nycflights13",
        "palmerpenguins",
        "rmarkdown",
        "scales",
        "stringi",
        "survival",
        "testthat (>= 3.1.1)",
        "tibble",
        "units (>= 0.7.2)",
        "vdiffr",
        "withr"
      ],
      "VignetteBuilder": "knitr",
      "Encoding": "UTF-8",
      "RoxygenNote": "7.3.3.9000",
      "Config/testthat/edition": "3",
      "Config/testthat/parallel": "true",
      "Config/testthat/start-first": "format_multi_fuzz, format_multi_fuzz_2, format_multi, ctl_colonnade, ctl_colonnade_1, ctl_colonnade_2",
      "Config/autostyle/scope": "line_breaks",
      "Config/autostyle/strict": "true",
      "Config/gha/extra-packages": "units=?ignore-before-r=4.3.0",
      "Config/Needs/website": "tidyverse/tidytemplate",
      "NeedsCompilation": "no",
      "Author": "Kirill Müller [aut, cre] (ORCID: <https://orcid.org/0000-0002-1416-3412>), Hadley Wickham [aut], RStudio [cph]",
      "Maintainer": "Kirill Müller <kirill@cynkra.com>",
      "Repository": "CRAN"
    },
    "pkgconfig": {
      "Package": "pkgconfig",
      "Version": "2.0.3",
      "Source": "Repository",
      "Title": "Private Configuration for 'R' Packages",
      "Author": "Gábor Csárdi",
      "Maintainer": "Gábor Csárdi <csardi.gabor@gmail.com>",
      "Description": "Set configuration options on a per-package basis. Options set by a given package only apply to that package, other packages are unaffected.",
      "License": "MIT + file LICENSE",
      "LazyData": "true",
      "Imports": [
        "utils"
      ],
      "Suggests": [
        "covr",
        "testthat",
        "disposables (>= 1.0.3)"
      ],
      "URL": "https://github.com/r-lib/pkgconfig#readme",
      "BugReports": "https://github.com/r-lib/pkgconfig/issues",
      "Encoding": "UTF-8",
      "NeedsCompilation": "no",
      "Repository": "CRAN"
    },
    "prettyunits": {
      "Package": "prettyunits",
      "Version": "1.2.0",
      "Source": "Repository",
      "Title": "Pretty, Human Readable Formatting of Quantities",
      "Authors@R": "c( person(\"Gabor\", \"Csardi\", email=\"csardi.gabor@gmail.com\", role=c(\"aut\", \"cre\")), person(\"Bill\", \"Denney\", email=\"wdenney@humanpredictions.com\", role=c(\"ctb\"), comment=c(ORCID=\"0000-0002-5759-428X\")), person(\"Christophe\", \"Regouby\", email=\"christophe.regouby@free.fr\", role=c(\"ctb\")) )",
      "Description": "Pretty, human readable formatting of quantities. Time intervals: '1337000' -> '15d 11h 23m 20s'. Vague time intervals: '2674000' -> 'about a month ago'. Bytes: '1337' -> '1.34 kB'. Rounding: '99' with 3 significant digits -> '99.0' p-values: '0.00001' -> '<0.0001'. Colors: '#FF0000' -> 'red'. Quantities: '1239437' -> '1.24 M'.",
      "License": "MIT + file LICENSE",
      "URL": "https://github.com/r-lib/prettyunits",
      "BugReports": "https://github.com/r-lib/prettyunits/issues",
      "Depends": [
        "R(>= 2.10)"
      ],
      "Suggests": [
        "codetools",
        "covr",
        "testthat"
      ],
      "RoxygenNote": "7.2.3",
      "Encoding": "UTF-8",
      "NeedsCompilation": "no",
      "Author": "Gabor Csardi [aut, cre], Bill Denney [ctb] (<https://orcid.org/0000-0002-5759-428X>), Christophe Regouby [ctb]",
      "Maintainer": "Gabor Csardi <csardi.gabor@gmail.com>",
      "Repository": "CRAN"
    },
    "progress": {
      "Package": "progress",
      "Version": "1.2.3",
      "Source": "Repository",
      "Title": "Terminal Progress Bars",
      "Authors@R": "c( person(\"Gábor\", \"Csárdi\", , \"csardi.gabor@gmail.com\", role = c(\"aut\", \"cre\")), person(\"Rich\", \"FitzJohn\", role = \"aut\"), person(\"Posit Software, PBC\", role = c(\"cph\", \"fnd\")) )",
      "Description": "Configurable Progress bars, they may include percentage, elapsed time, and/or the estimated completion time. They work in terminals, in 'Emacs' 'ESS', 'RStudio', 'Windows' 'Rgui' and the 'macOS' 'R.app'. The package also provides a 'C++' 'API', that works with or without 'Rcpp'.",
      "License": "MIT + file LICENSE",
      "URL": "https://github.com/r-lib/progress#readme, http://r-lib.github.io/progress/",
      "BugReports": "https://github.com/r-lib/progress/issues",
      "Depends": [
        "R (>= 3.6)"
      ],
      "Imports": [
        "crayon",
        "hms",
        "prettyunits",
        "R6"
      ],
      "Suggests": [
        "Rcpp",
        "testthat (>= 3.0.0)",
        "withr"
      ],
      "Config/Needs/website": "tidyverse/tidytemplate",
      "Config/testthat/edition": "3",
      "Encoding": "UTF-8",
      "RoxygenNote": "7.2.3",
      "NeedsCompilation": "no",
      "Author": "Gábor Csárdi [aut, cre], Rich FitzJohn [aut], Posit Software, PBC [cph, fnd]",
      "Maintainer": "Gábor Csárdi <csardi.gabor@gmail.com>",
      "Repository": "CRAN"
    },
    "purrr": {
      "Package": "purrr",
      "Version": "1.2.0",
      "Source": "Repository",
      "Title": "Functional Programming Tools",
      "Authors@R": "c( person(\"Hadley\", \"Wickham\", , \"hadley@posit.co\", role = c(\"aut\", \"cre\"), comment = c(ORCID = \"0000-0003-4757-117X\")), person(\"Lionel\", \"Henry\", , \"lionel@posit.co\", role = \"aut\"), person(\"Posit Software, PBC\", role = c(\"cph\", \"fnd\"), comment = c(ROR = \"https://ror.org/03wc8by49\")) )",
      "Description": "A complete and consistent functional programming toolkit for R.",
      "License": "MIT + file LICENSE",
      "URL": "https://purrr.tidyverse.org/, https://github.com/tidyverse/purrr",
      "BugReports": "https://github.com/tidyverse/purrr/issues",
      "Depends": [
        "R (>= 4.1)"
      ],
      "Imports": [
        "cli (>= 3.6.1)",
        "lifecycle (>= 1.0.3)",
        "magrittr (>= 1.5.0)",
        "rlang (>= 1.1.1)",
        "vctrs (>= 0.6.3)"
      ],
      "Suggests": [
        "carrier (>= 0.3.0)",
        "covr",
        "dplyr (>= 0.7.8)",
        "httr",
        "knitr",
        "lubridate",
        "mirai (>= 2.5.1)",
        "rmarkdown",
        "testthat (>= 3.0.0)",
        "tibble",
        "tidyselect"
      ],
      "LinkingTo": [
        "cli"
      ],
      "VignetteBuilder": "knitr",
      "Biarch": "true",
      "Config/build/compilation-database": "true",
      "Config/Needs/website": "tidyverse/tidytemplate, tidyr",
      "Config/testthat/edition": "3",
      "Config/testthat/parallel": "TRUE",
      "Encoding": "UTF-8",
      "RoxygenNote": "7.3.3",
      "NeedsCompilation": "yes",
      "Author": "Hadley Wickham [aut, cre] (ORCID: <https://orcid.org/0000-0003-4757-117X>), Lionel Henry [aut], Posit Software, PBC [cph, fnd] (ROR: <https://ror.org/03wc8by49>)",
      "Maintainer": "Hadley Wickham <hadley@posit.co>",
      "Repository": "CRAN"
    },
    "readr": {
      "Package": "readr",
      "Version": "2.1.6",
      "Source": "Repository",
      "Title": "Read Rectangular Text Data",
      "Authors@R": "c( person(\"Hadley\", \"Wickham\", , \"hadley@posit.co\", role = \"aut\"), person(\"Jim\", \"Hester\", role = \"aut\"), person(\"Romain\", \"Francois\", role = \"ctb\"), person(\"Jennifer\", \"Bryan\", , \"jenny@posit.co\", role = c(\"aut\", \"cre\"), comment = c(ORCID = \"0000-0002-6983-2759\")), person(\"Shelby\", \"Bearrows\", role = \"ctb\"), person(\"Posit Software, PBC\", role = c(\"cph\", \"fnd\")), person(\"https://github.com/mandreyel/\", role = \"cph\", comment = \"mio library\"), person(\"Jukka\", \"Jylänki\", role = c(\"ctb\", \"cph\"), comment = \"grisu3 implementation\"), person(\"Mikkel\", \"Jørgensen\", role = c(\"ctb\", \"cph\"), comment = \"grisu3 implementation\") )",
      "Description": "The goal of 'readr' is to provide a fast and friendly way to read rectangular data (like 'csv', 'tsv', and 'fwf').  It is designed to flexibly parse many types of data found in the wild, while still cleanly failing when data unexpectedly changes.",
      "License": "MIT + file LICENSE",
      "URL": "https://readr.tidyverse.org, https://github.com/tidyverse/readr",
      "BugReports": "https://github.com/tidyverse/readr/issues",
      "Depends": [
        "R (>= 3.6)"
      ],
      "Imports": [
        "cli (>= 3.2.0)",
        "clipr",
        "crayon",
        "hms (>= 0.4.1)",
        "lifecycle (>= 0.2.0)",
        "methods",
        "R6",
        "rlang",
        "tibble",
        "utils",
        "vroom (>= 1.6.0)"
      ],
      "Suggests": [
        "covr",
        "curl",
        "datasets",
        "knitr",
        "rmarkdown",
        "spelling",
        "stringi",
        "testthat (>= 3.2.0)",
        "tzdb (>= 0.1.1)",
        "waldo",
        "withr",
        "xml2"
      ],
      "LinkingTo": [
        "cpp11",
        "tzdb (>= 0.1.1)"
      ],
      "VignetteBuilder": "knitr",
      "Config/Needs/website": "tidyverse, tidyverse/tidytemplate",
      "Config/testthat/edition": "3",
      "Config/testthat/parallel": "false",
      "Encoding": "UTF-8",
      "Language": "en-US",
      "RoxygenNote": "7.3.3",
      "NeedsCompilation": "yes",
      "Author": "Hadley Wickham [aut], Jim Hester [aut], Romain Francois [ctb], Jennifer Bryan [aut, cre] (ORCID: <https://orcid.org/0000-0002-6983-2759>), Shelby Bearrows [ctb], Posit Software, PBC [cph, fnd], https://github.com/mandreyel/ [cph] (mio library), Jukka Jylänki [ctb, cph] (grisu3 implementation), Mikkel Jørgensen [ctb, cph] (grisu3 implementation)",
      "Maintainer": "Jennifer Bryan <jenny@posit.co>",
      "Repository": "CRAN"
    },
    "renv": {
      "Package": "renv",
      "Version": "1.1.5",
      "Source": "Repository",
      "Type": "Package",
      "Title": "Project Environments",
      "Authors@R": "c( person(\"Kevin\", \"Ushey\", role = c(\"aut\", \"cre\"), email = \"kevin@rstudio.com\", comment = c(ORCID = \"0000-0003-2880-7407\")), person(\"Hadley\", \"Wickham\", role = c(\"aut\"), email = \"hadley@rstudio.com\", comment = c(ORCID = \"0000-0003-4757-117X\")), person(\"Posit Software, PBC\", role = c(\"cph\", \"fnd\")) )",
      "Description": "A dependency management toolkit for R. Using 'renv', you can create and manage project-local R libraries, save the state of these libraries to a 'lockfile', and later restore your library as required. Together, these tools can help make your projects more isolated, portable, and reproducible.",
      "License": "MIT + file LICENSE",
      "URL": "https://rstudio.github.io/renv/, https://github.com/rstudio/renv",
      "BugReports": "https://github.com/rstudio/renv/issues",
      "Imports": [
        "utils"
      ],
      "Suggests": [
        "BiocManager",
        "cli",
        "compiler",
        "covr",
        "cpp11",
        "devtools",
        "generics",
        "gitcreds",
        "jsonlite",
        "jsonvalidate",
        "knitr",
        "miniUI",
        "modules",
        "packrat",
        "pak",
        "R6",
        "remotes",
        "reticulate",
        "rmarkdown",
        "rstudioapi",
        "shiny",
        "testthat",
        "uuid",
        "waldo",
        "yaml",
        "webfakes"
      ],
      "Encoding": "UTF-8",
      "RoxygenNote": "7.3.2",
      "VignetteBuilder": "knitr",
      "Config/Needs/website": "tidyverse/tidytemplate",
      "Config/testthat/edition": "3",
      "Config/testthat/parallel": "true",
      "Config/testthat/start-first": "bioconductor,python,install,restore,snapshot,retrieve,remotes",
      "NeedsCompilation": "no",
      "Author": "Kevin Ushey [aut, cre] (ORCID: <https://orcid.org/0000-0003-2880-7407>), Hadley Wickham [aut] (ORCID: <https://orcid.org/0000-0003-4757-117X>), Posit Software, PBC [cph, fnd]",
      "Maintainer": "Kevin Ushey <kevin@rstudio.com>",
      "Repository": "CRAN"
    },
    "rlang": {
      "Package": "rlang",
      "Version": "1.1.6",
      "Source": "Repository",
      "Title": "Functions for Base Types and Core R and 'Tidyverse' Features",
      "Description": "A toolbox for working with base types, core R features like the condition system, and core 'Tidyverse' features like tidy evaluation.",
      "Authors@R": "c( person(\"Lionel\", \"Henry\", ,\"lionel@posit.co\", c(\"aut\", \"cre\")), person(\"Hadley\", \"Wickham\", ,\"hadley@posit.co\", \"aut\"), person(given = \"mikefc\", email = \"mikefc@coolbutuseless.com\", role = \"cph\", comment = \"Hash implementation based on Mike's xxhashlite\"), person(given = \"Yann\", family = \"Collet\", role = \"cph\", comment = \"Author of the embedded xxHash library\"), person(given = \"Posit, PBC\", role = c(\"cph\", \"fnd\")) )",
      "License": "MIT + file LICENSE",
      "ByteCompile": "true",
      "Biarch": "true",
      "Depends": [
        "R (>= 3.5.0)"
      ],
      "Imports": [
        "utils"
      ],
      "Suggests": [
        "cli (>= 3.1.0)",
        "covr",
        "crayon",
        "desc",
        "fs",
        "glue",
        "knitr",
        "magrittr",
        "methods",
        "pillar",
        "pkgload",
        "rmarkdown",
        "stats",
        "testthat (>= 3.2.0)",
        "tibble",
        "usethis",
        "vctrs (>= 0.2.3)",
        "withr"
      ],
      "Enhances": [
        "winch"
      ],
      "Encoding": "UTF-8",
      "RoxygenNote": "7.3.2",
      "URL": "https://rlang.r-lib.org, https://github.com/r-lib/rlang",
      "BugReports": "https://github.com/r-lib/rlang/issues",
      "Config/build/compilation-database": "true",
      "Config/testthat/edition": "3",
      "Config/Needs/website": "dplyr, tidyverse/tidytemplate",
      "NeedsCompilation": "yes",
      "Author": "Lionel Henry [aut, cre], Hadley Wickham [aut], mikefc [cph] (Hash implementation based on Mike's xxhashlite), Yann Collet [cph] (Author of the embedded xxHash library), Posit, PBC [cph, fnd]",
      "Maintainer": "Lionel Henry <lionel@posit.co>",
      "Repository": "CRAN"
    },
    "scales": {
      "Package": "scales",
      "Version": "1.4.0",
      "Source": "Repository",
      "Title": "Scale Functions for Visualization",
      "Authors@R": "c( person(\"Hadley\", \"Wickham\", , \"hadley@posit.co\", role = \"aut\"), person(\"Thomas Lin\", \"Pedersen\", , \"thomas.pedersen@posit.co\", role = c(\"cre\", \"aut\"), comment = c(ORCID = \"0000-0002-5147-4711\")), person(\"Dana\", \"Seidel\", role = \"aut\"), person(\"Posit Software, PBC\", role = c(\"cph\", \"fnd\"), comment = c(ROR = \"03wc8by49\")) )",
      "Description": "Graphical scales map data to aesthetics, and provide methods for automatically determining breaks and labels for axes and legends.",
      "License": "MIT + file LICENSE",
      "URL": "https://scales.r-lib.org, https://github.com/r-lib/scales",
      "BugReports": "https://github.com/r-lib/scales/issues",
      "Depends": [
        "R (>= 4.1)"
      ],
      "Imports": [
        "cli",
        "farver (>= 2.0.3)",
        "glue",
        "labeling",
        "lifecycle",
        "R6",
        "RColorBrewer",
        "rlang (>= 1.1.0)",
        "viridisLite"
      ],
      "Suggests": [
        "bit64",
        "covr",
        "dichromat",
        "ggplot2",
        "hms (>= 0.5.0)",
        "stringi",
        "testthat (>= 3.0.0)"
      ],
      "Config/Needs/website": "tidyverse/tidytemplate",
      "Config/testthat/edition": "3",
      "Config/usethis/last-upkeep": "2025-04-23",
      "Encoding": "UTF-8",
      "LazyLoad": "yes",
      "RoxygenNote": "7.3.2",
      "NeedsCompilation": "no",
      "Author": "Hadley Wickham [aut], Thomas Lin Pedersen [cre, aut] (<https://orcid.org/0000-0002-5147-4711>), Dana Seidel [aut], Posit Software, PBC [cph, fnd] (03wc8by49)",
      "Maintainer": "Thomas Lin Pedersen <thomas.pedersen@posit.co>",
      "Repository": "CRAN"
    },
    "stringi": {
      "Package": "stringi",
      "Version": "1.8.7",
      "Source": "Repository",
      "Date": "2025-03-27",
      "Title": "Fast and Portable Character String Processing Facilities",
      "Description": "A collection of character string/text/natural language processing tools for pattern searching (e.g., with 'Java'-like regular expressions or the 'Unicode' collation algorithm), random string generation, case mapping, string transliteration, concatenation, sorting, padding, wrapping, Unicode normalisation, date-time formatting and parsing, and many more. They are fast, consistent, convenient, and - thanks to 'ICU' (International Components for Unicode) - portable across all locales and platforms. Documentation about 'stringi' is provided via its website at <https://stringi.gagolewski.com/> and the paper by Gagolewski (2022, <doi:10.18637/jss.v103.i02>).",
      "URL": "https://stringi.gagolewski.com/, https://github.com/gagolews/stringi, https://icu.unicode.org/",
      "BugReports": "https://github.com/gagolews/stringi/issues",
      "SystemRequirements": "ICU4C (>= 61, optional)",
      "Type": "Package",
      "Depends": [
        "R (>= 3.4)"
      ],
      "Imports": [
        "tools",
        "utils",
        "stats"
      ],
      "Biarch": "TRUE",
      "License": "file LICENSE",
      "Authors@R": "c(person(given = \"Marek\", family = \"Gagolewski\", role = c(\"aut\", \"cre\", \"cph\"), email = \"marek@gagolewski.com\", comment = c(ORCID = \"0000-0003-0637-6028\")), person(given = \"Bartek\", family = \"Tartanus\", role = \"ctb\"), person(\"Unicode, Inc. and others\", role=\"ctb\", comment = \"ICU4C source code, Unicode Character Database\") )",
      "RoxygenNote": "7.3.2",
      "Encoding": "UTF-8",
      "NeedsCompilation": "yes",
      "Author": "Marek Gagolewski [aut, cre, cph] (<https://orcid.org/0000-0003-0637-6028>), Bartek Tartanus [ctb], Unicode, Inc. and others [ctb] (ICU4C source code, Unicode Character Database)",
      "Maintainer": "Marek Gagolewski <marek@gagolewski.com>",
      "License_is_FOSS": "yes",
      "Repository": "CRAN"
    },
    "stringr": {
      "Package": "stringr",
      "Version": "1.6.0",
      "Source": "Repository",
      "Title": "Simple, Consistent Wrappers for Common String Operations",
      "Authors@R": "c( person(\"Hadley\", \"Wickham\", , \"hadley@posit.co\", role = c(\"aut\", \"cre\", \"cph\")), person(\"Posit Software, PBC\", role = c(\"cph\", \"fnd\")) )",
      "Description": "A consistent, simple and easy to use set of wrappers around the fantastic 'stringi' package. All function and argument names (and positions) are consistent, all functions deal with \"NA\"'s and zero length vectors in the same way, and the output from one function is easy to feed into the input of another.",
      "License": "MIT + file LICENSE",
      "URL": "https://stringr.tidyverse.org, https://github.com/tidyverse/stringr",
      "BugReports": "https://github.com/tidyverse/stringr/issues",
      "Depends": [
        "R (>= 4.1.0)"
      ],
      "Imports": [
        "cli",
        "glue (>= 1.6.1)",
        "lifecycle (>= 1.0.3)",
        "magrittr",
        "rlang (>= 1.0.0)",
        "stringi (>= 1.5.3)",
        "vctrs (>= 0.4.0)"
      ],
      "Suggests": [
        "covr",
        "dplyr",
        "gt",
        "htmltools",
        "htmlwidgets",
        "knitr",
        "rmarkdown",
        "testthat (>= 3.0.0)",
        "tibble"
      ],
      "VignetteBuilder": "knitr",
      "Config/Needs/website": "tidyverse/tidytemplate",
      "Config/potools/style": "explicit",
      "Config/testthat/edition": "3",
      "Encoding": "UTF-8",
      "LazyData": "true",
      "RoxygenNote": "7.3.3",
      "NeedsCompilation": "no",
      "Author": "Hadley Wickham [aut, cre, cph], Posit Software, PBC [cph, fnd]",
      "Maintainer": "Hadley Wickham <hadley@posit.co>",
      "Repository": "CRAN"
    },
    "svglite": {
      "Package": "svglite",
      "Version": "2.2.2",
      "Source": "Repository",
      "Title": "An 'SVG' Graphics Device",
      "Authors@R": "c( person(\"Hadley\", \"Wickham\", , \"hadley@posit.co\", role = \"aut\"), person(\"Lionel\", \"Henry\", , \"lionel@posit.co\", role = \"aut\"), person(\"Thomas Lin\", \"Pedersen\", , \"thomas.pedersen@posit.co\", role = c(\"cre\", \"aut\"), comment = c(ORCID = \"0000-0002-5147-4711\")), person(\"T Jake\", \"Luciani\", , \"jake@apache.org\", role = \"aut\"), person(\"Matthieu\", \"Decorde\", , \"matthieu.decorde@ens-lyon.fr\", role = \"aut\"), person(\"Vaudor\", \"Lise\", , \"lise.vaudor@ens-lyon.fr\", role = \"aut\"), person(\"Tony\", \"Plate\", role = \"ctb\", comment = \"Early line dashing code\"), person(\"David\", \"Gohel\", role = \"ctb\", comment = \"Line dashing code and early raster code\"), person(\"Yixuan\", \"Qiu\", role = \"ctb\", comment = \"Improved styles; polypath implementation\"), person(\"Håkon\", \"Malmedal\", role = \"ctb\", comment = \"Opacity code\"), person(\"Posit Software, PBC\", role = c(\"cph\", \"fnd\"), comment = c(ROR = \"03wc8by49\")) )",
      "Description": "A graphics device for R that produces 'Scalable Vector Graphics'. 'svglite' is a fork of the older 'RSvgDevice' package.",
      "License": "GPL (>= 2)",
      "URL": "https://svglite.r-lib.org, https://github.com/r-lib/svglite",
      "BugReports": "https://github.com/r-lib/svglite/issues",
      "Depends": [
        "R (>= 4.1)"
      ],
      "Imports": [
        "base64enc",
        "cli",
        "lifecycle",
        "rlang (>= 1.1.0)",
        "systemfonts (>= 1.3.0)",
        "textshaping (>= 0.3.0)"
      ],
      "Suggests": [
        "covr",
        "fontquiver (>= 0.2.0)",
        "htmltools",
        "knitr",
        "rmarkdown",
        "testthat (>= 3.0.0)",
        "xml2 (>= 1.0.0)"
      ],
      "LinkingTo": [
        "cpp11",
        "systemfonts",
        "textshaping"
      ],
      "VignetteBuilder": "knitr",
      "Config/build/compilation-database": "true",
      "Config/Needs/website": "tidyverse/tidytemplate",
      "Config/testthat/edition": "3",
      "Config/usethis/last-upkeep": "2025-04-25",
      "Encoding": "UTF-8",
      "RoxygenNote": "7.3.2",
      "SystemRequirements": "libpng",
      "NeedsCompilation": "yes",
      "Author": "Hadley Wickham [aut], Lionel Henry [aut], Thomas Lin Pedersen [cre, aut] (ORCID: <https://orcid.org/0000-0002-5147-4711>), T Jake Luciani [aut], Matthieu Decorde [aut], Vaudor Lise [aut], Tony Plate [ctb] (Early line dashing code), David Gohel [ctb] (Line dashing code and early raster code), Yixuan Qiu [ctb] (Improved styles; polypath implementation), Håkon Malmedal [ctb] (Opacity code), Posit Software, PBC [cph, fnd] (ROR: <https://ror.org/03wc8by49>)",
      "Maintainer": "Thomas Lin Pedersen <thomas.pedersen@posit.co>",
      "Repository": "RSPM"
    },
    "systemfonts": {
      "Package": "systemfonts",
      "Version": "1.3.1",
      "Source": "Repository",
      "Type": "Package",
      "Title": "System Native Font Finding",
      "Authors@R": "c( person(\"Thomas Lin\", \"Pedersen\", , \"thomas.pedersen@posit.co\", role = c(\"aut\", \"cre\"), comment = c(ORCID = \"0000-0002-5147-4711\")), person(\"Jeroen\", \"Ooms\", , \"jeroen@berkeley.edu\", role = \"aut\", comment = c(ORCID = \"0000-0002-4035-0289\")), person(\"Devon\", \"Govett\", role = \"aut\", comment = \"Author of font-manager\"), person(\"Posit Software, PBC\", role = c(\"cph\", \"fnd\"), comment = c(ROR = \"03wc8by49\")) )",
      "Description": "Provides system native access to the font catalogue. As font handling varies between systems it is difficult to correctly locate installed fonts across different operating systems. The 'systemfonts' package provides bindings to the native libraries on Windows, macOS and Linux for finding font files that can then be used further by e.g. graphic devices. The main use is intended to be from compiled code but 'systemfonts' also provides access from R.",
      "License": "MIT + file LICENSE",
      "URL": "https://github.com/r-lib/systemfonts, https://systemfonts.r-lib.org",
      "BugReports": "https://github.com/r-lib/systemfonts/issues",
      "Depends": [
        "R (>= 3.2.0)"
      ],
      "Imports": [
        "base64enc",
        "grid",
        "jsonlite",
        "lifecycle",
        "tools",
        "utils"
      ],
      "Suggests": [
        "covr",
        "farver",
        "ggplot2",
        "graphics",
        "knitr",
        "ragg",
        "rmarkdown",
        "svglite",
        "testthat (>= 2.1.0)"
      ],
      "LinkingTo": [
        "cpp11 (>= 0.2.1)"
      ],
      "VignetteBuilder": "knitr",
      "Config/build/compilation-database": "true",
      "Config/Needs/website": "tidyverse/tidytemplate",
      "Config/usethis/last-upkeep": "2025-04-23",
      "Encoding": "UTF-8",
      "RoxygenNote": "7.3.2",
      "SystemRequirements": "fontconfig, freetype2",
      "NeedsCompilation": "yes",
      "Author": "Thomas Lin Pedersen [aut, cre] (ORCID: <https://orcid.org/0000-0002-5147-4711>), Jeroen Ooms [aut] (ORCID: <https://orcid.org/0000-0002-4035-0289>), Devon Govett [aut] (Author of font-manager), Posit Software, PBC [cph, fnd] (ROR: <https://ror.org/03wc8by49>)",
      "Maintainer": "Thomas Lin Pedersen <thomas.pedersen@posit.co>",
      "Repository": "RSPM"
    },
    "textshaping": {
      "Package": "textshaping",
      "Version": "1.0.4",
      "Source": "Repository",
      "Title": "Bindings to the 'HarfBuzz' and 'Fribidi' Libraries for Text Shaping",
      "Authors@R": "c( person(\"Thomas Lin\", \"Pedersen\", , \"thomas.pedersen@posit.co\", role = c(\"cre\", \"aut\"), comment = c(ORCID = \"0000-0002-5147-4711\")), person(\"Posit Software, PBC\", role = c(\"cph\", \"fnd\"), comment = c(ROR = \"03wc8by49\")) )",
      "Description": "Provides access to the text shaping functionality in the 'HarfBuzz' library and the bidirectional algorithm in the 'Fribidi' library. 'textshaping' is a low-level utility package mainly for graphic devices that expands upon the font tool-set provided by the 'systemfonts' package.",
      "License": "MIT + file LICENSE",
      "URL": "https://github.com/r-lib/textshaping",
      "BugReports": "https://github.com/r-lib/textshaping/issues",
      "Depends": [
        "R (>= 3.2.0)"
      ],
      "Imports": [
        "lifecycle",
        "stats",
        "stringi",
        "systemfonts (>= 1.3.0)",
        "utils"
      ],
      "Suggests": [
        "covr",
        "grDevices",
        "grid",
        "knitr",
        "rmarkdown",
        "testthat (>= 3.0.0)"
      ],
      "LinkingTo": [
        "cpp11 (>= 0.2.1)",
        "systemfonts (>= 1.0.0)"
      ],
      "VignetteBuilder": "knitr",
      "Config/build/compilation-database": "true",
      "Config/testthat/edition": "3",
      "Config/usethis/last-upkeep": "2025-04-23",
      "Encoding": "UTF-8",
      "RoxygenNote": "7.3.2",
      "SystemRequirements": "freetype2, harfbuzz, fribidi",
      "NeedsCompilation": "yes",
      "Author": "Thomas Lin Pedersen [cre, aut] (ORCID: <https://orcid.org/0000-0002-5147-4711>), Posit Software, PBC [cph, fnd] (ROR: <https://ror.org/03wc8by49>)",
      "Maintainer": "Thomas Lin Pedersen <thomas.pedersen@posit.co>",
      "Repository": "RSPM"
    },
    "tibble": {
      "Package": "tibble",
      "Version": "3.3.0",
      "Source": "Repository",
      "Title": "Simple Data Frames",
      "Authors@R": "c(person(given = \"Kirill\", family = \"M\\u00fcller\", role = c(\"aut\", \"cre\"), email = \"kirill@cynkra.com\", comment = c(ORCID = \"0000-0002-1416-3412\")), person(given = \"Hadley\", family = \"Wickham\", role = \"aut\", email = \"hadley@rstudio.com\"), person(given = \"Romain\", family = \"Francois\", role = \"ctb\", email = \"romain@r-enthusiasts.com\"), person(given = \"Jennifer\", family = \"Bryan\", role = \"ctb\", email = \"jenny@rstudio.com\"), person(given = \"RStudio\", role = c(\"cph\", \"fnd\")))",
      "Description": "Provides a 'tbl_df' class (the 'tibble') with stricter checking and better formatting than the traditional data frame.",
      "License": "MIT + file LICENSE",
      "URL": "https://tibble.tidyverse.org/, https://github.com/tidyverse/tibble",
      "BugReports": "https://github.com/tidyverse/tibble/issues",
      "Depends": [
        "R (>= 3.4.0)"
      ],
      "Imports": [
        "cli",
        "lifecycle (>= 1.0.0)",
        "magrittr",
        "methods",
        "pillar (>= 1.8.1)",
        "pkgconfig",
        "rlang (>= 1.0.2)",
        "utils",
        "vctrs (>= 0.5.0)"
      ],
      "Suggests": [
        "bench",
        "bit64",
        "blob",
        "brio",
        "callr",
        "DiagrammeR",
        "dplyr",
        "evaluate",
        "formattable",
        "ggplot2",
        "here",
        "hms",
        "htmltools",
        "knitr",
        "lubridate",
        "nycflights13",
        "pkgload",
        "purrr",
        "rmarkdown",
        "stringi",
        "testthat (>= 3.0.2)",
        "tidyr",
        "withr"
      ],
      "VignetteBuilder": "knitr",
      "Encoding": "UTF-8",
      "RoxygenNote": "7.3.2.9000",
      "Config/testthat/edition": "3",
      "Config/testthat/parallel": "true",
      "Config/testthat/start-first": "vignette-formats, as_tibble, add, invariants",
      "Config/autostyle/scope": "line_breaks",
      "Config/autostyle/strict": "true",
      "Config/autostyle/rmd": "false",
      "Config/Needs/website": "tidyverse/tidytemplate",
      "NeedsCompilation": "yes",
      "Author": "Kirill Müller [aut, cre] (ORCID: <https://orcid.org/0000-0002-1416-3412>), Hadley Wickham [aut], Romain Francois [ctb], Jennifer Bryan [ctb], RStudio [cph, fnd]",
      "Maintainer": "Kirill Müller <kirill@cynkra.com>",
      "Repository": "CRAN"
    },
    "tidyr": {
      "Package": "tidyr",
      "Version": "1.3.2",
      "Source": "Repository",
      "Title": "Tidy Messy Data",
      "Authors@R": "c( person(\"Hadley\", \"Wickham\", , \"hadley@posit.co\", role = c(\"aut\", \"cre\")), person(\"Davis\", \"Vaughan\", , \"davis@posit.co\", role = \"aut\"), person(\"Maximilian\", \"Girlich\", role = \"aut\"), person(\"Kevin\", \"Ushey\", , \"kevin@posit.co\", role = \"ctb\"), person(\"Posit Software, PBC\", role = c(\"cph\", \"fnd\")) )",
      "Description": "Tools to help to create tidy data, where each column is a variable, each row is an observation, and each cell contains a single value. 'tidyr' contains tools for changing the shape (pivoting) and hierarchy (nesting and 'unnesting') of a dataset, turning deeply nested lists into rectangular data frames ('rectangling'), and extracting values out of string columns. It also includes tools for working with missing values (both implicit and explicit).",
      "License": "MIT + file LICENSE",
      "URL": "https://tidyr.tidyverse.org, https://github.com/tidyverse/tidyr",
      "BugReports": "https://github.com/tidyverse/tidyr/issues",
      "Depends": [
        "R (>= 4.1.0)"
      ],
      "Imports": [
        "cli (>= 3.4.1)",
        "dplyr (>= 1.1.0)",
        "glue",
        "lifecycle (>= 1.0.3)",
        "magrittr",
        "purrr (>= 1.0.1)",
        "rlang (>= 1.1.1)",
        "stringr (>= 1.5.0)",
        "tibble (>= 2.1.1)",
        "tidyselect (>= 1.2.1)",
        "utils",
        "vctrs (>= 0.5.2)"
      ],
      "Suggests": [
        "covr",
        "data.table",
        "knitr",
        "readr",
        "repurrrsive (>= 1.1.0)",
        "rmarkdown",
        "testthat (>= 3.0.0)"
      ],
      "LinkingTo": [
        "cpp11 (>= 0.4.0)"
      ],
      "VignetteBuilder": "knitr",
      "Config/build/compilation-database": "true",
      "Config/Needs/website": "tidyverse/tidytemplate",
      "Config/testthat/edition": "3",
      "Encoding": "UTF-8",
      "LazyData": "true",
      "RoxygenNote": "7.3.3",
      "NeedsCompilation": "yes",
      "Author": "Hadley Wickham [aut, cre], Davis Vaughan [aut], Maximilian Girlich [aut], Kevin Ushey [ctb], Posit Software, PBC [cph, fnd]",
      "Maintainer": "Hadley Wickham <hadley@posit.co>",
      "Repository": "CRAN"
    },
    "tidyselect": {
      "Package": "tidyselect",
      "Version": "1.2.1",
      "Source": "Repository",
      "Title": "Select from a Set of Strings",
      "Authors@R": "c( person(\"Lionel\", \"Henry\", , \"lionel@posit.co\", role = c(\"aut\", \"cre\")), person(\"Hadley\", \"Wickham\", , \"hadley@posit.co\", role = \"aut\"), person(\"Posit Software, PBC\", role = c(\"cph\", \"fnd\")) )",
      "Description": "A backend for the selecting functions of the 'tidyverse'.  It makes it easy to implement select-like functions in your own packages in a way that is consistent with other 'tidyverse' interfaces for selection.",
      "License": "MIT + file LICENSE",
      "URL": "https://tidyselect.r-lib.org, https://github.com/r-lib/tidyselect",
      "BugReports": "https://github.com/r-lib/tidyselect/issues",
      "Depends": [
        "R (>= 3.4)"
      ],
      "Imports": [
        "cli (>= 3.3.0)",
        "glue (>= 1.3.0)",
        "lifecycle (>= 1.0.3)",
        "rlang (>= 1.0.4)",
        "vctrs (>= 0.5.2)",
        "withr"
      ],
      "Suggests": [
        "covr",
        "crayon",
        "dplyr",
        "knitr",
        "magrittr",
        "rmarkdown",
        "stringr",
        "testthat (>= 3.1.1)",
        "tibble (>= 2.1.3)"
      ],
      "VignetteBuilder": "knitr",
      "ByteCompile": "true",
      "Config/testthat/edition": "3",
      "Config/Needs/website": "tidyverse/tidytemplate",
      "Encoding": "UTF-8",
      "RoxygenNote": "7.3.0.9000",
      "NeedsCompilation": "yes",
      "Author": "Lionel Henry [aut, cre], Hadley Wickham [aut], Posit Software, PBC [cph, fnd]",
      "Maintainer": "Lionel Henry <lionel@posit.co>",
      "Repository": "CRAN"
    },
    "tzdb": {
      "Package": "tzdb",
      "Version": "0.5.0",
      "Source": "Repository",
      "Title": "Time Zone Database Information",
      "Authors@R": "c( person(\"Davis\", \"Vaughan\", , \"davis@posit.co\", role = c(\"aut\", \"cre\")), person(\"Howard\", \"Hinnant\", role = \"cph\", comment = \"Author of the included date library\"), person(\"Posit Software, PBC\", role = c(\"cph\", \"fnd\")) )",
      "Description": "Provides an up-to-date copy of the Internet Assigned Numbers Authority (IANA) Time Zone Database. It is updated periodically to reflect changes made by political bodies to time zone boundaries, UTC offsets, and daylight saving time rules. Additionally, this package provides a C++ interface for working with the 'date' library. 'date' provides comprehensive support for working with dates and date-times, which this package exposes to make it easier for other R packages to utilize. Headers are provided for calendar specific calculations, along with a limited interface for time zone manipulations.",
      "License": "MIT + file LICENSE",
      "URL": "https://tzdb.r-lib.org, https://github.com/r-lib/tzdb",
      "BugReports": "https://github.com/r-lib/tzdb/issues",
      "Depends": [
        "R (>= 4.0.0)"
      ],
      "Suggests": [
        "covr",
        "testthat (>= 3.0.0)"
      ],
      "LinkingTo": [
        "cpp11 (>= 0.5.2)"
      ],
      "Biarch": "yes",
      "Config/Needs/website": "tidyverse/tidytemplate",
      "Config/testthat/edition": "3",
      "Encoding": "UTF-8",
      "RoxygenNote": "7.3.2",
      "NeedsCompilation": "yes",
      "Author": "Davis Vaughan [aut, cre], Howard Hinnant [cph] (Author of the included date library), Posit Software, PBC [cph, fnd]",
      "Maintainer": "Davis Vaughan <davis@posit.co>",
      "Repository": "CRAN"
    },
    "utf8": {
      "Package": "utf8",
      "Version": "1.2.6",
      "Source": "Repository",
      "Title": "Unicode Text Processing",
      "Authors@R": "c(person(given = c(\"Patrick\", \"O.\"), family = \"Perry\", role = c(\"aut\", \"cph\")), person(given = \"Kirill\", family = \"M\\u00fcller\", role = \"cre\", email = \"kirill@cynkra.com\", comment = c(ORCID = \"0000-0002-1416-3412\")), person(given = \"Unicode, Inc.\", role = c(\"cph\", \"dtc\"), comment = \"Unicode Character Database\"))",
      "Description": "Process and print 'UTF-8' encoded international text (Unicode). Input, validate, normalize, encode, format, and display.",
      "License": "Apache License (== 2.0) | file LICENSE",
      "URL": "https://krlmlr.github.io/utf8/, https://github.com/krlmlr/utf8",
      "BugReports": "https://github.com/krlmlr/utf8/issues",
      "Depends": [
        "R (>= 2.10)"
      ],
      "Suggests": [
        "cli",
        "covr",
        "knitr",
        "rlang",
        "rmarkdown",
        "testthat (>= 3.0.0)",
        "withr"
      ],
      "VignetteBuilder": "knitr, rmarkdown",
      "Config/testthat/edition": "3",
      "Encoding": "UTF-8",
      "RoxygenNote": "7.3.2.9000",
      "NeedsCompilation": "yes",
      "Author": "Patrick O. Perry [aut, cph], Kirill Müller [cre] (ORCID: <https://orcid.org/0000-0002-1416-3412>), Unicode, Inc. [cph, dtc] (Unicode Character Database)",
      "Maintainer": "Kirill Müller <kirill@cynkra.com>",
      "Repository": "CRAN"
    },
    "vctrs": {
      "Package": "vctrs",
      "Version": "0.6.5",
      "Source": "Repository",
      "Title": "Vector Helpers",
      "Authors@R": "c( person(\"Hadley\", \"Wickham\", , \"hadley@posit.co\", role = \"aut\"), person(\"Lionel\", \"Henry\", , \"lionel@posit.co\", role = \"aut\"), person(\"Davis\", \"Vaughan\", , \"davis@posit.co\", role = c(\"aut\", \"cre\")), person(\"data.table team\", role = \"cph\", comment = \"Radix sort based on data.table's forder() and their contribution to R's order()\"), person(\"Posit Software, PBC\", role = c(\"cph\", \"fnd\")) )",
      "Description": "Defines new notions of prototype and size that are used to provide tools for consistent and well-founded type-coercion and size-recycling, and are in turn connected to ideas of type- and size-stability useful for analysing function interfaces.",
      "License": "MIT + file LICENSE",
      "URL": "https://vctrs.r-lib.org/, https://github.com/r-lib/vctrs",
      "BugReports": "https://github.com/r-lib/vctrs/issues",
      "Depends": [
        "R (>= 3.5.0)"
      ],
      "Imports": [
        "cli (>= 3.4.0)",
        "glue",
        "lifecycle (>= 1.0.3)",
        "rlang (>= 1.1.0)"
      ],
      "Suggests": [
        "bit64",
        "covr",
        "crayon",
        "dplyr (>= 0.8.5)",
        "generics",
        "knitr",
        "pillar (>= 1.4.4)",
        "pkgdown (>= 2.0.1)",
        "rmarkdown",
        "testthat (>= 3.0.0)",
        "tibble (>= 3.1.3)",
        "waldo (>= 0.2.0)",
        "withr",
        "xml2",
        "zeallot"
      ],
      "VignetteBuilder": "knitr",
      "Config/Needs/website": "tidyverse/tidytemplate",
      "Config/testthat/edition": "3",
      "Encoding": "UTF-8",
      "Language": "en-GB",
      "RoxygenNote": "7.2.3",
      "NeedsCompilation": "yes",
      "Author": "Hadley Wickham [aut], Lionel Henry [aut], Davis Vaughan [aut, cre], data.table team [cph] (Radix sort based on data.table's forder() and their contribution to R's order()), Posit Software, PBC [cph, fnd]",
      "Maintainer": "Davis Vaughan <davis@posit.co>",
      "Repository": "CRAN"
    },
    "viridisLite": {
      "Package": "viridisLite",
      "Version": "0.4.2",
      "Source": "Repository",
      "Type": "Package",
      "Title": "Colorblind-Friendly Color Maps (Lite Version)",
      "Date": "2023-05-02",
      "Authors@R": "c( person(\"Simon\", \"Garnier\", email = \"garnier@njit.edu\", role = c(\"aut\", \"cre\")), person(\"Noam\", \"Ross\", email = \"noam.ross@gmail.com\", role = c(\"ctb\", \"cph\")), person(\"Bob\", \"Rudis\", email = \"bob@rud.is\", role = c(\"ctb\", \"cph\")), person(\"Marco\", \"Sciaini\", email = \"sciaini.marco@gmail.com\", role = c(\"ctb\", \"cph\")), person(\"Antônio Pedro\", \"Camargo\", role = c(\"ctb\", \"cph\")), person(\"Cédric\", \"Scherer\", email = \"scherer@izw-berlin.de\", role = c(\"ctb\", \"cph\")) )",
      "Maintainer": "Simon Garnier <garnier@njit.edu>",
      "Description": "Color maps designed to improve graph readability for readers with  common forms of color blindness and/or color vision deficiency. The color  maps are also perceptually-uniform, both in regular form and also when  converted to black-and-white for printing. This is the 'lite' version of the  'viridis' package that also contains 'ggplot2' bindings for discrete and  continuous color and fill scales and can be found at  <https://cran.r-project.org/package=viridis>.",
      "License": "MIT + file LICENSE",
      "Encoding": "UTF-8",
      "Depends": [
        "R (>= 2.10)"
      ],
      "Suggests": [
        "hexbin (>= 1.27.0)",
        "ggplot2 (>= 1.0.1)",
        "testthat",
        "covr"
      ],
      "URL": "https://sjmgarnier.github.io/viridisLite/, https://github.com/sjmgarnier/viridisLite/",
      "BugReports": "https://github.com/sjmgarnier/viridisLite/issues/",
      "RoxygenNote": "7.2.3",
      "NeedsCompilation": "no",
      "Author": "Simon Garnier [aut, cre], Noam Ross [ctb, cph], Bob Rudis [ctb, cph], Marco Sciaini [ctb, cph], Antônio Pedro Camargo [ctb, cph], Cédric Scherer [ctb, cph]",
      "Repository": "CRAN"
    },
    "vroom": {
      "Package": "vroom",
      "Version": "1.6.7",
      "Source": "Repository",
      "Title": "Read and Write Rectangular Text Data Quickly",
      "Authors@R": "c( person(\"Jim\", \"Hester\", role = \"aut\", comment = c(ORCID = \"0000-0002-2739-7082\")), person(\"Hadley\", \"Wickham\", , \"hadley@posit.co\", role = \"aut\", comment = c(ORCID = \"0000-0003-4757-117X\")), person(\"Jennifer\", \"Bryan\", , \"jenny@posit.co\", role = c(\"aut\", \"cre\"), comment = c(ORCID = \"0000-0002-6983-2759\")), person(\"Shelby\", \"Bearrows\", role = \"ctb\"), person(\"https://github.com/mandreyel/\", role = \"cph\", comment = \"mio library\"), person(\"Jukka\", \"Jylänki\", role = \"cph\", comment = \"grisu3 implementation\"), person(\"Mikkel\", \"Jørgensen\", role = \"cph\", comment = \"grisu3 implementation\"), person(\"Posit Software, PBC\", role = c(\"cph\", \"fnd\"), comment = c(ROR = \"03wc8by49\")) )",
      "Description": "The goal of 'vroom' is to read and write data (like 'csv', 'tsv' and 'fwf') quickly. When reading it uses a quick initial indexing step, then reads the values lazily , so only the data you actually use needs to be read.  The writer formats the data in parallel and writes to disk asynchronously from formatting.",
      "License": "MIT + file LICENSE",
      "URL": "https://vroom.r-lib.org, https://github.com/tidyverse/vroom",
      "BugReports": "https://github.com/tidyverse/vroom/issues",
      "Depends": [
        "R (>= 4.1)"
      ],
      "Imports": [
        "bit64",
        "cli (>= 3.2.0)",
        "crayon",
        "glue",
        "hms",
        "lifecycle (>= 1.0.3)",
        "methods",
        "rlang (>= 0.4.2)",
        "stats",
        "tibble (>= 2.0.0)",
        "tidyselect",
        "tzdb (>= 0.1.1)",
        "vctrs (>= 0.2.0)",
        "withr"
      ],
      "Suggests": [
        "archive",
        "bench (>= 1.1.0)",
        "covr",
        "curl",
        "dplyr",
        "forcats",
        "fs",
        "ggplot2",
        "knitr",
        "patchwork",
        "prettyunits",
        "purrr",
        "rmarkdown",
        "rstudioapi",
        "scales",
        "spelling",
        "testthat (>= 2.1.0)",
        "tidyr",
        "utils",
        "waldo",
        "xml2"
      ],
      "LinkingTo": [
        "cpp11 (>= 0.2.0)",
        "progress (>= 1.2.3)",
        "tzdb (>= 0.1.1)"
      ],
      "VignetteBuilder": "knitr",
      "Config/Needs/website": "nycflights13, tidyverse/tidytemplate",
      "Config/testthat/edition": "3",
      "Config/testthat/parallel": "false",
      "Config/usethis/last-upkeep": "2025-11-25",
      "Copyright": "file COPYRIGHTS",
      "Encoding": "UTF-8",
      "Language": "en-US",
      "RoxygenNote": "7.3.3",
      "NeedsCompilation": "yes",
      "Author": "Jim Hester [aut] (ORCID: <https://orcid.org/0000-0002-2739-7082>), Hadley Wickham [aut] (ORCID: <https://orcid.org/0000-0003-4757-117X>), Jennifer Bryan [aut, cre] (ORCID: <https://orcid.org/0000-0002-6983-2759>), Shelby Bearrows [ctb], https://github.com/mandreyel/ [cph] (mio library), Jukka Jylänki [cph] (grisu3 implementation), Mikkel Jørgensen [cph] (grisu3 implementation), Posit Software, PBC [cph, fnd] (ROR: <https://ror.org/03wc8by49>)",
      "Maintainer": "Jennifer Bryan <jenny@posit.co>",
      "Repository": "CRAN"
    },
    "withr": {
      "Package": "withr",
      "Version": "3.0.2",
      "Source": "Repository",
      "Title": "Run Code 'With' Temporarily Modified Global State",
      "Authors@R": "c( person(\"Jim\", \"Hester\", role = \"aut\"), person(\"Lionel\", \"Henry\", , \"lionel@posit.co\", role = c(\"aut\", \"cre\")), person(\"Kirill\", \"Müller\", , \"krlmlr+r@mailbox.org\", role = \"aut\"), person(\"Kevin\", \"Ushey\", , \"kevinushey@gmail.com\", role = \"aut\"), person(\"Hadley\", \"Wickham\", , \"hadley@posit.co\", role = \"aut\"), person(\"Winston\", \"Chang\", role = \"aut\"), person(\"Jennifer\", \"Bryan\", role = \"ctb\"), person(\"Richard\", \"Cotton\", role = \"ctb\"), person(\"Posit Software, PBC\", role = c(\"cph\", \"fnd\")) )",
      "Description": "A set of functions to run code 'with' safely and temporarily modified global state. Many of these functions were originally a part of the 'devtools' package, this provides a simple package with limited dependencies to provide access to these functions.",
      "License": "MIT + file LICENSE",
      "URL": "https://withr.r-lib.org, https://github.com/r-lib/withr#readme",
      "BugReports": "https://github.com/r-lib/withr/issues",
      "Depends": [
        "R (>= 3.6.0)"
      ],
      "Imports": [
        "graphics",
        "grDevices"
      ],
      "Suggests": [
        "callr",
        "DBI",
        "knitr",
        "methods",
        "rlang",
        "rmarkdown (>= 2.12)",
        "RSQLite",
        "testthat (>= 3.0.0)"
      ],
      "VignetteBuilder": "knitr",
      "Config/Needs/website": "tidyverse/tidytemplate",
      "Config/testthat/edition": "3",
      "Encoding": "UTF-8",
      "RoxygenNote": "7.3.2",
      "Collate": "'aaa.R' 'collate.R' 'connection.R' 'db.R' 'defer-exit.R' 'standalone-defer.R' 'defer.R' 'devices.R' 'local_.R' 'with_.R' 'dir.R' 'env.R' 'file.R' 'language.R' 'libpaths.R' 'locale.R' 'makevars.R' 'namespace.R' 'options.R' 'par.R' 'path.R' 'rng.R' 'seed.R' 'wrap.R' 'sink.R' 'tempfile.R' 'timezone.R' 'torture.R' 'utils.R' 'with.R'",
      "NeedsCompilation": "no",
      "Author": "Jim Hester [aut], Lionel Henry [aut, cre], Kirill Müller [aut], Kevin Ushey [aut], Hadley Wickham [aut], Winston Chang [aut], Jennifer Bryan [ctb], Richard Cotton [ctb], Posit Software, PBC [cph, fnd]",
      "Maintainer": "Lionel Henry <lionel@posit.co>",
      "Repository": "CRAN"
    }
  }
}
