# Supplementary material for: Efficient EM Estimation for the Pogit Model via Polya-Gamma Augmentation
Source: Entropy (Basel). 2026 Feb 11;28(2):207. doi: 10.3390/e28020207 (PMC12939104; doi:10.3390/e28020207)
Supplement: Supplementary file 1 [file entropy-28-00207-s001.zip › Supplementary_File_S1/RMEMPogit/.github/dependabot.yml]

# https://docs.github.com/github/administering-a-repository/configuration-options-for-dependency-updates
version: 2
updates:
  - package-ecosystem: "github-actions"
    directory: "/" # Location of package manifests
    schedule:
      interval: "weekly"
