# Supplementary material for: Efficient EM Estimation for the Pogit Model via Polya-Gamma Augmentation
Source: Entropy (Basel). 2026 Feb 11;28(2):207. doi: 10.3390/e28020207 (PMC12939104; doi:10.3390/e28020207)
Supplement: Supplementary file 1 [file entropy-28-00207-s001.zip › Supplementary_File_S1/RMEMPogit/.github/workflows/CI.yml]

name: CI
on:
  push:
    branches:
      - master
    tags: ['*']
  pull_request:
  workflow_dispatch:
concurrency:
  # Skip intermediate builds: always.
  # Cancel intermediate builds: only if it is a pull request build.
  group: ${{ github.workflow }}-${{ github.ref }}
  cancel-in-progress: ${{ startsWith(github.ref, 'refs/pull/') }}
jobs:
  test:
    name: Julia ${{ matrix.version }} - ${{ matrix.os }} - ${{ matrix.arch }}
    runs-on: ${{ matrix.os }}
    timeout-minutes: 60
    permissions: # needed to allow julia-actions/cache to proactively delete old caches that it has created
      actions: write
      contents: read
    strategy:
      fail-fast: false
      matrix:
        version:
          - '1.12'
          - 'pre'
        os:
          - ubuntu-latest
        arch:
          - x64
    steps:
      - uses: actions/checkout@v6
      - uses: julia-actions/setup-julia@v2
        with:
          version: ${{ matrix.version }}
          arch: ${{ matrix.arch }}
      - uses: julia-actions/cache@v2
      - uses: julia-actions/julia-buildpkg@v1
      - uses: julia-actions/julia-runtest@v1
