# Supplementary material for: Efficient EM Estimation for the Pogit Model via Polya-Gamma Augmentation
Source: Entropy (Basel). 2026 Feb 11;28(2):207. doi: 10.3390/e28020207 (PMC12939104; doi:10.3390/e28020207)
Supplement: Supplementary file 1 [file entropy-28-00207-s001.zip › Supplementary_File_S1/RMEMPogit/.github/workflows/CompatHelper.yml]

name: CompatHelper
on:
  schedule:
    - cron: 0 0 * * *
  workflow_dispatch:
jobs:
  CompatHelper:
    runs-on: ubuntu-latest
    steps:
      - name: Install CompatHelper
        run: using Pkg; Pkg.add("CompatHelper")
        shell: julia --color=yes {0}
      - name: Run CompatHelper
        run: using CompatHelper; CompatHelper.main()
        shell: julia --color=yes {0}
        env:
          GITHUB_TOKEN: ${{ secrets.GITHUB_TOKEN }}
          COMPATHELPER_PRIV: ${{ secrets.DOCUMENTER_KEY }}
