# Supplementary material for: Efficient EM Estimation for the Pogit Model via Polya-Gamma Augmentation
Source: Entropy (Basel). 2026 Feb 11;28(2):207. doi: 10.3390/e28020207 (PMC12939104; doi:10.3390/e28020207)
Supplement: Supplementary file 1 [file entropy-28-00207-s001.zip › Supplementary_File_S1/RMEMPogit/.github/workflows/TagBot.yml]

name: TagBot
on:
  issue_comment:
    types:
      - created
  workflow_dispatch:
    inputs:
      lookback:
        default: "3"
permissions:
  actions: read
  checks: read
  contents: write
  deployments: read
  issues: read
  discussions: read
  packages: read
  pages: read
  pull-requests: read
  repository-projects: read
  security-events: read
  statuses: read
jobs:
  TagBot:
    if: github.event_name == 'workflow_dispatch' || github.actor == 'JuliaTagBot'
    runs-on: ubuntu-latest
    steps:
      - uses: JuliaRegistries/TagBot@v1
        with:
          token: ${{ secrets.GITHUB_TOKEN }}
          ssh: ${{ secrets.DOCUMENTER_KEY }}
