# Supplementary material for: Efficient EM Estimation for the Pogit Model via Polya-Gamma Augmentation
Source: Entropy (Basel). 2026 Feb 11;28(2):207. doi: 10.3390/e28020207 (PMC12939104; doi:10.3390/e28020207)
Supplement: Supplementary file 1 [file entropy-28-00207-s001.zip › Supplementary_File_S1/RMEMPogit/Project.toml]

name = "RMEMPogit"
uuid = "a8892020-a850-470b-8a1b-33dc4055923f"
version = "1.0.0-DEV"
authors = ["Iván Gutiérrez"]

[deps]
DataFrames = "a93c6f00-e57d-5684-b7b6-d8193f3e46c0"
Distributions = "31c24e10-a181-5473-b8eb-7969acd0382f"
LinearAlgebra = "37e2e46d-f89d-539d-b4ee-838fcccc9c8e"
LoopVectorization = "bdcacae8-1622-11e9-2a5c-532679323890"
Random = "9a3f8284-a2c9-5f02-9a11-845980a1fd5c"
StatsBase = "2913bbd2-ae8a-5f71-8c99-4fb6c76f3a91"

[compat]
DataFrames = "1.8.1"
Distributions = "0.25.122"
LinearAlgebra = "1.12.0"
LoopVectorization = "0.12.173"
Random = "1.11.0"
StatsBase = "0.34.9"
julia = "1.12"

[extras]
Test = "8dfed614-e22c-5e08-85e1-65c5234f0b40"

[targets]
test = ["Test"]
