# Supplementary material for: Efficient EM Estimation for the Pogit Model via Polya-Gamma Augmentation
Source: Entropy (Basel). 2026 Feb 11;28(2):207. doi: 10.3390/e28020207 (PMC12939104; doi:10.3390/e28020207)
Supplement: Supplementary file 1 [file entropy-28-00207-s001.zip › Supplementary_File_S1/RMEMPogit/README.md]

# RMEMPogit

A Julia package for Poisson–logistic (pogit) models estimated via a scalable
Expectation–Maximization (EM) algorithm with Robbins–Monro mini-batch updates.

RMEMPogit extends the standard EM formulation for pogit models by introducing
stochastic (mini-batch) EM updates combined with Polyak–Ruppert averaging.
This allows pogit models to be estimated efficiently on very large datasets,
while preserving likelihood-based inference.

The algorithm is based on Polya–Gamma data augmentation, yielding closed-form
E- and M-steps with low per-iteration cost.

## Installation

RMEMPogit can be installed directly using Julia’s package manager.

From the Julia REPL:

```julia
using Pkg
Pkg.add(url="https://github.com/igutierrezm/RMEMPogit.jl")
```

If you are working with a local clone of the repository:

```julia
using Pkg
Pkg.activate("path/to/RMEMPogit")
Pkg.develop(path="path/to/RMEMPogit")
```

## Quick start

```julia
using RMEMPogit

y, e, X1, X2, r = toy_data()
model = Model(y, e, X1, X2, r)
status = fit!(model; batchsize = 100)
```

The function `fit!` updates the model in place.
A return value of `0` indicates that convergence was detected before the
iteration limit was reached; `1` indicates that the algorithm stopped after
reaching the maximum number of iterations.

## Mini-batch EM and scalability

Unlike the standard EM implementation, `fit!` in RMEMPogit uses random
mini-batches at each iteration. The E-step is computed on a subset of
observations, while the M-step updates sufficient statistics using a
Robbins–Monro step-size schedule.

After a burn-in period, final parameter estimates are obtained using
Polyak–Ruppert averaging, which stabilizes stochastic EM iterates and restores
asymptotic efficiency.

This design makes RMEMPogit suitable for datasets with hundreds of thousands
or millions of observations.

## Custom initialization

Users can supply custom initial values for the regression coefficients:

```julia
beta1_init = zeros(size(X1, 2))
beta2_init = zeros(size(X2, 2))

fit!(
    model;
    initial_beta1 = beta1_init,
    initial_beta2 = beta2_init,
)
```

## Post-estimation summaries

RMEMPogit provides several summarize_* functions for extracting estimates
and uncertainty measures after fitting.

All summaries return DataFrame objects.

### Regression coefficients

```julia
summarize_bhat(model)
```

Returns a DataFrame with coefficient names, point estimates, standard errors,
z-statistics, p-values, and confidence intervals. Inference is based on the
Fisher information matrix.

### Reporting probabilities

```julia
summarize_theta(model)
```

Summarizes the estimated reporting probabilities defined by the logistic
transformation of the reporting linear predictor. Uncertainty is quantified
using confidence intervals obtained via the delta method and the Fisher
precision block for the reporting component.

### Intensity parameters

```julia
summarize_lambda(model)
```

Summarizes the estimated latent intensities defined by the exponential
transformation of the intensity linear predictor. Confidence intervals are
computed using the delta method and the Fisher precision block for the
intensity component.

### Latent counts

```julia
summarize_nhat(model)
```

Summarizes the estimated latent counts obtained from the conditional
expectation of the pogit model. Confidence intervals are obtained via the
delta method using the full Fisher precision matrix for the stacked parameter
vector.

## Synthetic data generation

```julia
y, e, X1, X2, r = toy_data()
```

Generates synthetic data from the observed-data distribution implied by the
pogit model, where observed counts follow a Poisson distribution with mean
given by the product of exposure, reporting probability, and latent intensity.

## Current functionality

- Synthetic data generation (toy_data)
- Pogit model construction (Model)
- Mini-batch EM estimation with Robbins–Monro updates (fit!)
- Polya–Gamma augmentation with closed-form E-steps
- Polyak–Ruppert averaging for final estimates
- Fisher information and precision matrix computation
- Delta-method inference for latent counts, regression coefficients, reporting probabilities, and intensities

## Notes

The tuning parameter r controls the accuracy of the Poisson approximation
used internally for Polya–Gamma augmentation. Values around 100 work well
in practice.
All temporary memory is allocated once and reused across EM iterations.
The stochastic EM algorithm targets the same likelihood as the full-batch EM
method, but scales efficiently to large datasets.
For small datasets, setting batchsize = N recovers standard full-batch EM.
