# Supplementary material for: Efficient EM Estimation for the Pogit Model via Polya-Gamma Augmentation
Source: Entropy (Basel). 2026 Feb 11;28(2):207. doi: 10.3390/e28020207 (PMC12939104; doi:10.3390/e28020207)
Supplement: Supplementary file 1 [file entropy-28-00207-s001.zip › Supplementary_File_S1/RMEMPogit/src/estep.jl]

"""
    estep!(model::Model, idx)

Run the E-step of the EM algorithm on a mini-batch.

Updates latent expectations, Polya-Gamma moments, and mini-batch sufficient
statistics in place for observations indexed by `idx`, and rescales them to
provide unbiased full-sample estimates for Robbins-Monro EM.
"""
function estep!(model::Model, idx)
    (; r, y, e, X1, X2, logre, scratch) = model
    (; η1, η2, θ, λ, n, w1, w2, κ1, κ2, h1, h2, Q1, Q2, β1, β2) = scratch

    row_restricted_gemv!(η1, X1, β1, idx)
    row_restricted_gemv!(η2, X2, β2, idx)

    for i in idx
        θ[i] = expit(η1[i])
        λ[i] = exp(η2[i])
        n[i] = y[i] + e[i] * λ[i] * (1 - θ[i])
        w1[i] = 0.25 * n[i] * tanhc(0.5 * η1[i])
        w2[i] = 0.25 * (n[i] + r) * tanhc(0.5 * (η2[i] - logre[i]))
        κ1[i] = y[i] - 0.5 * n[i]
        κ2[i] = 0.5 * (n[i] - r) + w2[i] * logre[i]
    end

    row_restricted_gemvt!(h1, X1, κ1, idx)
    row_restricted_gemvt!(h2, X2, κ2, idx)
    row_restricted_wsyrk!(Q1, X1, w1, idx)
    row_restricted_wsyrk!(Q2, X2, w2, idx)

    N = length(y)
    B = length(idx)
    
    @. h1 *= N / B
    @. h2 *= N / B
    @. Q1 *= N / B
    @. Q2 *= N / B

    return nothing
end
