# Supplementary material for: Efficient EM Estimation for the Pogit Model via Polya-Gamma Augmentation
Source: Entropy (Basel). 2026 Feb 11;28(2):207. doi: 10.3390/e28020207 (PMC12939104; doi:10.3390/e28020207)
Supplement: Supplementary file 1 [file entropy-28-00207-s001.zip › Supplementary_File_S1/RMEMPogit/src/fit.jl]

"""
    Status(code::Int, iterations::Int)

Status of the SQUAREM fitting procedure.
"""
struct Status
    code::Int
    iterations::Int 
    loglikelihood::Float64
end

"""
    get_code(status::Status)

Return 0 if the SQUAREM algorithm converged; 1 otherwise. 
"""
function get_code(status::Status)
    status.code
end

"""
    get_iterations(status::Status)

Return the number of SQUAREM iterations performed.
"""
get_iterations(status::Status) = status.iterations

"""
    get_loglikelihood(status::Status)

Return the log-likelihood at convergence.
"""
get_loglikelihood(status::Status) = status.loglikelihood

"""
    fit!(model; <keyword arguments>)

Fit a Poisson–logistic (pogit) model using a scalable EM algorithm.

This function estimates the pogit model parameters using an
expectation–maximization (EM) algorithm with Robbins–Monro mini-batch
updates. The regression coefficients are updated in place, and final
estimates are obtained via Polyak–Ruppert averaging after a burn-in
period. Results can be retrieved using the corresponding `summarize_*()`
methods.

# Arguments

- `model::Model`:
    Pogit model created with `Model()`.

# Keyword arguments

- `initial_beta1::Vector{Float64}`:
    Initial values for the reporting (logistic) coefficients β₁.
    Defaults to a vector of i.i.d. U(-2, 2) random variables.

- `initial_beta2::Vector{Float64}`:
    Initial values for the intensity (log-linear) coefficients β₂.
    Defaults to a vector of i.i.d. U(-2, 2) random variables.

- `batchsize::Int`:
    Size of the mini-batches used in the E-step. If larger than the sample
    size, full-batch EM is used. Defaults to `1000`.

- `iterations::Int`:
    Maximum number of EM iterations. Defaults to `10000`.

- `tburn::Int`:
    Burn-in period before Polyak averaging and convergence checks begin.
    Defaults to `500`.

- `check_every::Int`:
    Frequency (in iterations) at which convergence is assessed after
    burn-in. Defaults to `100`.

- `x_reltol::Float64`:
    Relative tolerance for convergence of the stacked coefficient vector,
    defined as in `Optim.jl`. Defaults to `1e-4`.

- `c`, `a`, `t0`:
    Parameters controlling the Robbins-Monro step-size schedule.
    See `get_stepsize()`.

# Returns

A Status object containing information about the fitting procedure.

# Example

```julia
y, e, X1, X2, r = toy_data()
model = Model(y, e, X1, X2, r)
status = fit!(model; batchsize = 2000)
```
"""
function fit!(
    model::Model;
    initial_beta1::Vector{Float64} = init_β1(model),
    initial_beta2::Vector{Float64} = init_β2(model),
    batchsize::Int = 1000,
    iterations::Int = 10000,
    check_every::Int = 100,
    x_reltol::Float64 = 1e-4,
    c::Float64 = 0.5,
    a::Float64 = 0.7,
    tburn::Int = 500,
    t0::Int = 100,
)
    N = length(model.y)
    (; β, β1, β2) = model.scratch

    if iterations <= tburn
        @warn "iterations ≤ tburn; increasing iterations to tburn + 1"
        iterations = tburn + 1
    end

    if batchsize > N
        @warn "batchsize > N; using full batch instead"
        batchsize = N
    end


    @. β1 = initial_beta1
    @. β2 = initial_beta2
    vcat!(β, β1, β2)

    idx = SB.sample(1:N, batchsize; replace = false)
    βbar_old = 0 * similar(β)
    βbar_new = 0 * similar(β)
    βsum = 0 * similar(β)
    navg = 0

    for t in 1:iterations
        SB.sample!(1:N, idx; replace = false)
     
        g = get_stepsize(t; t0, c, a, tburn)
        estep!(model, idx)
        mstep!(model, g)

        if t > tburn
            navg += 1
            @. βsum += β
            if (navg ≥ check_every) && (t % check_every == 0)
                @. βbar_new = βsum / navg
                if has_converged(βbar_new, βbar_old, x_reltol) 
                    @. β = βbar_new
                    inv_vcat!(β, β1, β2)
                    estep!(model, 1:N)
                    return Status(0, t, loglik(model))
                end
                @. βbar_old = βbar_new
            end
        end
    end
    @. β = βsum / navg
    inv_vcat!(β, β1, β2)
    estep!(model, 1:N)
    return Status(1, iterations, loglik(model))
end

"""
    get_stepsize(t; t0 = 100, c = 0.5, a = 0.7, tburn = 500)

Compute the Robbins-Monro step size used in the stochastic EM algorithm.

This function returns the learning rate γₜ applied to the sufficient-statistic
updates at iteration `t`. During burn-in, a constant step size is used to
stabilize early iterations. After burn-in, the step size decays polynomially
to ensure convergence of the stochastic EM algorithm.

The schedule is defined as

    γₜ = c,                                   if t ≤ tburn
    γₜ = c / ((t - tburn) + t0)ᵃ,             if t > tburn

where the decay exponent `a` controls the speed of stabilization.

# Arguments

- `t::Int`:
    Current EM iteration.

# Keyword arguments

- `tburn::Int`:
    Number of burn-in iterations using a constant step size.
    Defaults to `500`.

- `c::Float64`:
    Initial step size. Larger values increase adaptation speed but may
    introduce noise. Defaults to `0.5`.

- `a::Float64`:
    Decay exponent controlling how fast the step size decreases.
    Must satisfy `0.5 < a < 1` to ensure convergence.
    Defaults to `0.7`.

- `t0::Int`:
    Offset parameter that delays the onset of strong decay.
    Larger values lead to smoother transitions after burn-in.
    Defaults to `100`.

# Returns

- `γₜ::Float64`:
    Step size used at iteration `t`.

# Notes

- The chosen schedule satisfies the Robbins-Monro conditions
  (∑ γₜ = ∞ and ∑ γₜ² < ∞).
- Reasonable defaults work well in practice and typically do not require
  tuning unless the model is highly ill-conditioned.
"""
function get_stepsize(
    t::Int;
    t0::Int = 100,
    c::Float64 = 0.5,
    a::Float64 = 0.7,
    tburn::Int = 500
)
    if t > tburn
        c / ((t - tburn) + t0)^a
    else
        c
    end
end

"Initialize β1 (stan style)"
function init_β1(model::Model)
    J1 = length(model.scratch.β1)
    4 * rand(J1) .- 2
end

"Initialize β2 (stan style)"
function init_β2(model::Model)
    J2 = length(model.scratch.β2)
    4 * rand(J2) .- 2
end

"Check convergence of the EM algorithm based on relative change in parameters"
function has_converged(β, β_old, x_reltol)
    mreldiff(β, β_old) <= x_reltol
end
