# Supplementary material for: Efficient EM Estimation for the Pogit Model via Polya-Gamma Augmentation
Source: Entropy (Basel). 2026 Feb 11;28(2):207. doi: 10.3390/e28020207 (PMC12939104; doi:10.3390/e28020207)
Supplement: Supplementary file 1 [file entropy-28-00207-s001.zip › Supplementary_File_S1/RMEMPogit/src/loglik.jl]

"Return the current log-likelihood"
function loglik(model::Model)
    (; y, e, scratch) = model
    (; λ, θ) = scratch
    out = 0.0
    for i in eachindex(y)
        λeffi = e[i] * λ[i] * θ[i]
        out += y[i] * log(λeffi) - λeffi
    end
    return out
end
