# Supplementary material for: Efficient EM Estimation for the Pogit Model via Polya-Gamma Augmentation
Source: Entropy (Basel). 2026 Feb 11;28(2):207. doi: 10.3390/e28020207 (PMC12939104; doi:10.3390/e28020207)
Supplement: Supplementary file 1 [file entropy-28-00207-s001.zip › Supplementary_File_S1/RMEMPogit/src/mstep.jl]

"""
    mstep!(model::Model, stepsize)

Run the M-step of the Robbins–Monro EM algorithm.

Applies stochastic-approximation updates to sufficient statistics and
updates regression coefficients via weighted least squares.
"""
function mstep!(model::Model, stepsize)
    (; h1, h2, Q1, Q2, β1, β2, β) = model.scratch
    (; s1, s2, S1, S2, S1copy, S2copy) = model.scratch

    @. s1 = (1 - stepsize) * s1 + stepsize * h1
    @. s2 = (1 - stepsize) * s2 + stepsize * h2
    @. S1 = (1 - stepsize) * S1 + stepsize * Q1
    @. S2 = (1 - stepsize) * S2 + stepsize * Q2

    @. S1copy = S1
    @. S2copy = S2

    for j in axes(S1copy, 1); S1copy[j, j] += 1e-6; end
    for j in axes(S2copy, 1); S2copy[j, j] += 1e-6; end

    @. β1 = s1
    U1 = LA.Symmetric(S1copy)
    F1 = LA.cholesky!(U1)
    LA.ldiv!(F1, β1)

    @. β2 = s2
    U2 = LA.Symmetric(S2copy)
    F2 = LA.cholesky!(U2)
    LA.ldiv!(F2, β2)

    vcat!(β, β1, β2)

    return nothing
end
