# Supplementary material for: Efficient EM Estimation for the Pogit Model via Polya-Gamma Augmentation
Source: Entropy (Basel). 2026 Feb 11;28(2):207. doi: 10.3390/e28020207 (PMC12939104; doi:10.3390/e28020207)
Supplement: Supplementary file 1 [file entropy-28-00207-s001.zip › Supplementary_File_S1/SQEMPogit/Project.toml]

name = "SQEMPogit"
uuid = "94b0b066-cf13-4b83-8742-a5c19dd1be01"
version = "1.0.0-DEV"
authors = ["Iván Gutiérrez"]

[deps]
DataFrames = "a93c6f00-e57d-5684-b7b6-d8193f3e46c0"
Distributions = "31c24e10-a181-5473-b8eb-7969acd0382f"
LinearAlgebra = "37e2e46d-f89d-539d-b4ee-838fcccc9c8e"
LoopVectorization = "bdcacae8-1622-11e9-2a5c-532679323890"
Random = "9a3f8284-a2c9-5f02-9a11-845980a1fd5c"

[compat]
DataFrames = "1.8.1"
Distributions = "0.25.122"
LinearAlgebra = "1.12.0"
LoopVectorization = "0.12.173"
Random = "1.11.0"
julia = "1.12"

[extras]
Test = "8dfed614-e22c-5e08-85e1-65c5234f0b40"

[targets]
test = ["Test"]
