# Supplementary material for: Efficient EM Estimation for the Pogit Model via Polya-Gamma Augmentation
Source: Entropy (Basel). 2026 Feb 11;28(2):207. doi: 10.3390/e28020207 (PMC12939104; doi:10.3390/e28020207)
Supplement: Supplementary file 1 [file entropy-28-00207-s001.zip › Supplementary_File_S1/SQEMPogit/src/fit.jl]

"""
    Status(code::Int, iterations::Int)

Status of the SQUAREM fitting procedure.
"""
struct Status
    code::Int
    iterations::Int 
    loglikelihood::Float64
end

"""
    get_code(status::Status)

Return 0 if the SQUAREM algorithm converged; 1 otherwise. 
"""
function get_code(status::Status)
    status.code
end

"""
    get_iterations(status::Status)

Return the number of SQUAREM iterations performed.
"""
get_iterations(status::Status) = status.iterations

"""
    get_loglikelihood(status::Status)

Return the log-likelihood at convergence.
"""
get_loglikelihood(status::Status) = status.loglikelihood

"""
    fit!(model; <keyword arguments>)

Fit a Poisson-logistic (pogit) model using an SQUAREM algorithm.

This function runs the EM iterations in place, updating the regression
coefficients stored inside the model object. The results can then 
be retrieved using `summarize_*()`.

# Arguments

- `model::Model`:
    Pogit model created with `Model()`.

# Keyword arguments

- `initial_beta1::Vector{Float64}`:
    Initial values for the reporting (logistic) coefficients β₁.
    Defaults to a vector of i.i.d. U(-2, 2) rv's.

- `initial_beta2::Vector{Float64}`:
    Initial values for the intensity (log-linear) coefficients β₂.
    Defaults to a vector of i.i.d. U(-2, 2) rv's.

- `x_reltol::Float64`:
    Relative tolerance for convergence of the stacked coefficient vector.
    Defined as in `Optim.jl`. Defaults to `1e-4`.

- `iterations::Int`:
    Maximum number of EM iterations.
    Defaults to `100`.

- `tol_den::Float64`:
    Tolerance in the norm the second SQUAREM direction for its application.
    Defaults to `1e-12`.

# Returns

A Status object containing information about the fitting procedure.

# Example

```julia
y, e, X1, X2, r = toy_data()
model = Model(y, e, X1, X2, r)
status = fit!(model)
```
"""
function fit!(
    model::Model; 
    initial_beta1::Vector{Float64} = init_β1(model),
    initial_beta2::Vector{Float64} = init_β2(model),
    x_reltol::Float64 = 1e-4,
    tol_den::Float64 = 1e-12,
    iterations::Int = 100, 
)
    (; β1, β2, β) = model.scratch
    
    @. β1 = initial_beta1
    @. β2 = initial_beta2
    vcat!(β, β1, β2)

    β_old = copy(β)
    for it in 1:iterations
        sqstep!(model; tol_den)
        if has_converged(β, β_old, x_reltol) 
            estep!(model)
            return Status(0, it, loglik(model))
        end
        @. β_old = β
    end
    estep!(model)
    return Status(1, iterations, loglik(model))
end

"Initialize β1 (stan style)"
function init_β1(model::Model)
    J1 = length(model.scratch.β1)
    4 * rand(J1) .- 2
end

"Initialize β2 (stan style)"
function init_β2(model::Model)
    J2 = length(model.scratch.β2)
    4 * rand(J2) .- 2
end

"Check convergence of the EM algorithm based on relative change in parameters"
function has_converged(β, β_old, x_reltol)
    mreldiff(β, β_old) <= x_reltol
end
