# Supplementary material for: Efficient EM Estimation for the Pogit Model via Polya-Gamma Augmentation
Source: Entropy (Basel). 2026 Feb 11;28(2):207. doi: 10.3390/e28020207 (PMC12939104; doi:10.3390/e28020207)
Supplement: Supplementary file 1 [file entropy-28-00207-s001.zip › Supplementary_File_S1/SQEMPogit/src/scratch.jl]

struct Scratch
    θ::Vector{Float64}
    λ::Vector{Float64}
    n::Vector{Float64}
    η1::Vector{Float64}
    η2::Vector{Float64}
    w1::Vector{Float64}
    w2::Vector{Float64}
    κ1::Vector{Float64}
    κ2::Vector{Float64}
    h1::Vector{Float64}
    h2::Vector{Float64}
    Q1::Matrix{Float64}
    Q2::Matrix{Float64}
    β1::Vector{Float64}
    β2::Vector{Float64}
    r1::Vector{Float64}
    r2::Vector{Float64}
    βt0::Vector{Float64}
    βt1::Vector{Float64}
    βt2::Vector{Float64}
    β::Vector{Float64}
end

function Scratch(N::Int, J1::Int, J2::Int)
    zm(n) = zeros(n, n)    
    zv(n) = zeros(n)
    Scratch(
        ntuple(_ -> zv(N), 9)...,       # θ λ n η1 η2 w1 w2 κ1 κ2
        zv(J1), zv(J2),                 # h1 h2 
        zm(J1), zm(J2),                 # Q1 Q2
        zv(J1), zv(J2),                 # β1 β2
        ntuple(_ -> zv(J1 + J2), 6)..., # r1 r2 βt0 βt1 βt2 β        
    )
end
