# Supplementary material for: Efficient EM Estimation for the Pogit Model via Polya-Gamma Augmentation
Source: Entropy (Basel). 2026 Feb 11;28(2):207. doi: 10.3390/e28020207 (PMC12939104; doi:10.3390/e28020207)
Supplement: Supplementary file 1 [file entropy-28-00207-s001.zip › Supplementary_File_S1/SQEMPogit/src/sqstep.jl]

"SQUAREM step"
function sqstep!(
    model::Model;
    tol_den::Float64 = 1e-12
)
    (; β1, β2, r1, r2, βt0, βt1, βt2, β) = model.scratch
    J1 = length(β1)
    J2 = length(β2)

    # Store current state
    @. βt0 = β

    # 1st EM step
    estep!(model)
    mstep!(model)
    @. βt1 = β

    # 2nd EM step
    estep!(model)
    mstep!(model)
    @. βt2 = β

    # Current log-likelihood
    loglik_βt1 = loglik(model)

    # SQUAREM directions
    @. r1 = βt1 - βt0
    @. r2 = βt2 - βt1 - r1

    # SQUAREM stepsize
    anum = LA.norm(r1)
    aden = LA.norm(r2)
    abs(aden) < tol_den && return nothing
    a = - anum / aden

    # SQUAREM proposal
    # Varadhan–Roland step. ?????
    @. β = βt0 - 2 * a * r1 + a^2 * r2
    for j in 1:J1 β1[j] = β[j] end;
    for j in 1:J2 β2[j] = β[J1 + j] end;

    # New log-likelihood
    estep!(model)
    loglik_βsq = loglik(model)

    # Check log-likelihood improvemente
    if loglik_βsq <= loglik_βt1
        @. β = βt1
        for j in 1:J1 β1[j] = β[j] end;
        for j in 1:J2 β2[j] = β[J1 + j] end;
    end

    # NOTE: The scratch is intentionally left in stale model
    return nothing
end

# "SQUAREM step"
# function sqstep!(model::Model; tol_den::Float64 = 1e-12)
#     (; β1, β2, r1, r2, βt0, βt1, βt2, β) = model.scratch

#     # 1st EM step
#     @. βt0 = β
#     estep!(model)
#     mstep!(model)
#     @. βt1 = β

#     # 2nd EM step
#     estep!(model)
#     mstep!(model)
#     @. βt2 = β

#     # SQUAREM directions
#     @. r1 = βt1 - βt0
#     @. r2 = βt2 - βt1 - r1

#     # SQUAREM stepsize
#     LA.norm(r2) < tol_den && return nothing
#     a = - LA.norm(r1) / LA.norm(r2)

#     # Current log-likelihood
#     estep!(model)
#     loglik_βt2 = loglik(model)

#     # SQUAREM proposal
#     @. β = βt0 - 2 * a * r1 + a^2 * r2
#     inv_vcat!(β, β1, β2)

#     # New log-likelihood
#     estep!(model)
#     loglik_βsq = loglik(model)

#     # Check log-likelihood improvemente
#     if loglik_βsq <= loglik_βt2
#         @. β = βt2
#         inv_vcat!(β, β1, β2)
#     end
#     return nothing
# end
