# Supplementary material for: Efficient EM Estimation for the Pogit Model via Polya-Gamma Augmentation
Source: Entropy (Basel). 2026 Feb 11;28(2):207. doi: 10.3390/e28020207 (PMC12939104; doi:10.3390/e28020207)
Supplement: Supplementary file 1 [file entropy-28-00207-s001.zip › Supplementary_File_S3/Replicating_code_for_the_real_application/code5.R]

# =========================
# Paquetes
# =========================
library(readr)
library(dplyr)

# =========================
# Betas de X1 y X2 completas
# =========================
bh1 <- read_csv("data/outputs_empogit1/summarize_bhat_train.csv")
print(bh1, n = Inf, width = Inf)
knitr::kable(bh1, format = "latex", booktabs = TRUE, longtable = TRUE)

# =========================
# Betas de X1 y X2 después de eliminar variables
# =========================

bh2 <- read_csv("data/outputs_empogit2/summarize_bhat_train.csv")
print(bh2, n = Inf, width = Inf)
knitr::kable(bh2, format = "latex", booktabs = TRUE, longtable = TRUE)
