# Supplementary material for: Efficient EM Estimation for the Pogit Model via Polya-Gamma Augmentation
Source: Entropy (Basel). 2026 Feb 11;28(2):207. doi: 10.3390/e28020207 (PMC12939104; doi:10.3390/e28020207)
Supplement: Supplementary file 1 [file entropy-28-00207-s001.zip › Supplementary_File_S3/Replicating_code_for_the_real_application/data/outputs_empogit1/lambda_test_pred.csv]

term	estimate
lambda[1]	1.0635784593232147
lambda[2]	0.8301156234932314
lambda[3]	1.7967162490539719
lambda[4]	1.1254140778461037
lambda[5]	0.9962322103924589
lambda[6]	0.8358366163725274
lambda[7]	0.7093378392969748
lambda[8]	0.8549370674105919
lambda[9]	0.9760509547970777
lambda[10]	2.5334477884955398
lambda[11]	1.0302945218323347
lambda[12]	2.0557278817900313
lambda[13]	1.3092788188734452
lambda[14]	0.8743974829372577
lambda[15]	1.0747898997459904
lambda[16]	1.4404944504303
lambda[17]	1.0804833629651212
lambda[18]	1.638851709803368
lambda[19]	1.3743087988240092
lambda[20]	1.071717338193391
lambda[21]	1.5443046429353955
lambda[22]	0.6835863770780112
lambda[23]	0.5653274553741048
lambda[24]	0.8408564045308712
lambda[25]	1.0903895032920328
lambda[26]	1.3298571015773992
lambda[27]	0.9078346645670279
lambda[28]	0.8198410795580817
lambda[29]	1.1600696091035125
lambda[30]	1.0893210887232587
lambda[31]	1.0806880990579504
lambda[32]	1.0677278876352
lambda[33]	1.3092788188734452
lambda[34]	1.14563916723297
lambda[35]	0.9406842089951435
lambda[36]	1.4719056217956736
lambda[37]	0.9797899724345591
lambda[38]	0.8471896341488393
lambda[39]	2.073767543780007
lambda[40]	0.4579607414796929
lambda[41]	1.1820310685291993
lambda[42]	1.0058821016060022
lambda[43]	0.9192442064261236
lambda[44]	1.066613579198127
lambda[45]	1.3968828380630147
lambda[46]	1.4719056217956736
lambda[47]	0.45061488009522005
lambda[48]	1.4874558077618791
lambda[49]	1.2237758117678663
lambda[50]	2.064617083124321
lambda[51]	1.8305435740463711
lambda[52]	1.350000208174187
lambda[53]	0.9192442064261236
lambda[54]	1.1831904137649005
lambda[55]	0.8857715800725897
lambda[56]	0.8538343878420303
lambda[57]	0.3545199640548357
lambda[58]	0.8969175875766792
lambda[59]	0.9483784589475863
lambda[60]	1.760215218149171
lambda[61]	1.2003514130859705
lambda[62]	0.593428119008791
lambda[63]	1.874215832709518
lambda[64]	0.7466360758545529
lambda[65]	0.5089360073740049
lambda[66]	1.1695583040867203
lambda[67]	0.6704122400364794
lambda[68]	1.0878158483373535
lambda[69]	0.8881958593933706
lambda[70]	0.8739945022832122
lambda[71]	1.093647279494496
lambda[72]	0.9164422319595743
lambda[73]	0.931761148381478
lambda[74]	1.2708532000152453
lambda[75]	0.4001101527490488
lambda[76]	1.1158212151139688
lambda[77]	2.5541699185576263
lambda[78]	1.1729930954548273
lambda[79]	1.1434260872447748
lambda[80]	0.503026874908173
lambda[81]	0.8118044754783663
lambda[82]	1.6953434965902248
lambda[83]	1.520657027792276
lambda[84]	0.6539981480982748
lambda[85]	1.2201304063510756
lambda[86]	1.5242547382870506
lambda[87]	2.198861694538749
lambda[88]	1.384914564266315
lambda[89]	0.8893296637997891
lambda[90]	1.0753378581884023
lambda[91]	0.7580088959430568
lambda[92]	0.54347880351341
lambda[93]	1.7648031391080279
lambda[94]	1.5954539975647597
lambda[95]	1.058317780610637
lambda[96]	0.8896408426860211
lambda[97]	1.2665579342251485
lambda[98]	0.932694314809082
lambda[99]	0.6800906469138727
lambda[100]	0.7892395911028802
lambda[101]	0.7932287829113884
lambda[102]	1.1629290973433397
lambda[103]	0.9666290135200508
lambda[104]	0.8754106004641161
lambda[105]	1.342985657757478
lambda[106]	1.0804833629651212
lambda[107]	0.6876466202948477
lambda[108]	0.8179249561443396
lambda[109]	1.3092788188734452
lambda[110]	1.142901820641523
lambda[111]	1.0677278876352
lambda[112]	0.6931748124561077
lambda[113]	0.589757949308267
lambda[114]	1.1401709552859174
lambda[115]	0.8619299555949195
lambda[116]	0.8582007375113274
lambda[117]	1.1506578964581409
lambda[118]	1.2987180726991727
lambda[119]	1.34203494636554
lambda[120]	0.8896408426860211
lambda[121]	0.518408895971886
lambda[122]	0.8211639093951922
lambda[123]	1.319987958448152
lambda[124]	0.7084780324807569
lambda[125]	1.1705795977618898
lambda[126]	0.9818747502963908
lambda[127]	0.8184445641362962
lambda[128]	1.791704722500159
lambda[129]	2.696307809912116
lambda[130]	1.0590653487814858
lambda[131]	0.9662603427084631
lambda[132]	1.1610826169633122
lambda[133]	1.2506062092804753
lambda[134]	0.8411985528567726
lambda[135]	1.0967135495630147
lambda[136]	1.3618232642764396
lambda[137]	0.943944924662347
lambda[138]	0.7146755146107749
lambda[139]	0.8916242348843768
lambda[140]	0.9016946241375408
lambda[141]	0.589757949308267
lambda[142]	1.0924999319554967
lambda[143]	0.9411505419528936
lambda[144]	1.3416697376774787
lambda[145]	1.0993082555190006
lambda[146]	1.428807634632083
lambda[147]	0.8238586381757211
lambda[148]	1.1372272218090798
lambda[149]	1.5529217360276428
lambda[150]	1.0706052522932146
lambda[151]	1.1534941855024932
lambda[152]	1.4099175690855343
lambda[153]	0.8265469029652152
lambda[154]	0.9283878155467306
lambda[155]	1.083766471334016
lambda[156]	0.8411985528567726
lambda[157]	1.0903895032920328
lambda[158]	0.8509717044979037
lambda[159]	1.3092788188734452
lambda[160]	0.9192442064261236
lambda[161]	1.7514954521790207
lambda[162]	1.1301754612809192
lambda[163]	0.8669037337253831
lambda[164]	1.1227577541115392
lambda[165]	0.8414791036308313
lambda[166]	1.4856630389024017
lambda[167]	0.8847464242292803
lambda[168]	0.8582876209185692
lambda[169]	0.8815495460070661
lambda[170]	0.9791624837705691
lambda[171]	0.8184445641362962
lambda[172]	0.3326632035600878
lambda[173]	0.8080167372634274
lambda[174]	1.0903895032920328
lambda[175]	1.3061007163132519
lambda[176]	1.1228726802785385
lambda[177]	1.5393672952498927
lambda[178]	1.8805571193180788
lambda[179]	1.1364237062713844
lambda[180]	1.0836364160561367
lambda[181]	1.1923212874176874
lambda[182]	0.8538343878420303
lambda[183]	1.0909902989958469
lambda[184]	1.1944419061699363
lambda[185]	1.111909998485411
lambda[186]	1.1791246110785336
lambda[187]	0.8118044754783663
lambda[188]	1.384914564266315
lambda[189]	0.7924699043815785
lambda[190]	1.0058821016060022
lambda[191]	2.0109833058871254
lambda[192]	1.071717338193391
lambda[193]	0.628764352430474
lambda[194]	0.9192442064261236
lambda[195]	0.8121408262334558
lambda[196]	1.2059921416593777
lambda[197]	0.8048688184111799
lambda[198]	1.1012466528203582
lambda[199]	1.2732565459473328
lambda[200]	2.0861770672258633
lambda[201]	0.7924699043815785
lambda[202]	1.1863907017143671
lambda[203]	2.0400355772904186
lambda[204]	1.5097992201119268
lambda[205]	1.1196622098019844
lambda[206]	1.1665328321224033
lambda[207]	1.6426324923219395
lambda[208]	0.8103491068682301
lambda[209]	0.7088773103259496
lambda[210]	0.8678592496425594
lambda[211]	1.0307671337396347
lambda[212]	0.428699339233531
lambda[213]	1.0543980694714363
lambda[214]	0.9156183907069156
lambda[215]	1.682944651802649
lambda[216]	0.7329172602704926
lambda[217]	0.7318872137159309
lambda[218]	0.571449957827457
lambda[219]	0.8954607851607518
lambda[220]	0.9047633439488485
lambda[221]	0.871180154685996
lambda[222]	1.13362939126889
lambda[223]	0.83135997895025
lambda[224]	1.428807634632083
lambda[225]	1.2986565631749867
lambda[226]	2.1378514402779323
lambda[227]	0.7418835256652212
lambda[228]	1.2676722970434784
lambda[229]	0.6489085702225241
lambda[230]	1.2133621099196945
lambda[231]	1.332089936502064
lambda[232]	1.6710243469792982
lambda[233]	1.4719056217956736
lambda[234]	1.0590653487814858
lambda[235]	0.8746891059908637
lambda[236]	1.0438734017120181
lambda[237]	1.1527786478950732
lambda[238]	0.8743974829372577
lambda[239]	1.2026251920697466
lambda[240]	1.2921525888712588
lambda[241]	1.242892423482722
lambda[242]	1.417215634654545
lambda[243]	1.0922191608565446
lambda[244]	1.3618232642764396
lambda[245]	1.332089936502064
lambda[246]	0.70492839896012
lambda[247]	1.3631589510915674
lambda[248]	0.8195248967684333
lambda[249]	0.8538343878420303
lambda[250]	1.5443046429353955
lambda[251]	1.1244321896585352
lambda[252]	0.3774847797319991
lambda[253]	1.3855498458288156
lambda[254]	1.2020737823796364
lambda[255]	1.156367729454786
lambda[256]	0.9406842089951435
lambda[257]	0.6957595888862176
lambda[258]	0.8943791228696322
lambda[259]	1.06387656868426
lambda[260]	0.8278805527813515
lambda[261]	1.1244321896585352
lambda[262]	1.13362939126889
lambda[263]	0.7699648983515577
lambda[264]	0.9382703426986128
lambda[265]	0.8798830604646196
lambda[266]	0.8448259074413547
lambda[267]	0.8052182582484075
lambda[268]	1.1082999579541701
lambda[269]	0.8234671291399829
lambda[270]	0.8625479147535221
lambda[271]	1.4127509657018205
lambda[272]	1.1887691649000618
lambda[273]	0.8943791228696322
lambda[274]	0.9027057180734251
lambda[275]	1.1244321896585352
lambda[276]	1.1516626857258756
lambda[277]	0.7448693285787998
lambda[278]	1.1831904137649005
lambda[279]	1.0895274994383017
lambda[280]	0.8498505453802693
lambda[281]	0.9090699619528736
lambda[282]	1.450122994138934
lambda[283]	0.5089360073740049
lambda[284]	0.726425030853706
lambda[285]	0.8052182582484075
lambda[286]	0.8669037337253831
lambda[287]	0.4968147888841836
lambda[288]	0.8739945022832122
lambda[289]	1.6200691147110764
lambda[290]	0.7388261601138038
lambda[291]	1.2169994601343752
lambda[292]	0.8943791228696322
lambda[293]	1.350774712416645
lambda[294]	1.142901820641523
lambda[295]	1.2014468037304395
lambda[296]	1.4442066831679257
lambda[297]	0.8472052363444423
lambda[298]	2.167425347119376
lambda[299]	0.9681321962659497
lambda[300]	0.5971865254678428
lambda[301]	1.1774138326453043
lambda[302]	0.4988636847761764
lambda[303]	1.3631589510915674
lambda[304]	1.4057176812513827
lambda[305]	1.0878158483373535
lambda[306]	1.1906128918069228
lambda[307]	0.8052182582484075
lambda[308]	0.9194613372164343
lambda[309]	1.760215218149171
lambda[310]	0.6486922228398216
lambda[311]	1.1724411812779545
lambda[312]	1.497550130660406
lambda[313]	0.7473612022040037
lambda[314]	1.4506042953072729
lambda[315]	1.1113431561551645
lambda[316]	1.1254008032583669
lambda[317]	0.9982198144042755
lambda[318]	1.1944419061699363
lambda[319]	0.7918796919817861
lambda[320]	1.094142954322792
lambda[321]	1.1928682234887038
lambda[322]	1.1876183616488396
lambda[323]	0.8871229726917359
lambda[324]	1.1600696091035125
lambda[325]	1.1162703606642161
lambda[326]	0.9859214820788584
lambda[327]	2.5334477884955398
lambda[328]	1.760215218149171
lambda[329]	1.5443046429353955
lambda[330]	1.3743087988240092
lambda[331]	2.241657113959123
lambda[332]	0.7989518474883026
lambda[333]	1.0903895032920328
lambda[334]	1.1074237950491146
