# Supplementary material for: Efficient EM Estimation for the Pogit Model via Polya-Gamma Augmentation
Source: Entropy (Basel). 2026 Feb 11;28(2):207. doi: 10.3390/e28020207 (PMC12939104; doi:10.3390/e28020207)
Supplement: Supplementary file 1 [file entropy-28-00207-s001.zip › Supplementary_File_S3/Replicating_code_for_the_real_application/data/outputs_empogit1/nhat_test_pred.csv]

term	estimate
nhat[1]	0.9263022535679772
nhat[2]	0.6847976935341624
nhat[3]	0.9754412233295641
nhat[4]	0.9749851921668876
nhat[5]	0.6127238484002481
nhat[6]	0.6723649669740801
nhat[7]	0.5697427790743512
nhat[8]	0.6606265508134034
nhat[9]	0.8469365433322451
nhat[10]	0.3966243348364898
nhat[11]	0.6489686009562367
nhat[12]	1.1733615915718225
nhat[13]	0.8730728070704951
nhat[14]	0.7270337411603706
nhat[15]	1.8563839986529354
nhat[16]	2.1953136606377583
nhat[17]	2.060727816285013
nhat[18]	1.243037084259921
nhat[19]	1.0807475725974465
nhat[20]	2.7215083416808663
nhat[21]	1.1966053611143956
nhat[22]	0.4415697530736957
nhat[23]	1.4560320182163107
nhat[24]	1.7120781448095026
nhat[25]	1.8583012444064253
nhat[26]	2.6322195773942125
nhat[27]	0.7752211879212644
nhat[28]	1.4461141290356716
nhat[29]	0.7311239504299156
nhat[30]	0.2458273954256394
nhat[31]	0.31604841269383815
nhat[32]	0.66650676677395
nhat[33]	1.043589490207151
nhat[34]	0.9639862564698132
nhat[35]	0.8001396699358498
nhat[36]	1.0707899865605401
nhat[37]	1.777323082243257
nhat[38]	0.6148755600911296
nhat[39]	2.3300749168727615
nhat[40]	0.29517141569024247
nhat[41]	0.9642330825016394
nhat[42]	0.7961270438587938
nhat[43]	0.7180403028624174
nhat[44]	0.7929795239580434
nhat[45]	1.102375899335911
nhat[46]	1.0909553220379993
nhat[47]	0.36664454041545885
nhat[48]	1.2274268053667043
nhat[49]	0.6764742124458202
nhat[50]	0.7080349102845201
nhat[51]	0.9827432265458816
nhat[52]	1.1191606224813753
nhat[53]	0.6641332423032622
nhat[54]	0.4875683062062304
nhat[55]	0.24669989904825665
nhat[56]	0.5027811020199041
nhat[57]	1.2335099569483425
nhat[58]	0.5169441681803089
nhat[59]	0.7586965972265272
nhat[60]	0.0855925243140459
nhat[61]	0.7306053293762382
nhat[62]	0.44208234868416796
nhat[63]	2.153783321948593
nhat[64]	0.5534302616800325
nhat[65]	0.40446938325210924
nhat[66]	1.0203328168253845
nhat[67]	0.4966221484222959
nhat[68]	0.8686532047506883
nhat[69]	0.7593568359517993
nhat[70]	0.5208177656887591
nhat[71]	0.9122581199135522
nhat[72]	0.5055805634191565
nhat[73]	0.8033003356982608
nhat[74]	0.3401330972706467
nhat[75]	0.3319145258760105
nhat[76]	0.9356011141773813
nhat[77]	0.779848147229436
nhat[78]	0.7252128479394133
nhat[79]	2.961401213519186
nhat[80]	0.40263241239555686
nhat[81]	0.6534768759878914
nhat[82]	1.4399843828723686
nhat[83]	1.161209501202362
nhat[84]	0.5700833165092107
nhat[85]	0.8091026095354096
nhat[86]	2.2252787915231864
nhat[87]	2.854982270385758
nhat[88]	0.09787367649370389
nhat[89]	2.0354465234470944
nhat[90]	0.5290734282481597
nhat[91]	0.48478270354633124
nhat[92]	0.39835874921198
nhat[93]	2.3323298539021997
nhat[94]	1.198455311981719
nhat[95]	1.6682882869110935
nhat[96]	0.7161464370609654
nhat[97]	0.8665621572248425
nhat[98]	0.6299204735927576
nhat[99]	0.3555548413047052
nhat[100]	0.64757164851847
nhat[101]	0.6747453007323764
nhat[102]	0.9409964420813535
nhat[103]	0.6773962190815646
nhat[104]	1.5326502906095927
nhat[105]	0.11266905034724242
nhat[106]	0.8942827029714214
nhat[107]	0.49776619403769734
nhat[108]	0.613713155589438
nhat[109]	0.5611757388314002
nhat[110]	0.9666808098749353
nhat[111]	0.8478238885814672
nhat[112]	2.5650050159642177
nhat[113]	2.423202211231403
nhat[114]	0.9317781774946684
nhat[115]	0.6228149803574076
nhat[116]	0.548770550850594
nhat[117]	0.9150382035857056
nhat[118]	0.9331827564344602
nhat[119]	1.0371350413167562
nhat[120]	2.6654355269515624
nhat[121]	1.2967418102177724
nhat[122]	0.5967917552541346
nhat[123]	1.9482811054202198
nhat[124]	0.55928036084038
nhat[125]	0.9468390088665163
nhat[126]	0.35112238268140833
nhat[127]	2.6049865904526666
nhat[128]	1.0800650126501627
nhat[129]	2.02342489224546
nhat[130]	0.4125408808325641
nhat[131]	0.75871472894934
nhat[132]	0.8680931319466936
nhat[133]	0.9851815095258205
nhat[134]	0.28010414205238743
nhat[135]	2.861464539105145
nhat[136]	0.8398769951307276
nhat[137]	0.6908810857168416
nhat[138]	0.5540903607118007
nhat[139]	0.7444618796394293
nhat[140]	0.7355067400120552
nhat[141]	0.46015421082330277
nhat[142]	0.3920861109601485
nhat[143]	0.7860972523514375
nhat[144]	3.012378058615231
nhat[145]	0.8642663207643076
nhat[146]	1.1533252484603986
nhat[147]	0.4914484949002408
nhat[148]	2.712971528702937
nhat[149]	2.908095495933301
nhat[150]	0.8334324191328089
nhat[151]	0.8233748280061598
nhat[152]	1.1534943855219633
nhat[153]	0.6767326060610596
nhat[154]	0.6665582126934005
nhat[155]	0.8966024700965647
nhat[156]	0.6451848263981561
nhat[157]	1.8656674965925315
nhat[158]	0.25173631110312417
nhat[159]	1.9156204193149882
nhat[160]	2.2773865138408222
nhat[161]	1.4497357812270244
nhat[162]	0.867883072136424
nhat[163]	0.7306082555698753
nhat[164]	0.8054067711421312
nhat[165]	0.6873217523086099
nhat[166]	0.5768033599425586
nhat[167]	2.7495206417956273
nhat[168]	1.618393909218027
nhat[169]	0.7385647540953683
nhat[170]	0.787148189115542
nhat[171]	0.6706701833646806
nhat[172]	0.2711748727860729
nhat[173]	1.5940023535915044
nhat[174]	0.8900402573132131
nhat[175]	0.9271165973917564
nhat[176]	2.8917098210030874
nhat[177]	2.1732569602042524
nhat[178]	1.3302516479788096
nhat[179]	0.7618444014018535
nhat[180]	0.08391251564353937
nhat[181]	0.9205082037758417
nhat[182]	0.6664890427912012
nhat[183]	0.8867604098914026
nhat[184]	1.0025177890255539
nhat[185]	0.8642207883575436
nhat[186]	0.9497406666681231
nhat[187]	0.6902509250856611
nhat[188]	1.7695774864806704
nhat[189]	0.6163512476378666
nhat[190]	0.7250666013760186
nhat[191]	1.023780391138639
nhat[192]	0.8484782587644374
nhat[193]	0.1009052948462436
nhat[194]	0.6057321498815739
nhat[195]	0.44581379406255345
nhat[196]	0.849191425561781
nhat[197]	2.107561253582776
nhat[198]	0.09000270128642181
nhat[199]	1.0347602578981385
nhat[200]	2.6298166039593487
nhat[201]	0.6488567539536703
nhat[202]	0.43927847009282756
nhat[203]	1.7289837273448978
nhat[204]	1.0799771723994942
nhat[205]	0.7808065631778305
nhat[206]	1.0093598916046618
nhat[207]	2.5710520035272975
nhat[208]	0.6118501893883288
nhat[209]	2.4624405233370488
nhat[210]	0.6793255481649572
nhat[211]	0.72553501983475
nhat[212]	1.2901103152577877
nhat[213]	0.620328833899002
nhat[214]	2.6494868008094024
nhat[215]	3.074086874380158
nhat[216]	0.5808502510438343
nhat[217]	2.384638720554439
nhat[218]	2.3831040876152008
nhat[219]	0.6471823966356356
nhat[220]	0.21339662124275086
nhat[221]	2.449281627487255
nhat[222]	1.222814960208257
nhat[223]	0.31862314036555345
nhat[224]	1.003113298942256
nhat[225]	0.24665042925802277
nhat[226]	1.8142558332606205
nhat[227]	0.6002183620907471
nhat[228]	1.058436856499454
nhat[229]	0.3088247595484167
nhat[230]	1.2778537704722008
nhat[231]	1.1017819532251247
nhat[232]	1.3104340954601748
nhat[233]	0.8977191964617506
nhat[234]	0.8798233237554286
nhat[235]	0.5994298829540076
nhat[236]	1.8810146850384553
nhat[237]	0.9850855595671761
nhat[238]	0.5679700183006562
nhat[239]	2.9733584982990005
nhat[240]	0.8591836997352869
nhat[241]	0.9733351810689681
nhat[242]	1.2079309128652056
nhat[243]	1.2707706386627382
nhat[244]	0.3916339301760669
nhat[245]	0.9979231376324887
nhat[246]	1.461799060953124
nhat[247]	2.1014168813596745
nhat[248]	0.6891319095952723
nhat[249]	0.5152950789944278
nhat[250]	1.2455527537203337
nhat[251]	0.9141850446443899
nhat[252]	0.20822747938540928
nhat[253]	0.8090903176054492
nhat[254]	2.3427290039749944
nhat[255]	0.9015893392513754
nhat[256]	0.6738231313366121
nhat[257]	0.5325331456472294
nhat[258]	0.6980449241962373
nhat[259]	2.0394678906665864
nhat[260]	0.3328737852636185
nhat[261]	0.7883030586310475
nhat[262]	2.466926472749415
nhat[263]	0.6120757274938282
nhat[264]	2.3336932437368185
nhat[265]	0.38317308250413407
nhat[266]	0.7089326241280576
nhat[267]	0.3938753634302298
nhat[268]	0.8803138087038755
nhat[269]	0.6533189661826758
nhat[270]	2.429901455406482
nhat[271]	2.296368214906395
nhat[272]	0.263693035836625
nhat[273]	2.751333397328711
nhat[274]	0.6579550089656058
nhat[275]	2.6280278926854117
nhat[276]	0.9261086015779685
nhat[277]	2.0566660236519096
nhat[278]	0.9185291933382875
nhat[279]	0.8663613881818093
nhat[280]	0.5950435886633095
nhat[281]	0.5826005689560935
nhat[282]	3.1636678650516368
nhat[283]	0.39555045173164055
nhat[284]	2.457070376522391
nhat[285]	0.6357109169627505
nhat[286]	0.5904668314037874
nhat[287]	0.4219952442902041
nhat[288]	2.562945507667612
nhat[289]	1.3779871333097446
nhat[290]	0.6110411762698845
nhat[291]	2.3213439408322705
nhat[292]	0.5796855301335709
nhat[293]	2.056346087757166
nhat[294]	0.5753143238841377
nhat[295]	0.790386174747764
nhat[296]	0.7919507526282216
nhat[297]	2.624826082251916
nhat[298]	1.0710382348131886
nhat[299]	0.7899307221596307
nhat[300]	0.4438867477882061
nhat[301]	0.6724940262734411
nhat[302]	2.3580767347282707
nhat[303]	0.9819646862849805
nhat[304]	1.1369516456903244
nhat[305]	0.8529730448608281
nhat[306]	0.9452355129516078
nhat[307]	0.2975284518302094
nhat[308]	2.3531915284716507
nhat[309]	1.2353509714202562
nhat[310]	0.5120473629720161
nhat[311]	0.7997627127129409
nhat[312]	0.22701826595889865
nhat[313]	0.4079237959022967
nhat[314]	0.444021331721115
nhat[315]	0.7930115706596614
nhat[316]	0.5590288875638182
nhat[317]	0.8618085542046835
nhat[318]	0.9454536372734973
nhat[319]	2.4994536113549097
nhat[320]	2.497777585679319
nhat[321]	1.2203738020060466
nhat[322]	2.9830812533321973
nhat[323]	0.6979231735616453
nhat[324]	0.9744314402136909
nhat[325]	0.8813335633305802
nhat[326]	0.7138612234524765
nhat[327]	2.1703172442274816
nhat[328]	3.2406007035855637
nhat[329]	1.2171488124012901
nhat[330]	1.0831638737224194
nhat[331]	0.7290800031126344
nhat[332]	0.6366469633248716
nhat[333]	2.9318223976106847
nhat[334]	0.871503553876654
