# Supplementary material for: Efficient EM Estimation for the Pogit Model via Polya-Gamma Augmentation
Source: Entropy (Basel). 2026 Feb 11;28(2):207. doi: 10.3390/e28020207 (PMC12939104; doi:10.3390/e28020207)
Supplement: Supplementary file 1 [file entropy-28-00207-s001.zip › Supplementary_File_S3/Replicating_code_for_the_real_application/data/outputs_empogit1/Report1.xlsx]

## Sheet: bhat_train
term	estimate	std_error	statistic	p_value	conf_low	conf_high
beta1[1]	-0.736458	0.365114	-2.01707	0.0436887	-1.45207	-0.0208485
beta1[2]	-0.15524	0.122928	-1.26285	0.206642	-0.396175	0.0856947
beta1[3]	0.622495	0.170328	3.65468	0.000257505	0.288658	0.956332
beta1[4]	0.346605	0.120344	2.88011	0.00397539	0.110734	0.582476
beta1[5]	0.158395	0.754294	0.209992	0.833674	-1.31999	1.63678
beta1[6]	-0.0729907	0.719584	-0.101435	0.919206	-1.48335	1.33737
beta1[7]	-0.0264216	0.156186	-0.169168	0.865665	-0.332541	0.279697
beta2[1]	-0.436613	0.345886	-1.2623	0.206839	-1.11454	0.241311
beta2[2]	0.344643	0.249096	1.38358	0.166488	-0.143575	0.832861
beta2[3]	0.262221	0.234019	1.12051	0.262495	-0.196447	0.72089
beta2[4]	0.33031	0.239498	1.37918	0.167841	-0.139098	0.799717
beta2[5]	0.234032	0.330674	0.707741	0.479106	-0.414078	0.882141
beta2[6]	-0.42439	0.448182	-0.946915	0.343682	-1.30281	0.45403
beta2[7]	-0.605713	0.93135	-0.65036	0.51546	-2.43113	1.2197
beta2[8]	-0.282925	0.1684	-1.68008	0.0929424	-0.612983	0.0471331
beta2[9]	-0.103726	0.118008	-0.878973	0.379416	-0.335017	0.127566
beta2[10]	0.132301	0.500505	0.264336	0.791521	-0.848671	1.11327
beta2[11]	0.00298326	0.268234	0.0111219	0.991126	-0.522746	0.528713
beta2[12]	-0.863014	0.391381	-2.20505	0.0274509	-1.63011	-0.0959204
beta2[13]	0.0270078	0.143687	0.187963	0.850906	-0.254613	0.308629
beta2[14]	-0.0316161	0.159642	-0.198044	0.843011	-0.344508	0.281276
beta2[15]	0.168598	0.165645	1.01782	0.308761	-0.156061	0.493257
beta2[16]	0.262624	0.197316	1.33098	0.183194	-0.124108	0.649355
beta2[17]	-0.498553	0.349186	-1.42776	0.153362	-1.18295	0.185839
beta2[18]	0.326233	0.155143	2.10279	0.0354846	0.0221577	0.630307
beta2[19]	0.0968702	0.17139	0.565202	0.571936	-0.239049	0.432789
beta2[20]	0.356976	0.155142	2.30096	0.0213939	0.0529027	0.661049
beta2[21]	0.300814	0.166114	1.81089	0.0701579	-0.0247633	0.626391
beta2[22]	-0.0159588	0.215321	-0.0741164	0.940918	-0.437981	0.406063
beta2[23]	-0.020969	0.453181	-0.0462708	0.963094	-0.909187	0.867249
beta2[24]	-0.0230557	0.114076	-0.202108	0.839832	-0.246641	0.200529
beta2[25]	0.589033	0.135714	4.34026	1.42317e-05	0.323039	0.855028
beta2[26]	0.28105	0.186102	1.5102	0.130993	-0.0837026	0.645803
beta2[27]	0.0135825	0.0422881	0.32119	0.748066	-0.0693006	0.0964657

## Sheet: theta_train
term	estimate	conf_low	conf_high
theta[1]	0.205533	0.164873	0.246192
theta[2]	0.278605	0.234747	0.322462
theta[3]	0.710342	0.585147	0.835536
theta[4]	0.21444	0.168055	0.260826
theta[5]	0.253377	0.198216	0.308537
theta[6]	0.221806	0.17276	0.270852
theta[7]	0.290373	0.207918	0.372828
theta[8]	0.224048	0.173577	0.274519
theta[9]	0.148499	0.10167	0.195328
theta[10]	0.235584	0.189101	0.282068
theta[11]	0.431502	0.321935	0.541068
theta[12]	0.165529	0.129313	0.201746
theta[13]	0.291622	0.189948	0.393296
theta[14]	0.213425	0.16859	0.258261
theta[15]	0.161245	0.122537	0.199953
theta[16]	0.168186	0.132809	0.203562
theta[17]	0.716856	0.605194	0.828518
theta[18]	0.260651	0.203212	0.318091
theta[19]	0.308355	0.215897	0.400813
theta[20]	0.208953	0.125126	0.29278
theta[21]	0.208096	0.166456	0.249737
theta[22]	0.188094	0.143272	0.232917
theta[23]	0.287411	0.240132	0.334689
theta[24]	0.388176	0.299013	0.477339
theta[25]	0.159668	0.117338	0.201998
theta[26]	0.261801	0.199016	0.324586
theta[27]	0.138755	0.0825322	0.194977
theta[28]	0.424644	0.221224	0.628065
theta[29]	0.393471	0.321338	0.465603
theta[30]	0.336474	0.226058	0.44689
theta[31]	0.208472	0.163237	0.253707
theta[32]	0.174248	0.139265	0.209231
theta[33]	0.209692	0.166706	0.252679
theta[34]	0.50671	0.40392	0.609501
theta[35]	0.197368	0.15726	0.237475
theta[36]	0.208965	0.167283	0.250647
theta[37]	0.19931	0.159406	0.239213
theta[38]	0.32203	0.193025	0.451035
theta[39]	0.269597	0.225865	0.313329
theta[40]	0.28488	0.237947	0.331812
theta[41]	0.478853	0.303348	0.654358
theta[42]	0.400982	0.312587	0.489378
theta[43]	0.309627	0.247575	0.371678
theta[44]	0.205673	0.162351	0.248995
theta[45]	0.358222	0.24456	0.471885
theta[46]	0.885801	0.797532	0.974071
theta[47]	0.204447	0.166607	0.242287
theta[48]	0.774581	0.668268	0.880894
theta[49]	0.446691	0.327277	0.566105
theta[50]	0.156701	0.115933	0.197469
theta[51]	0.193116	0.153053	0.23318
theta[52]	0.208771	0.167156	0.250385
theta[53]	0.681804	0.581633	0.781975
theta[54]	0.213046	0.163151	0.262941
theta[55]	0.203472	0.155634	0.25131
theta[56]	0.161432	0.123906	0.198959
theta[57]	0.761031	0.634273	0.88779
theta[58]	0.276789	0.158528	0.39505
theta[59]	0.680017	0.574363	0.785671
theta[60]	0.191015	0.144508	0.237523
theta[61]	0.398152	0.288346	0.507958
theta[62]	0.296964	0.238703	0.355224
theta[63]	0.192472	0.14284	0.242104
theta[64]	0.188932	0.141966	0.235898
theta[65]	0.256119	0.198645	0.313592
theta[66]	0.149719	0.103527	0.195911
theta[67]	0.374453	0.264943	0.483963
theta[68]	0.215255	0.15292	0.27759
theta[69]	0.225734	0.176215	0.275253
theta[70]	0.797693	0.680539	0.914848
theta[71]	0.362811	0.276846	0.448776
theta[72]	0.342095	0.280975	0.403216
theta[73]	0.233784	0.186194	0.281374
theta[74]	0.187975	0.143003	0.232946
theta[75]	0.200927	0.163056	0.238797
theta[76]	0.186621	0.144958	0.228284
theta[77]	0.193205	0.153169	0.233242
theta[78]	0.143651	0.0909209	0.196381
theta[79]	0.249769	0.200356	0.299182
theta[80]	0.2011	0.159438	0.242761
theta[81]	0.178689	0.142731	0.214647
theta[82]	0.230553	0.177953	0.283153
theta[83]	0.773618	0.668039	0.879197
theta[84]	0.396111	0.293024	0.499198
theta[85]	0.153983	0.11015	0.197817
theta[86]	0.636218	0.52513	0.747306
theta[87]	0.685151	0.551967	0.818334
theta[88]	0.577973	0.451273	0.704672
theta[89]	0.793495	0.689739	0.897251
theta[90]	0.497105	0.372529	0.621681
theta[91]	0.21473	0.166444	0.263016
theta[92]	0.346742	0.26112	0.432364
theta[93]	0.841159	0.729276	0.953042
theta[94]	0.156988	0.114232	0.199745
theta[95]	0.392483	0.30022	0.484746
theta[96]	0.948047	0.900015	0.996078
theta[97]	0.42509	0.319271	0.53091
theta[98]	0.200896	0.160869	0.240923
theta[99]	0.236409	0.185385	0.287434
theta[100]	0.192674	0.152526	0.232821
theta[101]	0.185206	0.145764	0.224649
theta[102]	0.218958	0.166187	0.271729
theta[103]	0.145924	0.0946425	0.197206
theta[104]	0.168676	0.133494	0.203857
theta[105]	0.215954	0.168264	0.263644
theta[106]	0.382524	0.236074	0.528975
theta[107]	0.209993	0.161966	0.258019
theta[108]	0.215727	0.171256	0.260199
theta[109]	0.134214	0.0735902	0.194837
theta[110]	0.200163	0.159074	0.241253
theta[111]	0.206442	0.163163	0.249721
theta[112]	0.334482	0.210739	0.458225
theta[113]	0.807629	0.691208	0.92405
theta[114]	0.299693	0.242272	0.357115
theta[115]	0.196873	0.150577	0.243168
theta[116]	0.379168	0.238092	0.520245
theta[117]	0.232326	0.185258	0.279394
theta[118]	0.213369	0.162346	0.264393
theta[119]	0.554635	0.456614	0.652656
theta[120]	0.18907	0.146167	0.231974
theta[121]	0.604742	0.485434	0.724049
theta[122]	0.200614	0.15129	0.249937
theta[123]	0.375856	0.313996	0.437717
theta[124]	0.174216	0.113223	0.23521
theta[125]	0.285449	0.229668	0.341229
theta[126]	0.388848	0.326499	0.451196
theta[127]	0.138283	0.0813516	0.195214
theta[128]	0.224636	0.17369	0.275583
theta[129]	0.170955	0.135906	0.206004
theta[130]	0.697797	0.598398	0.797196
theta[131]	0.584135	0.419498	0.748772
theta[132]	0.186283	0.143156	0.22941
theta[133]	0.219391	0.173164	0.265618
theta[134]	0.688366	0.547822	0.82891
theta[135]	0.194215	0.15414	0.23429
theta[136]	0.96159	0.924491	0.998688
theta[137]	0.237833	0.169622	0.306044
theta[138]	0.296804	0.242631	0.350978
theta[139]	0.212062	0.172371	0.251753
theta[140]	0.322498	0.22008	0.424915
theta[141]	0.220862	0.178646	0.263078
theta[142]	0.160124	0.122086	0.198162
theta[143]	0.216701	0.168087	0.265315
theta[144]	0.171316	0.124509	0.218123
theta[145]	0.822786	0.694647	0.950926
theta[146]	0.206898	0.156744	0.257052
theta[147]	0.216068	0.164742	0.267394
theta[148]	0.267891	0.226636	0.309145
theta[149]	0.567473	0.449675	0.685271
theta[150]	0.319437	0.208007	0.430866
theta[151]	0.172583	0.137432	0.207734
theta[152]	0.566455	0.383642	0.749268
theta[153]	0.684422	0.566156	0.802687
theta[154]	0.736054	0.605635	0.866473
theta[155]	0.265732	0.20299	0.328473
theta[156]	0.196804	0.148851	0.244757
theta[157]	0.15678	0.115164	0.198396
theta[158]	0.513572	0.35324	0.673905
theta[159]	0.15279	0.105838	0.199741
theta[160]	0.432981	0.323373	0.542589
theta[161]	0.485162	0.357991	0.612334
theta[162]	0.21668	0.169039	0.264321
theta[163]	0.215715	0.16353	0.267901
theta[164]	0.201009	0.159609	0.24241
theta[165]	0.249792	0.200381	0.299202
theta[166]	0.266047	0.206645	0.32545
theta[167]	0.623919	0.503294	0.744543
theta[168]	0.304167	0.250542	0.357792
theta[169]	0.140742	0.0849502	0.196535
theta[170]	0.499056	0.393791	0.60432
theta[171]	0.374653	0.31165	0.437655
theta[172]	0.241166	0.133646	0.348686
theta[173]	0.143102	0.090943	0.195261
theta[174]	0.192159	0.151901	0.232417
theta[175]	0.192184	0.151913	0.232455
theta[176]	0.278266	0.178503	0.37803
theta[177]	0.283115	0.23986	0.32637
theta[178]	0.960911	0.921259	1
theta[179]	0.17439	0.138844	0.209937
theta[180]	0.280532	0.182299	0.378765
theta[181]	0.221229	0.161778	0.280681
theta[182]	0.251078	0.193072	0.309084
theta[183]	0.706528	0.605852	0.807204
theta[184]	0.137436	0.0789201	0.195952
theta[185]	0.219275	0.169412	0.269138
theta[186]	0.334274	0.253534	0.415014
theta[187]	0.361775	0.252103	0.471448
theta[188]	0.742362	0.576507	0.908218
theta[189]	0.198212	0.157421	0.239003
theta[190]	0.342421	0.277906	0.406935
theta[191]	0.352908	0.268131	0.437686
theta[192]	0.204278	0.162213	0.246343
theta[193]	0.178562	0.141224	0.2159
theta[194]	0.207853	0.162453	0.253253
theta[195]	0.21434	0.157673	0.271008
theta[196]	0.443757	0.33683	0.550685
theta[197]	0.87594	0.802502	0.949379
theta[198]	0.183251	0.0991876	0.267314
theta[199]	0.206581	0.16415	0.249013
theta[200]	0.199531	0.159146	0.239915
theta[201]	0.49654	0.314841	0.678239
theta[202]	0.156979	0.112659	0.201298
theta[203]	0.289905	0.207883	0.371926
theta[204]	0.27627	0.233343	0.319197
theta[205]	0.85469	0.754921	0.954459
theta[206]	0.280112	0.207702	0.352522
theta[207]	0.21709	0.174739	0.25944
theta[208]	0.418228	0.343978	0.492478
theta[209]	0.275053	0.185633	0.364472
theta[210]	0.273334	0.227829	0.318839
theta[211]	0.202242	0.164031	0.240454
theta[212]	0.499134	0.405547	0.59272
theta[213]	0.417157	0.244549	0.589765
theta[214]	0.128647	0.0623442	0.19495
theta[215]	0.327032	0.210051	0.444014
theta[216]	0.219822	0.169772	0.269872
theta[217]	0.69001	0.570842	0.809178
theta[218]	0.196624	0.156422	0.236825
theta[219]	0.209259	0.161805	0.256713
theta[220]	0.320041	0.191215	0.448868
theta[221]	0.539738	0.387957	0.691518
theta[222]	0.406727	0.344294	0.469161
theta[223]	0.217838	0.164641	0.271035
theta[224]	0.210373	0.168703	0.252044
theta[225]	0.315916	0.24175	0.390083
theta[226]	0.88073	0.787134	0.974326
theta[227]	0.294627	0.20767	0.381584
theta[228]	0.616765	0.477911	0.755618
theta[229]	0.391571	0.295413	0.487729
theta[230]	0.796203	0.678211	0.914195
theta[231]	0.269614	0.228297	0.31093
theta[232]	0.188728	0.140618	0.236837
theta[233]	0.293494	0.211198	0.37579
theta[234]	0.20503	0.162095	0.247965
theta[235]	0.262419	0.202778	0.32206
theta[236]	0.150155	0.102555	0.197755
theta[237]	0.188658	0.144204	0.233112
theta[238]	0.626768	0.48605	0.767485
theta[239]	0.256844	0.201173	0.312515
theta[240]	0.242971	0.195732	0.29021
theta[241]	0.197689	0.156308	0.23907
theta[242]	0.31929	0.203325	0.435255
theta[243]	0.380514	0.318508	0.44252
theta[244]	0.290763	0.247856	0.33367
theta[245]	0.189006	0.137418	0.240593
theta[246]	0.156505	0.115795	0.197216
theta[247]	0.37867	0.276425	0.480914
theta[248]	0.324842	0.253407	0.396277
theta[249]	0.870956	0.780516	0.961397
theta[250]	0.14531	0.0944015	0.196219
theta[251]	0.902436	0.827087	0.977785
theta[252]	0.160748	0.122596	0.1989
theta[253]	0.441626	0.371698	0.511553
theta[254]	0.162997	0.126008	0.199985
theta[255]	0.301739	0.240332	0.363147
theta[256]	0.898705	0.824286	0.973124
theta[257]	0.268908	0.207185	0.330631
theta[258]	0.203939	0.163645	0.244232
theta[259]	0.513625	0.40893	0.618321
theta[260]	0.384496	0.300247	0.468745
theta[261]	0.315143	0.254618	0.375668
theta[262]	0.394914	0.283037	0.50679
theta[263]	0.254584	0.20471	0.304458
theta[264]	0.265817	0.146873	0.384761
theta[265]	0.616644	0.361716	0.871573
theta[266]	0.19345	0.144215	0.242685
theta[267]	0.436968	0.262585	0.611351
theta[268]	0.288085	0.241497	0.334673
theta[269]	0.291756	0.237894	0.345619
theta[270]	0.203483	0.163172	0.243794
theta[271]	0.30703	0.203438	0.410622
theta[272]	0.181575	0.144194	0.218956
theta[273]	0.70845	0.501335	0.915566
theta[274]	0.139436	0.0837376	0.195134
theta[275]	0.318942	0.246019	0.391866
theta[276]	0.199744	0.158963	0.240525
theta[277]	0.193797	0.15378	0.233813
theta[278]	0.836769	0.738931	0.934607
theta[279]	0.379857	0.305777	0.453938
theta[280]	0.200927	0.163056	0.238797
theta[281]	0.166879	0.130547	0.203211
theta[282]	0.66101	0.544759	0.77726
theta[283]	0.784188	0.680079	0.888296
theta[284]	0.199505	0.159445	0.239566
theta[285]	0.536361	0.375078	0.697645
theta[286]	0.246621	0.169316	0.323927
theta[287]	0.269558	0.228236	0.310879
theta[288]	0.217819	0.169336	0.266303
theta[289]	0.364465	0.30506	0.423871
theta[290]	0.199435	0.159521	0.239349
theta[291]	0.377241	0.290971	0.463511
theta[292]	0.599796	0.475403	0.724189
theta[293]	0.580277	0.463609	0.696944
theta[294]	0.160937	0.123072	0.198802
theta[295]	0.263166	0.201948	0.324385
theta[296]	0.24978	0.202129	0.297431
theta[297]	0.186318	0.142984	0.229652
theta[298]	0.502616	0.413653	0.591579
theta[299]	0.536784	0.42661	0.646957
theta[300]	0.250065	0.199818	0.300312
theta[301]	0.360695	0.252463	0.468928
theta[302]	0.31657	0.265136	0.368005
theta[303]	0.923026	0.865891	0.980162
theta[304]	0.246365	0.198492	0.294239
theta[305]	0.234818	0.188252	0.281383
theta[306]	0.3101	0.23547	0.384729
theta[307]	0.314789	0.242263	0.387315
theta[308]	0.267076	0.207126	0.327027
theta[309]	0.536485	0.419841	0.653128
theta[310]	0.447872	0.343417	0.552327
theta[311]	0.281483	0.229939	0.333026
theta[312]	0.141364	0.0825116	0.200216
theta[313]	0.168008	0.132714	0.203301
theta[314]	0.224009	0.175955	0.272064
theta[315]	0.463796	0.342376	0.585216
theta[316]	0.767136	0.662218	0.872053
theta[317]	0.489012	0.404159	0.573865
theta[318]	0.25537	0.20754	0.303199
theta[319]	0.197788	0.157238	0.238339
theta[320]	0.184195	0.143235	0.225156
theta[321]	0.19014	0.14301	0.23727
theta[322]	0.540581	0.445444	0.635718
theta[323]	0.37423	0.284937	0.463523
theta[324]	0.149861	0.0996225	0.200099
theta[325]	0.376362	0.297405	0.45532
theta[326]	0.840922	0.725661	0.956183
theta[327]	0.166097	0.130374	0.201819
theta[328]	0.185791	0.1432	0.228382
theta[329]	0.274497	0.232868	0.316126
theta[330]	0.206156	0.163002	0.24931
theta[331]	0.222324	0.173669	0.270979
theta[332]	0.172883	0.137892	0.207873
theta[333]	0.399604	0.297841	0.501367
theta[334]	0.417222	0.135317	0.699126
theta[335]	0.269352	0.226141	0.312562
theta[336]	0.879318	0.793461	0.965174
theta[337]	0.383949	0.291213	0.476685
theta[338]	0.689267	0.539616	0.838917
theta[339]	0.44839	0.305575	0.591204
theta[340]	0.33155	0.269873	0.393227
theta[341]	0.531179	0.364598	0.697761
theta[342]	0.298325	0.205468	0.391181
theta[343]	0.841451	0.755912	0.92699
theta[344]	0.382524	0.236074	0.528975
theta[345]	0.347083	0.288394	0.405771
theta[346]	0.219075	0.171416	0.266735
theta[347]	0.212945	0.164637	0.261252
theta[348]	0.220243	0.163829	0.276657
theta[349]	0.213019	0.166643	0.259395
theta[350]	0.189551	0.142977	0.236124
theta[351]	0.211631	0.16827	0.254993
theta[352]	0.78401	0.66096	0.907061
theta[353]	0.283719	0.237906	0.329533
theta[354]	0.392954	0.310166	0.475742
theta[355]	0.325322	0.222423	0.42822
theta[356]	0.466872	0.379907	0.553837
theta[357]	0.295353	0.2416	0.349107
theta[358]	0.446018	0.331452	0.560584
theta[359]	0.156745	0.116351	0.197138
theta[360]	0.477648	0.38354	0.571755
theta[361]	0.211993	0.166846	0.25714
theta[362]	0.175114	0.139232	0.210996
theta[363]	0.248242	0.190574	0.30591
theta[364]	0.327554	0.210136	0.444971
theta[365]	0.21427	0.1668	0.261739
theta[366]	0.176428	0.140184	0.212672
theta[367]	0.711268	0.589353	0.833182
theta[368]	0.314274	0.210563	0.417985
theta[369]	0.413385	0.290526	0.536244
theta[370]	0.226305	0.172442	0.280168
theta[371]	0.802101	0.673935	0.930267
theta[372]	0.19165	0.151382	0.231917
theta[373]	0.227023	0.178588	0.275459
theta[374]	0.581596	0.462896	0.700295
theta[375]	0.181364	0.144099	0.218629
theta[376]	0.167163	0.130749	0.203577
theta[377]	0.19979	0.158041	0.241539
theta[378]	0.387978	0.267641	0.508314
theta[379]	0.887863	0.816889	0.958836
theta[380]	0.388766	0.307099	0.470433
theta[381]	0.322023	0.27153	0.372515
theta[382]	0.226927	0.177529	0.276325
theta[383]	0.355382	0.285172	0.425592
theta[384]	0.219951	0.170959	0.268943
theta[385]	0.642819	0.53406	0.751578
theta[386]	0.157753	0.10167	0.213835
theta[387]	0.258314	0.199963	0.316666
theta[388]	0.212807	0.129996	0.295619
theta[389]	0.507687	0.305377	0.709998
theta[390]	0.471422	0.282394	0.660449
theta[391]	0.246189	0.198385	0.293993
theta[392]	0.223155	0.173124	0.273186
theta[393]	0.193638	0.153695	0.233581
theta[394]	0.194039	0.145038	0.243039
theta[395]	0.211068	0.163016	0.25912
theta[396]	0.147809	0.0973263	0.198291
theta[397]	0.228325	0.180535	0.276115
theta[398]	0.783141	0.641107	0.925175
theta[399]	0.328101	0.268552	0.38765
theta[400]	0.647501	0.521764	0.773237
theta[401]	0.213284	0.163158	0.263411
theta[402]	0.481072	0.394538	0.567607
theta[403]	0.413707	0.304817	0.522597
theta[404]	0.278838	0.188466	0.369209
theta[405]	0.245914	0.193529	0.298299
theta[406]	0.169541	0.134432	0.204649
theta[407]	0.292875	0.211625	0.374126
theta[408]	0.16996	0.134852	0.205067
theta[409]	0.195468	0.146668	0.244268
theta[410]	0.25501	0.20735	0.302669
theta[411]	0.430053	0.322079	0.538027
theta[412]	0.180335	0.142524	0.218146
theta[413]	0.240572	0.13423	0.346914
theta[414]	0.205141	0.167216	0.243066
theta[415]	0.212231	0.164565	0.259898
theta[416]	0.199925	0.159522	0.240329
theta[417]	0.865201	0.783584	0.946817
theta[418]	0.274569	0.20757	0.341567
theta[419]	0.165135	0.128473	0.201796
theta[420]	0.165392	0.12555	0.205233
theta[421]	0.276031	0.224254	0.327808
theta[422]	0.291735	0.210751	0.37272
theta[423]	0.200558	0.157992	0.243125
theta[424]	0.273098	0.185425	0.360772
theta[425]	0.346945	0.241092	0.452797
theta[426]	0.193274	0.153289	0.233259
theta[427]	0.365307	0.251381	0.479234
theta[428]	0.400479	0.288563	0.512394
theta[429]	0.673924	0.498998	0.848849
theta[430]	0.573421	0.452404	0.694437
theta[431]	0.381076	0.278097	0.484055
theta[432]	0.386687	0.298611	0.474762
theta[433]	0.654734	0.539267	0.770201
theta[434]	0.202283	0.162806	0.24176
theta[435]	0.87019	0.792698	0.947682
theta[436]	0.208836	0.165955	0.251717
theta[437]	0.410486	0.290795	0.530177
theta[438]	0.598721	0.484931	0.712512
theta[439]	0.21717	0.174766	0.259574
theta[440]	0.205988	0.161912	0.250064
theta[441]	0.309212	0.221809	0.396615
theta[442]	0.302389	0.254676	0.350102
theta[443]	0.637364	0.515018	0.75971
theta[444]	0.166182	0.130199	0.202165
theta[445]	0.212737	0.165921	0.259552
theta[446]	0.42134	0.320149	0.522531
theta[447]	0.22011	0.169448	0.270771
theta[448]	0.136521	0.0768533	0.196189
theta[449]	0.192925	0.146068	0.239781
theta[450]	0.224248	0.171559	0.276936
theta[451]	0.129021	0.0630754	0.194967
theta[452]	0.531262	0.411375	0.651148
theta[453]	0.366297	0.27476	0.457835
theta[454]	0.452201	0.334617	0.569785
theta[455]	0.337375	0.264347	0.410404
theta[456]	0.66854	0.545429	0.791651
theta[457]	0.499794	0.405373	0.594216
theta[458]	0.410265	0.237154	0.583375
theta[459]	0.645555	0.534624	0.756487
theta[460]	0.251667	0.200394	0.30294
theta[461]	0.213429	0.170738	0.25612
theta[462]	0.335403	0.25693	0.413877
theta[463]	0.779565	0.668522	0.890607
theta[464]	0.427286	0.325344	0.529227
theta[465]	0.43906	0.355779	0.52234
theta[466]	0.426755	0.316086	0.537424
theta[467]	0.228961	0.179931	0.277991
theta[468]	0.271378	0.228607	0.31415
theta[469]	0.332993	0.277515	0.388471
theta[470]	0.216967	0.168038	0.265895
theta[471]	0.543658	0.375276	0.712041
theta[472]	0.336317	0.26078	0.411855
theta[473]	0.265777	0.222934	0.30862
theta[474]	0.140934	0.0855803	0.196288
theta[475]	0.708494	0.571963	0.845025
theta[476]	0.268004	0.203979	0.33203
theta[477]	0.786742	0.682899	0.890584
theta[478]	0.234322	0.187475	0.281168
theta[479]	0.21087	0.165521	0.256218
theta[480]	0.293312	0.2434	0.343224
theta[481]	0.35469	0.280199	0.429181
theta[482]	0.156761	0.115501	0.198021
theta[483]	0.690499	0.572657	0.80834
theta[484]	0.222019	0.167705	0.276333
theta[485]	0.21457	0.161443	0.267696
theta[486]	0.191972	0.151755	0.232188
theta[487]	0.36994	0.259227	0.480653
theta[488]	0.292314	0.210021	0.374607
theta[489]	0.553158	0.38213	0.724186
theta[490]	0.195016	0.154548	0.235485
theta[491]	0.446914	0.329518	0.56431
theta[492]	0.207348	0.165288	0.249408
theta[493]	0.177271	0.141199	0.213343
theta[494]	0.21924	0.174543	0.263938
theta[495]	0.482334	0.382307	0.582362
theta[496]	0.196662	0.156727	0.236597
theta[497]	0.145527	0.0952996	0.195755
theta[498]	0.295135	0.212383	0.377888
theta[499]	0.138642	0.0823092	0.194974
theta[500]	0.763226	0.567421	0.959031
theta[501]	0.215183	0.167312	0.263054
theta[502]	0.224432	0.180993	0.267872
theta[503]	0.408808	0.305932	0.511684
theta[504]	0.319533	0.269564	0.369502
theta[505]	0.147952	0.0992728	0.196631
theta[506]	0.190386	0.144273	0.236498
theta[507]	0.309693	0.253023	0.366363
theta[508]	0.207925	0.163094	0.252757
theta[509]	0.481593	0.378752	0.584433
theta[510]	0.217171	0.168568	0.265775
theta[511]	0.196046	0.145614	0.246478
theta[512]	0.896177	0.796559	0.995796
theta[513]	0.189441	0.145131	0.23375
theta[514]	0.191542	0.142685	0.2404
theta[515]	0.215501	0.165518	0.265485
theta[516]	0.143884	0.0913774	0.19639
theta[517]	0.191996	0.14313	0.240862
theta[518]	0.151802	0.107602	0.196001
theta[519]	0.184285	0.144327	0.224243
theta[520]	0.197171	0.156428	0.237914
theta[521]	0.217526	0.162943	0.272109
theta[522]	0.254633	0.19838	0.310886
theta[523]	0.206765	0.158523	0.255006
theta[524]	0.306769	0.19244	0.421098
theta[525]	0.194013	0.145346	0.24268
theta[526]	0.253504	0.204566	0.302442
theta[527]	0.629726	0.514779	0.744673
theta[528]	0.696349	0.551894	0.840804
theta[529]	0.216157	0.155637	0.276678
theta[530]	0.578938	0.460489	0.697388
theta[531]	0.182488	0.124883	0.240093
theta[532]	0.497042	0.34114	0.652943
theta[533]	0.71688	0.594912	0.838849
theta[534]	0.137122	0.0793097	0.194934
theta[535]	0.201059	0.160602	0.241516
theta[536]	0.863	0.769927	0.956073
theta[537]	0.273941	0.232577	0.315304
theta[538]	0.185934	0.143211	0.228658
theta[539]	0.196062	0.150787	0.241336
theta[540]	0.161301	0.122912	0.19969
theta[541]	0.200567	0.150061	0.251074
theta[542]	0.42555	0.255667	0.595433
theta[543]	0.22812	0.177588	0.278652
theta[544]	0.243517	0.197699	0.289335
theta[545]	0.146581	0.0944329	0.198728
theta[546]	0.273592	0.224986	0.322198
theta[547]	0.481864	0.378213	0.585515
theta[548]	0.532328	0.385264	0.679391
theta[549]	0.200857	0.158642	0.243072
theta[550]	0.262384	0.197284	0.327485
theta[551]	0.18457	0.14439	0.22475
theta[552]	0.177567	0.141969	0.213164
theta[553]	0.239938	0.193343	0.286533
theta[554]	0.19584	0.155771	0.23591
theta[555]	0.788563	0.684831	0.892296
theta[556]	0.207152	0.162269	0.252035
theta[557]	0.164811	0.12456	0.205062
theta[558]	0.184381	0.143487	0.225276
theta[559]	0.683739	0.467614	0.899864
theta[560]	0.577657	0.455003	0.700311
theta[561]	0.187504	0.146227	0.228781
theta[562]	0.221375	0.169061	0.273689
theta[563]	0.218144	0.167002	0.269286
theta[564]	0.2509	0.193063	0.308737
theta[565]	0.461352	0.301222	0.621483
theta[566]	0.165925	0.130075	0.201775
theta[567]	0.151903	0.108194	0.195612
theta[568]	0.19034	0.14484	0.235841
theta[569]	0.229722	0.177268	0.282177
theta[570]	0.173396	0.138435	0.208357
theta[571]	0.210299	0.167977	0.252621
theta[572]	0.269241	0.163416	0.375066
theta[573]	0.369579	0.30546	0.433698
theta[574]	0.189839	0.142311	0.237367
theta[575]	0.212447	0.167088	0.257806
theta[576]	0.479749	0.367898	0.5916
theta[577]	0.212825	0.16065	0.264999
theta[578]	0.180058	0.141916	0.218199
theta[579]	0.488964	0.343418	0.63451
theta[580]	0.143377	0.0898907	0.196864
theta[581]	0.20642	0.167959	0.244881
theta[582]	0.424756	0.313912	0.535601
theta[583]	0.179117	0.141205	0.217028
theta[584]	0.61337	0.490827	0.735913
theta[585]	0.408136	0.289112	0.527159
theta[586]	0.283328	0.201152	0.365503
theta[587]	0.365463	0.304701	0.426224
theta[588]	0.348699	0.240373	0.457025
theta[589]	0.414532	0.305233	0.523831
theta[590]	0.534748	0.446042	0.623453
theta[591]	0.129999	0.0630665	0.196932
theta[592]	0.421644	0.317914	0.525374
theta[593]	0.201061	0.159068	0.243054
theta[594]	0.134007	0.0708409	0.197173
theta[595]	0.169287	0.133965	0.204608
theta[596]	0.165084	0.12864	0.201529
theta[597]	0.474763	0.383225	0.566301
theta[598]	0.575415	0.443035	0.707796
theta[599]	0.188967	0.148237	0.229697
theta[600]	0.278266	0.233646	0.322885
theta[601]	0.259489	0.173889	0.34509
theta[602]	0.479239	0.38398	0.574497
theta[603]	0.210147	0.148557	0.271738
theta[604]	0.379208	0.308617	0.449799
theta[605]	0.518729	0.420342	0.617115
theta[606]	0.180079	0.142257	0.217901
theta[607]	0.369809	0.24033	0.499288
theta[608]	0.153782	0.110796	0.196768
theta[609]	0.295279	0.243576	0.346982
theta[610]	0.367363	0.30839	0.426337
theta[611]	0.207966	0.163062	0.252869
theta[612]	0.161728	0.123857	0.199599
theta[613]	0.171753	0.136609	0.206896
theta[614]	0.298864	0.24876	0.348969
theta[615]	0.208925	0.165065	0.252785
theta[616]	0.578796	0.455077	0.702516
theta[617]	0.265498	0.178036	0.352959
theta[618]	0.279075	0.233923	0.324227
theta[619]	0.220829	0.174056	0.267602
theta[620]	0.17263	0.137383	0.207877
theta[621]	0.313146	0.220467	0.405824
theta[622]	0.501874	0.356614	0.647134
theta[623]	0.947123	0.896352	0.997893
theta[624]	0.247353	0.131185	0.363521
theta[625]	0.260709	0.218713	0.302705
theta[626]	0.210001	0.1659	0.254102
theta[627]	0.317709	0.203303	0.432115
theta[628]	0.223601	0.173265	0.273937
theta[629]	0.417488	0.314919	0.520057
theta[630]	0.590276	0.475441	0.705111
theta[631]	0.220571	0.175615	0.265527
theta[632]	0.277405	0.235949	0.318861
theta[633]	0.390465	0.331065	0.449864
theta[634]	0.338582	0.265958	0.411205
theta[635]	0.228901	0.175858	0.281943
theta[636]	0.645825	0.537382	0.754268
theta[637]	0.247598	0.196707	0.298488
theta[638]	0.181724	0.145644	0.217804
theta[639]	0.217096	0.167009	0.267182
theta[640]	0.70797	0.587453	0.828486
theta[641]	0.483159	0.305247	0.66107
theta[642]	0.164248	0.12761	0.200886
theta[643]	0.213027	0.165931	0.260122
theta[644]	0.701106	0.56549	0.836723
theta[645]	0.199092	0.159075	0.239109
theta[646]	0.188933	0.137282	0.240584
theta[647]	0.847523	0.74644	0.948605
theta[648]	0.751852	0.593737	0.909968
theta[649]	0.421876	0.317809	0.525942
theta[650]	0.461336	0.370745	0.551926
theta[651]	0.320693	0.203861	0.437525
theta[652]	0.489671	0.392585	0.586756
theta[653]	0.228469	0.180713	0.276226
theta[654]	0.882243	0.772398	0.992087
theta[655]	0.344368	0.237964	0.450772
theta[656]	0.319127	0.270681	0.367573
theta[657]	0.192271	0.144387	0.240155
theta[658]	0.231105	0.178867	0.283344
theta[659]	0.442656	0.356566	0.528747
theta[660]	0.200056	0.159846	0.240267
theta[661]	0.191164	0.14535	0.236978
theta[662]	0.279562	0.173693	0.385431
theta[663]	0.276062	0.178883	0.37324
theta[664]	0.20954	0.170637	0.248444
theta[665]	0.438883	0.329523	0.548244
theta[666]	0.72329	0.606278	0.840303
theta[667]	0.160554	0.121864	0.199244
theta[668]	0.585229	0.465846	0.704612
theta[669]	0.207473	0.166105	0.24884
theta[670]	0.650518	0.533771	0.767264
theta[671]	0.271746	0.229055	0.314438
theta[672]	0.179988	0.14189	0.218086
theta[673]	0.252018	0.196677	0.307358
theta[674]	0.386879	0.295401	0.478358
theta[675]	0.217384	0.170153	0.264615
theta[676]	0.559769	0.380832	0.738706
theta[677]	0.154226	0.112053	0.196399
theta[678]	0.180798	0.14335	0.218246
theta[679]	0.403618	0.322456	0.48478
theta[680]	0.193761	0.153188	0.234334
theta[681]	0.189134	0.144534	0.233735
theta[682]	0.49424	0.402906	0.585574
theta[683]	0.540951	0.378643	0.703259
theta[684]	0.212226	0.165243	0.259209
theta[685]	0.156881	0.116666	0.197095
theta[686]	0.573972	0.400945	0.747
theta[687]	0.345863	0.240367	0.451359
theta[688]	0.300447	0.190781	0.410112
theta[689]	0.200195	0.160711	0.239679
theta[690]	0.303226	0.203882	0.40257
theta[691]	0.279356	0.233295	0.325417
theta[692]	0.197997	0.15826	0.237733
theta[693]	0.201702	0.161616	0.241788
theta[694]	0.658741	0.487906	0.829577
theta[695]	0.18987	0.146202	0.233539
theta[696]	0.404204	0.316841	0.491567
theta[697]	0.374044	0.285863	0.462224
theta[698]	0.28879	0.235226	0.342353
theta[699]	0.599586	0.488698	0.710473
theta[700]	0.811486	0.698729	0.924243
theta[701]	0.182936	0.14397	0.221903
theta[702]	0.14604	0.0967573	0.195323
theta[703]	0.635808	0.481123	0.790492
theta[704]	0.306628	0.257777	0.355479
theta[705]	0.23548	0.188813	0.282148
theta[706]	0.139393	0.0825372	0.196249
theta[707]	0.262274	0.210064	0.314483
theta[708]	0.276843	0.219559	0.334127
theta[709]	0.201886	0.161645	0.242128
theta[710]	0.16797	0.131024	0.204916
theta[711]	0.3365	0.232323	0.440676
theta[712]	0.96111	0.921287	1
theta[713]	0.205878	0.167433	0.244322
theta[714]	0.438038	0.354131	0.521945
theta[715]	0.211621	0.163069	0.260172
theta[716]	0.71439	0.595879	0.8329
theta[717]	0.465881	0.326504	0.605258
theta[718]	0.213183	0.166043	0.260323
theta[719]	0.211068	0.163016	0.25912
theta[720]	0.219503	0.169113	0.269894
theta[721]	0.326033	0.26918	0.382887
theta[722]	0.829369	0.744386	0.914352
theta[723]	0.472128	0.368773	0.575484
theta[724]	0.203046	0.162937	0.243156
theta[725]	0.20124	0.160956	0.241524
theta[726]	0.20176	0.160035	0.243485
theta[727]	0.181271	0.142701	0.219841
theta[728]	0.210959	0.168636	0.253282
theta[729]	0.20643	0.141594	0.271265
theta[730]	0.144537	0.0899035	0.199171
theta[731]	0.327714	0.256012	0.399416
theta[732]	0.21364	0.163561	0.263718
theta[733]	0.382327	0.216128	0.548527
theta[734]	0.201892	0.161274	0.242509
theta[735]	0.130087	0.0651725	0.195002
theta[736]	0.647133	0.502199	0.792067
theta[737]	0.183103	0.143827	0.222378
theta[738]	0.43205	0.360423	0.503676
theta[739]	0.793158	0.627571	0.958745
theta[740]	0.419713	0.304452	0.534973
theta[741]	0.206217	0.165395	0.24704
theta[742]	0.55231	0.419178	0.685442
theta[743]	0.337005	0.231376	0.442635
theta[744]	0.374815	0.285908	0.463722
theta[745]	0.137335	0.0785664	0.196103
theta[746]	0.28512	0.237481	0.332758
theta[747]	0.522338	0.419409	0.625267
theta[748]	0.374192	0.284	0.464384
theta[749]	0.212849	0.167721	0.257977
theta[750]	0.208384	0.142176	0.274592
theta[751]	0.820309	0.70397	0.936647
theta[752]	0.194274	0.15391	0.234638
theta[753]	0.149557	0.102781	0.196333
theta[754]	0.426758	0.31059	0.542926
theta[755]	0.427276	0.321482	0.53307
theta[756]	0.353718	0.294632	0.412804
theta[757]	0.195728	0.155635	0.23582
theta[758]	0.272814	0.22968	0.315947
theta[759]	0.210606	0.161445	0.259767
theta[760]	0.236267	0.189333	0.283201
theta[761]	0.873127	0.768222	0.978032
theta[762]	0.294272	0.221386	0.367159
theta[763]	0.261999	0.198668	0.32533
theta[764]	0.282505	0.200564	0.364445
theta[765]	0.207248	0.166245	0.248251
theta[766]	0.257345	0.193844	0.320846
theta[767]	0.34772	0.275901	0.419539
theta[768]	0.201278	0.163352	0.239204
theta[769]	0.191597	0.147767	0.235428
theta[770]	0.629557	0.521514	0.737599
theta[771]	0.208175	0.163608	0.252742
theta[772]	0.286219	0.237622	0.334816
theta[773]	0.299131	0.196284	0.401978
theta[774]	0.383708	0.313134	0.454283
theta[775]	0.204674	0.161429	0.24792
theta[776]	0.289534	0.215619	0.36345
theta[777]	0.352125	0.285583	0.418667
theta[778]	0.169851	0.134758	0.204944
theta[779]	0.16215	0.124883	0.199418
theta[780]	0.400626	0.267771	0.53348
theta[781]	0.32118	0.266091	0.37627
theta[782]	0.284196	0.201542	0.36685
theta[783]	0.211125	0.165673	0.256577
theta[784]	0.633061	0.491666	0.774455
theta[785]	0.195776	0.155941	0.235611
theta[786]	0.922199	0.848514	0.995884
theta[787]	0.1793	0.143415	0.215184
theta[788]	0.2161	0.171255	0.260945
theta[789]	0.429055	0.319962	0.538149
theta[790]	0.187342	0.143881	0.230803
theta[791]	0.183445	0.146025	0.220865
theta[792]	0.369894	0.298099	0.44169
theta[793]	0.298701	0.23542	0.361981
theta[794]	0.189737	0.149637	0.229837
theta[795]	0.632491	0.519813	0.74517
theta[796]	0.27727	0.231484	0.323055
theta[797]	0.200333	0.160169	0.240497
theta[798]	0.270451	0.228767	0.312136
theta[799]	0.821616	0.712837	0.930396
theta[800]	0.183793	0.142944	0.224643
theta[801]	0.297099	0.247481	0.346716
theta[802]	0.129339	0.0637016	0.194976
theta[803]	0.283725	0.234639	0.332811
theta[804]	0.173432	0.138468	0.208396
theta[805]	0.417898	0.332741	0.503055
theta[806]	0.218612	0.169726	0.267498
theta[807]	0.23888	0.182327	0.295433
theta[808]	0.291536	0.241728	0.341343
theta[809]	0.173031	0.137764	0.208298
theta[810]	0.148631	0.0994615	0.1978
theta[811]	0.232104	0.184091	0.280117
theta[812]	0.63427	0.492679	0.775861
theta[813]	0.33327	0.229619	0.436922
theta[814]	0.210123	0.162896	0.25735
theta[815]	0.187188	0.147043	0.227333
theta[816]	0.381801	0.269144	0.494458
theta[817]	0.171146	0.126797	0.215495
theta[818]	0.499145	0.401788	0.596502
theta[819]	0.199962	0.156618	0.243307
theta[820]	0.713966	0.592801	0.835132
theta[821]	0.281259	0.192938	0.369579
theta[822]	0.485699	0.381309	0.590089
theta[823]	0.355527	0.297313	0.413741
theta[824]	0.274748	0.232105	0.317391
theta[825]	0.181549	0.143327	0.219771
theta[826]	0.182327	0.140158	0.224495
theta[827]	0.264378	0.204672	0.324084
theta[828]	0.264382	0.222366	0.306398
theta[829]	0.647349	0.50234	0.792358
theta[830]	0.62163	0.515623	0.727637
theta[831]	0.253182	0.201653	0.304712
theta[832]	0.209882	0.162124	0.25764
theta[833]	0.735833	0.627698	0.843968
theta[834]	0.178193	0.14123	0.215156
theta[835]	0.286014	0.239477	0.33255
theta[836]	0.177214	0.141462	0.212967
theta[837]	0.674404	0.566273	0.782536
theta[838]	0.17532	0.139288	0.211352
theta[839]	0.287102	0.201786	0.372417
theta[840]	0.210045	0.151017	0.269072
theta[841]	0.458257	0.355071	0.561444
theta[842]	0.176132	0.117052	0.235213
theta[843]	0.396654	0.272428	0.520881
theta[844]	0.292392	0.241722	0.343062
theta[845]	0.812083	0.714246	0.90992
theta[846]	0.527234	0.410102	0.644366
theta[847]	0.182472	0.14246	0.222484
theta[848]	0.24964	0.199533	0.299747
theta[849]	0.606696	0.443976	0.769417
theta[850]	0.143633	0.0913747	0.195891
theta[851]	0.148156	0.0998911	0.196421
theta[852]	0.193455	0.153421	0.233488
theta[853]	0.314441	0.245477	0.383404
theta[854]	0.357336	0.236415	0.478257
theta[855]	0.193043	0.148022	0.238064
theta[856]	0.374375	0.253527	0.495224
theta[857]	0.143072	0.0905206	0.195623
theta[858]	0.239141	0.173147	0.305135
theta[859]	0.265221	0.177739	0.352703
theta[860]	0.494713	0.391992	0.597435
theta[861]	0.136973	0.0792672	0.194679
theta[862]	0.366544	0.257031	0.476056
theta[863]	0.291487	0.188022	0.394952
theta[864]	0.219902	0.162381	0.277424
theta[865]	0.505419	0.41071	0.600127
theta[866]	0.208499	0.159667	0.257331
theta[867]	0.947011	0.898388	0.995634
theta[868]	0.190334	0.14645	0.234219
theta[869]	0.302434	0.207671	0.397196
theta[870]	0.461657	0.352861	0.570452
theta[871]	0.178785	0.142278	0.215291
theta[872]	0.288404	0.242297	0.334512
theta[873]	0.196005	0.156233	0.235777
theta[874]	0.507537	0.350055	0.665019
theta[875]	0.235479	0.188756	0.282201
theta[876]	0.281171	0.236767	0.325576
theta[877]	0.233497	0.182579	0.284416
theta[878]	0.295148	0.241013	0.349282
theta[879]	0.313139	0.238757	0.387521
theta[880]	0.266232	0.224955	0.307509
theta[881]	0.43006	0.34561	0.51451
theta[882]	0.173258	0.13815	0.208365
theta[883]	0.157697	0.117814	0.19758
theta[884]	0.249168	0.129913	0.368423
theta[885]	0.450729	0.307656	0.593802
theta[886]	0.530783	0.41442	0.647146
theta[887]	0.192748	0.144772	0.240723
theta[888]	0.266738	0.225311	0.308164
theta[889]	0.297578	0.220272	0.374884
theta[890]	0.386567	0.313897	0.459237
theta[891]	0.217504	0.166264	0.268744
theta[892]	0.918851	0.837756	0.999946
theta[893]	0.148851	0.100294	0.197408
theta[894]	0.192572	0.145959	0.239184
theta[895]	0.160279	0.121715	0.198844
theta[896]	0.132224	0.0686376	0.19581
theta[897]	0.656704	0.546047	0.767361
theta[898]	0.209647	0.163499	0.255794
theta[899]	0.500433	0.402638	0.598227
theta[900]	0.213266	0.164244	0.262289
theta[901]	0.161257	0.122985	0.199529
theta[902]	0.380429	0.27827	0.482588
theta[903]	0.148679	0.102009	0.195349
theta[904]	0.305281	0.204559	0.406004
theta[905]	0.615527	0.487109	0.743944
theta[906]	0.678116	0.562	0.794232
theta[907]	0.309856	0.201299	0.418413
theta[908]	0.292941	0.207646	0.378236
theta[909]	0.274858	0.191122	0.358594
theta[910]	0.459402	0.365239	0.553565
theta[911]	0.198646	0.151556	0.245737
theta[912]	0.41866	0.341185	0.496134
theta[913]	0.33075	0.22737	0.434129
theta[914]	0.194194	0.149066	0.239323
theta[915]	0.661063	0.548889	0.773238
theta[916]	0.213046	0.163151	0.262941
theta[917]	0.19054	0.143407	0.237674
theta[918]	0.200445	0.16008	0.24081
theta[919]	0.287124	0.240977	0.333272
theta[920]	0.194655	0.145551	0.243759
theta[921]	0.318425	0.245256	0.391595
theta[922]	0.548726	0.463101	0.634352
theta[923]	0.21098	0.152012	0.269948
theta[924]	0.521074	0.427472	0.614675
theta[925]	0.192301	0.129947	0.254656
theta[926]	0.218028	0.172582	0.263473
theta[927]	0.144511	0.0938045	0.195218
theta[928]	0.346901	0.27676	0.417041
theta[929]	0.484478	0.380031	0.588924
theta[930]	0.205561	0.158837	0.252285
theta[931]	0.208908	0.167844	0.249973
theta[932]	0.223309	0.175623	0.270994
theta[933]	0.296947	0.186345	0.40755
theta[934]	0.611916	0.489218	0.734615
theta[935]	0.211767	0.164911	0.258623
theta[936]	0.236666	0.185658	0.287674
theta[937]	0.185551	0.14342	0.227683
theta[938]	0.206897	0.163322	0.250473
theta[939]	0.187607	0.144564	0.230651
theta[940]	0.415265	0.324695	0.505835
theta[941]	0.205507	0.163235	0.24778
theta[942]	0.197021	0.156237	0.237805
theta[943]	0.534406	0.434971	0.633841
theta[944]	0.197176	0.157309	0.237044
theta[945]	0.482617	0.382331	0.582903
theta[946]	0.212781	0.1666	0.258961
theta[947]	0.178196	0.141764	0.214628
theta[948]	0.183741	0.143993	0.223488
theta[949]	0.205224	0.159344	0.251104
theta[950]	0.743772	0.625641	0.861902
theta[951]	0.205336	0.166891	0.243782
theta[952]	0.155703	0.11343	0.197976
theta[953]	0.196502	0.156155	0.236849
theta[954]	0.260554	0.218313	0.302796
theta[955]	0.389687	0.314356	0.465017
theta[956]	0.16499	0.12898	0.200999
theta[957]	0.319367	0.208258	0.430475
theta[958]	0.238707	0.182348	0.295067
theta[959]	0.420574	0.31179	0.529358
theta[960]	0.19504	0.145671	0.24441
theta[961]	0.181364	0.144099	0.218629
theta[962]	0.202218	0.160284	0.244152
theta[963]	0.187608	0.143797	0.231419
theta[964]	0.146174	0.0958389	0.196509
theta[965]	0.735189	0.602844	0.867534
theta[966]	0.483125	0.383097	0.583154
theta[967]	0.135018	0.0731036	0.196933
theta[968]	0.298405	0.199681	0.39713
theta[969]	0.445268	0.318235	0.572301
theta[970]	0.726106	0.587766	0.864445
theta[971]	0.200841	0.160181	0.241502
theta[972]	0.158777	0.119427	0.198127
theta[973]	0.488199	0.383128	0.59327
theta[974]	0.25836	0.200343	0.316376
theta[975]	0.32574	0.252636	0.398845
theta[976]	0.29341	0.212059	0.374761
theta[977]	0.274446	0.230868	0.318025
theta[978]	0.323477	0.218477	0.428477
theta[979]	0.242618	0.135548	0.349688
theta[980]	0.463824	0.358939	0.568709
theta[981]	0.274466	0.230748	0.318184
theta[982]	0.212156	0.164154	0.260158
theta[983]	0.295055	0.242473	0.347638
theta[984]	0.185243	0.142908	0.227579
theta[985]	0.376725	0.296543	0.456906
theta[986]	0.138339	0.0814631	0.195216
theta[987]	0.155262	0.112266	0.198257
theta[988]	0.573371	0.441909	0.704832
theta[989]	0.762008	0.624789	0.899226
theta[990]	0.186418	0.14781	0.225026
theta[991]	0.36046	0.301708	0.419211
theta[992]	0.474414	0.291616	0.657211
theta[993]	0.418337	0.315751	0.520922
theta[994]	0.333593	0.196005	0.471181
theta[995]	0.266139	0.179032	0.353247
theta[996]	0.170303	0.105342	0.235263
theta[997]	0.183201	0.143042	0.22336
theta[998]	0.206617	0.165588	0.247646
theta[999]	0.42804	0.327688	0.528392
theta[1000]	0.789133	0.697688	0.880579
theta[1001]	0.210989	0.163007	0.258971
theta[1002]	0.304758	0.230061	0.379456
theta[1003]	0.292398	0.228744	0.356052
theta[1004]	0.63227	0.49019	0.774349
theta[1005]	0.166488	0.1272	0.205776
theta[1006]	0.147381	0.0999025	0.194859
theta[1007]	0.205606	0.161194	0.250018
theta[1008]	0.195439	0.147218	0.24366
theta[1009]	0.192863	0.143391	0.242335
theta[1010]	0.209619	0.146922	0.272317
theta[1011]	0.289522	0.235826	0.343217
theta[1012]	0.149274	0.101795	0.196754
theta[1013]	0.581919	0.465039	0.6988
theta[1014]	0.208247	0.1671	0.249394
theta[1015]	0.141724	0.0862599	0.197189
theta[1016]	0.629098	0.429698	0.828498
theta[1017]	0.421452	0.3131	0.529804
theta[1018]	0.387293	0.272612	0.501974
theta[1019]	0.189361	0.146183	0.232539
theta[1020]	0.152322	0.108853	0.195791
theta[1021]	0.129445	0.0639112	0.19498
theta[1022]	0.187563	0.143538	0.231589
theta[1023]	0.446289	0.325529	0.567049
theta[1024]	0.212459	0.168233	0.256684
theta[1025]	0.252047	0.200888	0.303206
theta[1026]	0.207286	0.164458	0.250115
theta[1027]	0.264944	0.22277	0.307118
theta[1028]	0.162195	0.123903	0.200487
theta[1029]	0.790247	0.630182	0.950312
theta[1030]	0.304609	0.246261	0.362957
theta[1031]	0.14722	0.0976256	0.196815
theta[1032]	0.164644	0.128663	0.200625
theta[1033]	0.207586	0.16903	0.246143
theta[1034]	0.336121	0.259729	0.412513
theta[1035]	0.444864	0.340883	0.548846
theta[1036]	0.211862	0.166252	0.257472
theta[1037]	0.287542	0.212353	0.362732
theta[1038]	0.225093	0.175254	0.274932
theta[1039]	0.147846	0.0986057	0.197087
theta[1040]	0.225634	0.176754	0.274514
theta[1041]	0.134754	0.0696809	0.199827
theta[1042]	0.582935	0.479842	0.686028
theta[1043]	0.158568	0.119392	0.197744
theta[1044]	0.897517	0.76846	1
theta[1045]	0.696549	0.552171	0.840927
theta[1046]	0.903374	0.8265	0.980249
theta[1047]	0.215714	0.167607	0.26382
theta[1048]	0.742389	0.637168	0.847611
theta[1049]	0.168271	0.132849	0.203694
theta[1050]	0.870557	0.770312	0.970802
theta[1051]	0.195691	0.155593	0.235789
theta[1052]	0.203126	0.161605	0.244647
theta[1053]	0.284137	0.216794	0.35148
theta[1054]	0.509696	0.402921	0.616472
theta[1055]	0.215192	0.16396	0.266425
theta[1056]	0.27073	0.181953	0.359508
theta[1057]	0.264049	0.222485	0.305614
theta[1058]	0.360535	0.252321	0.468749
theta[1059]	0.696653	0.558325	0.834981
theta[1060]	0.281217	0.236326	0.326108
theta[1061]	0.860107	0.698255	1
theta[1062]	0.24885	0.202729	0.294972
theta[1063]	0.384535	0.32022	0.448849
theta[1064]	0.186489	0.145388	0.227589
theta[1065]	0.199743	0.159936	0.239549
theta[1066]	0.190096	0.145123	0.23507
theta[1067]	0.148794	0.10088	0.196708
theta[1068]	0.83025	0.725009	0.935492
theta[1069]	0.598082	0.464432	0.731733
theta[1070]	0.588662	0.403565	0.77376
theta[1071]	0.185601	0.142939	0.228263
theta[1072]	0.285298	0.234293	0.336302
theta[1073]	0.216477	0.1619	0.271054
theta[1074]	0.466099	0.389268	0.542931
theta[1075]	0.225232	0.172352	0.278112
theta[1076]	0.144061	0.0924526	0.19567
theta[1077]	0.562925	0.447719	0.678131
theta[1078]	0.177065	0.141178	0.212953
theta[1079]	0.656495	0.508055	0.804936
theta[1080]	0.183253	0.113909	0.252596
theta[1081]	0.290282	0.201149	0.379414
theta[1082]	0.218079	0.170895	0.265263
theta[1083]	0.343004	0.268309	0.4177
theta[1084]	0.180917	0.143084	0.218749
theta[1085]	0.208216	0.165279	0.251153
theta[1086]	0.288327	0.237573	0.339081
theta[1087]	0.210763	0.165596	0.255929
theta[1088]	0.381414	0.313081	0.449747
theta[1089]	0.176501	0.141034	0.211968
theta[1090]	0.212085	0.168883	0.255286
theta[1091]	0.160001	0.121782	0.198219
theta[1092]	0.197171	0.156428	0.237914
theta[1093]	0.424859	0.315981	0.533738
theta[1094]	0.512156	0.344491	0.679822
theta[1095]	0.299946	0.246335	0.353556
theta[1096]	0.229914	0.181462	0.278366
theta[1097]	0.205579	0.163677	0.247482
theta[1098]	0.680474	0.528616	0.832332
theta[1099]	0.359987	0.240076	0.479898
theta[1100]	0.449529	0.333175	0.565883
theta[1101]	0.165573	0.129694	0.201451
theta[1102]	0.618535	0.499395	0.737676
theta[1103]	0.329598	0.226297	0.432899
theta[1104]	0.28672	0.239102	0.334338
theta[1105]	0.195206	0.155155	0.235257
theta[1106]	0.214003	0.165372	0.262634
theta[1107]	0.921516	0.808023	1
theta[1108]	0.151066	0.102756	0.199376
theta[1109]	0.533275	0.414342	0.652209
theta[1110]	0.22217	0.171657	0.272682
theta[1111]	0.263851	0.222419	0.305282
theta[1112]	0.530564	0.395041	0.666086
theta[1113]	0.517163	0.334207	0.70012
theta[1114]	0.149442	0.0998128	0.199072
theta[1115]	0.249183	0.144617	0.35375
theta[1116]	0.732984	0.569399	0.89657
theta[1117]	0.265802	0.22449	0.307114
theta[1118]	0.364213	0.255158	0.473268
theta[1119]	0.251283	0.199752	0.302815
theta[1120]	0.20515	0.164759	0.245541
theta[1121]	0.310913	0.236518	0.385307
theta[1122]	0.220647	0.168377	0.272917
theta[1123]	0.376288	0.307772	0.444804
theta[1124]	0.144873	0.0882307	0.201515
theta[1125]	0.390977	0.317779	0.464175
theta[1126]	0.192836	0.152777	0.232896
theta[1127]	0.225149	0.172365	0.277934
theta[1128]	0.422285	0.307637	0.536933
theta[1129]	0.463455	0.355936	0.570973
theta[1130]	0.203367	0.160859	0.245874
theta[1131]	0.603238	0.470452	0.736024
theta[1132]	0.197818	0.157396	0.238241
theta[1133]	0.158632	0.119495	0.197768
theta[1134]	0.394443	0.275987	0.512899
theta[1135]	0.212047	0.164207	0.259888
theta[1136]	0.190359	0.143858	0.236859
theta[1137]	0.215769	0.161338	0.2702
theta[1138]	0.135633	0.0758611	0.195404
theta[1139]	0.521507	0.402737	0.640277
theta[1140]	0.441953	0.322141	0.561764
theta[1141]	0.197086	0.155981	0.23819
theta[1142]	0.51329	0.286174	0.740407
theta[1143]	0.760891	0.661123	0.860659
theta[1144]	0.268548	0.22653	0.310567
theta[1145]	0.204678	0.166813	0.242543
theta[1146]	0.218546	0.169384	0.267709
theta[1147]	0.190188	0.146447	0.23393
theta[1148]	0.291243	0.205318	0.377169
theta[1149]	0.26535	0.159967	0.370733
theta[1150]	0.283034	0.238652	0.327416
theta[1151]	0.209322	0.164647	0.253997
theta[1152]	0.324105	0.250225	0.397984
theta[1153]	0.961007	0.917201	1
theta[1154]	0.430328	0.319732	0.540925
theta[1155]	0.196103	0.154681	0.237524
theta[1156]	0.41527	0.300632	0.529907
theta[1157]	0.333805	0.271266	0.396344
theta[1158]	0.276354	0.22988	0.322828
theta[1159]	0.311071	0.262384	0.359759
theta[1160]	0.668102	0.563062	0.773142
theta[1161]	0.274731	0.232305	0.317158
theta[1162]	0.958352	0.917359	0.999345
theta[1163]	0.17769	0.141235	0.214145
theta[1164]	0.380876	0.26726	0.494493
theta[1165]	0.220071	0.169279	0.270863
theta[1166]	0.210052	0.149636	0.270467
theta[1167]	0.148658	0.10175	0.195567
theta[1168]	0.601717	0.424197	0.779237
theta[1169]	0.625004	0.458386	0.791621
theta[1170]	0.894106	0.769893	1
theta[1171]	0.163436	0.123972	0.2029
theta[1172]	0.207643	0.145639	0.269647
theta[1173]	0.278039	0.234991	0.321087
theta[1174]	0.371315	0.305246	0.437384
theta[1175]	0.161472	0.123458	0.199485
theta[1176]	0.341964	0.262328	0.4216
theta[1177]	0.19536	0.155114	0.235607
theta[1178]	0.143595	0.0915429	0.195647
theta[1179]	0.302601	0.226464	0.378739
theta[1180]	0.611358	0.469746	0.752969
theta[1181]	0.128921	0.0627305	0.195112
theta[1182]	0.199808	0.160017	0.239598
theta[1183]	0.87638	0.782131	0.970628
theta[1184]	0.194794	0.151669	0.237919
theta[1185]	0.349852	0.250444	0.449261
theta[1186]	0.217528	0.166411	0.268644
theta[1187]	0.316696	0.20738	0.426012
theta[1188]	0.416125	0.292759	0.53949
theta[1189]	0.180706	0.142998	0.218415
theta[1190]	0.572268	0.447205	0.697332
theta[1191]	0.157492	0.116587	0.198397
theta[1192]	0.390967	0.328624	0.45331
theta[1193]	0.364781	0.24647	0.483091
theta[1194]	0.205763	0.165276	0.246251
theta[1195]	0.457531	0.323662	0.591399
theta[1196]	0.438263	0.327278	0.549248
theta[1197]	0.224449	0.175648	0.27325
theta[1198]	0.543853	0.390512	0.697194
theta[1199]	0.388148	0.306265	0.470032
theta[1200]	0.310853	0.230366	0.39134
theta[1201]	0.396925	0.296617	0.497234
theta[1202]	0.533302	0.366553	0.700051
theta[1203]	0.58402	0.466211	0.701829
theta[1204]	0.344538	0.271803	0.417273
theta[1205]	0.171165	0.13613	0.2062
theta[1206]	0.438692	0.361976	0.515408
theta[1207]	0.538829	0.371957	0.705702
theta[1208]	0.152266	0.10698	0.197552
theta[1209]	0.46056	0.344952	0.576169
theta[1210]	0.920186	0.84602	0.994352
theta[1211]	0.603839	0.491958	0.71572
theta[1212]	0.207395	0.16606	0.24873
theta[1213]	0.208556	0.162615	0.254497
theta[1214]	0.20869	0.162616	0.254764
theta[1215]	0.368591	0.258317	0.478865
theta[1216]	0.183383	0.145025	0.221741
theta[1217]	0.576089	0.408457	0.743721
theta[1218]	0.439058	0.334764	0.543352
theta[1219]	0.378369	0.288969	0.46777
theta[1220]	0.152969	0.10808	0.197857
theta[1221]	0.383288	0.316468	0.450109
theta[1222]	0.255992	0.203791	0.308193
theta[1223]	0.250509	0.199988	0.30103
theta[1224]	0.681341	0.330187	1
theta[1225]	0.341904	0.262345	0.421464
theta[1226]	0.202713	0.160765	0.24466
theta[1227]	0.190369	0.143711	0.237026
theta[1228]	0.218225	0.166999	0.26945
theta[1229]	0.213273	0.164679	0.261868
theta[1230]	0.165895	0.130166	0.201625
theta[1231]	0.201222	0.160106	0.242338
theta[1232]	0.191841	0.151684	0.231998
theta[1233]	0.285327	0.24161	0.329044
theta[1234]	0.279387	0.181469	0.377305
theta[1235]	0.403903	0.309001	0.498805
theta[1236]	0.192021	0.145576	0.238467
theta[1237]	0.285935	0.186328	0.385541
theta[1238]	0.330823	0.273655	0.387991
theta[1239]	0.277412	0.235096	0.319728
theta[1240]	0.654519	0.529695	0.779344
theta[1241]	0.50383	0.353224	0.654436
theta[1242]	0.221003	0.170386	0.271621
theta[1243]	0.403432	0.2827	0.524164
theta[1244]	0.645512	0.488994	0.802031
theta[1245]	0.367998	0.307328	0.428669
theta[1246]	0.150905	0.104876	0.196935
theta[1247]	0.767427	0.672177	0.862677
theta[1248]	0.308011	0.223644	0.392378
theta[1249]	0.216516	0.168932	0.2641
theta[1250]	0.741116	0.637354	0.844877
theta[1251]	0.226895	0.176418	0.277371
theta[1252]	0.213412	0.161927	0.264897
theta[1253]	0.580079	0.458896	0.701263
theta[1254]	0.356945	0.240735	0.473155
theta[1255]	0.382965	0.314582	0.451347
theta[1256]	0.289327	0.238801	0.339854
theta[1257]	0.181128	0.143168	0.219087
theta[1258]	0.274074	0.22537	0.322778
theta[1259]	0.273152	0.21562	0.330684
theta[1260]	0.173837	0.138886	0.208787
theta[1261]	0.365555	0.251318	0.479791
theta[1262]	0.281712	0.190368	0.373055
theta[1263]	0.284676	0.204657	0.364695
theta[1264]	0.212876	0.164646	0.261107
theta[1265]	0.602964	0.4813	0.724628
theta[1266]	0.184527	0.143514	0.22554
theta[1267]	0.467161	0.300407	0.633916
theta[1268]	0.476393	0.305556	0.64723
theta[1269]	0.211438	0.169226	0.253649
theta[1270]	0.287756	0.186841	0.388672
theta[1271]	0.225889	0.172624	0.279154
theta[1272]	0.212231	0.164565	0.259898
theta[1273]	0.383965	0.325401	0.442528
theta[1274]	0.768152	0.636951	0.899354
theta[1275]	0.150615	0.0990633	0.202167
theta[1276]	0.28396	0.178642	0.389278
theta[1277]	0.466779	0.359777	0.573781
theta[1278]	0.528779	0.421333	0.636226
theta[1279]	0.206084	0.165518	0.246649
theta[1280]	0.516194	0.404834	0.627554
theta[1281]	0.173217	0.137742	0.208691
theta[1282]	0.324199	0.270483	0.377915
theta[1283]	0.264431	0.222994	0.305868
theta[1284]	0.152328	0.107737	0.196918
theta[1285]	0.157313	0.100789	0.213836
theta[1286]	0.209839	0.167472	0.252205
theta[1287]	0.522118	0.401619	0.642617
theta[1288]	0.20654	0.165539	0.24754
theta[1289]	0.387904	0.310882	0.464926
theta[1290]	0.238399	0.192219	0.284579
theta[1291]	0.199245	0.158751	0.239738
theta[1292]	0.721238	0.58233	0.860145
theta[1293]	0.173304	0.138228	0.208381
theta[1294]	0.39847	0.2879	0.50904
theta[1295]	0.345911	0.236918	0.454904
theta[1296]	0.314535	0.202537	0.426533
theta[1297]	0.130837	0.0658779	0.195796
theta[1298]	0.94221	0.891314	0.993106
theta[1299]	0.219014	0.166828	0.271199
theta[1300]	0.480246	0.376966	0.583527
theta[1301]	0.331478	0.260527	0.40243
theta[1302]	0.31683	0.223608	0.410053
theta[1303]	0.426408	0.357746	0.49507
theta[1304]	0.699578	0.575287	0.823869
theta[1305]	0.240275	0.176004	0.304546
theta[1306]	0.617391	0.381238	0.853545
theta[1307]	0.207082	0.165963	0.248201
theta[1308]	0.149001	0.0994446	0.198558
theta[1309]	0.225232	0.172352	0.278112
theta[1310]	0.398934	0.284637	0.513231
theta[1311]	0.764754	0.639998	0.889509
theta[1312]	0.167986	0.132614	0.203357
theta[1313]	0.3341	0.257067	0.411133
theta[1314]	0.613341	0.463602	0.763081
theta[1315]	0.20713	0.165089	0.249171
theta[1316]	0.203438	0.160373	0.246503
theta[1317]	0.718972	0.579326	0.858617
theta[1318]	0.201913	0.160119	0.243706
theta[1319]	0.630222	0.521308	0.739137
theta[1320]	0.521588	0.364544	0.678631
theta[1321]	0.220744	0.174653	0.266835
theta[1322]	0.204025	0.163839	0.244211
theta[1323]	0.251095	0.145557	0.356632
theta[1324]	0.505402	0.401494	0.609309
theta[1325]	0.38632	0.272525	0.500115
theta[1326]	0.741268	0.597609	0.884927
theta[1327]	0.26524	0.219479	0.311002
theta[1328]	0.410952	0.237917	0.583988
theta[1329]	0.452596	0.284371	0.620821
theta[1330]	0.333837	0.2731	0.394573
theta[1331]	0.414905	0.283169	0.546641
theta[1332]	0.29391	0.241123	0.346696
theta[1333]	0.280003	0.22078	0.339227
theta[1334]	0.196812	0.156897	0.236726
theta[1335]	0.386232	0.318924	0.453541
theta[1336]	0.644387	0.47563	0.813144

## Sheet: lambda_train
term	estimate	conf_low	conf_high
lambda[1]	0.834374	0.55868	1.11007
lambda[2]	1.63742	0.771785	2.50306
lambda[3]	1.74481	0.920663	2.56896
lambda[4]	1.20471	0.667328	1.74209
lambda[5]	1.10568	0.787906	1.42346
lambda[6]	0.866904	0.572193	1.16161
lambda[7]	0.926763	0.628049	1.22548
lambda[8]	2.09256	1.3126	2.87251
lambda[9]	1.3061	0.827945	1.78426
lambda[10]	0.569386	0.271193	0.867579
lambda[11]	2.23921	1.38004	3.09839
lambda[12]	0.769708	0.510979	1.02844
lambda[13]	1.17522	0.833064	1.51737
lambda[14]	0.446754	0.07024	0.823268
lambda[15]	1.03828	0.58581	1.49075
lambda[16]	1.15166	0.775686	1.52764
lambda[17]	1.20015	0.692228	1.70807
lambda[18]	1.15278	0.807686	1.49787
lambda[19]	1.31678	0.841237	1.79233
lambda[20]	2.17083	0.948962	3.39269
lambda[21]	1.71179	0.625108	2.79846
lambda[22]	0.690393	0.349268	1.03152
lambda[23]	1.19444	0.728154	1.66073
lambda[24]	0.842285	0.542077	1.14249
lambda[25]	2.45293	1.34313	3.56273
lambda[26]	0.466695	0	1.32585
lambda[27]	0.714676	0.402363	1.02699
lambda[28]	1.09039	0.747899	1.43288
lambda[29]	0.513099	0.169922	0.856275
lambda[30]	1.19733	0.799627	1.59504
lambda[31]	0.943495	0.391875	1.49511
lambda[32]	1.18076	0.760193	1.60132
lambda[33]	1.39624	0.985049	1.80744
lambda[34]	0.693175	0.235039	1.15131
lambda[35]	1.09671	0.782577	1.41085
lambda[36]	1.57699	0.745876	2.40811
lambda[37]	1.093	0.763151	1.42285
lambda[38]	1.06442	0.647896	1.48094
lambda[39]	1.20263	0.898921	1.50633
lambda[40]	1.24049	0	2.84839
lambda[41]	0.805218	0.554165	1.05627
lambda[42]	1.12872	0.591253	1.66618
lambda[43]	1.20713	0.801842	1.61241
lambda[44]	1.01453	0.604864	1.4242
lambda[45]	1.59545	1.00835	2.18256
lambda[46]	0.466348	0	1.31405
lambda[47]	0.891624	0.541548	1.2417
lambda[48]	1.60492	0.816478	2.39336
lambda[49]	1.11582	0.813945	1.4177
lambda[50]	1.0246	0.621714	1.42749
lambda[51]	1.11582	0.813945	1.4177
lambda[52]	0.848001	0.558487	1.13752
lambda[53]	1.22238	0.873326	1.57143
lambda[54]	2.41468	1.58455	3.2448
lambda[55]	1.33037	0.628631	2.0321
lambda[56]	1.07484	0.701342	1.44835
lambda[57]	2.39137	1.32345	3.45928
lambda[58]	1.51446	0.82755	2.20136
lambda[59]	1.86351	1.01958	2.70743
lambda[60]	0.86193	0.573663	1.1502
lambda[61]	0.750485	0.375874	1.1251
lambda[62]	1.0223	0	2.05489
lambda[63]	0.776004	0.521104	1.0309
lambda[64]	1.11582	0.813945	1.4177
lambda[65]	0.864505	0.344745	1.38427
lambda[66]	0.923108	0.603932	1.24228
lambda[67]	0.807982	0.322417	1.29355
lambda[68]	1.40572	1.01287	1.79856
lambda[69]	0.729561	0.35681	1.10231
lambda[70]	1.48746	0.912477	2.06244
lambda[71]	1.5098	0.964916	2.05468
lambda[72]	1.10891	0.768787	1.44903
lambda[73]	0.902068	0.566778	1.23736
lambda[74]	0.867859	0.614835	1.12088
lambda[75]	0.643429	0.382426	0.904433
lambda[76]	0.894379	0.617955	1.1708
lambda[77]	0.735529	0.35911	1.11195
lambda[78]	0.834374	0.55868	1.11007
lambda[79]	0.61676	0.352731	0.88079
lambda[80]	1.15349	0.818012	1.48898
lambda[81]	1.65899	0.78092	2.53707
lambda[82]	1.24904	0.801594	1.69648
lambda[83]	1.08782	0.768125	1.40751
lambda[84]	1.40831	0.944641	1.87198
lambda[85]	1.16293	0.833668	1.49219
lambda[86]	1.31999	0.906414	1.73356
lambda[87]	1.26054	0.891136	1.62995
lambda[88]	1.11582	0.813945	1.4177
lambda[89]	1.47916	0.530616	2.4277
lambda[90]	0.968132	0.566592	1.36967
lambda[91]	1.18762	0.78872	1.58652
lambda[92]	0.940684	0.660017	1.22135
lambda[93]	1.35264	0.872746	1.83254
lambda[94]	0.411318	0.014796	0.80784
lambda[95]	2.47684	1.5877	3.36599
lambda[96]	1.58841	0.887362	2.28946
lambda[97]	1.28484	0.769595	1.80009
lambda[98]	1.20207	0.855541	1.54861
lambda[99]	1.09258	0.446244	1.73891
lambda[100]	1.06661	0.736268	1.39696
lambda[101]	0.890872	0.492979	1.28876
lambda[102]	0.364255	0.0727176	0.655791
lambda[103]	0.629576	0.335767	0.923386
lambda[104]	0.811289	0.474901	1.14768
lambda[105]	0.708877	0.398095	1.01966
lambda[106]	1.19287	0.895344	1.49039
lambda[107]	1.23005	0.729875	1.73022
lambda[108]	1.64668	0.930995	2.36236
lambda[109]	1.2526	0.715385	1.78981
lambda[110]	1.07228	0.574506	1.57005
lambda[111]	0.744646	0.345703	1.14359
lambda[112]	0.926763	0.628049	1.22548
lambda[113]	0.45482	0.0831453	0.826494
lambda[114]	0.915618	0.597943	1.23329
lambda[115]	1.31957	0.626498	2.01265
lambda[116]	1.09671	0.782577	1.41085
lambda[117]	0.992659	0.483021	1.5023
lambda[118]	1.40017	0.102602	2.69774
lambda[119]	1.63484	0.57211	2.69756
lambda[120]	1.1557	0.474509	1.83689
lambda[121]	0.81423	0.339725	1.28873
lambda[122]	0.795022	0.392732	1.19731
lambda[123]	2.80598	1.72667	3.88529
lambda[124]	1.34299	0.915524	1.77045
lambda[125]	0.86193	0.573663	1.1502
lambda[126]	1.8619	1.10645	2.61736
lambda[127]	1.15166	0.775686	1.52764
lambda[128]	1.07534	0.753765	1.39691
lambda[129]	0.596936	0.0205561	1.17332
lambda[130]	0.90907	0.611511	1.20663
lambda[131]	1.17299	0.698008	1.64798
lambda[132]	0.817925	0.4838	1.15205
lambda[133]	1.09931	0.764022	1.43459
lambda[134]	2.02348	1.24055	2.80642
lambda[135]	1.33982	0.946231	1.7334
lambda[136]	0.72137	0.258815	1.18392
lambda[137]	1.13462	0.726183	1.54306
lambda[138]	1.11582	0.813945	1.4177
lambda[139]	1.65017	1.0094	2.29094
lambda[140]	1.10677	0.79122	1.42232
lambda[141]	1.24017	0.916698	1.56365
lambda[142]	0.704928	0.233065	1.17679
lambda[143]	1.23011	0.913067	1.54715
lambda[144]	1.36182	0.942152	1.78149
lambda[145]	1.22013	0.898001	1.54226
lambda[146]	1.57302	0.883054	2.26299
lambda[147]	0.416385	0.0640864	0.768683
lambda[148]	0.78149	0.471223	1.09176
lambda[149]	1.41722	1.02583	1.8086
lambda[150]	0.974744	0.390072	1.55942
lambda[151]	1.15166	0.775686	1.52764
lambda[152]	1.22013	0.898001	1.54226
lambda[153]	0.926763	0.628049	1.22548
lambda[154]	0.891624	0.541548	1.2417
lambda[155]	0.879969	0.427876	1.33206
lambda[156]	0.212031	0	0.476692
lambda[157]	1.24571	0.308989	2.18244
lambda[158]	1.18319	0.880318	1.48606
lambda[159]	1.18319	0.880318	1.48606
lambda[160]	0.631407	0.351818	0.910996
lambda[161]	0.919244	0.617256	1.22123
lambda[162]	0.840316	0.513086	1.16755
lambda[163]	0.838963	0.523055	1.15487
lambda[164]	1.03141	0.658913	1.4039
lambda[165]	1.15066	0.849497	1.45182
lambda[166]	1.17299	0.698008	1.64798
lambda[167]	1.3061	0.827945	1.78426
lambda[168]	1.08285	0.558302	1.60739
lambda[169]	0.726415	0.399021	1.05381
lambda[170]	0.259975	0	0.564318
lambda[171]	0.788245	0.405294	1.1712
lambda[172]	1.65017	1.0094	2.29094
lambda[173]	1.23011	0.913067	1.54715
lambda[174]	1.08953	0.666837	1.51222
lambda[175]	1.24189	0.831656	1.65212
lambda[176]	0.868424	0.444342	1.29251
lambda[177]	2.55417	1.70946	3.39888
lambda[178]	0.819841	0.492837	1.14684
lambda[179]	1.29866	0.879661	1.71765
lambda[180]	1.16454	0.781586	1.54749
lambda[181]	0.840316	0.513086	1.16755
lambda[182]	1.26221	0.775649	1.74876
lambda[183]	1.1412	0.744341	1.53806
lambda[184]	0.983706	0.660181	1.30723
lambda[185]	1.20643	0	2.43299
lambda[186]	1.11473	0.783977	1.44548
lambda[187]	1.4871	0.907665	2.06654
lambda[188]	0.428777	0.0265321	0.831022
lambda[189]	1.15066	0.849497	1.45182
lambda[190]	1.09709	0.689117	1.50507
lambda[191]	1.09451	0.681246	1.50778
lambda[192]	0.834374	0.55868	1.11007
lambda[193]	0.944268	0.559535	1.329
lambda[194]	0.940684	0.660017	1.22135
lambda[195]	1.08457	0.603012	1.56613
lambda[196]	1.0235	0.624702	1.42231
lambda[197]	1.24487	0.796516	1.69322
lambda[198]	1.18319	0.880318	1.48606
lambda[199]	1.04656	0.423924	1.6692
lambda[200]	0.957685	0.527112	1.38826
lambda[201]	0.74048	0.0500823	1.43088
lambda[202]	1.03934	0.516575	1.5621
lambda[203]	0.860818	0.614268	1.10737
lambda[204]	1.12495	0.827359	1.42254
lambda[205]	1.32895	0.931865	1.72603
lambda[206]	1.13304	0.751241	1.51484
lambda[207]	0.865648	0	1.7534
lambda[208]	0.728611	0.238881	1.21834
lambda[209]	0.874397	0.491358	1.25744
lambda[210]	0.941986	0.628909	1.25506
lambda[211]	2.01098	1.29199	2.72998
lambda[212]	1.10779	0.491777	1.7238
lambda[213]	1.08782	0.768125	1.40751
lambda[214]	0.835451	0.534955	1.13595
lambda[215]	1.49083	0.173817	2.80784
lambda[216]	0.648692	0.386786	0.910598
lambda[217]	1.04722	0.674373	1.42006
lambda[218]	0.749448	0.423443	1.07545
lambda[219]	1.09823	0.734053	1.46241
lambda[220]	1.88474	1.17549	2.59398
lambda[221]	0.781674	0.429922	1.13343
lambda[222]	1.41722	1.02583	1.8086
lambda[223]	0.743368	0.421319	1.06542
lambda[224]	0.79247	0.467744	1.1172
lambda[225]	1.49962	0.916975	2.08227
lambda[226]	1.30928	0.897966	1.72059
lambda[227]	0.61161	0.0473817	1.17584
lambda[228]	0.40011	0.0785921	0.721628
lambda[229]	0.853834	0.606453	1.10122
lambda[230]	1.08377	0.72901	1.43852
lambda[231]	0.592963	0.325936	0.859991
lambda[232]	0.902484	0.50035	1.30462
lambda[233]	1.38555	0.975122	1.79598
lambda[234]	1.5339	0.968398	2.09939
lambda[235]	1.5162	0.831777	2.20062
lambda[236]	1.77347	0.938869	2.60807
lambda[237]	0.902942	0.559459	1.24643
lambda[238]	1.20663	0.727103	1.68615
lambda[239]	1.16293	0.833668	1.49219
lambda[240]	0.639033	0.347637	0.93043
lambda[241]	0.969149	0.628331	1.30997
lambda[242]	0.814591	0.324158	1.30502
lambda[243]	0.716842	0.22267	1.21101
lambda[244]	0.909866	0.504402	1.31533
lambda[245]	0.853834	0.606453	1.10122
lambda[246]	1.18762	0.78872	1.58652
lambda[247]	0.934343	0.631962	1.23673
lambda[248]	1.47539	0.898722	2.05205
lambda[249]	1.87713	1.13841	2.61585
lambda[250]	0.805218	0.554165	1.05627
lambda[251]	1.13363	0.809717	1.45754
lambda[252]	1.41722	1.02583	1.8086
lambda[253]	1.49755	0.945174	2.04993
lambda[254]	1.09039	0.747899	1.43288
lambda[255]	0.392159	0.0788853	0.705433
lambda[256]	0.72727	0.264061	1.19048
lambda[257]	0.543479	0.166874	0.920083
lambda[258]	1.38918	0.411571	2.36679
lambda[259]	0.763718	0.444539	1.0829
lambda[260]	1.41722	1.02583	1.8086
lambda[261]	0.840316	0.513086	1.16755
lambda[262]	1.08364	0.721182	1.44609
lambda[263]	0.748313	0.296276	1.20035
lambda[264]	0.462691	0.086431	0.838951
lambda[265]	0.873995	0.581971	1.16602
lambda[266]	0.782351	0.525618	1.03908
lambda[267]	1.09107	0.449339	1.73279
lambda[268]	0.371744	0.0629749	0.680514
lambda[269]	0.78875	0.524367	1.05313
lambda[270]	0.805487	0.472324	1.13865
lambda[271]	0.887123	0.610782	1.16346
lambda[272]	0.853834	0.606453	1.10122
lambda[273]	0.869364	0.484041	1.25469
lambda[274]	0.474794	0.064738	0.88485
lambda[275]	1.64724	0.89959	2.3949
lambda[276]	1.25556	0.711266	1.79985
lambda[277]	0.980133	0.567506	1.39276
lambda[278]	0.733219	0.266578	1.19986
lambda[279]	0.92719	0.537407	1.31697
lambda[280]	0.819752	0.459253	1.18025
lambda[281]	1.18319	0.880318	1.48606
lambda[282]	1.90484	1.20723	2.60244
lambda[283]	1.13363	0.809717	1.45754
lambda[284]	0.709338	0.420646	0.99803
lambda[285]	1.28662	0.727505	1.84574
lambda[286]	1.25061	0.695329	1.80588
lambda[287]	1.74616	0.789824	2.70249
lambda[288]	1.49755	0.945174	2.04993
lambda[289]	0.660589	0.217003	1.10418
lambda[290]	0.901695	0.618138	1.18525
lambda[291]	1.24181	0.775585	1.70803
lambda[292]	1.18203	0.835489	1.52857
lambda[293]	1.13363	0.809717	1.45754
lambda[294]	1.33949	0.254658	2.42431
lambda[295]	0.674258	0	1.35595
lambda[296]	0.76452	0.489716	1.03932
lambda[297]	0.81319	0.487267	1.13911
lambda[298]	1.18319	0.880318	1.48606
lambda[299]	0.875556	0.456488	1.29462
lambda[300]	1.19287	0.895344	1.49039
lambda[301]	1.04577	0.704698	1.38684
lambda[302]	1.96919	1.22481	2.71356
lambda[303]	1.15349	0.818012	1.48898
lambda[304]	0.827881	0.473539	1.18222
lambda[305]	2.17764	1.35186	3.00343
lambda[306]	1.55694	1.00994	2.10393
lambda[307]	0.769708	0.510979	1.02844
lambda[308]	0.848001	0.558487	1.13752
lambda[309]	1.17406	0.765983	1.58214
lambda[310]	1.19232	0.837017	1.54763
lambda[311]	1.19849	0.816791	1.58019
lambda[312]	0.906058	0.497583	1.31453
lambda[313]	0.828869	0.470566	1.18717
lambda[314]	0.882717	0.460676	1.30476
lambda[315]	1.40572	1.01287	1.79856
lambda[316]	0.957397	0.564253	1.35054
lambda[317]	1.77461	1.04709	2.50213
lambda[318]	0.888196	0.438086	1.33831
lambda[319]	1.49781	0.91557	2.08006
lambda[320]	1.19061	0.725694	1.65553
lambda[321]	1.06358	0.565913	1.56124
lambda[322]	1.05241	0.549759	1.55506
lambda[323]	1.36944	0.0334662	2.7054
lambda[324]	0.289171	0	0.617778
lambda[325]	0.915176	0.522992	1.30736
lambda[326]	1.747	0.925234	2.56877
lambda[327]	1.08774	0.597874	1.57761
lambda[328]	1.47191	0.9326	2.01121
lambda[329]	0.831083	0.554832	1.10733
lambda[330]	0.999865	0.665086	1.33464
lambda[331]	1.03819	0.658181	1.4182
lambda[332]	1.11473	0.783977	1.44548
lambda[333]	0.940684	0.660017	1.22135
lambda[334]	2.03136	1.32831	2.7344
lambda[335]	1.18319	0.880318	1.48606
lambda[336]	0.812412	0.445811	1.17901
lambda[337]	0.959793	0.513978	1.40561
lambda[338]	1.15349	0.818012	1.48898
lambda[339]	0.919244	0.617256	1.22123
lambda[340]	0.71514	0.430672	0.999608
lambda[341]	1.1083	0.771646	1.44495
lambda[342]	0.82307	0.345838	1.3003
lambda[343]	0.902281	0.484318	1.32024
lambda[344]	1.17399	0.729689	1.61829
lambda[345]	0.720233	0.394593	1.04587
lambda[346]	1.07936	0.682807	1.47592
lambda[347]	1.13116	0.571918	1.6904
lambda[348]	2.19886	1.27994	3.11778
lambda[349]	1.35397	0.921769	1.78617
lambda[350]	0.867109	0.509495	1.22472
lambda[351]	1.56839	0.72199	2.41479
lambda[352]	0.56529	0.190031	0.940549
lambda[353]	0.716507	0.242796	1.19022
lambda[354]	0.59411	0	1.23505
lambda[355]	0.805218	0.554165	1.05627
lambda[356]	0.687551	0.232213	1.14289
lambda[357]	1.00588	0.661843	1.34992
lambda[358]	0.834374	0.55868	1.11007
lambda[359]	0.72137	0.258815	1.18392
lambda[360]	1.26656	0.804479	1.72864
lambda[361]	1.12495	0.827359	1.42254
lambda[362]	0.541194	0.0179305	1.06446
lambda[363]	0.611757	0.352341	0.871172
lambda[364]	0.864112	0.0892651	1.63896
lambda[365]	0.919244	0.617256	1.22123
lambda[366]	1.03729	0.689024	1.38555
lambda[367]	1.12443	0.792323	1.45654
lambda[368]	0.926763	0.628049	1.22548
lambda[369]	1.23011	0.913067	1.54715
lambda[370]	0.949307	0.45262	1.44599
lambda[371]	1.46501	0.835158	2.09485
lambda[372]	1.25197	0.779632	1.7243
lambda[373]	0.793302	0.520969	1.06563
lambda[374]	1.41722	1.02583	1.8086
lambda[375]	0.504807	0.165899	0.843715
lambda[376]	1.19287	0.895344	1.49039
lambda[377]	1.36316	0.961978	1.76434
lambda[378]	0.631407	0.351818	0.910996
lambda[379]	0.866904	0.572193	1.16161
lambda[380]	1.41722	1.02583	1.8086
lambda[381]	0.665458	0.0579572	1.27296
lambda[382]	1.88938	1.18094	2.59782
lambda[383]	1.2817	0.754194	1.8092
lambda[384]	0.664741	0.376765	0.952716
lambda[385]	1.92804	0.713572	3.14251
lambda[386]	0.860818	0.614268	1.10737
lambda[387]	1.19287	0.895344	1.49039
lambda[388]	0.982179	0.551023	1.41334
lambda[389]	0.883278	0.509781	1.25678
lambda[390]	0.616369	0.304381	0.928357
lambda[391]	0.988657	0.638256	1.33906
lambda[392]	1.09991	0.751168	1.44866
lambda[393]	1.45228	0.992921	1.91163
lambda[394]	1.07172	0.731262	1.41217
lambda[395]	0.755326	0.480659	1.02999
lambda[396]	1.08953	0.666837	1.51222
lambda[397]	0.807982	0.322417	1.29355
lambda[398]	1.17522	0.833064	1.51737
lambda[399]	1.16446	0.716674	1.61225
lambda[400]	1.20471	0.667328	1.74209
lambda[401]	0.732917	0	1.52123
lambda[402]	1.05907	0.693401	1.42473
lambda[403]	1.06661	0.736268	1.39696
lambda[404]	0.824615	0.487926	1.1613
lambda[405]	1.08953	0.666837	1.51222
lambda[406]	1.45534	0.417911	2.49277
lambda[407]	1.51446	0.82755	2.20136
lambda[408]	0.874958	0.608347	1.14157
lambda[409]	0.758317	0.48298	1.03365
lambda[410]	1.25481	0	2.51655
lambda[411]	0.757522	0.437205	1.07784
lambda[412]	1.19287	0.895344	1.49039
lambda[413]	1.20187	0.70886	1.69487
lambda[414]	1.36061	0.644106	2.07711
lambda[415]	1.43422	0.86971	1.99873
lambda[416]	1.36316	0.961978	1.76434
lambda[417]	1.08377	0.72901	1.43852
lambda[418]	1.11582	0.813945	1.4177
lambda[419]	1.21246	0.891177	1.53375
lambda[420]	0.954944	0.509869	1.40002
lambda[421]	2.14984	1.43898	2.8607
lambda[422]	1.16167	0.805252	1.5181
lambda[423]	1.28171	0.666356	1.89706
lambda[424]	0.956801	0.0952195	1.81838
lambda[425]	1.12495	0.827359	1.42254
lambda[426]	1.56967	1.02018	2.11916
lambda[427]	1.37431	0.974245	1.77437
lambda[428]	0.971621	0.500748	1.44249
lambda[429]	1.38491	0.978532	1.7913
lambda[430]	1.1439	0.732231	1.55557
lambda[431]	1.18762	0.78872	1.58652
lambda[432]	1.15622	0.806754	1.50569
lambda[433]	1.18319	0.880318	1.48606
lambda[434]	1.04039	0.405028	1.67574
lambda[435]	0.976051	0.570654	1.38145
lambda[436]	0.755326	0.480659	1.02999
lambda[437]	1.11915	0.480846	1.75746
lambda[438]	0.613287	0.244994	0.981581
lambda[439]	0.807982	0.322417	1.29355
lambda[440]	1.33209	0.899203	1.76498
lambda[441]	1.09104	0.626544	1.55553
lambda[442]	0.851815	0.304336	1.39929
lambda[443]	0.725882	0.454625	0.997139
lambda[444]	0.853834	0.606453	1.10122
lambda[445]	1.27004	0.738027	1.80205
lambda[446]	0.415409	0.00986072	0.820956
lambda[447]	1.26656	0.804479	1.72864
lambda[448]	2.1512	0.813209	3.4892
lambda[449]	1.25032	0.909008	1.59162
lambda[450]	0.919244	0.617256	1.22123
lambda[451]	1.00588	0.661843	1.34992
lambda[452]	0.354892	0.0652945	0.64449
lambda[453]	1.1207	0.470298	1.77111
lambda[454]	2.01414	1.05317	2.97511
lambda[455]	0.983706	0.660181	1.30723
lambda[456]	0.835649	0.480342	1.19096
lambda[457]	1.29866	0.879661	1.71765
lambda[458]	1.40831	0.944641	1.87198
lambda[459]	1.16719	0.609941	1.72444
lambda[460]	0.919461	0.542764	1.29616
lambda[461]	1.21017	0.742796	1.67754
lambda[462]	1.15622	0.806754	1.50569
lambda[463]	0.769708	0.510979	1.02844
lambda[464]	0.837881	0.560788	1.11497
lambda[465]	1.14723	0.682769	1.61169
lambda[466]	0.782058	0.0394441	1.52467
lambda[467]	0.814591	0.324158	1.30502
lambda[468]	1.49238	0.841154	2.14361
lambda[469]	1.20663	0.727103	1.68615
lambda[470]	1.76644	0.947186	2.58569
lambda[471]	0.949691	0.619249	1.28013
lambda[472]	1.18319	0.880318	1.48606
lambda[473]	0.902785	0.439203	1.36637
lambda[474]	1.17058	0.788739	1.55242
lambda[475]	1.38491	0.978532	1.7913
lambda[476]	1.07172	0.731262	1.41217
lambda[477]	1.12443	0.792323	1.45654
lambda[478]	1.18319	0.880318	1.48606
lambda[479]	1.20713	0.801842	1.61241
lambda[480]	0.728746	0.06468	1.39281
lambda[481]	0.776004	0.521104	1.0309
lambda[482]	0.811804	0.561064	1.06255
lambda[483]	1.13092	0.615404	1.64644
lambda[484]	2.11303	1.40663	2.81942
lambda[485]	0.901695	0.618138	1.18525
lambda[486]	0.948378	0.66799	1.22877
lambda[487]	0.805218	0.554165	1.05627
lambda[488]	1.39624	0.985049	1.80744
lambda[489]	0.48545	0.0950673	0.875832
lambda[490]	1.47191	0.9326	2.01121
lambda[491]	0.876088	0.564289	1.18789
lambda[492]	0.754434	0.300355	1.20851
lambda[493]	1.15756	0	2.31513
lambda[494]	1.24487	0.796516	1.69322
lambda[495]	1.26084	0.702957	1.81871
lambda[496]	1.17359	0.854943	1.49224
lambda[497]	0.881143	0.585484	1.1768
lambda[498]	0.854012	0.281455	1.42657
lambda[499]	1.093	0.763151	1.42285
lambda[500]	0.811182	0.33045	1.29191
lambda[501]	0.750174	0.369545	1.1308
lambda[502]	1.11798	0.777959	1.458
lambda[503]	1.01453	0.604864	1.4242
lambda[504]	1.66367	1.02752	2.29981
lambda[505]	0.496815	0.137307	0.856323
lambda[506]	1.08527	0.699918	1.47061
lambda[507]	0.834374	0.55868	1.11007
lambda[508]	1.08345	0.588101	1.5788
lambda[509]	0.92719	0.537407	1.31697
lambda[510]	0.994407	0.567445	1.42137
lambda[511]	0.496815	0.137307	0.856323
lambda[512]	1.36182	0.942152	1.78149
lambda[513]	1.00285	0.544033	1.46166
lambda[514]	1.23011	0.913067	1.54715
lambda[515]	0.991753	0.666289	1.31722
lambda[516]	0.79247	0.467744	1.1172
lambda[517]	0.884691	0.155104	1.61428
lambda[518]	0.455844	0.0822136	0.829474
lambda[519]	1.32895	0.931865	1.72603
lambda[520]	1.07534	0.753765	1.39691
lambda[521]	0.893164	0.521968	1.26436
lambda[522]	0.84719	0.518324	1.17606
lambda[523]	1.13642	0.447937	1.82491
lambda[524]	1.40572	1.01287	1.79856
lambda[525]	1.03819	0.658181	1.4182
lambda[526]	0.761504	0.483987	1.03902
lambda[527]	1.26054	0.891136	1.62995
lambda[528]	0.525793	0.161952	0.889634
lambda[529]	1.21191	0.864259	1.55955
lambda[530]	1.17244	0.839547	1.50534
lambda[531]	1.36316	0.961978	1.76434
lambda[532]	0.912511	0.459634	1.36539
lambda[533]	0.837948	0.326755	1.34914
lambda[534]	0.504807	0.165899	0.843715
lambda[535]	0.774408	0.425951	1.12287
lambda[536]	1.05056	0.533253	1.56786
lambda[537]	0.823381	0.440747	1.20601
lambda[538]	0.396864	0.0780602	0.715668
lambda[539]	1.23749	0	2.47977
lambda[540]	0.79247	0.467744	1.1172
lambda[541]	1.24952	0.727382	1.77165
lambda[542]	0.853834	0.606453	1.10122
lambda[543]	0.86898	0.571973	1.16599
lambda[544]	1.12385	0.771395	1.4763
lambda[545]	1.09671	0.782577	1.41085
lambda[546]	1.23238	0.847089	1.61767
lambda[547]	1.5443	0.989222	2.09939
lambda[548]	0.982956	0.610506	1.35541
lambda[549]	0.912511	0.459634	1.36539
lambda[550]	0.556726	0	1.14179
lambda[551]	0.994282	0.535879	1.45269
lambda[552]	1.093	0.763151	1.42285
lambda[553]	2.09588	1.38498	2.80679
lambda[554]	1.28803	0.841237	1.73482
lambda[555]	0.496118	0.0997321	0.892503
lambda[556]	1.03819	0.658181	1.4182
lambda[557]	0.957397	0.564253	1.35054
lambda[558]	1.05266	0.592849	1.51247
lambda[559]	1.40766	0.980151	1.83517
lambda[560]	0.741545	0.357912	1.12518
lambda[561]	1.19287	0.895344	1.49039
lambda[562]	1.37431	0.974245	1.77437
lambda[563]	1.34299	0.915524	1.77045
lambda[564]	0.643429	0.382426	0.904433
lambda[565]	0.749198	0.472362	1.02603
lambda[566]	0.623513	0.00420769	1.24282
lambda[567]	1.12495	0.827359	1.42254
lambda[568]	1.18762	0.78872	1.58652
lambda[569]	1.08413	0.762874	1.40539
lambda[570]	0.906883	0.483927	1.32984
lambda[571]	1.11582	0.813945	1.4177
lambda[572]	0.915618	0.597943	1.23329
lambda[573]	1.20145	0.800699	1.6022
lambda[574]	1.28484	0.769595	1.80009
lambda[575]	1.52215	0.974765	2.06953
lambda[576]	2.69227	1.39495	3.98958
lambda[577]	0.916802	0.337058	1.49655
lambda[578]	0.844734	0.560616	1.12885
lambda[579]	1.11582	0.813945	1.4177
lambda[580]	1.17058	0.788739	1.55242
lambda[581]	1.04722	0.674373	1.42006
lambda[582]	0.835189	0.479121	1.19126
lambda[583]	0.643429	0.382426	0.904433
lambda[584]	0.887123	0.610782	1.16346
lambda[585]	1.11582	0.813945	1.4177
lambda[586]	0.273676	0.0400042	0.507348
lambda[587]	0.628764	0.357263	0.900266
lambda[588]	0.769708	0.510979	1.02844
lambda[589]	0.760605	0.301402	1.21981
lambda[590]	0.834374	0.55868	1.11007
lambda[591]	1.09991	0.751168	1.44866
lambda[592]	1.5339	0.968398	2.09939
lambda[593]	0.499175	0.102856	0.895493
lambda[594]	0.873995	0.581971	1.16602
lambda[595]	1.14951	0.529796	1.76921
lambda[596]	1.08048	0.740429	1.42054
lambda[597]	0.805218	0.554165	1.05627
lambda[598]	0.573852	0.312085	0.835619
lambda[599]	0.584778	0.338711	0.830845
lambda[600]	0.991753	0.666289	1.31722
lambda[601]	0.26615	0.0255099	0.50679
lambda[602]	0.76452	0.489716	1.03932
lambda[603]	1.09039	0.747899	1.43288
lambda[604]	1.62512	0.935589	2.31466
lambda[605]	1.09931	0.764022	1.43459
lambda[606]	0.825139	0.555961	1.09432
lambda[607]	0.362489	0.0317724	0.693206
lambda[608]	1.49092	0.791864	2.18997
lambda[609]	0.747795	0.346979	1.14861
lambda[610]	0.847084	0.277331	1.41684
lambda[611]	0.831083	0.554832	1.10733
lambda[612]	1.95648	0.700061	3.21289
lambda[613]	0.793302	0.520969	1.06563
lambda[614]	1.36664	0.542663	2.19063
lambda[615]	0.764994	0.299441	1.23055
lambda[616]	1.99853	1.2904	2.70666
lambda[617]	0.860818	0.614268	1.10737
lambda[618]	0.538407	0.074474	1.00234
lambda[619]	0.782351	0.525618	1.03908
lambda[620]	0.984034	0.569014	1.39905
lambda[621]	1.67845	0.924637	2.43227
lambda[622]	1.08932	0.741306	1.43734
lambda[623]	1.22013	0.898001	1.54226
lambda[624]	1.26656	0.804479	1.72864
lambda[625]	1.16568	0.824594	1.50677
lambda[626]	1.40572	1.01287	1.79856
lambda[627]	1.09444	0.60741	1.58148
lambda[628]	0.941986	0.628909	1.25506
lambda[629]	1.91519	0.991607	2.83877
lambda[630]	1.54742	0.926683	2.16817
lambda[631]	0.902484	0.50035	1.30462
lambda[632]	0.847734	0.506081	1.18939
lambda[633]	0.870452	0.369004	1.3719
lambda[634]	1.15066	0.849497	1.45182
lambda[635]	0.853834	0.606453	1.10122
lambda[636]	1.00078	0.488449	1.51311
lambda[637]	1.28484	0.769595	1.80009
lambda[638]	1.08377	0.72901	1.43852
lambda[639]	1.19444	0.728154	1.66073
lambda[640]	1.12495	0.827359	1.42254
lambda[641]	0.887123	0.610782	1.16346
lambda[642]	0.553375	0.171032	0.935718
lambda[643]	1.12495	0.827359	1.42254
lambda[644]	0.540015	0.0800602	0.999971
lambda[645]	0.811804	0.561064	1.06255
lambda[646]	0.811804	0.561064	1.06255
lambda[647]	2.07888	1.34913	2.80863
lambda[648]	1.10568	0.787906	1.42346
lambda[649]	1.15349	0.818012	1.48898
lambda[650]	1.12443	0.792323	1.45654
lambda[651]	0.636886	0.102986	1.17079
lambda[652]	1.57184	0.95246	2.19123
lambda[653]	1.07534	0.753765	1.39691
lambda[654]	0.682085	0.296908	1.06726
lambda[655]	0.774408	0.425951	1.12287
lambda[656]	2.64202	0.794481	4.48957
lambda[657]	0.811804	0.561064	1.06255
lambda[658]	0.894379	0.617955	1.1708
lambda[659]	0.915618	0.597943	1.23329
lambda[660]	0.805218	0.554165	1.05627
lambda[661]	0.65837	0.336876	0.979865
lambda[662]	0.633907	0.363106	0.904708
lambda[663]	0.954718	0.567595	1.34184
lambda[664]	0.906883	0.483927	1.32984
lambda[665]	1.20263	0.898921	1.50633
lambda[666]	0.884229	0.164008	1.60445
lambda[667]	1.12831	0.489176	1.76744
lambda[668]	0.993125	0.615897	1.37035
lambda[669]	0.831429	0.0321948	1.63066
lambda[670]	1.57733	0.744632	2.41003
lambda[671]	0.894379	0.617955	1.1708
lambda[672]	0.860818	0.614268	1.10737
lambda[673]	1.11582	0.813945	1.4177
lambda[674]	1.24017	0.916698	1.56365
lambda[675]	0.635134	0.186787	1.08348
lambda[676]	1.33078	0.904678	1.75689
lambda[677]	2.21341	1.24003	3.1868
lambda[678]	0.765088	0.0662111	1.46397
lambda[679]	1.0392	0.678187	1.40021
lambda[680]	1.10742	0.669539	1.54531
lambda[681]	1.41722	1.02583	1.8086
lambda[682]	2.09421	0.851288	3.33713
lambda[683]	1.5443	0.989222	2.09939
lambda[684]	0.812075	0.467557	1.15659
lambda[685]	0.932258	0.210342	1.65417
lambda[686]	0.61676	0.352731	0.88079
lambda[687]	0.853834	0.606453	1.10122
lambda[688]	0.915618	0.597943	1.23329
lambda[689]	1.05131	0.499081	1.60354
lambda[690]	0.731819	0.463273	1.00037
lambda[691]	1.85716	0.753945	2.96037
lambda[692]	1.47613	0.92323	2.02903
lambda[693]	1.09039	0.747899	1.43288
lambda[694]	0.560704	0.18893	0.932478
lambda[695]	0.625621	0.287161	0.964081
lambda[696]	0.514743	0.0356665	0.993819
lambda[697]	1.47191	0.9326	2.01121
lambda[698]	1.25182	0.704074	1.79956
lambda[699]	1.18482	0.502046	1.8676
lambda[700]	1.20303	0.723995	1.68207
lambda[701]	0.743368	0.421319	1.06542
lambda[702]	1.40572	1.01287	1.79856
lambda[703]	0.923108	0.603932	1.24228
lambda[704]	1.1959	0	2.40119
lambda[705]	1.11582	0.813945	1.4177
lambda[706]	0.763718	0.444539	1.0829
lambda[707]	2.02743	1.32257	2.7323
lambda[708]	1.52831	0.927426	2.12918
lambda[709]	1.08413	0.762874	1.40539
lambda[710]	0.799283	0.438344	1.16022
lambda[711]	0.983706	0.660181	1.30723
lambda[712]	1.62321	0.595175	2.65124
lambda[713]	1.16956	0.866745	1.47237
lambda[714]	1.12495	0.827359	1.42254
lambda[715]	1.08413	0.762874	1.40539
lambda[716]	2.12837	1.18542	3.07131
lambda[717]	0.517964	0.152711	0.883217
lambda[718]	0.929009	0.573934	1.28408
lambda[719]	0.891624	0.541548	1.2417
lambda[720]	1.69053	0.514867	2.86619
lambda[721]	1.07534	0.753765	1.39691
lambda[722]	1.8619	1.10645	2.61736
lambda[723]	0.535623	0.0370559	1.03419
lambda[724]	1.18762	0.78872	1.58652
lambda[725]	0.56529	0.190031	0.940549
lambda[726]	1.65709	0.921609	2.39258
lambda[727]	0.889336	0.482647	1.29603
lambda[728]	0.821164	0.466473	1.17585
lambda[729]	1.07228	0.574506	1.57005
lambda[730]	1.26532	0.800663	1.72997
lambda[731]	0.749448	0.423443	1.07545
lambda[732]	1.62507	1.02178	2.22837
lambda[733]	0.88826	0.317952	1.45857
lambda[734]	1.13415	0.830577	1.43772
lambda[735]	0.853834	0.606453	1.10122
lambda[736]	0.817925	0.4838	1.15205
lambda[737]	0.769708	0.510979	1.02844
lambda[738]	1.17688	0.501293	1.85247
lambda[739]	0.705252	0.245408	1.1651
lambda[740]	2.43188	1.39661	3.46715
lambda[741]	1.45954	0.833082	2.086
lambda[742]	1.29866	0.879661	1.71765
lambda[743]	0.991753	0.666289	1.31722
lambda[744]	0.770773	0.491323	1.05022
lambda[745]	0.867859	0.614835	1.12088
lambda[746]	0.853834	0.606453	1.10122
lambda[747]	2.51753	1.60193	3.43312
lambda[748]	0.926763	0.628049	1.22548
lambda[749]	1.53882	0.969634	2.108
lambda[750]	1.39624	0.985049	1.80744
lambda[751]	1.47331	0.494506	2.45211
lambda[752]	0.591358	0	1.19877
lambda[753]	0.854119	0.518275	1.18996
lambda[754]	0.910875	0.212067	1.60968
lambda[755]	1.50832	0.93838	2.07826
lambda[756]	1.57588	0.780342	2.37142
lambda[757]	0.824615	0.487926	1.1613
lambda[758]	0.894379	0.617955	1.1708
lambda[759]	1.28484	0.769595	1.80009
lambda[760]	0.837881	0.560788	1.11497
lambda[761]	0.643429	0.382426	0.904433
lambda[762]	0.606793	0.348458	0.865129
lambda[763]	1.16956	0.866745	1.47237
lambda[764]	1.13363	0.809717	1.45754
lambda[765]	0.436294	0.0145236	0.858065
lambda[766]	0.848001	0.558487	1.13752
lambda[767]	0.948378	0.66799	1.22877
lambda[768]	1.5641	0.999327	2.12886
lambda[769]	0.761504	0.483987	1.03902
lambda[770]	1.03723	0.486595	1.58786
lambda[771]	1.85125	0.454125	3.24837
lambda[772]	1.03659	0.493445	1.57973
lambda[773]	0.795978	0.410681	1.18128
lambda[774]	1.54894	0.861336	2.23654
lambda[775]	0.940684	0.660017	1.22135
lambda[776]	1.41722	1.02583	1.8086
lambda[777]	1.26054	0.891136	1.62995
lambda[778]	1.22013	0.898001	1.54226
lambda[779]	0.782836	0.319383	1.24629
lambda[780]	0.745262	0.263175	1.22735
lambda[781]	0.926763	0.628049	1.22548
lambda[782]	0.894317	0.491323	1.29731
lambda[783]	0.999102	0.637736	1.36047
lambda[784]	0.889641	0.525776	1.25351
lambda[785]	1.25867	0.806836	1.71051
lambda[786]	0.806258	0.511922	1.10059
lambda[787]	0.626284	0.348434	0.904134
lambda[788]	1.08932	0.741306	1.43734
lambda[789]	1.14343	0.823696	1.46316
lambda[790]	1.03819	0.658181	1.4182
lambda[791]	1.41722	1.02583	1.8086
lambda[792]	1.05907	0.693401	1.42473
lambda[793]	0.698845	0.235321	1.16237
lambda[794]	1.31485	0.592969	2.03673
lambda[795]	1.28788	0.660657	1.9151
lambda[796]	1.19287	0.895344	1.49039
lambda[797]	1.34088	0.726292	1.95547
lambda[798]	2.10783	1.43082	2.78484
lambda[799]	1.18319	0.880318	1.48606
lambda[800]	1.19287	0.895344	1.49039
lambda[801]	0.418266	0.0172603	0.819272
lambda[802]	0.792415	0.362596	1.22223
lambda[803]	1.13074	0.587167	1.67432
lambda[804]	1.36316	0.961978	1.76434
lambda[805]	2.57506	1.72617	3.42396
lambda[806]	3.06529	1.33526	4.79532
lambda[807]	1.33517	0.732238	1.93811
lambda[808]	1.45203	0.527855	2.3762
lambda[809]	0.92719	0.537407	1.31697
lambda[810]	0.877572	0.366996	1.38815
lambda[811]	0.355952	0.0696732	0.642232
lambda[812]	1.25505	0.802807	1.7073
lambda[813]	1.18259	0.706124	1.65905
lambda[814]	1.56161	0.846159	2.27705
lambda[815]	1.40572	1.01287	1.79856
lambda[816]	1.25185	0.00191151	2.50178
lambda[817]	0.983706	0.660181	1.30723
lambda[818]	1.52684	0.842278	2.21141
lambda[819]	1.36316	0.961978	1.76434
lambda[820]	0.956136	0.66822	1.24405
lambda[821]	1.06692	0.097272	2.03657
lambda[822]	0.84719	0.518324	1.17606
lambda[823]	2.32919	0.953504	3.70488
lambda[824]	1.1272	0.75979	1.49462
lambda[825]	0.855022	0.45308	1.25696
lambda[826]	1.49755	0.945174	2.04993
lambda[827]	1.08377	0.72901	1.43852
lambda[828]	1.17688	0.633365	1.72039
lambda[829]	0.705252	0.245408	1.1651
lambda[830]	0.987938	0.464868	1.51101
lambda[831]	0.896918	0.531667	1.26217
lambda[832]	0.556155	0.185791	0.926518
lambda[833]	0.841199	0.568819	1.11358
lambda[834]	0.782357	0.418307	1.14641
lambda[835]	1.04835	0.700113	1.39658
lambda[836]	0.731819	0.463273	1.00037
lambda[837]	1.59976	0.876343	2.32319
lambda[838]	0.811804	0.561064	1.06255
lambda[839]	1.09039	0.747899	1.43288
lambda[840]	0.330687	0.0505201	0.610853
lambda[841]	1.01411	0.676869	1.35135
lambda[842]	2.05672	1.28764	2.8258
lambda[843]	0.983706	0.660181	1.30723
lambda[844]	0.887123	0.610782	1.16346
lambda[845]	1.83663	0.844341	2.82892
lambda[846]	1.11648	0.660791	1.57217
lambda[847]	0.821692	0.465982	1.1774
lambda[848]	1.59184	0.953749	2.22993
lambda[849]	1.49781	0.91557	2.08006
lambda[850]	1.15622	0.806754	1.50569
lambda[851]	0.509106	0.138915	0.879297
lambda[852]	1.13642	0.778137	1.49471
lambda[853]	1.09671	0.782577	1.41085
lambda[854]	1.11737	0.770455	1.46428
lambda[855]	0.811804	0.561064	1.06255
lambda[856]	1.48394	0.944366	2.02352
lambda[857]	0.848001	0.558487	1.13752
lambda[858]	0.996744	0.647186	1.3463
lambda[859]	2.57506	1.72617	3.42396
lambda[860]	2.37591	0.923852	3.82797
lambda[861]	1.12443	0.792323	1.45654
lambda[862]	0.414292	0.0624867	0.766097
lambda[863]	0.748313	0.296276	1.20035
lambda[864]	1.09263	0.735257	1.45
lambda[865]	0.818445	0.561617	1.07527
lambda[866]	0.90627	0.551605	1.26093
lambda[867]	1.19112	0.406891	1.97534
lambda[868]	0.70145	0.0247738	1.37813
lambda[869]	1.40572	1.01287	1.79856
lambda[870]	1.55288	0.39983	2.70593
lambda[871]	0.755326	0.480659	1.02999
lambda[872]	1.65899	0.78092	2.53707
lambda[873]	1.11311	0.643189	1.58303
lambda[874]	1.12443	0.792323	1.45654
lambda[875]	1.12881	0.434241	1.82338
lambda[876]	1.05302	0.595262	1.51077
lambda[877]	0.922898	0.117843	1.72795
lambda[878]	0.940684	0.660017	1.22135
lambda[879]	0.43931	0.0621829	0.816437
lambda[880]	0.887123	0.610782	1.16346
lambda[881]	0.887123	0.610782	1.16346
lambda[882]	0.521303	0	1.08711
lambda[883]	1.16568	0.824594	1.50677
lambda[884]	0.980133	0.567506	1.39276
lambda[885]	1.07936	0.682807	1.47592
lambda[886]	1.27758	0.834166	1.721
lambda[887]	0.903893	0	1.86264
lambda[888]	0.769965	0.447491	1.09244
lambda[889]	1.18319	0.880318	1.48606
lambda[890]	1.08953	0.666837	1.51222
lambda[891]	1.13634	0.769906	1.50278
lambda[892]	1.15166	0.775686	1.52764
lambda[893]	0.739653	0.0812552	1.39805
lambda[894]	0.743368	0.421319	1.06542
lambda[895]	1.09263	0.735257	1.45
lambda[896]	1.12495	0.827359	1.42254
lambda[897]	1.20207	0.484516	1.91963
lambda[898]	1.49083	0.173817	2.80784
lambda[899]	1.00896	0.489137	1.52879
lambda[900]	1.16007	0.863561	1.45658
lambda[901]	0.901695	0.618138	1.18525
lambda[902]	1.58589	0.909359	2.26242
lambda[903]	1.10124	0.595819	1.60665
lambda[904]	1.36316	0.961978	1.76434
lambda[905]	0.776263	0.445981	1.10654
lambda[906]	2.23509	1.52692	2.94327
lambda[907]	0.991753	0.666289	1.31722
lambda[908]	0.63059	0.053056	1.20812
lambda[909]	0.818492	0.0420494	1.59494
lambda[910]	1.98525	0.698592	3.27191
lambda[911]	1.16467	0.496744	1.8326
lambda[912]	0.763718	0.444539	1.0829
lambda[913]	0.940684	0.660017	1.22135
lambda[914]	0.825139	0.555961	1.09432
lambda[915]	1.31999	0.906414	1.73356
lambda[916]	0.853834	0.606453	1.10122
lambda[917]	1.19232	0.837017	1.54763
lambda[918]	0.782351	0.525618	1.03908
lambda[919]	0.853834	0.606453	1.10122
lambda[920]	1.95321	1.20483	2.7016
lambda[921]	1.10144	0.738191	1.46468
lambda[922]	2.1117	0.850579	3.37282
lambda[923]	0.643429	0.382426	0.904433
lambda[924]	1.19452	0.821173	1.56786
lambda[925]	0.514759	0.108647	0.920872
lambda[926]	0.504807	0.165899	0.843715
lambda[927]	0.983706	0.660181	1.30723
lambda[928]	1.08782	0.768125	1.40751
lambda[929]	1.29535	0.77938	1.81132
lambda[930]	0.843712	0.348224	1.3392
lambda[931]	1.11582	0.813945	1.4177
lambda[932]	0.536309	0.0730589	0.999559
lambda[933]	1.09991	0.751168	1.44866
lambda[934]	0.854119	0.518275	1.18996
lambda[935]	1.20263	0.898921	1.50633
lambda[936]	0.480877	0.0962483	0.865505
lambda[937]	0.356176	0.0224045	0.689947
lambda[938]	0.805218	0.554165	1.05627
lambda[939]	1.13415	0.830577	1.43772
lambda[940]	1.1053	0.0833406	2.12725
lambda[941]	0.964158	0.365969	1.56235
lambda[942]	1.09039	0.747899	1.43288
lambda[943]	0.875556	0.456488	1.29462
lambda[944]	1.15622	0.806754	1.50569
lambda[945]	1.20948	0.740953	1.678
lambda[946]	1.12443	0.792323	1.45654
lambda[947]	0.788509	0.0882556	1.48876
lambda[948]	0.894379	0.617955	1.1708
lambda[949]	1.9393	1.15242	2.72618
lambda[950]	1.17299	0.698008	1.64798
lambda[951]	1.12779	0.470013	1.78557
lambda[952]	0.677861	0.304083	1.05164
lambda[953]	0.83136	0.487153	1.17557
lambda[954]	1.13363	0.809717	1.45754
lambda[955]	1.19232	0.837017	1.54763
lambda[956]	0.79188	0.448692	1.13507
lambda[957]	0.898917	0.549362	1.24847
lambda[958]	1.30462	0.675215	1.93403
lambda[959]	1.23477	0.781983	1.68756
lambda[960]	0.704928	0.233065	1.17679
lambda[961]	1.20263	0.898921	1.50633
lambda[962]	1.06358	0.565913	1.56124
lambda[963]	2.06472	1.31021	2.81923
lambda[964]	0.755326	0.480659	1.02999
lambda[965]	1.1429	0.817772	1.46803
lambda[966]	0.673067	0.335426	1.01071
lambda[967]	0.967644	0.523549	1.41174
lambda[968]	0.860818	0.614268	1.10737
lambda[969]	0.797455	0.310989	1.28392
lambda[970]	2.67795	1.37953	3.97637
lambda[971]	0.991753	0.666289	1.31722
lambda[972]	0.57552	0.289592	0.861448
lambda[973]	1.49565	0.803506	2.1878
lambda[974]	1.22013	0.898001	1.54226
lambda[975]	0.996232	0.573786	1.41868
lambda[976]	1.2713	0.74375	1.79885
lambda[977]	1.08048	0.740429	1.42054
lambda[978]	0.986641	0.540205	1.43308
lambda[979]	1.16989	0.631096	1.70868
lambda[980]	0.745262	0.263175	1.22735
lambda[981]	0.919244	0.617256	1.22123
lambda[982]	0.57552	0.289592	0.861448
lambda[983]	1.29866	0.879661	1.71765
lambda[984]	0.749198	0.472362	1.02603
lambda[985]	0.831083	0.554832	1.10733
lambda[986]	0.9704	0.584975	1.35583
lambda[987]	1.18319	0.880318	1.48606
lambda[988]	0.782357	0.418307	1.14641
lambda[989]	1.09263	0.735257	1.45
lambda[990]	1.09991	0.751168	1.44866
lambda[991]	0.485626	0	1.38334
lambda[992]	1.5443	0.989222	2.09939
lambda[993]	1.24017	0.916698	1.56365
lambda[994]	0.853834	0.606453	1.10122
lambda[995]	1.0235	0.624702	1.42231
lambda[996]	0.954494	0.263865	1.64512
lambda[997]	1.20207	0.855541	1.54861
lambda[998]	1.36316	0.961978	1.76434
lambda[999]	1.13661	0.601447	1.67177
lambda[1000]	1.16007	0.863561	1.45658
lambda[1001]	1.16956	0.866745	1.47237
lambda[1002]	1.09263	0.735257	1.45
lambda[1003]	1.63999	0.611415	2.66857
lambda[1004]	1.32895	0.931865	1.72603
lambda[1005]	1.21406	0.743547	1.68458
lambda[1006]	1.06358	0.565913	1.56124
lambda[1007]	0.940684	0.660017	1.22135
lambda[1008]	0.940684	0.660017	1.22135
lambda[1009]	1.14132	0.825535	1.45711
lambda[1010]	0.887123	0.610782	1.16346
lambda[1011]	0.355952	0.0696732	0.642232
lambda[1012]	0.35742	0.0543526	0.660487
lambda[1013]	0.957397	0.564253	1.35054
lambda[1014]	0.811804	0.561064	1.06255
lambda[1015]	1.45996	0.91143	2.0085
lambda[1016]	1.16956	0.866745	1.47237
lambda[1017]	0.606793	0.348458	0.865129
lambda[1018]	1.89248	1.15955	2.62542
lambda[1019]	1.36316	0.961978	1.76434
lambda[1020]	1.2221	0.64064	1.80356
lambda[1021]	1.36674	0.671547	2.06194
lambda[1022]	2.14984	1.43898	2.8607
lambda[1023]	1.19287	0.895344	1.49039
lambda[1024]	0.805218	0.554165	1.05627
lambda[1025]	1.25182	0.704074	1.79956
lambda[1026]	1.42152	0.872155	1.97089
lambda[1027]	0.77944	0.248728	1.31015
lambda[1028]	0.734142	0.353087	1.1152
lambda[1029]	1.09671	0.782577	1.41085
lambda[1030]	1.12541	0.71263	1.5382
lambda[1031]	1.25974	0.736371	1.7831
lambda[1032]	0.856144	0.480007	1.23228
lambda[1033]	1.47873	0.173696	2.78377
lambda[1034]	0.556223	0.28955	0.822896
lambda[1035]	1.48027	0.833124	2.12742
lambda[1036]	1.22013	0.898001	1.54226
lambda[1037]	1.35264	0.872746	1.83254
lambda[1038]	0.66944	0.353429	0.985451
lambda[1039]	1.24596	0.675447	1.81646
lambda[1040]	0.749198	0.472362	1.02603
lambda[1041]	0.807235	0.100737	1.51373
lambda[1042]	0.807982	0.322417	1.29355
lambda[1043]	0.476515	0	0.962168
lambda[1044]	1.15278	0.807686	1.49787
lambda[1045]	0.853834	0.606453	1.10122
lambda[1046]	1.22013	0.898001	1.54226
lambda[1047]	1.33209	0.899203	1.76498
lambda[1048]	1.86924	1.12532	2.61317
lambda[1049]	0.72137	0.258815	1.18392
lambda[1050]	2.53345	1.67449	3.39241
lambda[1051]	0.806332	0.522363	1.0903
lambda[1052]	0.873661	0.516418	1.2309
lambda[1053]	1.62556	0.715205	2.53591
lambda[1054]	0.896705	0.45976	1.33365
lambda[1055]	0.643907	0.292433	0.995381
lambda[1056]	0.498712	0	0.998759
lambda[1057]	0.804614	0.425276	1.18395
lambda[1058]	1.18319	0.880318	1.48606
lambda[1059]	1.13304	0.751241	1.51484
lambda[1060]	0.849341	0	1.74977
lambda[1061]	0.991753	0.666289	1.31722
lambda[1062]	1.08048	0.740429	1.42054
lambda[1063]	1.16167	0.805252	1.5181
lambda[1064]	0.849566	0.465387	1.23374
lambda[1065]	1.12495	0.827359	1.42254
lambda[1066]	0.653998	0.387257	0.92074
lambda[1067]	0.654843	0.355248	0.954437
lambda[1068]	1.6483	0.875697	2.4209
lambda[1069]	1.30647	0.593238	2.01971
lambda[1070]	0.816603	0.455765	1.17744
lambda[1071]	0.83136	0.487153	1.17557
lambda[1072]	1.36261	0.750908	1.97432
lambda[1073]	0.689178	0.218536	1.15982
lambda[1074]	0.776406	0.423073	1.12974
lambda[1075]	1.55341	0.967252	2.13957
lambda[1076]	0.94963	0.557557	1.3417
lambda[1077]	1.27692	0.817475	1.73636
lambda[1078]	0.873995	0.581971	1.16602
lambda[1079]	0.987804	0.602005	1.3736
lambda[1080]	0.940684	0.660017	1.22135
lambda[1081]	1.08782	0.768125	1.40751
lambda[1082]	0.958787	0.46762	1.44995
lambda[1083]	0.643429	0.382426	0.904433
lambda[1084]	0.817925	0.4838	1.15205
lambda[1085]	1.09039	0.747899	1.43288
lambda[1086]	2.8754	1.7666	3.9842
lambda[1087]	0.55564	0.267694	0.843585
lambda[1088]	2.81547	1.21823	4.41272
lambda[1089]	0.866904	0.572193	1.16161
lambda[1090]	1.0215	0.581031	1.46197
lambda[1091]	0.705252	0.245408	1.1651
lambda[1092]	2.48005	1.16977	3.79032
lambda[1093]	0.863067	0.46123	1.2649
lambda[1094]	1.23011	0.913067	1.54715
lambda[1095]	1.18319	0.880318	1.48606
lambda[1096]	2.44548	1.12531	3.76564
lambda[1097]	1.34299	0.915524	1.77045
lambda[1098]	1.47239	0.824848	2.11994
lambda[1099]	1.087	0.419525	1.75448
lambda[1100]	0.813565	0.426554	1.20058
lambda[1101]	1.33982	0.946231	1.7334
lambda[1102]	1.20352	0.674698	1.73234
lambda[1103]	1.03117	0.0809654	1.98137
lambda[1104]	0.817925	0.4838	1.15205
lambda[1105]	1.00696	0.615905	1.39802
lambda[1106]	0.354892	0.0652945	0.64449
lambda[1107]	1.15066	0.849497	1.45182
lambda[1108]	0.889641	0.525776	1.25351
lambda[1109]	1.45996	0.91143	2.0085
lambda[1110]	2.20303	1.4481	2.95795
lambda[1111]	1.07525	0.565548	1.58495
lambda[1112]	1.97655	1.28986	2.66324
lambda[1113]	0.79247	0.467744	1.1172
lambda[1114]	1.23769	0.741469	1.73391
lambda[1115]	1.20084	0.730103	1.67158
lambda[1116]	1.12495	0.827359	1.42254
lambda[1117]	1.59881	0.993254	2.20437
lambda[1118]	0.988657	0.638256	1.33906
lambda[1119]	1.01849	0.510258	1.52673
lambda[1120]	1.88453	1.12493	2.64413
lambda[1121]	0.867859	0.614835	1.12088
lambda[1122]	1.10568	0.787906	1.42346
lambda[1123]	1.4403	0.583102	2.2975
lambda[1124]	1.08782	0.768125	1.40751
lambda[1125]	1.32895	0.931865	1.72603
lambda[1126]	0.863387	0.478781	1.24799
lambda[1127]	1.06302	0.714228	1.41182
lambda[1128]	0.752165	0.471389	1.03294
lambda[1129]	0.923108	0.603932	1.24228
lambda[1130]	1.11164	0.444426	1.77886
lambda[1131]	1.44116	0.728163	2.15416
lambda[1132]	1.44395	0.674341	2.21355
lambda[1133]	1.29866	0.879661	1.71765
lambda[1134]	1.0498	0.671437	1.42816
lambda[1135]	0.812853	0.515899	1.10981
lambda[1136]	0.834374	0.55868	1.11007
lambda[1137]	0.873906	0.307208	1.4406
lambda[1138]	2.09073	1.41261	2.76885
lambda[1139]	0.862009	0.562	1.16202
lambda[1140]	1.15066	0.849497	1.45182
lambda[1141]	1.09991	0.751168	1.44866
lambda[1142]	1.26284	0.726061	1.79962
lambda[1143]	0.514759	0.108647	0.920872
lambda[1144]	2.08418	1.06164	3.10673
lambda[1145]	0.527494	0.107695	0.947294
lambda[1146]	1.11582	0.813945	1.4177
lambda[1147]	1.06358	0.565913	1.56124
lambda[1148]	0.881143	0.585484	1.1768
lambda[1149]	0.704099	0.38504	1.02316
lambda[1150]	0.836117	0.102593	1.56964
lambda[1151]	0.755326	0.480659	1.02999
lambda[1152]	1.81682	0.868213	2.76542
lambda[1153]	1.37368	0.960757	1.7866
lambda[1154]	0.562448	0.172624	0.952272
lambda[1155]	0.72137	0.258815	1.18392
lambda[1156]	1.08135	0.65667	1.50603
lambda[1157]	0.429717	0.0212726	0.83816
lambda[1158]	1.17594	0.488625	1.86326
lambda[1159]	1.11806	0.734042	1.50208
lambda[1160]	0.928388	0.501397	1.35538
lambda[1161]	0.849174	0.543494	1.15485
lambda[1162]	1.15066	0.849497	1.45182
lambda[1163]	0.874958	0.608347	1.14157
lambda[1164]	1.13562	0.608639	1.66259
lambda[1165]	1.90796	1.16903	2.6469
lambda[1166]	1.1541	0.491642	1.81655
lambda[1167]	0.769708	0.510979	1.02844
lambda[1168]	1.97655	1.28986	2.66324
lambda[1169]	1.15962	0.632389	1.68685
lambda[1170]	1.38491	0.978532	1.7913
lambda[1171]	1.15066	0.849497	1.45182
lambda[1172]	0.874958	0.608347	1.14157
lambda[1173]	0.895461	0.440791	1.35013
lambda[1174]	1.09039	0.747899	1.43288
lambda[1175]	0.913996	0.565145	1.26285
lambda[1176]	1.46771	0.728347	2.20706
lambda[1177]	1.19287	0.895344	1.49039
lambda[1178]	1.05023	0.308982	1.79147
lambda[1179]	1.12987	0	3.26412
lambda[1180]	0.971218	0.541792	1.40065
lambda[1181]	0.941383	0.504205	1.37856
lambda[1182]	0.816786	0.420745	1.21283
lambda[1183]	0.874958	0.608347	1.14157
lambda[1184]	0.737337	0.415065	1.05961
lambda[1185]	1.14706	0.61022	1.68389
lambda[1186]	0.709858	0.383447	1.03627
lambda[1187]	0.922661	0.527527	1.3178
lambda[1188]	1.03984	0.682728	1.39696
lambda[1189]	1.24017	0.916698	1.56365
lambda[1190]	1.33982	0.946231	1.7334
lambda[1191]	0.900103	0.453556	1.34665
lambda[1192]	1.12495	0.827359	1.42254
lambda[1193]	1.19675	0.708317	1.68519
lambda[1194]	1.08953	0.666837	1.51222
lambda[1195]	0.912511	0.459634	1.36539
lambda[1196]	0.698387	0.382857	1.01392
lambda[1197]	0.847345	0.482401	1.21229
lambda[1198]	0.819057	0.443005	1.19511
lambda[1199]	1.33982	0.946231	1.7334
lambda[1200]	0.856065	0.452902	1.25923
lambda[1201]	0.831083	0.554832	1.10733
lambda[1202]	1.54223	0.670979	2.41349
lambda[1203]	0.881915	0.461561	1.30227
lambda[1204]	0.72137	0.258815	1.18392
lambda[1205]	0.930658	0.603459	1.25786
lambda[1206]	0.901695	0.618138	1.18525
lambda[1207]	1.50911	0.929705	2.08851
lambda[1208]	0.659347	0.383859	0.934836
lambda[1209]	1.0049	0.649263	1.36053
lambda[1210]	0.86898	0.571973	1.16599
lambda[1211]	1.13047	0.545664	1.71527
lambda[1212]	1.09039	0.747899	1.43288
lambda[1213]	0.842673	0.462498	1.22285
lambda[1214]	0.973186	0.557829	1.38854
lambda[1215]	1.49531	0.858608	2.13201
lambda[1216]	0.871302	0.505088	1.23752
lambda[1217]	1.40766	0.980151	1.83517
lambda[1218]	1.21246	0.891177	1.53375
lambda[1219]	1.19232	0.837017	1.54763
lambda[1220]	0.663755	0.340187	0.987324
lambda[1221]	1.47191	0.9326	2.01121
lambda[1222]	0.888196	0.438086	1.33831
lambda[1223]	1.92785	0.869924	2.98578
lambda[1224]	0.900469	0.531317	1.26962
lambda[1225]	0.755326	0.480659	1.02999
lambda[1226]	0.757522	0.437205	1.07784
lambda[1227]	1.04835	0.700113	1.39658
lambda[1228]	0.821164	0.466473	1.17585
lambda[1229]	1.04582	0.530809	1.56084
lambda[1230]	1.08444	0.0935783	2.07531
lambda[1231]	1.14632	0.486378	1.80626
lambda[1232]	0.774408	0.425951	1.12287
lambda[1233]	1.06358	0.565913	1.56124
lambda[1234]	1.19287	0.895344	1.49039
lambda[1235]	0.755326	0.480659	1.02999
lambda[1236]	1.23011	0.913067	1.54715
lambda[1237]	0.536314	0.034861	1.03777
lambda[1238]	0.889641	0.525776	1.25351
lambda[1239]	0.72137	0.258815	1.18392
lambda[1240]	1.21414	0.776157	1.65212
lambda[1241]	1.66367	1.02752	2.29981
lambda[1242]	0.798952	0.472403	1.1255
lambda[1243]	1.15349	0.818012	1.48898
lambda[1244]	0.818445	0.561617	1.07527
lambda[1245]	0.61229	0.0390194	1.18556
lambda[1246]	1.12276	0.728469	1.51705
lambda[1247]	0.517249	0.101338	0.93316
lambda[1248]	0.853834	0.606453	1.10122
lambda[1249]	1.11767	0	2.28606
lambda[1250]	0.722368	0.243778	1.20096
lambda[1251]	1.12443	0.792323	1.45654
lambda[1252]	0.926763	0.628049	1.22548
lambda[1253]	2.25193	1.18484	3.31903
lambda[1254]	1.22885	0.779762	1.67794
lambda[1255]	0.934343	0.631962	1.23673
lambda[1256]	2.01098	1.29199	2.72998
lambda[1257]	1.14723	0.682769	1.61169
lambda[1258]	1.50832	0.93838	2.07826
lambda[1259]	1.52145	0.95376	2.08914
lambda[1260]	1.45921	0.851814	2.0666
lambda[1261]	1.09991	0.751168	1.44866
lambda[1262]	0.705252	0.245408	1.1651
lambda[1263]	1.40572	1.01287	1.79856
lambda[1264]	1.17912	0.859189	1.49906
lambda[1265]	1.5243	0.094881	2.95371
lambda[1266]	0.844734	0.560616	1.12885
lambda[1267]	0.853834	0.606453	1.10122
lambda[1268]	1.08782	0.768125	1.40751
lambda[1269]	1.29866	0.879661	1.71765
lambda[1270]	1.16007	0.863561	1.45658
lambda[1271]	2.04797	1.32616	2.76978
lambda[1272]	1.0152	0.623484	1.40692
lambda[1273]	0.783434	0.479424	1.08744
lambda[1274]	1.3061	0.827945	1.78426
lambda[1275]	0.788756	0.426277	1.15124
lambda[1276]	1.18319	0.880318	1.48606
lambda[1277]	1.16007	0.863561	1.45658
lambda[1278]	0.853834	0.606453	1.10122
lambda[1279]	1.18407	0.658345	1.70979
lambda[1280]	1.18319	0.880318	1.48606
lambda[1281]	0.990996	0.62721	1.35478
lambda[1282]	0.840316	0.513086	1.16755
lambda[1283]	0.830101	0.35254	1.30766
lambda[1284]	1.26656	0.804479	1.72864
lambda[1285]	1.23011	0.913067	1.54715
lambda[1286]	2.14984	1.43898	2.8607
lambda[1287]	0.826228	0.00225684	1.6502
lambda[1288]	1.18762	0.78872	1.58652
lambda[1289]	1.08069	0.655342	1.50603
lambda[1290]	1.10568	0.787906	1.42346
lambda[1291]	1.5098	0.964916	2.05468
lambda[1292]	0.89475	0.558297	1.2312
lambda[1293]	0.854937	0.569119	1.14076
lambda[1294]	0.769708	0.510979	1.02844
lambda[1295]	1.2117	0.720544	1.70285
lambda[1296]	1.04577	0.704698	1.38684
lambda[1297]	1.22013	0.898001	1.54226
lambda[1298]	1.10221	0.586602	1.61781
lambda[1299]	0.840316	0.513086	1.16755
lambda[1300]	1.11887	0.622735	1.615
lambda[1301]	1.12852	0.593192	1.66384
lambda[1302]	0.805487	0.472324	1.13865
lambda[1303]	0.887123	0.610782	1.16346
lambda[1304]	0.854119	0.518275	1.18996
lambda[1305]	0.720072	0	2.03254
lambda[1306]	0.983706	0.660181	1.30723
lambda[1307]	0.912511	0.459634	1.36539
lambda[1308]	1.15066	0.849497	1.45182
lambda[1309]	1.80553	1.00603	2.60503
lambda[1310]	0.854119	0.518275	1.18996
lambda[1311]	1.23707	0	2.48258
lambda[1312]	0.404588	0.080331	0.728845
lambda[1313]	1.01411	0.676869	1.35135
lambda[1314]	1.06661	0.736268	1.39696
lambda[1315]	0.874397	0.491358	1.25744
lambda[1316]	1.06358	0.565913	1.56124
lambda[1317]	0.875556	0.456488	1.29462
lambda[1318]	1.20207	0.855541	1.54861
lambda[1319]	1.09671	0.782577	1.41085
lambda[1320]	1.02724	0.59062	1.46387
lambda[1321]	1.08377	0.72901	1.43852
lambda[1322]	1.59034	0.835243	2.34544
lambda[1323]	2.67443	1.63252	3.71634
lambda[1324]	1.50789	0.778633	2.23714
lambda[1325]	1.12495	0.827359	1.42254
lambda[1326]	1.24246	0.81417	1.67075
lambda[1327]	0.827758	0.428476	1.22704
lambda[1328]	1.21246	0.891177	1.53375
lambda[1329]	1.20781	0.767301	1.64831
lambda[1330]	1.11582	0.813945	1.4177
lambda[1331]	1.24787	0.410848	2.08489
lambda[1332]	1.17912	0.859189	1.49906
lambda[1333]	0.769708	0.510979	1.02844
lambda[1334]	0.493301	0.146665	0.839938
lambda[1335]	0.816786	0.420745	1.21283
lambda[1336]	1.2898	0.535362	2.04424

## Sheet: nhat_train
term	estimate	conf_low	conf_high
nhat[1]	0.662883	0.255787	1.06998
nhat[2]	1.18123	0.219542	2.14292
nhat[3]	2.5054	1.75809	3.25271
nhat[4]	2.94637	2.28964	3.60311
nhat[5]	0.825529	0.303354	1.3477
nhat[6]	0.674619	0.261595	1.08764
nhat[7]	1.65766	1.21341	2.1019
nhat[8]	1.62372	0.562118	2.68533
nhat[9]	1.11215	0.458714	1.76558
nhat[10]	0.435247	0.0984517	0.772043
nhat[11]	1.27299	0.130929	2.41505
nhat[12]	0.642299	0.249195	1.0354
nhat[13]	0.832496	0.261362	1.40363
nhat[14]	0.351405	0.00851527	0.694295
nhat[15]	2.87086	2.29385	3.44787
nhat[16]	0.95797	0.390525	1.52541
nhat[17]	0.339816	0	0.825963
nhat[18]	0.852305	0.286845	1.41777
nhat[19]	0.910747	0.256071	1.56542
nhat[20]	1.71723	0.33692	3.09753
nhat[21]	3.35557	2.24206	4.46908
nhat[22]	0.560534	0.161145	0.959923
nhat[23]	0.851147	0.228374	1.47392
nhat[24]	0.51533	0.0939529	0.936707
nhat[25]	2.06128	0.614105	3.50845
nhat[26]	0.344514	0	1.00495
nhat[27]	0.615511	0.228086	1.00294
nhat[28]	0.627362	0.0484512	1.20627
nhat[29]	0.311209	0.00811191	0.614307
nhat[30]	0.794461	0.228786	1.36014
nhat[31]	0.746802	0.175062	1.31854
nhat[32]	0.975012	0.401991	1.54803
nhat[33]	1.10346	0.484777	1.72214
nhat[34]	0.341936	0	0.724543
nhat[35]	0.880258	0.372848	1.38767
nhat[36]	1.24745	0.349071	2.14584
nhat[37]	0.875155	0.337113	1.4132
nhat[38]	0.721645	0.169719	1.27357
nhat[39]	0.878401	0.311899	1.4449
nhat[40]	0.887097	0	2.15603
nhat[41]	1.41964	0.999206	1.84007
nhat[42]	0.676122	0.0711727	1.28107
nhat[43]	0.833368	0.270588	1.39615
nhat[44]	0.805869	0.267297	1.34444
nhat[45]	1.02393	0.232584	1.81527
nhat[46]	1.05326	0.907144	1.19937
nhat[47]	0.709334	0.244796	1.17387
nhat[48]	2.36178	1.78548	2.93808
nhat[49]	0.617394	0.0648273	1.16996
nhat[50]	0.864045	0.327109	1.40098
nhat[51]	0.900338	0.372702	1.42797
nhat[52]	0.670963	0.256107	1.08582
nhat[53]	1.38896	0.879894	1.89802
nhat[54]	1.90024	0.742749	3.05773
nhat[55]	1.05967	0.26873	1.85062
nhat[56]	0.90133	0.374894	1.42777
nhat[57]	1.57146	0.611629	2.53129
nhat[58]	1.09527	0.268902	1.92164
nhat[59]	0.596291	0	1.38685
nhat[60]	0.697288	0.276318	1.11826
nhat[61]	2.45168	2.03789	2.86546
nhat[62]	0.718717	0	1.56112
nhat[63]	0.626645	0.236893	1.0164
nhat[64]	0.905007	0.377267	1.43275
nhat[65]	0.643089	0.112256	1.17392
nhat[66]	0.784901	0.335136	1.23467
nhat[67]	0.505431	0.0435024	0.967359
nhat[68]	1.10313	0.464751	1.74151
nhat[69]	0.564875	0.153326	0.976424
nhat[70]	2.30092	1.78197	2.81988
nhat[71]	0.962027	0.177073	1.74698
nhat[72]	0.729557	0.208144	1.25097
nhat[73]	0.691179	0.244572	1.13779
nhat[74]	0.704724	0.292745	1.1167
nhat[75]	0.514147	0.17617	0.852124
nhat[76]	0.727469	0.307826	1.14711
nhat[77]	0.593421	0.170375	1.01647
nhat[78]	0.714515	0.297181	1.13185
nhat[79]	0.462713	0.1311	0.794325
nhat[80]	0.921527	0.389984	1.45307
nhat[81]	1.36255	0.376584	2.34852
nhat[82]	0.961066	0.328744	1.59339
nhat[83]	2.24626	1.86205	2.63048
nhat[84]	1.85046	1.15273	2.54819
nhat[85]	0.983857	0.442026	1.52569
nhat[86]	0.480188	0	1.07131
nhat[87]	1.39688	0.869793	1.92397
nhat[88]	0.470907	0	0.983921
nhat[89]	1.30545	0.797287	1.81362
nhat[90]	1.48687	0.995714	1.97802
nhat[91]	0.932601	0.383356	1.48185
nhat[92]	0.614509	0.166813	1.06221
nhat[93]	2.21485	1.80289	2.62682
nhat[94]	0.346746	0	0.727453
nhat[95]	3.50472	2.24718	4.76227
nhat[96]	2.08252	1.88064	2.2844
nhat[97]	0.738668	0.0600894	1.41725
nhat[98]	2.96058	2.42291	3.49825
nhat[99]	0.834281	0.165168	1.50339
nhat[100]	0.861105	0.331087	1.39112
nhat[101]	1.72588	1.23485	2.2169
nhat[102]	0.284498	0.0142474	0.554749
nhat[103]	0.537706	0.18166	0.893752
nhat[104]	0.674444	0.24287	1.10602
nhat[105]	0.555792	0.18747	0.924114
nhat[106]	0.736567	0.14805	1.32508
nhat[107]	0.971747	0.33262	1.61087
nhat[108]	2.29145	1.405	3.17789
nhat[109]	1.08448	0.374048	1.79491
nhat[110]	0.857647	0.250691	1.4646
nhat[111]	0.59092	0.160032	1.02181
nhat[112]	1.61678	1.16393	2.06963
nhat[113]	0.0874942	0	0.249518
nhat[114]	0.641214	0.200733	1.08169
nhat[115]	3.05979	2.27485	3.84472
nhat[116]	2.68087	2.14071	3.22104
nhat[117]	0.762038	0.193268	1.33081
nhat[118]	1.10142	0	2.27623
nhat[119]	1.7281	0.839859	2.61634
nhat[120]	0.937193	0.177931	1.69645
nhat[121]	2.32183	1.91506	2.7286
nhat[122]	1.63553	1.15646	2.1146
nhat[123]	3.75134	2.33546	5.16721
nhat[124]	1.10902	0.449527	1.7685
nhat[125]	0.615893	0.192494	1.03929
nhat[126]	1.13791	0.244674	2.03114
nhat[127]	0.992407	0.415429	1.56939
nhat[128]	0.833778	0.30859	1.35897
nhat[129]	0.494887	0	1.04884
nhat[130]	0.274724	0	0.640225
nhat[131]	0.487806	0	1.07955
nhat[132]	0.665559	0.236853	1.09427
nhat[133]	0.85813	0.328053	1.38821
nhat[134]	2.63059	1.74501	3.51616
nhat[135]	1.0796	0.465293	1.69391
nhat[136]	2.02771	1.95489	2.10052
nhat[137]	1.86477	1.29592	2.43361
nhat[138]	0.784641	0.25508	1.3142
nhat[139]	3.30023	2.47644	4.12402
nhat[140]	0.749838	0.206864	1.29281
nhat[141]	0.966265	0.418136	1.51439
nhat[142]	0.592053	0.124179	1.05993
nhat[143]	0.963545	0.429711	1.49738
nhat[144]	1.12852	0.484908	1.77213
nhat[145]	0.216224	0	0.608128
nhat[146]	1.24757	0.450544	2.04459
nhat[147]	0.326417	0.0060125	0.646822
nhat[148]	0.572136	0.16951	0.974763
nhat[149]	0.612984	0	1.24305
nhat[150]	0.663375	0.0678579	1.25889
nhat[151]	0.952905	0.386691	1.51912
nhat[152]	2.52898	1.96042	3.09755
nhat[153]	0.292466	0	0.671621
nhat[154]	0.235341	0	0.584072
nhat[155]	2.64613	2.1203	3.17197
nhat[156]	0.170302	0	0.400624
nhat[157]	1.05041	0.0890895	2.01173
nhat[158]	0.575536	0.00465979	1.14641
nhat[159]	1.00241	0.445734	1.55909
nhat[160]	0.35802	0.0233952	0.692644
nhat[161]	1.47326	1.03107	1.91545
nhat[162]	0.658237	0.22806	1.08841
nhat[163]	0.657986	0.239017	1.07695
nhat[164]	0.824085	0.306379	1.34179
nhat[165]	0.863233	0.344485	1.38198
nhat[166]	0.860921	0.253474	1.46837
nhat[167]	0.4912	0	1.0808
nhat[168]	0.753481	0.150981	1.35598
nhat[169]	0.624177	0.224463	1.02389
nhat[170]	0.130233	0	0.322387
nhat[171]	1.49293	1.04478	1.94108
nhat[172]	1.2522	0.406191	2.09822
nhat[173]	1.05408	0.508724	1.59943
nhat[174]	0.880165	0.300943	1.45939
nhat[175]	1.00322	0.423352	1.58308
nhat[176]	2.62677	2.12456	3.12898
nhat[177]	3.83105	2.63952	5.02257
nhat[178]	2.03205	1.9476	2.1165
nhat[179]	1.07218	0.461883	1.68248
nhat[180]	0.837848	0.275727	1.39997
nhat[181]	1.65441	1.21151	2.09731
nhat[182]	2.94529	2.31023	3.58036
nhat[183]	2.33491	1.87715	2.79267
nhat[184]	0.848509	0.360564	1.33645
nhat[185]	0.941888	0	2.02189
nhat[186]	1.7421	1.19905	2.28516
nhat[187]	0.949106	0.170276	1.72794
nhat[188]	0.110469	0	0.304592
nhat[189]	1.92258	1.41493	2.43023
nhat[190]	2.72142	2.17686	3.26599
nhat[191]	0.708251	0.131012	1.28549
nhat[192]	0.663929	0.256931	1.07093
nhat[193]	0.775657	0.268013	1.2833
nhat[194]	0.74516	0.314003	1.17632
nhat[195]	0.852103	0.24772	1.45649
nhat[196]	0.569317	0.0587208	1.07991
nhat[197]	2.15444	1.85195	2.45693
nhat[198]	0.96637	0.392868	1.53987
nhat[199]	0.830362	0.14781	1.51291
nhat[200]	0.766597	0.265504	1.26769
nhat[201]	0.372802	0	0.883271
nhat[202]	0.876184	0.249219	1.50315
nhat[203]	0.611263	0.1964	1.02613
nhat[204]	0.814159	0.280408	1.34791
nhat[205]	2.19311	1.82602	2.5602
nhat[206]	0.815661	0.262394	1.36893
nhat[207]	0.677725	0	1.48692
nhat[208]	0.423885	0	0.848576
nhat[209]	0.633892	0.146534	1.12125
nhat[210]	0.684509	0.233652	1.13537
nhat[211]	3.60428	2.57638	4.63217
nhat[212]	1.55485	0.969701	2.14
nhat[213]	0.634026	0.0854609	1.18259
nhat[214]	0.727973	0.298491	1.15746
nhat[215]	1.00328	0	2.13145
nhat[216]	0.506095	0.171742	0.840449
nhat[217]	2.32463	1.89289	2.75636
nhat[218]	0.602089	0.192676	1.0115
nhat[219]	1.86842	1.33814	2.3987
nhat[220]	1.28154	0.304143	2.25894
nhat[221]	0.359775	0	0.759549
nhat[222]	0.840795	0.194427	1.48716
nhat[223]	2.58143	2.1801	2.98277
nhat[224]	0.625756	0.208672	1.04284
nhat[225]	1.02587	0.215214	1.83652
nhat[226]	2.15616	1.83588	2.47644
nhat[227]	0.431413	0	0.911875
nhat[228]	0.153336	0	0.367317
nhat[229]	1.5195	1.10192	1.93707
nhat[230]	0.220869	0	0.593619
nhat[231]	0.433092	0.113603	0.752582
nhat[232]	1.73216	1.21788	2.24644
nhat[233]	0.9789	0.290056	1.66774
nhat[234]	1.2194	0.455145	1.98366
nhat[235]	1.11832	0.305727	1.93091
nhat[236]	1.50718	0.496895	2.51746
nhat[237]	0.732595	0.2806	1.18459
nhat[238]	0.450352	0	1.00061
nhat[239]	0.864238	0.321422	1.40705
nhat[240]	1.48377	1.13622	1.83131
nhat[241]	0.777559	0.300315	1.2548
nhat[242]	0.5545	0.0778661	1.03113
nhat[243]	0.444074	0.00851559	0.879631
nhat[244]	0.645311	0.143991	1.14663
nhat[245]	0.692455	0.281198	1.10371
nhat[246]	2.00175	1.44056	2.56294
nhat[247]	0.580536	0.130776	1.0303
nhat[248]	1.99612	1.20375	2.78849
nhat[249]	2.24223	1.77752	2.70695
nhat[250]	0.688212	0.288352	1.08807
nhat[251]	2.1106	1.87552	2.34568
nhat[252]	1.1894	0.564921	1.81388
nhat[253]	1.83619	1.07877	2.59362
nhat[254]	0.91266	0.375622	1.4497
nhat[255]	0.273829	0.000958066	0.5467
nhat[256]	2.07367	1.91588	2.23146
nhat[257]	0.397333	0.0513939	0.743272
nhat[258]	1.10587	0.141619	2.07012
nhat[259]	0.371453	0	0.760196
nhat[260]	2.8723	2.21982	3.52478
nhat[261]	0.575497	0.145752	1.00524
nhat[262]	1.65569	1.12582	2.18556
nhat[263]	2.5578	2.09836	3.01725
nhat[264]	0.3397	7.44543e-06	0.679393
nhat[265]	2.33505	1.8863	2.7838
nhat[266]	0.631005	0.238033	1.02398
nhat[267]	0.614305	0	1.24256
nhat[268]	0.26465	0	0.531076
nhat[269]	0.558627	0.1635	0.953755
nhat[270]	0.641584	0.215115	1.06805
nhat[271]	0.614749	0.18987	1.03963
nhat[272]	0.6988	0.29346	1.10414
nhat[273]	0.253463	0	0.655582
nhat[274]	0.408591	0.00849111	0.80869
nhat[275]	1.12187	0.211244	2.03249
nhat[276]	1.00477	0.301635	1.7079
nhat[277]	0.790186	0.279199	1.30117
nhat[278]	0.119684	0	0.341571
nhat[279]	0.574991	0.0728712	1.07711
nhat[280]	1.65504	1.21569	2.0944
nhat[281]	0.985741	0.433138	1.53834
nhat[282]	0.645721	0	1.48464
nhat[283]	0.244651	0	0.624855
nhat[284]	0.567821	0.186094	0.949549
nhat[285]	0.596527	0	1.25544
nhat[286]	0.94218	0.232215	1.65214
nhat[287]	1.27547	0.244764	2.30617
nhat[288]	1.17135	0.394249	1.94846
nhat[289]	0.419827	0.0195117	0.820143
nhat[290]	0.721865	0.29812	1.14561
nhat[291]	0.773347	0.147896	1.3988
nhat[292]	0.473053	0	1.00979
nhat[293]	0.475811	0	0.994168
nhat[294]	1.12391	0.104901	2.14293
nhat[295]	0.496816	0	1.08372
nhat[296]	0.573558	0.178133	0.968983
nhat[297]	0.661678	0.242602	1.08075
nhat[298]	2.5885	2.02184	3.15516
nhat[299]	0.405572	0	0.845852
nhat[300]	0.894574	0.333625	1.45552
nhat[301]	0.668566	0.157739	1.17939
nhat[302]	2.3458	1.38108	3.31052
nhat[303]	0.088789	0	0.285851
nhat[304]	0.62392	0.182144	1.06569
nhat[305]	3.6663	2.57192	4.76067
nhat[306]	1.07413	0.305465	1.8428
nhat[307]	0.527412	0.128091	0.926734
nhat[308]	0.62152	0.203082	1.03996
nhat[309]	2.5442	1.98232	3.10607
nhat[310]	1.65831	1.09163	2.225
nhat[311]	0.861138	0.286562	1.43571
nhat[312]	0.777974	0.246694	1.30925
nhat[313]	1.68961	1.24857	2.13066
nhat[314]	0.684981	0.189382	1.18058
nhat[315]	1.75375	1.11336	2.39414
nhat[316]	0.222944	0	0.568575
nhat[317]	0.906805	0.0629897	1.75062
nhat[318]	0.661378	0.140546	1.18221
nhat[319]	1.20156	0.429962	1.97317
nhat[320]	0.971308	0.355788	1.58683
nhat[321]	0.861349	0.255546	1.46715
nhat[322]	0.483498	0	1.01964
nhat[323]	0.856952	0	1.92629
nhat[324]	0.245836	0	0.545998
nhat[325]	0.570738	0.086942	1.05453
nhat[326]	0.27791	0	0.813564
nhat[327]	0.907071	0.29726	1.51688
nhat[328]	1.19844	0.447997	1.94888
nhat[329]	0.602953	0.196487	1.00942
nhat[330]	0.793737	0.309874	1.2776
nhat[331]	0.807377	0.271536	1.34322
nhat[332]	0.922011	0.395862	1.44816
nhat[333]	2.56478	2.11986	3.00971
nhat[334]	1.18383	0.0418513	2.32581
nhat[335]	0.864496	0.305924	1.42307
nhat[336]	0.0980436	0	0.300303
nhat[337]	2.59128	2.05355	3.12901
nhat[338]	2.35843	1.86695	2.84991
nhat[339]	1.50706	1.06075	1.95338
nhat[340]	0.478035	0.0999039	0.856166
nhat[341]	0.519594	0	1.06504
nhat[342]	0.577528	0.098175	1.05688
nhat[343]	0.143056	0	0.398279
nhat[344]	0.724909	0.108052	1.34177
nhat[345]	0.470253	0.0757873	0.864718
nhat[346]	0.842901	0.316941	1.36886
nhat[347]	0.890286	0.233962	1.54661
nhat[348]	1.71458	0.522874	2.90628
nhat[349]	1.06555	0.417342	1.71376
nhat[350]	0.702748	0.261912	1.14358
nhat[351]	1.23647	0.295584	2.17736
nhat[352]	0.122097	0	0.329084
nhat[353]	0.51322	0.077331	0.94911
nhat[354]	0.360652	0	0.85442
nhat[355]	0.543263	0.145087	0.94144
nhat[356]	0.366553	0	0.755688
nhat[357]	2.70879	2.19815	3.21944
nhat[358]	2.46223	2.05453	2.86993
nhat[359]	2.6083	2.1419	3.0747
nhat[360]	0.661589	0.0240146	1.29916
nhat[361]	0.886467	0.360167	1.41277
nhat[362]	0.446424	0	0.939576
nhat[363]	0.459893	0.13301	0.786776
nhat[364]	2.58107	1.91402	3.24812
nhat[365]	0.722278	0.290343	1.15421
nhat[366]	0.85428	0.347437	1.36112
nhat[367]	2.32466	1.88547	2.76385
nhat[368]	0.635506	0.187441	1.08357
nhat[369]	0.721601	0.154652	1.28855
nhat[370]	0.734474	0.176812	1.29214
nhat[371]	1.28992	0.780404	1.79944
nhat[372]	1.01203	0.387345	1.63671
nhat[373]	0.613204	0.211571	1.01484
nhat[374]	0.592969	0	1.23472
nhat[375]	0.413253	0.0749735	0.751533
nhat[376]	0.993465	0.439082	1.54785
nhat[377]	1.09081	0.448261	1.73337
nhat[378]	0.386435	0.0544241	0.718446
nhat[379]	0.0972122	0	0.290835
nhat[380]	2.86625	2.22681	3.50569
nhat[381]	2.45117	1.95036	2.95197
nhat[382]	1.46063	0.474948	2.44631
nhat[383]	2.8262	2.17941	3.473
nhat[384]	0.51853	0.166262	0.870798
nhat[385]	1.68866	0.739103	2.63822
nhat[386]	0.725022	0.309762	1.14028
nhat[387]	0.884733	0.326005	1.44346
nhat[388]	0.773164	0.20534	1.34099
nhat[389]	1.43485	0.951635	1.91806
nhat[390]	0.325799	0	0.671235
nhat[391]	0.74526	0.241462	1.24906
nhat[392]	0.854463	0.323825	1.3851
nhat[393]	1.17106	0.509952	1.83217
nhat[394]	0.863763	0.355907	1.37162
nhat[395]	0.595901	0.211053	0.980749
nhat[396]	0.928486	0.334242	1.52273
nhat[397]	0.6235	0.129547	1.11745
nhat[398]	1.25486	0.824734	1.68498
nhat[399]	0.782402	0.182488	1.38232
nhat[400]	0.42466	0	0.978722
nhat[401]	0.576597	0	1.28789
nhat[402]	2.54958	2.05242	3.04673
nhat[403]	0.625348	0.0744188	1.17628
nhat[404]	2.59468	2.16101	3.02835
nhat[405]	2.8216	2.24777	3.39542
nhat[406]	1.2086	0.16727	2.24993
nhat[407]	1.07091	0.245993	1.89583
nhat[408]	0.72625	0.303402	1.1491
nhat[409]	0.610091	0.219559	1.00062
nhat[410]	2.93482	1.84787	4.02177
nhat[411]	2.43175	2.03676	2.82673
nhat[412]	0.977753	0.426468	1.52904
nhat[413]	0.912732	0.278437	1.54703
nhat[414]	1.08149	0.306501	1.85648
nhat[415]	1.12983	0.404132	1.85553
nhat[416]	3.09063	2.4477	3.73356
nhat[417]	2.14609	1.86989	2.42229
nhat[418]	0.809452	0.274467	1.34444
nhat[419]	1.01224	0.441033	1.58345
nhat[420]	2.797	2.27324	3.32077
nhat[421]	1.55642	0.480498	2.63234
nhat[422]	2.82277	2.27827	3.36728
nhat[423]	1.02465	0.295485	1.75381
nhat[424]	0.6955	0	1.45651
nhat[425]	0.734653	0.189002	1.2803
nhat[426]	1.26629	0.496469	2.03612
nhat[427]	2.87226	2.20495	3.53958
nhat[428]	1.58251	1.05143	2.11358
nhat[429]	2.45159	1.85367	3.04951
nhat[430]	2.48796	1.9373	3.03863
nhat[431]	0.735046	0.169146	1.30095
nhat[432]	0.709127	0.138936	1.27932
nhat[433]	1.40852	0.895804	1.92123
nhat[434]	0.829934	0.171277	1.48859
nhat[435]	1.1267	0.880868	1.37254
nhat[436]	0.597587	0.212165	0.983009
nhat[437]	2.65976	2.02725	3.29227
nhat[438]	2.2461	1.93257	2.55963
nhat[439]	0.632512	0.140251	1.12477
nhat[440]	1.0577	0.415317	1.70007
nhat[441]	2.75367	2.16926	3.33808
nhat[442]	0.594235	0.0779907	1.11048
nhat[443]	2.26323	1.92474	2.60173
nhat[444]	0.711942	0.304354	1.11953
nhat[445]	0.999855	0.328716	1.67099
nhat[446]	0.24038	0	0.540574
nhat[447]	0.987776	0.34141	1.63414
nhat[448]	1.85752	0.402917	3.31212
nhat[449]	1.0091	0.456224	1.56197
nhat[450]	0.713106	0.282027	1.14418
nhat[451]	0.876102	0.34173	1.41047
nhat[452]	0.166352	0	0.375154
nhat[453]	0.710193	0.0493368	1.37105
nhat[454]	3.10334	2.0503	4.15639
nhat[455]	1.65183	1.164	2.13966
nhat[456]	0.276984	0	0.637653
nhat[457]	1.6496	1.03518	2.26401
nhat[458]	0.830529	0.102279	1.55878
nhat[459]	0.413704	0	0.945971
nhat[460]	0.688063	0.225818	1.15031
nhat[461]	0.951884	0.333731	1.57004
nhat[462]	0.768422	0.199277	1.33757
nhat[463]	2.16967	1.89877	2.44058
nhat[464]	1.47987	1.0711	1.88863
nhat[465]	0.643528	0.0570066	1.23005
nhat[466]	0.448311	0	1.02515
nhat[467]	0.628081	0.128986	1.12718
nhat[468]	1.08738	0.264967	1.90979
nhat[469]	0.804828	0.194534	1.41512
nhat[470]	1.38318	0.430285	2.33608
nhat[471]	2.43338	1.97635	2.89042
nhat[472]	0.785263	0.213481	1.35704
nhat[473]	0.662846	0.133768	1.19192
nhat[474]	1.0056	0.419649	1.59156
nhat[475]	1.40371	0.846524	1.9609
nhat[476]	0.784493	0.270877	1.29811
nhat[477]	2.23979	1.86574	2.61385
nhat[478]	0.905943	0.346096	1.46579
nhat[479]	0.95258	0.390022	1.51514
nhat[480]	0.514996	0	1.08129
nhat[481]	2.50076	2.11205	2.88948
nhat[482]	0.684545	0.284938	1.08415
nhat[483]	0.350021	0	0.832704
nhat[484]	1.64389	0.616196	2.67159
nhat[485]	2.70822	2.28709	3.12934
nhat[486]	0.766317	0.330224	1.20241
nhat[487]	1.50734	1.1089	1.90578
nhat[488]	0.988101	0.348096	1.62811
nhat[489]	0.216919	0	0.496314
nhat[490]	1.18486	0.432113	1.93761
nhat[491]	1.48455	1.03969	1.92941
nhat[492]	0.598004	0.129108	1.0669
nhat[493]	0.952356	0	2.03012
nhat[494]	2.97194	2.34491	3.59898
nhat[495]	0.652691	0	1.31803
nhat[496]	0.94279	0.391105	1.49448
nhat[497]	0.752913	0.322905	1.18292
nhat[498]	2.60196	2.06559	3.13833
nhat[499]	0.941466	0.38876	1.49417
nhat[500]	1.19207	0.844685	1.53945
nhat[501]	0.58875	0.150162	1.02734
nhat[502]	0.86707	0.342233	1.39191
nhat[503]	0.599782	0.0713646	1.1282
nhat[504]	3.13207	2.30812	3.95602
nhat[505]	0.42331	0.0623904	0.78423
nhat[506]	0.878647	0.359219	1.39807
nhat[507]	0.575974	0.166388	0.98556
nhat[508]	0.858173	0.262062	1.45428
nhat[509]	0.480662	0	0.968339
nhat[510]	0.778451	0.259589	1.29731
nhat[511]	0.399416	0.05357	0.745263
nhat[512]	2.14139	1.8307	2.45208
nhat[513]	0.812867	0.276466	1.34927
nhat[514]	0.994492	0.459081	1.5299
nhat[515]	2.77803	2.30213	3.25393
nhat[516]	0.678446	0.246271	1.11062
nhat[517]	2.71483	2.03925	3.39042
nhat[518]	0.386646	0.0227979	0.750494
nhat[519]	1.08404	0.473146	1.69494
nhat[520]	0.863313	0.333577	1.39305
nhat[521]	0.698877	0.225362	1.17239
nhat[522]	0.631467	0.194521	1.06841
nhat[523]	2.90145	2.18857	3.61434
nhat[524]	0.974487	0.33949	1.60948
nhat[525]	0.836769	0.298603	1.37494
nhat[526]	0.56846	0.1739	0.96302
nhat[527]	0.466746	0	1.02186
nhat[528]	1.15966	0.918071	1.40124
nhat[529]	0.949944	0.395	1.50489
nhat[530]	0.49367	0	1.04284
nhat[531]	1.1144	0.456873	1.77192
nhat[532]	0.458955	0	0.961912
nhat[533]	0.237239	0	0.598841
nhat[534]	0.435587	0.0837672	0.787407
nhat[535]	0.618706	0.194264	1.04315
nhat[536]	0.143926	0	0.430212
nhat[537]	0.597823	0.16565	1.03
nhat[538]	0.323073	0.0220465	0.6241
nhat[539]	0.994863	0	2.12843
nhat[540]	0.664644	0.237455	1.09183
nhat[541]	0.998903	0.333695	1.66411
nhat[542]	0.490485	0.0644197	0.916551
nhat[543]	0.670748	0.247615	1.09388
nhat[544]	0.85017	0.30445	1.39589
nhat[545]	0.935957	0.416615	1.4553
nhat[546]	2.89521	2.28288	3.50753
nhat[547]	2.80016	2.03285	3.56747
nhat[548]	0.459701	0	0.96814
nhat[549]	0.729227	0.191085	1.26737
nhat[550]	0.41065	0	0.907576
nhat[551]	0.810768	0.254969	1.36657
nhat[552]	0.89892	0.356195	1.44165
nhat[553]	2.593	1.56165	3.62435
nhat[554]	3.03578	2.41804	3.65353
nhat[555]	0.104897	0	0.287906
nhat[556]	0.823129	0.28909	1.35717
nhat[557]	0.799607	0.290525	1.30869
nhat[558]	0.858567	0.290977	1.42616
nhat[559]	0.445189	0	1.0877
nhat[560]	0.313186	0	0.682381
nhat[561]	0.9692	0.418413	1.51999
nhat[562]	1.07007	0.426609	1.71353
nhat[563]	1.05002	0.408165	1.69188
nhat[564]	0.481993	0.148906	0.81508
nhat[565]	0.403554	0.015809	0.791299
nhat[566]	2.52006	1.93716	3.10295
nhat[567]	0.954065	0.417331	1.4908
nhat[568]	0.961567	0.408386	1.51475
nhat[569]	0.835084	0.296235	1.37393
nhat[570]	0.749633	0.233676	1.26559
nhat[571]	0.881165	0.356009	1.40632
nhat[572]	0.669096	0.22541	1.11278
nhat[573]	0.757417	0.171997	1.34284
nhat[574]	1.04093	0.337759	1.7441
nhat[575]	3.19877	2.41355	3.98399
nhat[576]	3.40065	1.97242	4.82889
nhat[577]	0.721684	0.108009	1.33536
nhat[578]	0.692633	0.276957	1.10831
nhat[579]	0.570225	0.0311752	1.10927
nhat[580]	3.00274	2.41753	3.58796
nhat[581]	0.831051	0.313535	1.34857
nhat[582]	1.48044	1.04734	1.91353
nhat[583]	0.52818	0.189692	0.866669
nhat[584]	0.342988	0	0.739515
nhat[585]	0.660415	0.118533	1.2023
nhat[586]	0.196136	0	0.399571
nhat[587]	0.398975	0.0698562	0.728093
nhat[588]	0.501312	0.111852	0.890771
nhat[589]	0.44531	0.009794	0.880826
nhat[590]	1.38819	0.990613	1.78578
nhat[591]	0.956926	0.421475	1.49238
nhat[592]	0.887138	0.130147	1.64413
nhat[593]	0.39881	0.0216079	0.776012
nhat[594]	0.756873	0.327446	1.1863
nhat[595]	0.95491	0.278243	1.63158
nhat[596]	0.902112	0.385051	1.41917
nhat[597]	0.42293	0.0300673	0.815793
nhat[598]	0.243649	0	0.525817
nhat[599]	0.474274	0.156253	0.792295
nhat[600]	0.715782	0.235066	1.1965
nhat[601]	0.197087	0	0.405453
nhat[602]	0.398133	0.0135747	0.78269
nhat[603]	2.86125	2.31878	3.40372
nhat[604]	1.00886	0.219552	1.79818
nhat[605]	0.529066	0	1.05972
nhat[606]	0.676549	0.268066	1.08503
nhat[607]	0.228437	0	0.488459
nhat[608]	1.26164	0.399842	2.12344
nhat[609]	0.526986	0.103941	0.950032
nhat[610]	0.535896	0.0270778	1.04471
nhat[611]	0.658246	0.255259	1.06123
nhat[612]	1.64006	0.235054	3.04506
nhat[613]	0.65705	0.259117	1.05498
nhat[614]	0.958203	0.184957	1.73145
nhat[615]	0.605168	0.132369	1.07797
nhat[616]	0.841787	0	1.79006
nhat[617]	0.632273	0.218494	1.04605
nhat[618]	1.38815	0.976063	1.80024
nhat[619]	0.609585	0.2208	0.998371
nhat[620]	0.814161	0.289964	1.33836
nhat[621]	1.15285	0.297555	2.00815
nhat[622]	2.54262	1.98242	3.10282
nhat[623]	2.06452	1.90592	2.22312
nhat[624]	0.953271	0.290152	1.61639
nhat[625]	0.861777	0.300004	1.42355
nhat[626]	1.11052	0.495811	1.72522
nhat[627]	0.746729	0.134996	1.35846
nhat[628]	0.731357	0.276097	1.18662
nhat[629]	3.11562	2.12274	4.1085
nhat[630]	1.63402	0.884384	2.38365
nhat[631]	0.703423	0.198597	1.20825
nhat[632]	0.612568	0.171059	1.05408
nhat[633]	0.530571	0.0351246	1.02602
nhat[634]	0.761066	0.225703	1.29643
nhat[635]	0.658391	0.257498	1.05928
nhat[636]	0.354451	0	0.817099
nhat[637]	0.966719	0.265404	1.66803
nhat[638]	2.88682	2.37872	3.39492
nhat[639]	2.93513	2.30786	3.56241
nhat[640]	2.32852	1.87687	2.78017
nhat[641]	2.4585	2.00919	2.90781
nhat[642]	0.462484	0.0765875	0.848381
nhat[643]	0.885304	0.359261	1.41135
nhat[644]	0.161407	0	0.423016
nhat[645]	0.650181	0.257368	1.04299
nhat[646]	0.658428	0.257751	1.0591
nhat[647]	0.316982	0	0.913982
nhat[648]	2.27437	1.81759	2.73116
nhat[649]	0.666863	0.116754	1.21697
nhat[650]	2.60569	2.07597	3.13541
nhat[651]	0.432641	0	0.876497
nhat[652]	0.802158	0.0211046	1.58321
nhat[653]	2.82966	2.29011	3.3692
nhat[654]	1.08032	0.902385	1.25826
nhat[655]	0.507726	0.0956311	0.919822
nhat[656]	3.79888	2.13644	5.46133
nhat[657]	0.655718	0.261629	1.04981
nhat[658]	0.687683	0.262623	1.11274
nhat[659]	0.510314	0.0697394	0.950889
nhat[660]	2.64413	2.2541	3.03415
nhat[661]	1.53251	1.15631	1.90872
nhat[662]	0.456691	0.113374	0.800008
nhat[663]	0.691157	0.203536	1.17878
nhat[664]	0.716854	0.206865	1.22684
nhat[665]	0.674813	0.0950906	1.25454
nhat[666]	2.24467	1.85733	2.63202
nhat[667]	0.947155	0.233857	1.66045
nhat[668]	0.411919	0	0.872192
nhat[669]	0.65893	0	1.39802
nhat[670]	2.55125	1.82765	3.27485
nhat[671]	0.651335	0.228963	1.07371
nhat[672]	0.705881	0.29835	1.11341
nhat[673]	0.834614	0.302007	1.36722
nhat[674]	0.760375	0.18678	1.33397
nhat[675]	0.497066	0.0615887	0.932544
nhat[676]	0.585853	0	1.22864
nhat[677]	3.87205	2.67676	5.06734
nhat[678]	0.626762	0	1.28217
nhat[679]	2.61976	2.07578	3.16374
nhat[680]	0.892849	0.300165	1.48553
nhat[681]	1.14917	0.529615	1.76873
nhat[682]	3.05917	1.92212	4.19621
nhat[683]	0.708911	0	1.44721
nhat[684]	0.639732	0.207537	1.07193
nhat[685]	0.786005	0.0447619	1.52725
nhat[686]	0.262757	0	0.563322
nhat[687]	0.558525	0.143692	0.973358
nhat[688]	2.64052	2.19679	3.08426
nhat[689]	0.840841	0.207043	1.47464
nhat[690]	0.509913	0.125975	0.893851
nhat[691]	1.33835	0.170765	2.50593
nhat[692]	1.18386	0.471319	1.89641
nhat[693]	0.870456	0.338877	1.40203
nhat[694]	0.191345	0	0.468662
nhat[695]	0.506834	0.115293	0.898376
nhat[696]	0.306682	0	0.687068
nhat[697]	2.92135	2.16474	3.67796
nhat[698]	0.890306	0.193812	1.5868
nhat[699]	0.474419	0	1.05274
nhat[700]	0.226789	0	0.62324
nhat[701]	0.607379	0.19888	1.01588
nhat[702]	3.20043	2.5748	3.82605
nhat[703]	1.33619	0.917641	1.75474
nhat[704]	0.829202	0	1.82506
nhat[705]	0.853068	0.315345	1.39079
nhat[706]	0.657261	0.230185	1.08434
nhat[707]	1.49569	0.467475	2.52391
nhat[708]	1.1052	0.319862	1.89055
nhat[709]	0.865262	0.334289	1.39623
nhat[710]	0.665027	0.223889	1.10616
nhat[711]	0.652689	0.17053	1.13485
nhat[712]	1.06313	0.896352	1.2299
nhat[713]	1.92877	1.4083	2.44924
nhat[714]	0.632178	0.0862498	1.17811
nhat[715]	0.854709	0.325815	1.3836
nhat[716]	2.60788	1.74564	3.47013
nhat[717]	0.276654	0	0.572504
nhat[718]	0.73096	0.251792	1.21013
nhat[719]	0.703431	0.244434	1.16243
nhat[720]	2.31945	1.20641	3.43249
nhat[721]	0.724742	0.197305	1.25218
nhat[722]	0.317699	0	0.853781
nhat[723]	0.28274	0	0.653595
nhat[724]	0.946477	0.394072	1.49888
nhat[725]	0.451531	0.0870148	0.816047
nhat[726]	1.32276	0.46007	2.18545
nhat[727]	0.728125	0.235631	1.22062
nhat[728]	0.647932	0.209177	1.08669
nhat[729]	0.850928	0.228473	1.47338
nhat[730]	1.08243	0.428565	1.7363
nhat[731]	0.503843	0.0949612	0.912726
nhat[732]	2.27789	1.47543	3.08036
nhat[733]	0.548654	0	1.1015
nhat[734]	0.905174	0.363756	1.44659
nhat[735]	0.742761	0.326987	1.15854
nhat[736]	0.288619	0	0.648441
nhat[737]	2.62877	2.23863	3.01891
nhat[738]	0.668409	0.00417304	1.33265
nhat[739]	1.14588	0.873245	1.41851
nhat[740]	3.41119	2.17865	4.64373
nhat[741]	1.15856	0.383489	1.93363
nhat[742]	2.5814	1.97569	3.1871
nhat[743]	0.657527	0.155068	1.15999
nhat[744]	0.481876	0.0817451	0.882007
nhat[745]	0.748672	0.326788	1.17056
nhat[746]	0.61039	0.204395	1.01638
nhat[747]	3.20253	1.98453	4.42052
nhat[748]	0.579976	0.131265	1.02869
nhat[749]	1.21128	0.43182	1.99075
nhat[750]	1.10529	0.463556	1.74702
nhat[751]	1.26474	0.786925	1.74256
nhat[752]	0.476473	0	1.01722
nhat[753]	0.72638	0.273139	1.17962
nhat[754]	2.52215	1.9521	3.09221
nhat[755]	0.863851	0.063262	1.66444
nhat[756]	1.01846	0.109855	1.92707
nhat[757]	0.663215	0.232362	1.09407
nhat[758]	0.65038	0.22955	1.07121
nhat[759]	1.01425	0.317446	1.71105
nhat[760]	1.63992	1.22556	2.05427
nhat[761]	2.08163	1.91529	2.24797
nhat[762]	0.428231	0.106563	0.749899
nhat[763]	0.863135	0.339969	1.3863
nhat[764]	0.813374	0.286368	1.34038
nhat[765]	0.345873	0	0.725323
nhat[766]	1.62977	1.20308	2.05646
nhat[767]	0.618608	0.173973	1.06324
nhat[768]	3.24928	2.45575	4.0428
nhat[769]	0.615602	0.222731	1.00847
nhat[770]	2.38423	1.89709	2.87138
nhat[771]	1.46586	0.129195	2.80253
nhat[772]	1.7399	1.15592	2.32387
nhat[773]	0.557877	0.108111	1.00764
nhat[774]	0.954597	0.167472	1.74172
nhat[775]	0.74815	0.316621	1.17968
nhat[776]	1.00688	0.350902	1.66286
nhat[777]	0.816674	0.239886	1.39346
nhat[778]	1.01289	0.476158	1.54962
nhat[779]	0.655899	0.162793	1.14901
nhat[780]	0.446691	0.0171292	0.876253
nhat[781]	1.62911	1.19319	2.06502
nhat[782]	0.640156	0.152963	1.12735
nhat[783]	0.788167	0.272419	1.30391
nhat[784]	0.326444	0	0.731197
nhat[785]	1.01226	0.402503	1.62201
nhat[786]	0.0627278	0	0.209366
nhat[787]	0.513992	0.173334	0.85465
nhat[788]	0.853918	0.336394	1.37144
nhat[789]	1.65283	1.09085	2.21482
nhat[790]	0.843695	0.304511	1.38288
nhat[791]	1.15723	0.53643	1.77804
nhat[792]	1.66732	1.16326	2.17139
nhat[793]	0.490099	0.0584079	0.921791
nhat[794]	1.06537	0.278379	1.85237
nhat[795]	2.47331	1.87466	3.07195
nhat[796]	2.86212	2.30125	3.423
nhat[797]	3.07226	2.32084	3.82368
nhat[798]	1.53777	0.544541	2.53099
nhat[799]	0.211062	0	0.576385
nhat[800]	2.97363	2.42291	3.52434
nhat[801]	2.294	1.95821	2.62979
nhat[802]	0.689925	0.181834	1.19802
nhat[803]	0.809923	0.166945	1.4529
nhat[804]	1.12674	0.479546	1.77394
nhat[805]	3.49895	2.27885	4.71905
nhat[806]	4.39518	2.47704	6.31332
nhat[807]	3.01623	2.32024	3.71222
nhat[808]	2.02871	1.13082	2.9266
nhat[809]	2.76676	2.24875	3.28476
nhat[810]	0.747138	0.182467	1.31181
nhat[811]	0.273334	0.0103954	0.536274
nhat[812]	0.45901	0	1.02198
nhat[813]	0.788466	0.177043	1.39989
nhat[814]	1.23348	0.418735	2.04822
nhat[815]	1.14258	0.525737	1.75943
nhat[816]	0.77389	0	1.7219
nhat[817]	0.815349	0.332628	1.29807
nhat[818]	2.76473	1.97773	3.55172
nhat[819]	1.09058	0.448295	1.73286
nhat[820]	0.273487	0	0.646591
nhat[821]	1.76684	0.902761	2.63092
nhat[822]	1.43571	1.00937	1.86205
nhat[823]	3.5011	2.08781	4.91439
nhat[824]	0.817507	0.277551	1.35746
nhat[825]	0.699793	0.222914	1.17667
nhat[826]	3.22451	2.4282	4.02081
nhat[827]	0.797242	0.286368	1.30812
nhat[828]	0.865732	0.221839	1.50962
nhat[829]	0.248708	0	0.579286
nhat[830]	1.37381	0.909302	1.83831
nhat[831]	0.669834	0.194761	1.14491
nhat[832]	0.439428	0.0831381	0.795717
nhat[833]	2.22222	1.89665	2.54778
nhat[834]	0.642947	0.197303	1.08859
nhat[835]	0.748507	0.232926	1.26409
nhat[836]	0.602131	0.216756	0.987505
nhat[837]	1.52088	0.82883	2.21292
nhat[838]	0.669479	0.273543	1.06542
nhat[839]	1.77734	1.23313	2.32154
nhat[840]	0.261228	0.00152321	0.520932
nhat[841]	0.549386	0.038213	1.06056
nhat[842]	1.69447	0.643902	2.74503
nhat[843]	0.593515	0.110606	1.07642
nhat[844]	0.627735	0.211119	1.04435
nhat[845]	0.345134	0	0.959555
nhat[846]	0.527834	0	1.09481
nhat[847]	0.671756	0.225588	1.11792
nhat[848]	1.19445	0.361853	2.02705
nhat[849]	0.589096	0	1.30548
nhat[850]	0.990152	0.424597	1.55571
nhat[851]	0.433679	0.0623832	0.804974
nhat[852]	2.91658	2.37957	3.45359
nhat[853]	0.751862	0.219813	1.28391
nhat[854]	0.71809	0.160991	1.27519
nhat[855]	0.655091	0.260851	1.04933
nhat[856]	0.928393	0.125213	1.73157
nhat[857]	0.726676	0.300969	1.15238
nhat[858]	0.758382	0.259335	1.25743
nhat[859]	1.8921	0.685549	3.09865
nhat[860]	3.20052	1.86183	4.53921
nhat[861]	0.970415	0.449356	1.49147
nhat[862]	0.262436	0	0.553386
nhat[863]	0.53019	0.0765456	0.983834
nhat[864]	0.852359	0.332308	1.37241
nhat[865]	0.404787	0.010598	0.798977
nhat[866]	0.717313	0.251138	1.18349
nhat[867]	0.0631164	0	0.220534
nhat[868]	0.567941	0	1.20322
nhat[869]	0.980581	0.331931	1.62923
nhat[870]	2.83598	1.89442	3.77754
nhat[871]	0.620285	0.229372	1.0112
nhat[872]	1.18053	0.237211	2.12386
nhat[873]	0.894935	0.295157	1.49471
nhat[874]	2.55374	2.00161	3.10587
nhat[875]	0.862999	0.164764	1.56123
nhat[876]	0.75694	0.198851	1.31503
nhat[877]	2.7074	1.98609	3.42872
nhat[878]	2.66304	2.22795	3.09814
nhat[879]	0.301745	0	0.625254
nhat[880]	0.650942	0.231616	1.07027
nhat[881]	0.505607	0.0804506	0.930763
nhat[882]	1.43098	0.895998	1.96597
nhat[883]	0.981856	0.421349	1.54236
nhat[884]	0.735915	0.21809	1.25374
nhat[885]	0.592863	0.0480771	1.13765
nhat[886]	0.599463	0	1.20611
nhat[887]	0.72967	0	1.59431
nhat[888]	0.564586	0.151635	0.977538
nhat[889]	0.831099	0.266065	1.39613
nhat[890]	1.66835	1.1029	2.2338
nhat[891]	2.88919	2.35441	3.42396
nhat[892]	0.0934561	0	0.312518
nhat[893]	0.629554	0	1.28389
nhat[894]	0.600216	0.193405	1.00703
nhat[895]	0.917505	0.401619	1.43339
nhat[896]	0.976203	0.433076	1.51933
nhat[897]	0.412667	0	0.972397
nhat[898]	1.17828	0	2.40395
nhat[899]	2.50405	1.98152	3.02658
nhat[900]	2.91267	2.40675	3.41858
nhat[901]	0.75629	0.326808	1.18577
nhat[902]	0.982572	0.19378	1.77136
nhat[903]	0.937505	0.270642	1.60437
nhat[904]	0.947012	0.287218	1.60681
nhat[905]	2.29845	1.92186	2.67504
nhat[906]	1.71944	0.792007	2.64687
nhat[907]	0.684452	0.190033	1.17887
nhat[908]	0.445864	0	0.944608
nhat[909]	0.593523	0	1.28705
nhat[910]	2.07322	0.944988	3.20146
nhat[911]	0.933314	0.173931	1.6927
nhat[912]	0.44398	0.0409076	0.847053
nhat[913]	0.629553	0.182869	1.07624
nhat[914]	0.664902	0.257778	1.07203
nhat[915]	2.44739	1.87453	3.02026
nhat[916]	0.671928	0.270352	1.0735
nhat[917]	0.965136	0.428882	1.50139
nhat[918]	0.625533	0.234641	1.01643
nhat[919]	0.608678	0.202423	1.01493
nhat[920]	1.57301	0.608028	2.53799
nhat[921]	0.750711	0.208117	1.2933
nhat[922]	2.95295	1.79714	4.10876
nhat[923]	0.507679	0.164173	0.851184
nhat[924]	2.57209	2.00104	3.14313
nhat[925]	0.41577	0.0308491	0.800692
nhat[926]	0.394745	0.0654194	0.72407
nhat[927]	0.84155	0.35597	1.32713
nhat[928]	1.71045	1.18959	2.23131
nhat[929]	0.667783	0	1.34469
nhat[930]	0.670278	0.145361	1.19519
nhat[931]	0.882717	0.349494	1.41594
nhat[932]	0.416547	0.0123079	0.820785
nhat[933]	0.773297	0.244441	1.30215
nhat[934]	0.33147	0	0.720074
nhat[935]	1.94795	1.38987	2.50603
nhat[936]	0.36707	0.0155919	0.718547
nhat[937]	0.290087	0	0.591685
nhat[938]	0.638621	0.249658	1.02758
nhat[939]	0.921374	0.385394	1.45736
nhat[940]	0.646305	0	1.43852
nhat[941]	0.766016	0.152235	1.3798
nhat[942]	0.87556	0.342806	1.40831
nhat[943]	0.407653	0	0.851071
nhat[944]	0.928244	0.372463	1.48402
nhat[945]	1.62576	1.02449	2.22704
nhat[946]	0.885175	0.378193	1.39216
nhat[947]	0.648	0	1.32282
nhat[948]	0.730045	0.310143	1.14995
nhat[949]	3.54131	2.60434	4.47828
nhat[950]	0.300554	0	0.759489
nhat[951]	0.896215	0.21396	1.57847
nhat[952]	0.572316	0.149416	0.995216
nhat[953]	0.667996	0.230778	1.10521
nhat[954]	0.838257	0.320119	1.3564
nhat[955]	2.72769	2.16895	3.28642
nhat[956]	0.661228	0.22063	1.10183
nhat[957]	0.611833	0.149543	1.07412
nhat[958]	0.993199	0.297695	1.6887
nhat[959]	0.715458	0.0806906	1.35023
nhat[960]	0.567439	0.113263	1.02161
nhat[961]	0.984513	0.426944	1.54208
nhat[962]	0.848503	0.245152	1.45185
nhat[963]	2.67736	1.65047	3.70426
nhat[964]	1.64492	1.24714	2.04269
nhat[965]	0.302653	0	0.751363
nhat[966]	2.34789	1.98925	2.70653
nhat[967]	0.836994	0.256931	1.41706
nhat[968]	2.60395	2.18365	3.02424
nhat[969]	0.442374	0	0.893227
nhat[970]	1.73347	0.589006	2.87794
nhat[971]	1.79257	1.31455	2.27059
nhat[972]	0.48414	0.142437	0.825844
nhat[973]	2.76548	1.98612	3.54483
nhat[974]	0.904898	0.359453	1.45034
nhat[975]	0.671719	0.146944	1.19649
nhat[976]	2.89829	2.24913	3.54744
nhat[977]	0.783949	0.26661	1.30129
nhat[978]	0.667486	0.145442	1.18953
nhat[979]	0.886051	0.257498	1.5146
nhat[980]	2.39959	1.98306	2.81613
nhat[981]	0.666943	0.231082	1.1028
nhat[982]	0.45342	0.122922	0.783918
nhat[983]	0.915481	0.303984	1.52698
nhat[984]	0.610414	0.221844	0.998985
nhat[985]	0.517994	0.110344	0.925643
nhat[986]	0.836156	0.327166	1.34515
nhat[987]	2.99949	2.4442	3.55478
nhat[988]	0.333777	0	0.720206
nhat[989]	0.260038	0	0.671607
nhat[990]	0.89487	0.374559	1.41518
nhat[991]	0.310577	0	0.918928
nhat[992]	0.811666	0.000255953	1.62308
nhat[993]	1.72136	1.14535	2.29737
nhat[994]	0.569002	0.143635	0.994369
nhat[995]	0.75111	0.225849	1.27637
nhat[996]	0.791941	0.0914411	1.49244
nhat[997]	0.981853	0.445084	1.51862
nhat[998]	1.08151	0.439206	1.72381
nhat[999]	0.650095	0.0245721	1.27562
nhat[1000]	0.24462	0	0.628408
nhat[1001]	0.922794	0.411166	1.43442
nhat[1002]	0.759643	0.229448	1.28984
nhat[1003]	1.16046	0.117086	2.20384
nhat[1004]	0.488694	0	1.06266
nhat[1005]	1.01193	0.358637	1.66523
nhat[1006]	0.906827	0.282457	1.5312
nhat[1007]	0.747274	0.315913	1.17863
nhat[1008]	2.75684	2.32421	3.18947
nhat[1009]	0.921204	0.411822	1.43059
nhat[1010]	0.701165	0.272051	1.13028
nhat[1011]	0.252897	0.000628933	0.505164
nhat[1012]	0.304066	0.00882104	0.599311
nhat[1013]	0.400269	0	0.860592
nhat[1014]	0.642749	0.251328	1.03417
nhat[1015]	2.25305	1.47822	3.02789
nhat[1016]	0.433791	0	0.982263
nhat[1017]	0.351059	0.0277449	0.674373
nhat[1018]	2.15954	1.26882	3.05025
nhat[1019]	1.10503	0.460803	1.74926
nhat[1020]	1.03595	0.310682	1.76122
nhat[1021]	1.18982	0.394431	1.98521
nhat[1022]	1.74661	0.684029	2.80919
nhat[1023]	0.660504	0.076394	1.24461
nhat[1024]	0.634143	0.245683	1.0226
nhat[1025]	0.936301	0.228061	1.64454
nhat[1026]	1.12686	0.37847	1.87525
nhat[1027]	0.572932	0.0449881	1.10088
nhat[1028]	0.615068	0.160081	1.07005
nhat[1029]	2.23004	1.81681	2.64327
nhat[1030]	0.782603	0.220637	1.34457
nhat[1031]	1.07428	0.386584	1.76197
nhat[1032]	0.715185	0.236384	1.19399
nhat[1033]	1.17177	0	2.39305
nhat[1034]	0.369265	0.0642341	0.674295
nhat[1035]	0.821752	0.0412714	1.60223
nhat[1036]	1.96163	1.42544	2.49782
nhat[1037]	0.963701	0.305493	1.62191
nhat[1038]	1.51875	1.15958	1.87792
nhat[1039]	1.06175	0.393425	1.73007
nhat[1040]	0.580154	0.197169	0.963138
nhat[1041]	2.69846	1.98944	3.40747
nhat[1042]	0.336981	0	0.732835
nhat[1043]	0.400955	0	0.867559
nhat[1044]	0.11814	0	0.399667
nhat[1045]	0.259097	0	0.621422
nhat[1046]	0.117896	0	0.366818
nhat[1047]	1.04474	0.403849	1.68563
nhat[1048]	1.48154	0.752107	2.21097
nhat[1049]	0.599984	0.138266	1.0617
nhat[1050]	2.32794	1.67111	2.98477
nhat[1051]	0.64854	0.243683	1.0534
nhat[1052]	0.696198	0.233883	1.15851
nhat[1053]	1.16368	0.151065	2.17629
nhat[1054]	0.439658	0	0.898838
nhat[1055]	0.505343	0.11187	0.898816
nhat[1056]	0.363696	0	0.80118
nhat[1057]	0.592157	0.165939	1.01837
nhat[1058]	2.75661	2.18837	3.32485
nhat[1059]	2.3437	1.86203	2.82538
nhat[1060]	0.610492	0	1.36056
nhat[1061]	1.13874	0.837799	1.43968
nhat[1062]	1.8116	1.29104	2.33217
nhat[1063]	0.714971	0.168941	1.261
nhat[1064]	0.691131	0.195497	1.18677
nhat[1065]	0.900248	0.371648	1.42885
nhat[1066]	0.529676	0.186136	0.873216
nhat[1067]	0.557406	0.189721	0.925092
nhat[1068]	2.2798	1.76412	2.79548
nhat[1069]	1.52509	0.870679	2.17951
nhat[1070]	0.3359	0	0.748505
nhat[1071]	0.677059	0.238535	1.11558
nhat[1072]	1.97386	1.26703	2.6807
nhat[1073]	0.539987	0.077445	1.00253
nhat[1074]	0.414523	0.0245007	0.804546
nhat[1075]	1.20353	0.418276	1.98879
nhat[1076]	0.812825	0.301833	1.32382
nhat[1077]	2.55811	1.94266	3.17356
nhat[1078]	0.71924	0.300294	1.13819
nhat[1079]	0.339315	0	0.774741
nhat[1080]	0.768301	0.322787	1.21382
nhat[1081]	1.77204	1.25307	2.29101
nhat[1082]	0.749695	0.177164	1.32223
nhat[1083]	1.42273	1.08682	1.75864
nhat[1084]	0.669948	0.240081	1.09982
nhat[1085]	0.863353	0.333705	1.393
nhat[1086]	2.04634	0.596887	3.4958
nhat[1087]	0.438531	0.113312	0.763751
nhat[1088]	2.74161	1.11125	4.37198
nhat[1089]	0.713894	0.295839	1.13195
nhat[1090]	0.804857	0.253865	1.35585
nhat[1091]	0.592411	0.119484	1.06534
nhat[1092]	1.99105	0.512291	3.46982
nhat[1093]	0.496385	0.0331092	0.959661
nhat[1094]	0.600102	0.0102835	1.18992
nhat[1095]	0.828298	0.274659	1.38194
nhat[1096]	1.88323	0.452034	3.31442
nhat[1097]	3.0669	2.42295	3.71084
nhat[1098]	2.47047	1.80023	3.1407
nhat[1099]	0.695697	0.0599729	1.33142
nhat[1100]	0.447844	0	0.903339
nhat[1101]	1.11798	0.50049	1.73547
nhat[1102]	0.459099	0	1.02877
nhat[1103]	0.691297	0	1.49841
nhat[1104]	0.58341	0.158203	1.00862
nhat[1105]	0.810399	0.299259	1.32154
nhat[1106]	0.278944	0.0105456	0.547343
nhat[1107]	2.09031	1.85873	2.32189
nhat[1108]	0.755246	0.272175	1.23832
nhat[1109]	0.681401	0	1.3889
nhat[1110]	1.71358	0.619891	2.80727
nhat[1111]	0.791546	0.211702	1.37139
nhat[1112]	0.927863	0	1.8876
nhat[1113]	0.382634	0	0.799797
nhat[1114]	1.05273	0.380879	1.72457
nhat[1115]	0.901612	0.267035	1.53619
nhat[1116]	2.30038	1.83532	2.76543
nhat[1117]	1.17385	0.372658	1.97503
nhat[1118]	0.628575	0.12841	1.12874
nhat[1119]	0.762564	0.169048	1.35608
nhat[1120]	1.49792	0.510477	2.48536
nhat[1121]	0.598031	0.179008	1.01705
nhat[1122]	0.861718	0.352807	1.37063
nhat[1123]	0.898332	0.0222485	1.77442
nhat[1124]	0.930221	0.410368	1.45007
nhat[1125]	2.80936	2.18238	3.43634
nhat[1126]	0.696894	0.236327	1.15746
nhat[1127]	0.823684	0.315481	1.33189
nhat[1128]	0.434537	0.0469349	0.822139
nhat[1129]	1.49529	1.04344	1.94713
nhat[1130]	0.885572	0.198333	1.57281
nhat[1131]	0.571799	0	1.30221
nhat[1132]	1.15831	0.254948	2.06167
nhat[1133]	1.09265	0.477474	1.70782
nhat[1134]	2.63571	2.10531	3.16612
nhat[1135]	0.64049	0.233448	1.04753
nhat[1136]	0.675543	0.267883	1.0832
nhat[1137]	0.685344	0.115187	1.2555
nhat[1138]	1.80716	0.802183	2.81213
nhat[1139]	0.412466	0.000175608	0.824756
nhat[1140]	0.642122	0.0957086	1.18853
nhat[1141]	0.883137	0.363611	1.40266
nhat[1142]	1.61464	0.914994	2.31428
nhat[1143]	0.123084	0	0.327174
nhat[1144]	3.52448	2.3271	4.72185
nhat[1145]	0.419528	0.0290729	0.809982
nhat[1146]	0.871963	0.34804	1.39588
nhat[1147]	0.861298	0.255052	1.46754
nhat[1148]	2.62452	2.19343	3.0556
nhat[1149]	0.517266	0.146411	0.888121
nhat[1150]	0.599467	0	1.24655
nhat[1151]	0.59722	0.212018	0.982422
nhat[1152]	1.22798	0.161821	2.29414
nhat[1153]	2.05356	1.91069	2.19644
nhat[1154]	0.320411	0	0.663449
nhat[1155]	0.579907	0.12703	1.03278
nhat[1156]	0.632299	0.0697581	1.19484
nhat[1157]	0.286275	0	0.620816
nhat[1158]	0.850967	0.150922	1.55101
nhat[1159]	2.77026	2.22829	3.31224
nhat[1160]	0.30813	0	0.725065
nhat[1161]	0.61588	0.193926	1.03783
nhat[1162]	0.0479225	0	0.171692
nhat[1163]	0.719487	0.297753	1.14122
nhat[1164]	0.703087	0.0680911	1.33808
nhat[1165]	1.48808	0.589454	2.3867
nhat[1166]	0.911676	0.211115	1.61224
nhat[1167]	0.655285	0.258694	1.05188
nhat[1168]	2.78723	1.82023	3.75422
nhat[1169]	1.43485	0.860371	2.00933
nhat[1170]	1.14665	0.810904	1.48241
nhat[1171]	0.962599	0.450083	1.47512
nhat[1172]	1.69328	1.25996	2.1266
nhat[1173]	0.646488	0.128542	1.16443
nhat[1174]	0.685511	0.146207	1.22482
nhat[1175]	0.766411	0.283694	1.24913
nhat[1176]	2.9658	2.14583	3.78578
nhat[1177]	0.959829	0.40987	1.50979
nhat[1178]	0.899419	0.138073	1.66077
nhat[1179]	0.787973	0	2.37324
nhat[1180]	2.37746	1.91462	2.84029
nhat[1181]	0.820019	0.268513	1.37152
nhat[1182]	0.653586	0.168215	1.13896
nhat[1183]	0.108162	0	0.330115
nhat[1184]	0.593708	0.185877	1.00154
nhat[1185]	1.74576	1.10108	2.39043
nhat[1186]	2.55544	2.1781	2.93279
nhat[1187]	0.630458	0.137951	1.12296
nhat[1188]	2.60714	2.07919	3.13509
nhat[1189]	1.01606	0.473115	1.55901
nhat[1190]	0.573082	0	1.19283
nhat[1191]	0.758344	0.221296	1.29539
nhat[1192]	0.685131	0.144858	1.2254
nhat[1193]	0.760201	0.144095	1.37631
nhat[1194]	0.865343	0.289894	1.44079
nhat[1195]	0.495009	0.00155276	0.988465
nhat[1196]	0.39231	0.0385274	0.746092
nhat[1197]	0.657159	0.225587	1.08873
nhat[1198]	0.37361	0	0.797615
nhat[1199]	0.819769	0.195515	1.44402
nhat[1200]	0.589955	0.10712	1.07279
nhat[1201]	0.501205	0.0901957	0.912214
nhat[1202]	0.719758	0	1.56231
nhat[1203]	0.366859	0	0.81413
nhat[1204]	0.47283	0.050549	0.895112
nhat[1205]	0.771362	0.320041	1.22268
nhat[1206]	0.506128	0.0772	0.935056
nhat[1207]	2.69596	1.93034	3.46158
nhat[1208]	0.558951	0.201497	0.916405
nhat[1209]	0.542081	0.0307802	1.05338
nhat[1210]	1.06936	0.908618	1.2301
nhat[1211]	0.447847	0	1.00975
nhat[1212]	1.86425	1.33418	2.39432
nhat[1213]	0.666929	0.182626	1.15123
nhat[1214]	0.770091	0.266576	1.27361
nhat[1215]	0.94415	0.150145	1.73815
nhat[1216]	0.711521	0.247059	1.17598
nhat[1217]	1.59672	0.921221	2.27223
nhat[1218]	2.68012	2.09752	3.26272
nhat[1219]	0.741184	0.176073	1.30629
nhat[1220]	0.562221	0.174241	0.950202
nhat[1221]	0.907741	0.16207	1.65341
nhat[1222]	0.660825	0.140631	1.18102
nhat[1223]	1.44491	0.269828	2.61999
nhat[1224]	0.286943	0	0.794008
nhat[1225]	0.497077	0.104524	0.88963
nhat[1226]	0.603963	0.19361	1.01432
nhat[1227]	0.848776	0.333824	1.36373
nhat[1228]	0.641966	0.205288	1.07864
nhat[1229]	0.822777	0.234448	1.41111
nhat[1230]	0.90454	0	1.86936
nhat[1231]	0.915653	0.228614	1.60269
nhat[1232]	0.625845	0.199058	1.05263
nhat[1233]	0.76011	0.16955	1.35067
nhat[1234]	0.859597	0.296382	1.42281
nhat[1235]	1.45025	1.06657	1.83392
nhat[1236]	0.993903	0.458159	1.52965
nhat[1237]	0.382963	0	0.81609
nhat[1238]	0.595327	0.136169	1.05449
nhat[1239]	0.521253	0.0877807	0.954725
nhat[1240]	0.419462	0	0.968924
nhat[1241]	0.825462	0.0263948	1.62453
nhat[1242]	0.622381	0.20469	1.04007
nhat[1243]	2.68814	2.12203	3.25424
nhat[1244]	0.290129	0	0.656775
nhat[1245]	0.386968	0	0.856474
nhat[1246]	0.953328	0.397204	1.50945
nhat[1247]	0.120298	0	0.325226
nhat[1248]	0.590844	0.16798	1.01371
nhat[1249]	0.875674	0	1.90717
nhat[1250]	2.18701	1.9013	2.47272
nhat[1251]	0.869304	0.363248	1.37536
nhat[1252]	0.728981	0.296128	1.16183
nhat[1253]	1.94563	0.821847	3.06942
nhat[1254]	0.790219	0.148892	1.43154
nhat[1255]	0.576523	0.130357	1.02269
nhat[1256]	1.42915	0.412603	2.4457
nhat[1257]	0.939435	0.33729	1.54158
nhat[1258]	1.09493	0.314383	1.87547
nhat[1259]	1.10586	0.348031	1.86369
nhat[1260]	1.20554	0.417254	1.99383
nhat[1261]	0.697835	0.170457	1.22521
nhat[1262]	0.506574	0.0666327	0.946515
nhat[1263]	1.00554	0.368314	1.64277
nhat[1264]	0.928117	0.406836	1.4494
nhat[1265]	0.605201	0	1.53483
nhat[1266]	0.688858	0.273774	1.10394
nhat[1267]	0.454956	0.0183968	0.891515
nhat[1268]	0.569588	0.0181184	1.12106
nhat[1269]	1.02407	0.415637	1.63251
nhat[1270]	2.82625	2.30682	3.34569
nhat[1271]	3.58536	2.55786	4.61285
nhat[1272]	1.79974	1.28908	2.3104
nhat[1273]	0.482623	0.0758756	0.88937
nhat[1274]	0.302816	0	0.791544
nhat[1275]	0.669958	0.214235	1.12568
nhat[1276]	0.847212	0.274507	1.41992
nhat[1277]	0.618574	0.0709163	1.16623
nhat[1278]	1.40234	0.996753	1.80794
nhat[1279]	0.940052	0.269633	1.61047
nhat[1280]	0.572435	0.00738731	1.13748
nhat[1281]	0.819339	0.297526	1.34115
nhat[1282]	0.567887	0.138629	0.997145
nhat[1283]	0.610597	0.125657	1.09554
nhat[1284]	1.07363	0.408433	1.73882
nhat[1285]	1.0366	0.488768	1.58443
nhat[1286]	1.69872	0.638558	2.75888
nhat[1287]	0.39484	0	0.939431
nhat[1288]	0.942328	0.391105	1.49355
nhat[1289]	0.661485	0.0988363	1.22413
nhat[1290]	0.84209	0.31616	1.36802
nhat[1291]	1.20898	0.424606	1.99335
nhat[1292]	0.249422	0	0.606125
nhat[1293]	0.706773	0.287015	1.12653
nhat[1294]	0.463003	0.0561703	0.869835
nhat[1295]	0.792558	0.170059	1.41506
nhat[1296]	2.71684	2.20826	3.22542
nhat[1297]	1.06049	0.511992	1.60899
nhat[1298]	2.0637	1.9094	2.21799
nhat[1299]	0.656276	0.226522	1.08603
nhat[1300]	0.581535	0.0207096	1.14236
nhat[1301]	0.754439	0.116987	1.39189
nhat[1302]	0.550284	0.128417	0.972151
nhat[1303]	1.50885	1.09014	1.92755
nhat[1304]	0.256596	0	0.611938
nhat[1305]	0.547057	0	1.58122
nhat[1306]	1.37637	0.878942	1.87381
nhat[1307]	0.723546	0.187164	1.25993
nhat[1308]	0.979209	0.463546	1.49487
nhat[1309]	1.39887	0.459428	2.33831
nhat[1310]	2.51338	2.05648	2.97029
nhat[1311]	2.29102	1.75551	2.82652
nhat[1312]	0.336623	0.0262615	0.646985
nhat[1313]	0.675295	0.149402	1.20119
nhat[1314]	2.41242	1.90598	2.91885
nhat[1315]	0.693284	0.20274	1.18383
nhat[1316]	0.847206	0.244411	1.45
nhat[1317]	2.24606	1.87816	2.61395
nhat[1318]	0.95936	0.422312	1.49641
nhat[1319]	1.40554	0.913745	1.89734
nhat[1320]	0.491446	0	1.00296
nhat[1321]	1.84453	1.34053	2.34853
nhat[1322]	1.26587	0.371188	2.16056
nhat[1323]	4.0029	2.57581	5.42999
nhat[1324]	0.745797	0	1.54231
nhat[1325]	0.690358	0.139647	1.24107
nhat[1326]	0.321464	0	0.829253
nhat[1327]	0.608203	0.13872	1.07769
nhat[1328]	0.714198	0.100601	1.32779
nhat[1329]	0.661159	0.0313555	1.29096
nhat[1330]	0.743319	0.202913	1.28373
nhat[1331]	2.73012	1.97066	3.48958
nhat[1332]	0.832568	0.302174	1.36296
nhat[1333]	0.554187	0.15839	0.949985
nhat[1334]	0.396214	0.0590459	0.733382
nhat[1335]	2.50132	2.04207	2.96057
nhat[1336]	0.45867	0	1.08504

## Sheet: theta_test_pred
term	estimate
theta[1]	0.12907
theta[2]	0.175057
theta[3]	0.457098
theta[4]	0.133665
theta[5]	0.384959
theta[6]	0.195578
theta[7]	0.196796
theta[8]	0.22728
theta[9]	0.132282
theta[10]	0.843445
theta[11]	0.370114
theta[12]	0.429223
theta[13]	0.333165
theta[14]	0.168532
theta[15]	0.203208
theta[16]	0.170206
theta[17]	0.943796
theta[18]	0.241519
theta[19]	0.213606
theta[20]	0.326774
theta[21]	0.225149
theta[22]	0.35404
theta[23]	0.193331
theta[24]	0.153151
theta[25]	0.212849
theta[26]	0.524596
theta[27]	0.146077
theta[28]	0.455853
theta[29]	0.369759
theta[30]	0.77433
theta[31]	0.707549
theta[32]	0.375771
theta[33]	0.202928
theta[34]	0.15856
theta[35]	0.149407
theta[36]	0.272515
theta[37]	0.206643
theta[38]	0.274217
theta[39]	0.358619
theta[40]	0.355466
theta[41]	0.184257
theta[42]	0.208528
theta[43]	0.21888
theta[44]	0.256545
theta[45]	0.210832
theta[46]	0.258814
theta[47]	0.186346
theta[48]	0.174815
theta[49]	0.447224
theta[50]	0.657062
theta[51]	0.463141
theta[52]	0.170992
theta[53]	0.277523
theta[54]	0.587921
theta[55]	0.721486
theta[56]	0.411149
theta[57]	0.341335
theta[58]	0.423644
theta[59]	0.200007
theta[60]	0.951374
theta[61]	0.39134
theta[62]	0.255036
theta[63]	0.917948
theta[64]	0.258768
theta[65]	0.205265
theta[66]	0.127591
theta[67]	0.259229
theta[68]	0.20147
theta[69]	0.145057
theta[70]	0.404095
theta[71]	0.165857
theta[72]	0.448322
theta[73]	0.137869
theta[74]	0.732358
theta[75]	0.170442
theta[76]	0.161513
theta[77]	0.694676
theta[78]	0.381742
theta[79]	0.159193
theta[80]	0.199581
theta[81]	0.195032
theta[82]	0.150624
theta[83]	0.236376
theta[84]	0.128311
theta[85]	0.336872
theta[86]	0.852204
theta[87]	0.611171
theta[88]	0.929329
theta[89]	0.960142
theta[90]	0.507993
theta[91]	0.360452
theta[92]	0.267021
theta[93]	0.81169
theta[94]	0.248831
theta[95]	0.368537
theta[96]	0.195016
theta[97]	0.315813
theta[98]	0.324623
theta[99]	0.477195
theta[100]	0.179499
theta[101]	0.149369
theta[102]	0.190839
theta[103]	0.299218
theta[104]	0.391542
theta[105]	0.916106
theta[106]	0.172331
theta[107]	0.276131
theta[108]	0.249671
theta[109]	0.571386
theta[110]	0.154187
theta[111]	0.205955
theta[112]	0.184903
theta[113]	0.282414
theta[114]	0.182773
theta[115]	0.277418
theta[116]	0.360557
theta[117]	0.20477
theta[118]	0.281459
theta[119]	0.227192
theta[120]	0.252018
theta[121]	0.427591
theta[122]	0.273237
theta[123]	0.281599
theta[124]	0.210589
theta[125]	0.191137
theta[126]	0.642396
theta[127]	0.260809
theta[128]	0.397186
theta[129]	0.249557
theta[130]	0.610467
theta[131]	0.214793
theta[132]	0.252342
theta[133]	0.212237
theta[134]	0.667018
theta[135]	0.214504
theta[136]	0.38327
theta[137]	0.268092
theta[138]	0.224697
theta[139]	0.16505
theta[140]	0.184306
theta[141]	0.219758
theta[142]	0.641111
theta[143]	0.164749
theta[144]	0.245434
theta[145]	0.213809
theta[146]	0.192806
theta[147]	0.40348
theta[148]	0.373061
theta[149]	0.415234
theta[150]	0.221532
theta[151]	0.286191
theta[152]	0.181871
theta[153]	0.181253
theta[154]	0.282026
theta[155]	0.172698
theta[156]	0.233017
theta[157]	0.206093
theta[158]	0.704178
theta[159]	0.300668
theta[160]	0.698245
theta[161]	0.172287
theta[162]	0.232081
theta[163]	0.157221
theta[164]	0.282653
theta[165]	0.183198
theta[166]	0.611754
theta[167]	0.152841
theta[168]	0.279503
theta[169]	0.162197
theta[170]	0.196101
theta[171]	0.180555
theta[172]	0.184837
theta[173]	0.264864
theta[174]	0.183741
theta[175]	0.290165
theta[176]	0.205867
theta[177]	0.887449
theta[178]	0.292629
theta[179]	0.329612
theta[180]	0.922564
theta[181]	0.22797
theta[182]	0.219416
theta[183]	0.187197
theta[184]	0.160681
theta[185]	0.22276
theta[186]	0.194537
theta[187]	0.149733
theta[188]	0.444314
theta[189]	0.22224
theta[190]	0.279173
theta[191]	0.490906
theta[192]	0.2083
theta[193]	0.839518
theta[194]	0.341054
theta[195]	0.451063
theta[196]	0.295857
theta[197]	0.866362
theta[198]	0.918272
theta[199]	0.187312
theta[200]	0.6981
theta[201]	0.181222
theta[202]	0.629735
theta[203]	0.152474
theta[204]	0.284688
theta[205]	0.302641
theta[206]	0.134735
theta[207]	0.652356
theta[208]	0.244955
theta[209]	0.347644
theta[210]	0.21724
theta[211]	0.296121
theta[212]	0.323278
theta[213]	0.411675
theta[214]	0.290658
theta[215]	0.361781
theta[216]	0.207482
theta[217]	0.474456
theta[218]	0.329593
theta[219]	0.277263
theta[220]	0.764141
theta[221]	0.484284
theta[222]	0.80345
theta[223]	0.616745
theta[224]	0.297937
theta[225]	0.810073
theta[226]	0.151365
theta[227]	0.190953
theta[228]	0.165055
theta[229]	0.524086
theta[230]	0.771005
theta[231]	0.172892
theta[232]	0.21579
theta[233]	0.390097
theta[234]	0.169245
theta[235]	0.314694
theta[236]	0.156014
theta[237]	0.145469
theta[238]	0.350444
theta[239]	0.190639
theta[240]	0.335076
theta[241]	0.216879
theta[242]	0.147673
theta[243]	0.752091
theta[244]	0.712419
theta[245]	0.250859
theta[246]	0.344899
theta[247]	0.192011
theta[248]	0.159108
theta[249]	0.396493
theta[250]	0.193454
theta[251]	0.186981
theta[252]	0.448382
theta[253]	0.416051
theta[254]	0.714885
theta[255]	0.220326
theta[256]	0.283688
theta[257]	0.234602
theta[258]	0.21952
theta[259]	0.962902
theta[260]	0.597921
theta[261]	0.298932
theta[262]	0.588114
theta[263]	0.20506
theta[264]	0.644353
theta[265]	0.564518
theta[266]	0.160854
theta[267]	0.510846
theta[268]	0.205708
theta[269]	0.206624
theta[270]	0.501591
theta[271]	0.790219
theta[272]	0.77818
theta[273]	0.159939
theta[274]	0.27113
theta[275]	0.441471
theta[276]	0.195851
theta[277]	0.923925
theta[278]	0.223684
theta[279]	0.204828
theta[280]	0.299826
theta[281]	0.359125
theta[282]	0.197539
theta[283]	0.222789
theta[284]	0.370795
theta[285]	0.210511
theta[286]	0.318878
theta[287]	0.150598
theta[288]	0.355894
theta[289]	0.149427
theta[290]	0.172957
theta[291]	0.735954
theta[292]	0.351857
theta[293]	0.958286
theta[294]	0.49662
theta[295]	0.342138
theta[296]	0.451636
theta[297]	0.262486
theta[298]	0.505848
theta[299]	0.184067
theta[300]	0.256703
theta[301]	0.428838
theta[302]	0.282215
theta[303]	0.27964
theta[304]	0.191195
theta[305]	0.215885
theta[306]	0.206093
theta[307]	0.6305
theta[308]	0.615871
theta[309]	0.298182
theta[310]	0.210647
theta[311]	0.317865
theta[312]	0.848407
theta[313]	0.454181
theta[314]	0.693906
theta[315]	0.286439
theta[316]	0.503262
theta[317]	0.136655
theta[318]	0.208456
theta[319]	0.369281
theta[320]	0.545053
theta[321]	0.815257
theta[322]	0.172225
theta[323]	0.213273
theta[324]	0.160023
theta[325]	0.210466
theta[326]	0.275945
theta[327]	0.143335
theta[328]	0.295199
theta[329]	0.211847
theta[330]	0.211848
theta[331]	0.674758
theta[332]	0.203147
theta[333]	0.145422
theta[334]	0.213035

## Sheet: lambda_test_pred
term	estimate
lambda[1]	1.06358
lambda[2]	0.830116
lambda[3]	1.79672
lambda[4]	1.12541
lambda[5]	0.996232
lambda[6]	0.835837
lambda[7]	0.709338
lambda[8]	0.854937
lambda[9]	0.976051
lambda[10]	2.53345
lambda[11]	1.03029
lambda[12]	2.05573
lambda[13]	1.30928
lambda[14]	0.874397
lambda[15]	1.07479
lambda[16]	1.44049
lambda[17]	1.08048
lambda[18]	1.63885
lambda[19]	1.37431
lambda[20]	1.07172
lambda[21]	1.5443
lambda[22]	0.683586
lambda[23]	0.565327
lambda[24]	0.840856
lambda[25]	1.09039
lambda[26]	1.32986
lambda[27]	0.907835
lambda[28]	0.819841
lambda[29]	1.16007
lambda[30]	1.08932
lambda[31]	1.08069
lambda[32]	1.06773
lambda[33]	1.30928
lambda[34]	1.14564
lambda[35]	0.940684
lambda[36]	1.47191
lambda[37]	0.97979
lambda[38]	0.84719
lambda[39]	2.07377
lambda[40]	0.457961
lambda[41]	1.18203
lambda[42]	1.00588
lambda[43]	0.919244
lambda[44]	1.06661
lambda[45]	1.39688
lambda[46]	1.47191
lambda[47]	0.450615
lambda[48]	1.48746
lambda[49]	1.22378
lambda[50]	2.06462
lambda[51]	1.83054
lambda[52]	1.35
lambda[53]	0.919244
lambda[54]	1.18319
lambda[55]	0.885772
lambda[56]	0.853834
lambda[57]	0.35452
lambda[58]	0.896918
lambda[59]	0.948378
lambda[60]	1.76022
lambda[61]	1.20035
lambda[62]	0.593428
lambda[63]	1.87422
lambda[64]	0.746636
lambda[65]	0.508936
lambda[66]	1.16956
lambda[67]	0.670412
lambda[68]	1.08782
lambda[69]	0.888196
lambda[70]	0.873995
lambda[71]	1.09365
lambda[72]	0.916442
lambda[73]	0.931761
lambda[74]	1.27085
lambda[75]	0.40011
lambda[76]	1.11582
lambda[77]	2.55417
lambda[78]	1.17299
lambda[79]	1.14343
lambda[80]	0.503027
lambda[81]	0.811804
lambda[82]	1.69534
lambda[83]	1.52066
lambda[84]	0.653998
lambda[85]	1.22013
lambda[86]	1.52425
lambda[87]	2.19886
lambda[88]	1.38491
lambda[89]	0.88933
lambda[90]	1.07534
lambda[91]	0.758009
lambda[92]	0.543479
lambda[93]	1.7648
lambda[94]	1.59545
lambda[95]	1.05832
lambda[96]	0.889641
lambda[97]	1.26656
lambda[98]	0.932694
lambda[99]	0.680091
lambda[100]	0.78924
lambda[101]	0.793229
lambda[102]	1.16293
lambda[103]	0.966629
lambda[104]	0.875411
lambda[105]	1.34299
lambda[106]	1.08048
lambda[107]	0.687647
lambda[108]	0.817925
lambda[109]	1.30928
lambda[110]	1.1429
lambda[111]	1.06773
lambda[112]	0.693175
lambda[113]	0.589758
lambda[114]	1.14017
lambda[115]	0.86193
lambda[116]	0.858201
lambda[117]	1.15066
lambda[118]	1.29872
lambda[119]	1.34203
lambda[120]	0.889641
lambda[121]	0.518409
lambda[122]	0.821164
lambda[123]	1.31999
lambda[124]	0.708478
lambda[125]	1.17058
lambda[126]	0.981875
lambda[127]	0.818445
lambda[128]	1.7917
lambda[129]	2.69631
lambda[130]	1.05907
lambda[131]	0.96626
lambda[132]	1.16108
lambda[133]	1.25061
lambda[134]	0.841199
lambda[135]	1.09671
lambda[136]	1.36182
lambda[137]	0.943945
lambda[138]	0.714676
lambda[139]	0.891624
lambda[140]	0.901695
lambda[141]	0.589758
lambda[142]	1.0925
lambda[143]	0.941151
lambda[144]	1.34167
lambda[145]	1.09931
lambda[146]	1.42881
lambda[147]	0.823859
lambda[148]	1.13723
lambda[149]	1.55292
lambda[150]	1.07061
lambda[151]	1.15349
lambda[152]	1.40992
lambda[153]	0.826547
lambda[154]	0.928388
lambda[155]	1.08377
lambda[156]	0.841199
lambda[157]	1.09039
lambda[158]	0.850972
lambda[159]	1.30928
lambda[160]	0.919244
lambda[161]	1.7515
lambda[162]	1.13018
lambda[163]	0.866904
lambda[164]	1.12276
lambda[165]	0.841479
lambda[166]	1.48566
lambda[167]	0.884746
lambda[168]	0.858288
lambda[169]	0.88155
lambda[170]	0.979162
lambda[171]	0.818445
lambda[172]	0.332663
lambda[173]	0.808017
lambda[174]	1.09039
lambda[175]	1.3061
lambda[176]	1.12287
lambda[177]	1.53937
lambda[178]	1.88056
lambda[179]	1.13642
lambda[180]	1.08364
lambda[181]	1.19232
lambda[182]	0.853834
lambda[183]	1.09099
lambda[184]	1.19444
lambda[185]	1.11191
lambda[186]	1.17912
lambda[187]	0.811804
lambda[188]	1.38491
lambda[189]	0.79247
lambda[190]	1.00588
lambda[191]	2.01098
lambda[192]	1.07172
lambda[193]	0.628764
lambda[194]	0.919244
lambda[195]	0.812141
lambda[196]	1.20599
lambda[197]	0.804869
lambda[198]	1.10125
lambda[199]	1.27326
lambda[200]	2.08618
lambda[201]	0.79247
lambda[202]	1.18639
lambda[203]	2.04004
lambda[204]	1.5098
lambda[205]	1.11966
lambda[206]	1.16653
lambda[207]	1.64263
lambda[208]	0.810349
lambda[209]	0.708877
lambda[210]	0.867859
lambda[211]	1.03077
lambda[212]	0.428699
lambda[213]	1.0544
lambda[214]	0.915618
lambda[215]	1.68294
lambda[216]	0.732917
lambda[217]	0.731887
lambda[218]	0.57145
lambda[219]	0.895461
lambda[220]	0.904763
lambda[221]	0.87118
lambda[222]	1.13363
lambda[223]	0.83136
lambda[224]	1.42881
lambda[225]	1.29866
lambda[226]	2.13785
lambda[227]	0.741884
lambda[228]	1.26767
lambda[229]	0.648909
lambda[230]	1.21336
lambda[231]	1.33209
lambda[232]	1.67102
lambda[233]	1.47191
lambda[234]	1.05907
lambda[235]	0.874689
lambda[236]	1.04387
lambda[237]	1.15278
lambda[238]	0.874397
lambda[239]	1.20263
lambda[240]	1.29215
lambda[241]	1.24289
lambda[242]	1.41722
lambda[243]	1.09222
lambda[244]	1.36182
lambda[245]	1.33209
lambda[246]	0.704928
lambda[247]	1.36316
lambda[248]	0.819525
lambda[249]	0.853834
lambda[250]	1.5443
lambda[251]	1.12443
lambda[252]	0.377485
lambda[253]	1.38555
lambda[254]	1.20207
lambda[255]	1.15637
lambda[256]	0.940684
lambda[257]	0.69576
lambda[258]	0.894379
lambda[259]	1.06388
lambda[260]	0.827881
lambda[261]	1.12443
lambda[262]	1.13363
lambda[263]	0.769965
lambda[264]	0.93827
lambda[265]	0.879883
lambda[266]	0.844826
lambda[267]	0.805218
lambda[268]	1.1083
lambda[269]	0.823467
lambda[270]	0.862548
lambda[271]	1.41275
lambda[272]	1.18877
lambda[273]	0.894379
lambda[274]	0.902706
lambda[275]	1.12443
lambda[276]	1.15166
lambda[277]	0.744869
lambda[278]	1.18319
lambda[279]	1.08953
lambda[280]	0.849851
lambda[281]	0.90907
lambda[282]	1.45012
lambda[283]	0.508936
lambda[284]	0.726425
lambda[285]	0.805218
lambda[286]	0.866904
lambda[287]	0.496815
lambda[288]	0.873995
lambda[289]	1.62007
lambda[290]	0.738826
lambda[291]	1.217
lambda[292]	0.894379
lambda[293]	1.35077
lambda[294]	1.1429
lambda[295]	1.20145
lambda[296]	1.44421
lambda[297]	0.847205
lambda[298]	2.16743
lambda[299]	0.968132
lambda[300]	0.597187
lambda[301]	1.17741
lambda[302]	0.498864
lambda[303]	1.36316
lambda[304]	1.40572
lambda[305]	1.08782
lambda[306]	1.19061
lambda[307]	0.805218
lambda[308]	0.919461
lambda[309]	1.76022
lambda[310]	0.648692
lambda[311]	1.17244
lambda[312]	1.49755
lambda[313]	0.747361
lambda[314]	1.4506
lambda[315]	1.11134
lambda[316]	1.1254
lambda[317]	0.99822
lambda[318]	1.19444
lambda[319]	0.79188
lambda[320]	1.09414
lambda[321]	1.19287
lambda[322]	1.18762
lambda[323]	0.887123
lambda[324]	1.16007
lambda[325]	1.11627
lambda[326]	0.985921
lambda[327]	2.53345
lambda[328]	1.76022
lambda[329]	1.5443
lambda[330]	1.37431
lambda[331]	2.24166
lambda[332]	0.798952
lambda[333]	1.09039
lambda[334]	1.10742

## Sheet: nhat_test_pred
term	estimate
nhat[1]	0.926302
nhat[2]	0.684798
nhat[3]	0.975441
nhat[4]	0.974985
nhat[5]	0.612724
nhat[6]	0.672365
nhat[7]	0.569743
nhat[8]	0.660627
nhat[9]	0.846937
nhat[10]	0.396624
nhat[11]	0.648969
nhat[12]	1.17336
nhat[13]	0.873073
nhat[14]	0.727034
nhat[15]	1.85638
nhat[16]	2.19531
nhat[17]	2.06073
nhat[18]	1.24304
nhat[19]	1.08075
nhat[20]	2.72151
nhat[21]	1.19661
nhat[22]	0.44157
nhat[23]	1.45603
nhat[24]	1.71208
nhat[25]	1.8583
nhat[26]	2.63222
nhat[27]	0.775221
nhat[28]	1.44611
nhat[29]	0.731124
nhat[30]	0.245827
nhat[31]	0.316048
nhat[32]	0.666507
nhat[33]	1.04359
nhat[34]	0.963986
nhat[35]	0.80014
nhat[36]	1.07079
nhat[37]	1.77732
nhat[38]	0.614876
nhat[39]	2.33007
nhat[40]	0.295171
nhat[41]	0.964233
nhat[42]	0.796127
nhat[43]	0.71804
nhat[44]	0.79298
nhat[45]	1.10238
nhat[46]	1.09096
nhat[47]	0.366645
nhat[48]	1.22743
nhat[49]	0.676474
nhat[50]	0.708035
nhat[51]	0.982743
nhat[52]	1.11916
nhat[53]	0.664133
nhat[54]	0.487568
nhat[55]	0.2467
nhat[56]	0.502781
nhat[57]	1.23351
nhat[58]	0.516944
nhat[59]	0.758697
nhat[60]	0.0855925
nhat[61]	0.730605
nhat[62]	0.442082
nhat[63]	2.15378
nhat[64]	0.55343
nhat[65]	0.404469
nhat[66]	1.02033
nhat[67]	0.496622
nhat[68]	0.868653
nhat[69]	0.759357
nhat[70]	0.520818
nhat[71]	0.912258
nhat[72]	0.505581
nhat[73]	0.8033
nhat[74]	0.340133
nhat[75]	0.331915
nhat[76]	0.935601
nhat[77]	0.779848
nhat[78]	0.725213
nhat[79]	2.9614
nhat[80]	0.402632
nhat[81]	0.653477
nhat[82]	1.43998
nhat[83]	1.16121
nhat[84]	0.570083
nhat[85]	0.809103
nhat[86]	2.22528
nhat[87]	2.85498
nhat[88]	0.0978737
nhat[89]	2.03545
nhat[90]	0.529073
nhat[91]	0.484783
nhat[92]	0.398359
nhat[93]	2.33233
nhat[94]	1.19846
nhat[95]	1.66829
nhat[96]	0.716146
nhat[97]	0.866562
nhat[98]	0.62992
nhat[99]	0.355555
nhat[100]	0.647572
nhat[101]	0.674745
nhat[102]	0.940996
nhat[103]	0.677396
nhat[104]	1.53265
nhat[105]	0.112669
nhat[106]	0.894283
nhat[107]	0.497766
nhat[108]	0.613713
nhat[109]	0.561176
nhat[110]	0.966681
nhat[111]	0.847824
nhat[112]	2.56501
nhat[113]	2.4232
nhat[114]	0.931778
nhat[115]	0.622815
nhat[116]	0.548771
nhat[117]	0.915038
nhat[118]	0.933183
nhat[119]	1.03714
nhat[120]	2.66544
nhat[121]	1.29674
nhat[122]	0.596792
nhat[123]	1.94828
nhat[124]	0.55928
nhat[125]	0.946839
nhat[126]	0.351122
nhat[127]	2.60499
nhat[128]	1.08007
nhat[129]	2.02342
nhat[130]	0.412541
nhat[131]	0.758715
nhat[132]	0.868093
nhat[133]	0.985182
nhat[134]	0.280104
nhat[135]	2.86146
nhat[136]	0.839877
nhat[137]	0.690881
nhat[138]	0.55409
nhat[139]	0.744462
nhat[140]	0.735507
nhat[141]	0.460154
nhat[142]	0.392086
nhat[143]	0.786097
nhat[144]	3.01238
nhat[145]	0.864266
nhat[146]	1.15333
nhat[147]	0.491448
nhat[148]	2.71297
nhat[149]	2.9081
nhat[150]	0.833432
nhat[151]	0.823375
nhat[152]	1.15349
nhat[153]	0.676733
nhat[154]	0.666558
nhat[155]	0.896602
nhat[156]	0.645185
nhat[157]	1.86567
nhat[158]	0.251736
nhat[159]	1.91562
nhat[160]	2.27739
nhat[161]	1.44974
nhat[162]	0.867883
nhat[163]	0.730608
nhat[164]	0.805407
nhat[165]	0.687322
nhat[166]	0.576803
nhat[167]	2.74952
nhat[168]	1.61839
nhat[169]	0.738565
nhat[170]	0.787148
nhat[171]	0.67067
nhat[172]	0.271175
nhat[173]	1.594
nhat[174]	0.89004
nhat[175]	0.927117
nhat[176]	2.89171
nhat[177]	2.17326
nhat[178]	1.33025
nhat[179]	0.761844
nhat[180]	0.0839125
nhat[181]	0.920508
nhat[182]	0.666489
nhat[183]	0.88676
nhat[184]	1.00252
nhat[185]	0.864221
nhat[186]	0.949741
nhat[187]	0.690251
nhat[188]	1.76958
nhat[189]	0.616351
nhat[190]	0.725067
nhat[191]	1.02378
nhat[192]	0.848478
nhat[193]	0.100905
nhat[194]	0.605732
nhat[195]	0.445814
nhat[196]	0.849191
nhat[197]	2.10756
nhat[198]	0.0900027
nhat[199]	1.03476
nhat[200]	2.62982
nhat[201]	0.648857
nhat[202]	0.439278
nhat[203]	1.72898
nhat[204]	1.07998
nhat[205]	0.780807
nhat[206]	1.00936
nhat[207]	2.57105
nhat[208]	0.61185
nhat[209]	2.46244
nhat[210]	0.679326
nhat[211]	0.725535
nhat[212]	1.29011
nhat[213]	0.620329
nhat[214]	2.64949
nhat[215]	3.07409
nhat[216]	0.58085
nhat[217]	2.38464
nhat[218]	2.3831
nhat[219]	0.647182
nhat[220]	0.213397
nhat[221]	2.44928
nhat[222]	1.22281
nhat[223]	0.318623
nhat[224]	1.00311
nhat[225]	0.24665
nhat[226]	1.81426
nhat[227]	0.600218
nhat[228]	1.05844
nhat[229]	0.308825
nhat[230]	1.27785
nhat[231]	1.10178
nhat[232]	1.31043
nhat[233]	0.897719
nhat[234]	0.879823
nhat[235]	0.59943
nhat[236]	1.88101
nhat[237]	0.985086
nhat[238]	0.56797
nhat[239]	2.97336
nhat[240]	0.859184
nhat[241]	0.973335
nhat[242]	1.20793
nhat[243]	1.27077
nhat[244]	0.391634
nhat[245]	0.997923
nhat[246]	1.4618
nhat[247]	2.10142
nhat[248]	0.689132
nhat[249]	0.515295
nhat[250]	1.24555
nhat[251]	0.914185
nhat[252]	0.208227
nhat[253]	0.80909
nhat[254]	2.34273
nhat[255]	0.901589
nhat[256]	0.673823
nhat[257]	0.532533
nhat[258]	0.698045
nhat[259]	2.03947
nhat[260]	0.332874
nhat[261]	0.788303
nhat[262]	2.46693
nhat[263]	0.612076
nhat[264]	2.33369
nhat[265]	0.383173
nhat[266]	0.708933
nhat[267]	0.393875
nhat[268]	0.880314
nhat[269]	0.653319
nhat[270]	2.4299
nhat[271]	2.29637
nhat[272]	0.263693
nhat[273]	2.75133
nhat[274]	0.657955
nhat[275]	2.62803
nhat[276]	0.926109
nhat[277]	2.05667
nhat[278]	0.918529
nhat[279]	0.866361
nhat[280]	0.595044
nhat[281]	0.582601
nhat[282]	3.16367
nhat[283]	0.39555
nhat[284]	2.45707
nhat[285]	0.635711
nhat[286]	0.590467
nhat[287]	0.421995
nhat[288]	2.56295
nhat[289]	1.37799
nhat[290]	0.611041
nhat[291]	2.32134
nhat[292]	0.579686
nhat[293]	2.05635
nhat[294]	0.575314
nhat[295]	0.790386
nhat[296]	0.791951
nhat[297]	2.62483
nhat[298]	1.07104
nhat[299]	0.789931
nhat[300]	0.443887
nhat[301]	0.672494
nhat[302]	2.35808
nhat[303]	0.981965
nhat[304]	1.13695
nhat[305]	0.852973
nhat[306]	0.945236
nhat[307]	0.297528
nhat[308]	2.35319
nhat[309]	1.23535
nhat[310]	0.512047
nhat[311]	0.799763
nhat[312]	0.227018
nhat[313]	0.407924
nhat[314]	0.444021
nhat[315]	0.793012
nhat[316]	0.559029
nhat[317]	0.861809
nhat[318]	0.945454
nhat[319]	2.49945
nhat[320]	2.49778
nhat[321]	1.22037
nhat[322]	2.98308
nhat[323]	0.697923
nhat[324]	0.974431
nhat[325]	0.881334
nhat[326]	0.713861
nhat[327]	2.17032
nhat[328]	3.2406
nhat[329]	1.21715
nhat[330]	1.08316
nhat[331]	0.72908
nhat[332]	0.636647
nhat[333]	2.93182
nhat[334]	0.871504
