# Supplementary material for: Efficient EM Estimation for the Pogit Model via Polya-Gamma Augmentation
Source: Entropy (Basel). 2026 Feb 11;28(2):207. doi: 10.3390/e28020207 (PMC12939104; doi:10.3390/e28020207)
Supplement: Supplementary file 1 [file entropy-28-00207-s001.zip › Supplementary_File_S3/Replicating_code_for_the_real_application/data/outputs_empogit1/summarize_bhat_train.csv]

term	estimate	std_error	statistic	p_value	conf_low	conf_high
beta1[1]	-0.7364582352803488	0.36511370213472777	-2.0170654537873083	0.043688683192111055	-1.4520679417265017	-0.02084852883419608
beta1[2]	-0.155240081649604	0.12292817379982246	-1.2628519309365045	0.20664239770426684	-0.3961748749825368	0.08569471168332873
beta1[3]	0.6224949151079094	0.17032826230851192	3.6546777773168246	0.00025750518177036774	0.2886576554339343	0.9563321747818846
beta1[4]	0.3466050827311778	0.12034448278229443	2.8801077932105397	0.003975392276243994	0.11073423073977964	0.582475934722576
beta1[5]	0.15839534076990214	0.7542940568510818	0.20999150043836778	0.8336743068108154	-1.3199938444108288	1.636784525950633
beta1[6]	-0.07299066285183729	0.7195839524989043	-0.10143453393917708	0.9192055237177859	-1.4833492936026733	1.3373679678989987
beta1[7]	-0.02642163521901381	0.15618602275625523	-0.169167731867067	0.8656647101899064	-0.33254061470982793	0.2796973442718003
beta2[1]	-0.43661322333955294	0.3458858876047178	-1.262304242486237	0.2068393306996903	-1.11453710580547	0.24131065912636424
beta2[2]	0.3446429592894735	0.24909551995880697	1.3835775101313235	0.16648785863127524	-0.14357528854006724	0.8328612071190142
beta2[3]	0.26222126997716144	0.234018888999205	1.1205132675339393	0.2624951019994657	-0.19644732416335786	0.7208898641176807
beta2[4]	0.33030967253061994	0.2394978570622578	1.3791758998693482	0.16784052674504824	-0.139097501685928	0.7997168467471678
beta2[5]	0.23403169156822595	0.33067412023351384	0.7077411785444794	0.47910600046483465	-0.4140776747089299	0.8821410578453819
beta2[6]	-0.4243902241561757	0.4481819235030134	-0.9469150849260486	0.34368205051056	-1.3028106527439691	0.45403020443161773
beta2[7]	-0.6057126260939724	0.9313500896025992	-0.6503597657379577	0.5154598600077862	-2.4311252587132226	1.2197000065252777
beta2[8]	-0.28292502692298727	0.16840009169582032	-1.680076442203086	0.09294244374044913	-0.6129831416400383	0.04713308779406378
beta2[9]	-0.10372578002771692	0.11800795294495524	-0.8789727932667366	0.3794160276292984	-0.335017117689127	0.1275655576336932
beta2[10]	0.13230148886155305	0.5005052742075119	0.26433585354527195	0.7915211353341949	-0.8486708226575161	1.1132738003806222
beta2[11]	0.0029832635093744574	0.26823431530751635	0.011121856299237124	0.9911262255130204	-0.5227463339111194	0.5287128609298684
beta2[12]	-0.8630137498177646	0.39138134716158135	-2.2050456826228624	0.02745088904653903	-1.6301070944752332	-0.09592040516029599
beta2[13]	0.027007818557406367	0.14368682046158252	0.18796308854664534	0.8509055864717674	-0.2546131746003688	0.30862881171518153
beta2[14]	-0.031616062252877206	0.1596415453764585	-0.19804407542110564	0.8430105794160554	-0.3445077416270532	0.2812756171212988
beta2[15]	0.16859805260320618	0.16564546529300242	1.0178247397535518	0.3087612526860577	-0.15606109357345868	0.49325719877987106
beta2[16]	0.2626238148135617	0.19731558724792755	1.3309836210941317	0.18319440032743262	-0.1241076297807478	0.6493552594078711
beta2[17]	-0.4985532932778779	0.34918623240813196	-1.4277575889508851	0.1533616439031591	-1.1829457326950508	0.18583914613929498
beta2[18]	0.3262325596680123	0.1551430859514567	2.1027850365828638	0.03548456462542293	0.022157698752754584	0.6303074205832699
beta2[19]	0.09687024265710197	0.1713904241457031	0.565202187578171	0.5719362489197306	-0.2390488159635208	0.43278930127772475
beta2[20]	0.35697577272751213	0.15514216973210704	2.300959006464347	0.021393948303050747	0.052902707569181695	0.6610488378858426
beta2[21]	0.3008137871185939	0.16611378869117	1.8108899296605117	0.07015789173540865	-0.024763256051596794	0.6263908302887846
beta2[22]	-0.015958839442233665	0.21532127480707755	-0.07411640794218957	0.94091775951941	-0.43798078316935807	0.4060631042848908
beta2[23]	-0.020969041661914312	0.45318074528007185	-0.04627081331303068	0.9630944019861509	-0.9091869808978768	0.8672488975740482
beta2[24]	-0.023055674735512965	0.1140759877270794	-0.20210804390028525	0.8398322595090144	-0.2466405021814222	0.20052915271039629
beta2[25]	0.5890331597426082	0.13571390604428457	4.34025647711003	1.4231650937501783e-5	0.3230387916945572	0.8550275277906592
beta2[26]	0.2810500926920299	0.1861017282200528	1.5101960383715891	0.13099340927342773	-0.08370259207993569	0.6458027774639955
beta2[27]	0.013582529009010273	0.042288095166848276	0.321190371791877	0.7480661281171852	-0.06930061449281483	0.09646567251083538
