# Supplementary material for: Efficient EM Estimation for the Pogit Model via Polya-Gamma Augmentation
Source: Entropy (Basel). 2026 Feb 11;28(2):207. doi: 10.3390/e28020207 (PMC12939104; doi:10.3390/e28020207)
Supplement: Supplementary file 1 [file entropy-28-00207-s001.zip › Supplementary_File_S3/Replicating_code_for_the_real_application/data/outputs_empogit1/summarize_lambda_train.csv]

term	estimate	conf_low	conf_high
lambda[1]	0.8343738597564088	0.558679802146061	1.1100679173667565
lambda[2]	1.6374218635212672	0.7717850286957729	2.5030586983467615
lambda[3]	1.74481149687032	0.9206630053605078	2.568959988380132
lambda[4]	1.204710681393239	0.6673279410497369	1.7420934217367408
lambda[5]	1.1056840288119252	0.7879063665224391	1.4234616911014113
lambda[6]	0.8669037337253831	0.5721929563148961	1.1616145111358702
lambda[7]	0.9267630896219338	0.6280485968319182	1.2254775824119495
lambda[8]	2.0925554451216186	1.3125977325585783	2.8725131576846588
lambda[9]	1.3061007163132519	0.8279452366497471	1.7842561959767567
lambda[10]	0.5693857967329576	0.27119264858369985	0.8675789448822154
lambda[11]	2.2392132603524515	1.380041382482915	3.098385138221988
lambda[12]	0.7697081905529938	0.5109794975480746	1.028436883557913
lambda[13]	1.1752150506418528	0.8330637446618905	1.5173663566218152
lambda[14]	0.446753926504259	0.0702399842887681	0.8232678687197499
lambda[15]	1.03828072868935	0.58581029287049	1.49075116450821
lambda[16]	1.1516626857258756	0.7756861353372662	1.527639236114485
lambda[17]	1.2001509923909817	0.6922283232657465	1.7080736615162169
lambda[18]	1.1527786478950732	0.8076861526462746	1.4978711431438718
lambda[19]	1.316783860856641	0.8412368174629968	1.792330904250285
lambda[20]	2.17082623259597	0.9489624367327836	3.3926900284591563
lambda[21]	1.7117863028693654	0.6251081424255807	2.79846446331315
lambda[22]	0.690393186497485	0.3492679153287155	1.0315184576662546
lambda[23]	1.1944419061699363	0.728153700174746	1.6607301121651266
lambda[24]	0.8422849139480414	0.5420767412169821	1.1424930866791008
lambda[25]	2.452932027358072	1.3431311869707119	3.562732867745432
lambda[26]	0.46669524037584414	0.0	1.3258461186378472
lambda[27]	0.7146755146107749	0.4023627285592958	1.026988300662254
lambda[28]	1.0903895032920328	0.7478989702461165	1.432880036337949
lambda[29]	0.5130988080387646	0.16992247455207665	0.8562751415254526
lambda[30]	1.197332389412097	0.7996272544556384	1.5950375243685557
lambda[31]	0.9434947080148471	0.3918745095455298	1.4951149064841645
lambda[32]	1.1807561978837111	0.7601925157262119	1.6013198800412103
lambda[33]	1.3962423602666607	0.9850490263683522	1.8074356941649692
lambda[34]	0.6931748124561077	0.23503926153901045	1.151310363373205
lambda[35]	1.0967135495630147	0.7825774656262964	1.410849633499733
lambda[36]	1.5769905291678485	0.7458759961604378	2.4081050621752595
lambda[37]	1.0930010784389783	0.7631507104774453	1.4228514464005113
lambda[38]	1.0644192006066755	0.6478964346561419	1.480941966557209
lambda[39]	1.2026251920697466	0.8989205719132667	1.5063298122262265
lambda[40]	1.2404855066198597	0.0	2.8483855014667947
lambda[41]	0.8052182582484075	0.5541646826587027	1.0562718338381125
lambda[42]	1.1287177851108836	0.5912525399269095	1.6661830302948577
lambda[43]	1.207125872275101	0.8018416775785667	1.6124100669716355
lambda[44]	1.0145298032222796	0.6048637556274419	1.4241958508171173
lambda[45]	1.5954539975647597	1.0083486918099585	2.182559303319561
lambda[46]	0.4663476570590885	0.0	1.3140467090513306
lambda[47]	0.8916242348843768	0.5415482131646207	1.2417002566041329
lambda[48]	1.604917868590978	0.8164776734377324	2.3933580637442233
lambda[49]	1.1158212151139688	0.8139448330716845	1.417697597156253
lambda[50]	1.0246006708441942	0.6217143960493108	1.4274869456390775
lambda[51]	1.1158212151139688	0.8139448330716845	1.417697597156253
lambda[52]	0.848000912937445	0.5584866066519509	1.137515219222939
lambda[53]	1.2223792009932355	0.8733257160662133	1.5714326859202576
lambda[54]	2.4146764431947645	1.5845509615705584	3.2448019248189706
lambda[55]	1.3303661205064532	0.6286311961045863	2.03210104490832
lambda[56]	1.0748448103801098	0.70134194898284	1.4483476717773796
lambda[57]	2.391367271128506	1.3234523393657376	3.4592822028912744
lambda[58]	1.5144559886215898	0.8275503897666041	2.2013615874765753
lambda[59]	1.8635050018585468	1.0195795718668523	2.7074304318502413
lambda[60]	0.8619299555949195	0.5736626305452406	1.1501972806445984
lambda[61]	0.7504851615311331	0.3758735356840801	1.125096787378186
lambda[62]	1.0223038335453962	0.0	2.0548901523595533
lambda[63]	0.7760039560733735	0.5211035301747116	1.0309043819720354
lambda[64]	1.1158212151139688	0.8139448330716845	1.417697597156253
lambda[65]	0.8645051591245296	0.3447450872525323	1.3842652309965269
lambda[66]	0.9231076168380506	0.603932096854213	1.2422831368218883
lambda[67]	0.807982057954564	0.32241686323661334	1.2935472526725147
lambda[68]	1.4057176812513827	1.0128724620522473	1.7985629004505181
lambda[69]	0.7295614625678317	0.35680992501755815	1.1023130001181052
lambda[70]	1.4874558077618791	0.9124765295504513	2.062435085973307
lambda[71]	1.5097992201119268	0.9649160771072509	2.0546823631166027
lambda[72]	1.1089106221721088	0.7687871475609183	1.4490340967832993
lambda[73]	0.9020682186136123	0.5667775759969597	1.2373588612302648
lambda[74]	0.8678592496425594	0.6148347100955103	1.1208837891896086
lambda[75]	0.643429344863582	0.3824260182300415	0.9044326714971226
lambda[76]	0.8943791228696322	0.6179551522307859	1.1708030935084786
lambda[77]	0.7355288511930358	0.359110089520949	1.1119476128651224
lambda[78]	0.8343738597564088	0.558679802146061	1.1100679173667565
lambda[79]	0.6167604130355153	0.3527306866018969	0.8807901394691338
lambda[80]	1.1534941855024932	0.8180123174903035	1.488976053514683
lambda[81]	1.6589945751971376	0.780919728233456	2.537069422160819
lambda[82]	1.2490350352944404	0.8015941975026926	1.6964758730861882
lambda[83]	1.0878158483373535	0.7681246225535834	1.4075070741211235
lambda[84]	1.4083085275851295	0.9446410259586915	1.8719760292115675
lambda[85]	1.1629290973433397	0.833668435003371	1.4921897596833085
lambda[86]	1.319987958448152	0.9064135617954991	1.7335623551008048
lambda[87]	1.2605426936118944	0.8911362273927884	1.6299491598310003
lambda[88]	1.1158212151139688	0.8139448330716845	1.417697597156253
lambda[89]	1.479160408258136	0.5306164436949581	2.4277043728213137
lambda[90]	0.9681321962659497	0.5665918121673326	1.3696725803645668
lambda[91]	1.1876183616488396	0.7887204448758542	1.586516278421825
lambda[92]	0.9406842089951435	0.6600167851042786	1.2213516328860083
lambda[93]	1.3526438161371843	0.8727460193351901	1.8325416129391785
lambda[94]	0.41131787083362836	0.014796007914359255	0.8078397337528975
lambda[95]	2.4768412843688297	1.587696673410689	3.36598589532697
lambda[96]	1.588411233525246	0.8873619416212096	2.2894605254292824
lambda[97]	1.2848425989272052	0.7695953580587489	1.8000898397956615
lambda[98]	1.2020737823796364	0.8555411178902694	1.5486064468690033
lambda[99]	1.092575672804424	0.44624436496976705	1.7389069806390811
lambda[100]	1.066613579198127	0.7362677630510206	1.3969593953452335
lambda[101]	0.8908718629247945	0.4929792823124369	1.2887644435371521
lambda[102]	0.36425454107730215	0.07271760479423067	0.6557914773603737
lambda[103]	0.6295763665806858	0.3357670772546449	0.9233856559067268
lambda[104]	0.8112890830964645	0.47490129262288433	1.1476768735700447
lambda[105]	0.7088773103259496	0.3980948649578268	1.0196597556940723
lambda[106]	1.1928682234887038	0.8953441922305352	1.4903922547468724
lambda[107]	1.2300475210479311	0.7298751895363133	1.7302198525595491
lambda[108]	1.6466799490422561	0.9309951106829784	2.3623647874015337
lambda[109]	1.252595059853931	0.7153845910785815	1.7898055286292807
lambda[110]	1.0722779127974138	0.5745058757479597	1.5700499498468679
lambda[111]	0.7446461938272592	0.34570348986512783	1.1435888977893904
lambda[112]	0.9267630896219338	0.6280485968319182	1.2254775824119495
lambda[113]	0.45481970214381134	0.08314529366432971	0.826494110623293
lambda[114]	0.9156183907069156	0.5979434863752219	1.2332932950386093
lambda[115]	1.3195727822954637	0.6264982816025503	2.012647282988377
lambda[116]	1.0967135495630147	0.7825774656262964	1.410849633499733
lambda[117]	0.9926590001439823	0.4830210579068869	1.502296942381078
lambda[118]	1.4001688836347193	0.10260213368202331	2.697735633587415
lambda[119]	1.6348369967129317	0.57210996124776	2.6975640321781036
lambda[120]	1.1557015766599432	0.474509383016825	1.8368937703030614
lambda[121]	0.8142299182153717	0.33972525899796996	1.2887345774327734
lambda[122]	0.795021903407514	0.392731547328565	1.197312259486463
lambda[123]	2.80598054408984	1.7266675109085108	3.8852935772711694
lambda[124]	1.342985657757478	0.9155239070629053	1.7704474084520505
lambda[125]	0.8619299555949195	0.5736626305452406	1.1501972806445984
lambda[126]	1.861901114352044	1.1064467491054335	2.617355479598655
lambda[127]	1.1516626857258756	0.7756861353372662	1.527639236114485
lambda[128]	1.0753378581884023	0.7537648798135037	1.396910836563301
lambda[129]	0.5969359823826876	0.020556129729100037	1.1733158350362753
lambda[130]	0.9090699619528736	0.6115111902366426	1.2066287336691046
lambda[131]	1.1729930954548273	0.6980077339972414	1.6479784569124134
lambda[132]	0.8179249561443396	0.4838002427311881	1.152049669557491
lambda[133]	1.0993082555190006	0.7640217128389937	1.4345947981990075
lambda[134]	2.023484649234791	1.2405482808383002	2.806421017631282
lambda[135]	1.339815798104835	0.9462313578813308	1.7334002383283393
lambda[136]	0.721369804387563	0.25881479296323917	1.183924815811887
lambda[137]	1.1346193107310012	0.7261832666286896	1.5430553548333128
lambda[138]	1.1158212151139688	0.8139448330716845	1.417697597156253
lambda[139]	1.6501687486617425	1.0094002406793297	2.2909372566441553
lambda[140]	1.1067684922791918	0.7912204649096446	1.422316519648739
lambda[141]	1.240171951375921	0.9166979713792938	1.5636459313725484
lambda[142]	0.70492839896012	0.2330649443553663	1.1767918535648738
lambda[143]	1.2301103637387618	0.9130674507886842	1.5471532766888394
lambda[144]	1.3618232642764396	0.9421515301157699	1.7814949984371093
lambda[145]	1.2201304063510756	0.8980014595842738	1.5422593531178774
lambda[146]	1.573024214229466	0.8830535760763882	2.2629948523825436
lambda[147]	0.41638475885842463	0.06408639239094405	0.7686831253259052
lambda[148]	0.7814898460061211	0.4712234596976606	1.0917562323145817
lambda[149]	1.417215634654545	1.0258316576106898	1.8085996116984002
lambda[150]	0.9747444653939672	0.3900720238670652	1.5594169069208692
lambda[151]	1.1516626857258756	0.7756861353372662	1.527639236114485
lambda[152]	1.2201304063510756	0.8980014595842738	1.5422593531178774
lambda[153]	0.9267630896219338	0.6280485968319182	1.2254775824119495
lambda[154]	0.8916242348843768	0.5415482131646207	1.2417002566041329
lambda[155]	0.8799691413945115	0.42787639428839874	1.3320618885006243
lambda[156]	0.21203101507740466	0.0	0.47669175808287534
lambda[157]	1.2457134361941675	0.30898911518979055	2.1824377571985445
lambda[158]	1.1831904137649005	0.8803180561365624	1.4860627713932386
lambda[159]	1.1831904137649005	0.8803180561365624	1.4860627713932386
lambda[160]	0.6314069306799174	0.35181756835216743	0.9109962930076674
lambda[161]	0.9192442064261236	0.617256270640264	1.2212321422119832
lambda[162]	0.8403163350552545	0.5130858300455508	1.1675468400649582
lambda[163]	0.8389626521815866	0.5230552725300145	1.1548700318331586
lambda[164]	1.0314069379640016	0.6589126017451532	1.40390127418285
lambda[165]	1.1506578964581409	0.849496995006119	1.4518187979101627
lambda[166]	1.1729930954548273	0.6980077339972414	1.6479784569124134
lambda[167]	1.3061007163132519	0.8279452366497471	1.7842561959767567
lambda[168]	1.0828478243025048	0.5583020007408593	1.6073936478641504
lambda[169]	0.7264145889176448	0.39902101338345675	1.0538081644518327
lambda[170]	0.25997521229958154	0.0	0.5643180661008
lambda[171]	0.7882452545823767	0.4052935828561963	1.171196926308557
lambda[172]	1.6501687486617425	1.0094002406793297	2.2909372566441553
lambda[173]	1.2301103637387618	0.9130674507886842	1.5471532766888394
lambda[174]	1.0895274994383017	0.6668370169573228	1.5122179819192807
lambda[175]	1.2418880110468031	0.8316558046724408	1.6521202174211655
lambda[176]	0.8684235190796545	0.4443416149267379	1.2925054232325712
lambda[177]	2.5541699185576263	1.7094593204211188	3.398880516694134
lambda[178]	0.8198410795580817	0.4928373008488716	1.1468448582672919
lambda[179]	1.2986565631749867	0.8796610414362163	1.717652084913757
lambda[180]	1.1645382739755252	0.7815856911942725	1.547490856756778
lambda[181]	0.8403163350552545	0.5130858300455508	1.1675468400649582
lambda[182]	1.262205655342981	0.7756494414807275	1.7487618692052345
lambda[183]	1.1411998812513051	0.7443412990028201	1.53805846349979
lambda[184]	0.9837064051534155	0.6601812580038986	1.3072315523029323
lambda[185]	1.2064278023161321	0.0	2.4329855005148304
lambda[186]	1.1147278813660046	0.7839769583943514	1.4454788043376579
lambda[187]	1.4871026477115952	0.9076647760595775	2.066540519363613
lambda[188]	0.42877685106156194	0.026532087296315454	0.8310216148268084
lambda[189]	1.1506578964581409	0.849496995006119	1.4518187979101627
lambda[190]	1.0970915035777493	0.689116640109731	1.5050663670457678
lambda[191]	1.0945134937688514	0.6812455295162041	1.5077814580214988
lambda[192]	0.8343738597564088	0.558679802146061	1.1100679173667565
lambda[193]	0.9442682097215521	0.559535102583484	1.3290013168596202
lambda[194]	0.9406842089951435	0.6600167851042786	1.2213516328860083
lambda[195]	1.0845698871711742	0.6030118963529685	1.56612787798938
lambda[196]	1.0235048993336426	0.6247023654598669	1.4223074332074184
lambda[197]	1.244869006751575	0.7965159854551351	1.693222028048015
lambda[198]	1.1831904137649005	0.8803180561365624	1.4860627713932386
lambda[199]	1.0465616674786802	0.42392393078370516	1.6691994041736553
lambda[200]	0.9576848315634733	0.5271123145812493	1.3882573485456973
lambda[201]	0.7404803836208642	0.050082324147961876	1.4308784430937664
lambda[202]	1.0393374603969092	0.5165752895858416	1.562099631207977
lambda[203]	0.8608182567485418	0.6142681224906937	1.1073683910063898
lambda[204]	1.124947983958634	0.8273592444137116	1.4225367235035566
lambda[205]	1.3289457941063363	0.9318650356165505	1.726026552596122
lambda[206]	1.1330381119024766	0.75124069129749	1.5148355325074632
lambda[207]	0.8656479675091592	0.0	1.753401938354407
lambda[208]	0.7286106051816947	0.2388811754495686	1.218340034913821
lambda[209]	0.8743974829372577	0.49135815279088746	1.257436813083628
lambda[210]	0.9419858593286323	0.6289092230050417	1.255062495652223
lambda[211]	2.0109833058871254	1.2919889111152214	2.7299777006590293
lambda[212]	1.1077868891895026	0.49177732574650734	1.7237964526324978
lambda[213]	1.0878158483373535	0.7681246225535834	1.4075070741211235
lambda[214]	0.8354514071365521	0.5349553687107584	1.1359474455623457
lambda[215]	1.4908263555499937	0.17381669491036678	2.8078360161896203
lambda[216]	0.6486922228398216	0.3867861927564682	0.9105982529231751
lambda[217]	1.0472178719436613	0.6743730312634248	1.4200627126238978
lambda[218]	0.7494481297634994	0.4234430205811398	1.075453238945859
lambda[219]	1.0982311019401887	0.7340532388809409	1.4624089649994365
lambda[220]	1.884735307999306	1.1754946003110156	2.5939760156875966
lambda[221]	0.7816744384209516	0.4299218368047094	1.1334270400371937
lambda[222]	1.417215634654545	1.0258316576106898	1.8085996116984002
lambda[223]	0.7433678132164637	0.4213194186782619	1.0654162077546656
lambda[224]	0.7924699043815785	0.46774376167550913	1.1171960470876479
lambda[225]	1.4996223315205361	0.916974856470864	2.082269806570208
lambda[226]	1.3092788188734452	0.8979662725579856	1.7205913651889049
lambda[227]	0.6116099404686439	0.04738170985155732	1.1758381710857306
lambda[228]	0.4001101527490488	0.07859207817291652	0.7216282273251811
lambda[229]	0.8538343878420303	0.6064527394296083	1.1012160362544523
lambda[230]	1.083766471334016	0.7290098211669089	1.4385231215011232
lambda[231]	0.5929633942155355	0.32593581946294164	0.8599909689681293
lambda[232]	0.9024841434733007	0.5003504408323238	1.3046178461142777
lambda[233]	1.3855498458288156	0.9751220128340854	1.7959776788235458
lambda[234]	1.5338951685543212	0.9683982376133539	2.0993920994952884
lambda[235]	1.5161986118438322	0.8317767041203281	2.2006205195673365
lambda[236]	1.7734713171586873	0.9388686555084104	2.608073978808964
lambda[237]	0.9029423235216598	0.5594586713451866	1.246425975698133
lambda[238]	1.20662654388597	0.7271032618055359	1.686149825966404
lambda[239]	1.1629290973433397	0.833668435003371	1.4921897596833085
lambda[240]	0.6390333765240757	0.34763678152790084	0.9304299715202504
lambda[241]	0.96914860332855	0.6283314858510312	1.3099657208060689
lambda[242]	0.8145908814593537	0.32415765556924725	1.30502410734946
lambda[243]	0.7168418420142397	0.22267008404753924	1.2110135999809402
lambda[244]	0.9098659390978042	0.5044020007861698	1.3153298774094386
lambda[245]	0.8538343878420303	0.6064527394296083	1.1012160362544523
lambda[246]	1.1876183616488396	0.7887204448758542	1.586516278421825
lambda[247]	0.9343434729111001	0.6319619262439728	1.2367250195782273
lambda[248]	1.475387991722665	0.8987215995138768	2.0520543839314533
lambda[249]	1.8771303830307005	1.1384124997965284	2.6158482662648725
lambda[250]	0.8052182582484075	0.5541646826587027	1.0562718338381125
lambda[251]	1.13362939126889	0.8097169740281353	1.4575418085096445
lambda[252]	1.417215634654545	1.0258316576106898	1.8085996116984002
lambda[253]	1.497550130660406	0.9451736937875106	2.0499265675333014
lambda[254]	1.0903895032920328	0.7478989702461165	1.432880036337949
lambda[255]	0.3921590431558792	0.07888532068176696	0.7054327656299915
lambda[256]	0.7272701900111633	0.26406093507314077	1.1904794449491858
lambda[257]	0.54347880351341	0.16687441646316709	0.9200831905636531
lambda[258]	1.3891788468837223	0.411570959018846	2.3667867347485987
lambda[259]	0.763718128059982	0.44453858670882634	1.0828976694111376
lambda[260]	1.417215634654545	1.0258316576106898	1.8085996116984002
lambda[261]	0.8403163350552545	0.5130858300455508	1.1675468400649582
lambda[262]	1.0836364160561367	0.7211823300962972	1.4460905020159762
lambda[263]	0.7483134128111509	0.2962764247347005	1.2003504008876014
lambda[264]	0.46269105091711143	0.08643096284357826	0.8389511389906446
lambda[265]	0.8739945022832122	0.581970964815044	1.1660180397513804
lambda[266]	0.7823512172955972	0.5256181024243998	1.0390843321667946
lambda[267]	1.0910659351849217	0.4493393499875997	1.7327925203822436
lambda[268]	0.3717443861249832	0.06297488012193964	0.6805138921280267
lambda[269]	0.7887503954245684	0.5243671129555864	1.0531336778935505
lambda[270]	0.8054868091212908	0.4723243261221293	1.1386492921204523
lambda[271]	0.8871229726917359	0.6107817657563712	1.1634641796271006
lambda[272]	0.8538343878420303	0.6064527394296083	1.1012160362544523
lambda[273]	0.8693642166192688	0.4840405136990438	1.2546879195394938
lambda[274]	0.47479387901248515	0.0647379505342704	0.8848498074906999
lambda[275]	1.6472439088781634	0.8995901939379772	2.3948976238183497
lambda[276]	1.2555585646483567	0.7112655308043195	1.7998515984923937
lambda[277]	0.9801328036306544	0.5675058968203486	1.3927597104409601
lambda[278]	0.7332188373589104	0.2665777074548284	1.1998599672629924
lambda[279]	0.9271904007720903	0.5374071046574799	1.3169736968867007
lambda[280]	0.819752224312405	0.45925348307263475	1.1802509655521753
lambda[281]	1.1831904137649005	0.8803180561365624	1.4860627713932386
lambda[282]	1.9048350836590198	1.2072307287989603	2.602439438519079
lambda[283]	1.13362939126889	0.8097169740281353	1.4575418085096445
lambda[284]	0.7093378392969748	0.42064615941998723	0.9980295191739623
lambda[285]	1.2866204705884727	0.727504791335807	1.8457361498411384
lambda[286]	1.2506062092804753	0.695329084281794	1.8058833342791565
lambda[287]	1.746156668968884	0.7898237222071465	2.702489615730622
lambda[288]	1.497550130660406	0.9451736937875106	2.0499265675333014
lambda[289]	0.6605893042932541	0.21700317307529104	1.1041754355112172
lambda[290]	0.9016946241375408	0.6181383181547224	1.185250930120359
lambda[291]	1.2418080391542698	0.7755845254120618	1.708031552896478
lambda[292]	1.1820310685291993	0.8354887529881423	1.5285733840702562
lambda[293]	1.13362939126889	0.8097169740281353	1.4575418085096445
lambda[294]	1.3394860396600048	0.2546582482328674	2.424313831087142
lambda[295]	0.674257864358101	0.0	1.3559476994801751
lambda[296]	0.7645199281676429	0.4897163303950666	1.0393235259402192
lambda[297]	0.8131896608887874	0.4872671762398565	1.1391121455377182
lambda[298]	1.1831904137649005	0.8803180561365624	1.4860627713932386
lambda[299]	0.8755558959516829	0.45648793001996685	1.294623861883399
lambda[300]	1.1928682234887038	0.8953441922305352	1.4903922547468724
lambda[301]	1.0457708104206545	0.7046984832073314	1.3868431376339774
lambda[302]	1.9691889465020318	1.2248149101980674	2.713562982805996
lambda[303]	1.1534941855024932	0.8180123174903035	1.488976053514683
lambda[304]	0.8278805527813515	0.47353910044000347	1.1822220051226995
lambda[305]	2.1776447728981436	1.3518620617160444	3.003427484080243
lambda[306]	1.5569361571160745	1.0099412167609825	2.1039310974711665
lambda[307]	0.7697081905529938	0.5109794975480746	1.028436883557913
lambda[308]	0.848000912937445	0.5584866066519509	1.137515219222939
lambda[309]	1.1740635200394787	0.7659832161252924	1.582143823953665
lambda[310]	1.1923212874176874	0.8370166677534183	1.5476259070819565
lambda[311]	1.1984926055648821	0.8167913066798925	1.5801939044498718
lambda[312]	0.9060579480483869	0.49758309737804096	1.3145327987187327
lambda[313]	0.8288690783946664	0.4705662526260155	1.1871719041633173
lambda[314]	0.8827174341664932	0.4606763728507063	1.3047584954822802
lambda[315]	1.4057176812513827	1.0128724620522473	1.7985629004505181
lambda[316]	0.9573970183475009	0.5642528287879885	1.3505412079070132
lambda[317]	1.774612755313105	1.0470947059036784	2.5021308047225315
lambda[318]	0.8881958593933706	0.43808582575603244	1.3383058930307088
lambda[319]	1.497814898854034	0.9155698506531571	2.0800599470549113
lambda[320]	1.1906128918069228	0.7256938014536034	1.655531982160242
lambda[321]	1.0635784593232147	0.5659131194611322	1.5612437991852972
lambda[322]	1.05241167927071	0.5497585577620988	1.5550648007793213
lambda[323]	1.369435129774392	0.033466169791216416	2.7054040897575677
lambda[324]	0.2891713677570077	0.0	0.6177781388886175
lambda[325]	0.9151758781974236	0.5229919340286634	1.307359822366184
lambda[326]	1.7470009833656683	0.9252336943424667	2.56876827238887
lambda[327]	1.0877406051951057	0.5978743928438375	1.577606817546374
lambda[328]	1.4719056217956736	0.9326002785240013	2.011210965067346
lambda[329]	0.8310828019120924	0.5548316481982299	1.107333955625955
lambda[330]	0.999864510965294	0.6650864410432011	1.334642580887387
lambda[331]	1.0381922004779547	0.6581812962730751	1.4182031046828343
lambda[332]	1.1147278813660046	0.7839769583943514	1.4454788043376579
lambda[333]	0.9406842089951435	0.6600167851042786	1.2213516328860083
lambda[334]	2.0313560372230306	1.3283096284424176	2.7344024460036436
lambda[335]	1.1831904137649005	0.8803180561365624	1.4860627713932386
lambda[336]	0.8124116858737521	0.445810640514476	1.1790127312330283
lambda[337]	0.9597932913088281	0.5139776061004466	1.4056089765172095
lambda[338]	1.1534941855024932	0.8180123174903035	1.488976053514683
lambda[339]	0.9192442064261236	0.617256270640264	1.2212321422119832
lambda[340]	0.7151398104410497	0.4306718716057957	0.9996077492763037
lambda[341]	1.1082999579541701	0.7716458573090135	1.4449540585993268
lambda[342]	0.8230704561964751	0.34583821582057234	1.3003026965723778
lambda[343]	0.9022812923364082	0.4843183794363844	1.320244205236432
lambda[344]	1.1739879157331188	0.7296893765914025	1.618286454874835
lambda[345]	0.72023309159922	0.3945934461745842	1.0458727370238559
lambda[346]	1.0793621808488045	0.6828070500516473	1.4759173116459618
lambda[347]	1.1311608452702482	0.5719182326098043	1.690403457930692
lambda[348]	2.198861694538749	1.279940505541076	3.1177828835364223
lambda[349]	1.3539704996784134	0.9217694823557563	1.7861715170010706
lambda[350]	0.8671085013937689	0.5094952059876336	1.2247217967999042
lambda[351]	1.5683902198561004	0.7219901997080089	2.4147902400041916
lambda[352]	0.5652898890570275	0.19003101575251552	0.9405487623615394
lambda[353]	0.7165073696779323	0.24279584823408423	1.1902188911217804
lambda[354]	0.594110279556301	0.0	1.2350482255635509
lambda[355]	0.8052182582484075	0.5541646826587027	1.0562718338381125
lambda[356]	0.6875510446264445	0.23221270425526946	1.1428893849976194
lambda[357]	1.0058821016060022	0.661842727789333	1.3499214754226716
lambda[358]	0.8343738597564088	0.558679802146061	1.1100679173667565
lambda[359]	0.721369804387563	0.25881479296323917	1.183924815811887
lambda[360]	1.2665579342251485	0.8044785304064688	1.7286373380438282
lambda[361]	1.124947983958634	0.8273592444137116	1.4225367235035566
lambda[362]	0.5411944729912721	0.017930534518393215	1.0644584114641509
lambda[363]	0.6117565997014026	0.3523413469276067	0.8711718524751986
lambda[364]	0.8641122190949658	0.08926509094962531	1.6389593472403063
lambda[365]	0.9192442064261236	0.617256270640264	1.2212321422119832
lambda[366]	1.037286410619678	0.6890242997867457	1.3855485214526102
lambda[367]	1.1244321896585352	0.7923232300957919	1.4565411492212785
lambda[368]	0.9267630896219338	0.6280485968319182	1.2254775824119495
lambda[369]	1.2301103637387618	0.9130674507886842	1.5471532766888394
lambda[370]	0.9493067226336162	0.4526196536387648	1.4459937916284675
lambda[371]	1.4650052580240336	0.83515772809386	2.094852787954207
lambda[372]	1.2519653069757553	0.7796319056353611	1.7242987083161494
lambda[373]	0.7933018899418339	0.5209690650936508	1.0656347147900171
lambda[374]	1.417215634654545	1.0258316576106898	1.8085996116984002
lambda[375]	0.5048069797547153	0.16589910354152793	0.8437148559679027
lambda[376]	1.1928682234887038	0.8953441922305352	1.4903922547468724
lambda[377]	1.3631589510915674	0.961978201896621	1.7643397002865138
lambda[378]	0.6314069306799174	0.35181756835216743	0.9109962930076674
lambda[379]	0.8669037337253831	0.5721929563148961	1.1616145111358702
lambda[380]	1.417215634654545	1.0258316576106898	1.8085996116984002
lambda[381]	0.6654580084678644	0.057957165541861255	1.2729588513938674
lambda[382]	1.8893810451224222	1.180939829139927	2.5978222611049175
lambda[383]	1.2816963525669445	0.7541937433861947	1.8091989617476942
lambda[384]	0.6647405517487792	0.37676531191823043	0.9527157915793281
lambda[385]	1.9280423730102414	0.7135724161077759	3.142512329912707
lambda[386]	0.8608182567485418	0.6142681224906937	1.1073683910063898
lambda[387]	1.1928682234887038	0.8953441922305352	1.4903922547468724
lambda[388]	0.9821790409143579	0.551022550649491	1.4133355311792248
lambda[389]	0.8832782032565996	0.5097809914707734	1.2567754150424257
lambda[390]	0.6163688487759691	0.3043810265566899	0.9283566709952482
lambda[391]	0.9886570672359439	0.6382562426671761	1.3390578918047118
lambda[392]	1.0999139653823928	0.751167534803431	1.4486603959613547
lambda[393]	1.4522768575874878	0.9929214539355906	1.911632261239385
lambda[394]	1.071717338193391	0.7312619742382107	1.4121727021485715
lambda[395]	0.7553262685264982	0.48065866161126103	1.0299938754417353
lambda[396]	1.0895274994383017	0.6668370169573228	1.5122179819192807
lambda[397]	0.807982057954564	0.32241686323661334	1.2935472526725147
lambda[398]	1.1752150506418528	0.8330637446618905	1.5173663566218152
lambda[399]	1.1644632830513284	0.7166743265788182	1.6122522395238386
lambda[400]	1.204710681393239	0.6673279410497369	1.7420934217367408
lambda[401]	0.7329172602704926	0.0	1.5212253448035082
lambda[402]	1.0590653487814858	0.6934012191555814	1.4247294784073903
lambda[403]	1.066613579198127	0.7362677630510206	1.3969593953452335
lambda[404]	0.8246151067759081	0.4879259980120155	1.1613042155398006
lambda[405]	1.0895274994383017	0.6668370169573228	1.5122179819192807
lambda[406]	1.4553383309218952	0.4179108170532919	2.4927658447904983
lambda[407]	1.5144559886215898	0.8275503897666041	2.2013615874765753
lambda[408]	0.8749578337650914	0.6083471555978268	1.141568511932356
lambda[409]	0.7583173332379002	0.48298028490032824	1.0336543815754722
lambda[410]	1.2548080494396832	0.0	2.516545329630877
lambda[411]	0.7575220381814475	0.4372053522419438	1.077838724120951
lambda[412]	1.1928682234887038	0.8953441922305352	1.4903922547468724
lambda[413]	1.2018671932591711	0.7088595458512574	1.6948748406670848
lambda[414]	1.360605512224924	0.6441056480334745	2.0771053764163736
lambda[415]	1.4342191330727454	0.8697099622907846	1.9987283038547061
lambda[416]	1.3631589510915674	0.961978201896621	1.7643397002865138
lambda[417]	1.083766471334016	0.7290098211669089	1.4385231215011232
lambda[418]	1.1158212151139688	0.8139448330716845	1.417697597156253
lambda[419]	1.212461966981461	0.8911772669634839	1.533746666999438
lambda[420]	0.9549437608283515	0.5098694135391505	1.4000181081175525
lambda[421]	2.149840898404142	1.438979985734007	2.860701811074277
lambda[422]	1.1616748289840215	0.8052519116270627	1.5180977463409804
lambda[423]	1.2817066339503989	0.6663559563986899	1.8970573115021079
lambda[424]	0.956800651747666	0.09521953301200059	1.8183817704833314
lambda[425]	1.124947983958634	0.8273592444137116	1.4225367235035566
lambda[426]	1.5696709897392815	1.0201831544363387	2.1191588250422244
lambda[427]	1.3743087988240092	0.9742448371792146	1.774372760468804
lambda[428]	0.9716208811594046	0.5007479974750281	1.442493764843781
lambda[429]	1.384914564266315	0.9785318768218033	1.7912972517108265
lambda[430]	1.1438998370693336	0.7322311919541369	1.5555684821845304
lambda[431]	1.1876183616488396	0.7887204448758542	1.586516278421825
lambda[432]	1.1562232283181955	0.8067539486615993	1.5056925079747916
lambda[433]	1.1831904137649005	0.8803180561365624	1.4860627713932386
lambda[434]	1.0403855297632987	0.4050283145528898	1.6757427449737077
lambda[435]	0.9760509547970777	0.5706543870913616	1.3814475225027938
lambda[436]	0.7553262685264982	0.48065866161126103	1.0299938754417353
lambda[437]	1.1191549740962656	0.4808464817040775	1.7574634664884536
lambda[438]	0.6132874633268647	0.24499365105042797	0.9815812756033013
lambda[439]	0.807982057954564	0.32241686323661334	1.2935472526725147
lambda[440]	1.332089936502064	0.8992033173988935	1.7649765556052346
lambda[441]	1.091035108282405	0.6265443737290037	1.5555258428358063
lambda[442]	0.8518145915055686	0.3043355617946587	1.3992936212164784
lambda[443]	0.7258820883556196	0.454624877782576	0.9971392989286633
lambda[444]	0.8538343878420303	0.6064527394296083	1.1012160362544523
lambda[445]	1.2700393052020298	0.7380274398712547	1.8020511705328048
lambda[446]	0.41540851090031433	0.009860722948562606	0.820956298852066
lambda[447]	1.2665579342251485	0.8044785304064688	1.7286373380438282
lambda[448]	2.1512023419765556	0.8132091261491821	3.489195557803929
lambda[449]	1.2503158369505374	0.9090081360967874	1.5916235378042873
lambda[450]	0.9192442064261236	0.617256270640264	1.2212321422119832
lambda[451]	1.0058821016060022	0.661842727789333	1.3499214754226716
lambda[452]	0.35489216177399835	0.06529453583119699	0.6444897877167997
lambda[453]	1.1207035792831372	0.4702979608393293	1.771109197726945
lambda[454]	2.0141405720053585	1.0531670880190651	2.975114055991652
lambda[455]	0.9837064051534155	0.6601812580038986	1.3072315523029323
lambda[456]	0.8356487455837565	0.4803422514353667	1.1909552397321463
lambda[457]	1.2986565631749867	0.8796610414362163	1.717652084913757
lambda[458]	1.4083085275851295	0.9446410259586915	1.8719760292115675
lambda[459]	1.167188631302252	0.6099408130940462	1.7244364495104576
lambda[460]	0.9194613372164343	0.5427635535481696	1.296159120884699
lambda[461]	1.210169589807484	0.7427958663526031	1.677543313262365
lambda[462]	1.1562232283181955	0.8067539486615993	1.5056925079747916
lambda[463]	0.7697081905529938	0.5109794975480746	1.028436883557913
lambda[464]	0.8378805760725825	0.5607875203309849	1.11497363181418
lambda[465]	1.1472304729179537	0.682768502936905	1.6116924428990023
lambda[466]	0.7820580788181619	0.03944413073233366	1.5246720269039902
lambda[467]	0.8145908814593537	0.32415765556924725	1.30502410734946
lambda[468]	1.49238065848666	0.8411542345441667	2.143607082429153
lambda[469]	1.20662654388597	0.7271032618055359	1.686149825966404
lambda[470]	1.7664395325663986	0.9471856567168351	2.5856934084159624
lambda[471]	0.9496907560240745	0.6192488657343393	1.2801326463138096
lambda[472]	1.1831904137649005	0.8803180561365624	1.4860627713932386
lambda[473]	0.9027851337973655	0.43920289882010266	1.3663673687746283
lambda[474]	1.1705795977618898	0.7887393401133629	1.5524198554104167
lambda[475]	1.384914564266315	0.9785318768218033	1.7912972517108265
lambda[476]	1.071717338193391	0.7312619742382107	1.4121727021485715
lambda[477]	1.1244321896585352	0.7923232300957919	1.4565411492212785
lambda[478]	1.1831904137649005	0.8803180561365624	1.4860627713932386
lambda[479]	1.207125872275101	0.8018416775785667	1.6124100669716355
lambda[480]	0.7287461797443802	0.06468000739476454	1.392812352093996
lambda[481]	0.7760039560733735	0.5211035301747116	1.0309043819720354
lambda[482]	0.8118044754783663	0.5610636715410253	1.0625452794157073
lambda[483]	1.1309206815837707	0.615403822778266	1.6464375403892753
lambda[484]	2.113026361883367	1.4066316693622056	2.819421054404528
lambda[485]	0.9016946241375408	0.6181383181547224	1.185250930120359
lambda[486]	0.9483784589475863	0.6679900162827124	1.2287669016124603
lambda[487]	0.8052182582484075	0.5541646826587027	1.0562718338381125
lambda[488]	1.3962423602666607	0.9850490263683522	1.8074356941649692
lambda[489]	0.4854495611642842	0.09506728359204014	0.8758318387365283
lambda[490]	1.4719056217956736	0.9326002785240013	2.011210965067346
lambda[491]	0.8760877930878639	0.5642887633960474	1.1878868227796804
lambda[492]	0.7544341814876923	0.3003547697458133	1.2085135932295712
lambda[493]	1.1575578764026968	0.0	2.315133394392892
lambda[494]	1.244869006751575	0.7965159854551351	1.693222028048015
lambda[495]	1.26083544101868	0.7029573594789528	1.818713522558407
lambda[496]	1.173591120677894	0.8549431397993286	1.4922391015564593
lambda[497]	0.8811432692055479	0.5854840835383672	1.1768024548727285
lambda[498]	0.8540123694619987	0.2814546084659313	1.426570130458066
lambda[499]	1.0930010784389783	0.7631507104774453	1.4228514464005113
lambda[500]	0.811181637688112	0.3304495598475817	1.2919137155286424
lambda[501]	0.7501743456693876	0.36954469666505424	1.130803994673721
lambda[502]	1.117980866384059	0.7779591576322693	1.4580025751358485
lambda[503]	1.0145298032222796	0.6048637556274419	1.4241958508171173
lambda[504]	1.6636661696819977	1.0275207120222303	2.2998116273417653
lambda[505]	0.4968147888841836	0.13730685585232105	0.8563227219160462
lambda[506]	1.085266108486789	0.6999183478882107	1.4706138690853672
lambda[507]	0.8343738597564088	0.558679802146061	1.1100679173667565
lambda[508]	1.08345018165241	0.5881007971889763	1.5787995661158436
lambda[509]	0.9271904007720903	0.5374071046574799	1.3169736968867007
lambda[510]	0.9944074321136164	0.5674446031647349	1.4213702610624979
lambda[511]	0.4968147888841836	0.13730685585232105	0.8563227219160462
lambda[512]	1.3618232642764396	0.9421515301157699	1.7814949984371093
lambda[513]	1.0028477829894449	0.5440332398527015	1.4616623261261883
lambda[514]	1.2301103637387618	0.9130674507886842	1.5471532766888394
lambda[515]	0.9917525516590049	0.6662885969411076	1.3172165063769021
lambda[516]	0.7924699043815785	0.46774376167550913	1.1171960470876479
lambda[517]	0.884690586039438	0.1551039147353499	1.614277257343526
lambda[518]	0.45584371863371587	0.08221363479061583	0.8294738024768159
lambda[519]	1.3289457941063363	0.9318650356165505	1.726026552596122
lambda[520]	1.0753378581884023	0.7537648798135037	1.396910836563301
lambda[521]	0.8931637882543927	0.5219676043513073	1.264359972157478
lambda[522]	0.8471896341488393	0.5183239240289399	1.1760553442687387
lambda[523]	1.1364233101149464	0.44793701245394124	1.8249096077759515
lambda[524]	1.4057176812513827	1.0128724620522473	1.7985629004505181
lambda[525]	1.0381922004779547	0.6581812962730751	1.4182031046828343
lambda[526]	0.7615043982857901	0.4839865289718439	1.0390222675997363
lambda[527]	1.2605426936118944	0.8911362273927884	1.6299491598310003
lambda[528]	0.5257926220606931	0.1619515829396877	0.8896336611816985
lambda[529]	1.2119060470806537	0.8642586111587514	1.5595534830025561
lambda[530]	1.1724411812779545	0.8395472731280729	1.5053350894278361
lambda[531]	1.3631589510915674	0.961978201896621	1.7643397002865138
lambda[532]	0.9125109629800535	0.45963378480284695	1.3653881411572601
lambda[533]	0.8379475002338047	0.32675511806955626	1.3491398823980532
lambda[534]	0.5048069797547153	0.16589910354152793	0.8437148559679027
lambda[535]	0.7744079909112104	0.4259509578882821	1.1228650239341387
lambda[536]	1.0505580553873615	0.5332531032478692	1.5678630075268538
lambda[537]	0.8233808468475529	0.4407470535851078	1.206014640109998
lambda[538]	0.39686403565864425	0.07806015690270851	0.71566791441458
lambda[539]	1.2374867845372584	0.0	2.479769245876601
lambda[540]	0.7924699043815785	0.46774376167550913	1.1171960470876479
lambda[541]	1.2495150949178913	0.7273815147754871	1.7716486750602956
lambda[542]	0.8538343878420303	0.6064527394296083	1.1012160362544523
lambda[543]	0.8689800415392022	0.5719734018953075	1.1659866811830968
lambda[544]	1.1238457073762333	0.7713945113062288	1.4762969034462379
lambda[545]	1.0967135495630147	0.7825774656262964	1.410849633499733
lambda[546]	1.232377552213733	0.8470889780579459	1.61766612636952
lambda[547]	1.5443046429353955	0.9892221052100081	2.099387180660783
lambda[548]	0.9829561136534659	0.6105063036743457	1.3554059236325862
lambda[549]	0.9125109629800535	0.45963378480284695	1.3653881411572601
lambda[550]	0.556726430527527	0.0	1.1417887280305088
lambda[551]	0.9942824916896038	0.5358787889485772	1.4526861944306304
lambda[552]	1.0930010784389783	0.7631507104774453	1.4228514464005113
lambda[553]	2.0958832553196927	1.384978086615835	2.8067884240235506
lambda[554]	1.288030740809696	0.8412368010179478	1.7348246806014442
lambda[555]	0.49611752664219344	0.09973208199896838	0.8925029712854184
lambda[556]	1.0381922004779547	0.6581812962730751	1.4182031046828343
lambda[557]	0.9573970183475009	0.5642528287879885	1.3505412079070132
lambda[558]	1.0526577778363675	0.5928490242868555	1.5124665313858796
lambda[559]	1.4076628110527503	0.9801507762220352	1.8351748458834654
lambda[560]	0.7415450495879868	0.3579118546379766	1.125178244537997
lambda[561]	1.1928682234887038	0.8953441922305352	1.4903922547468724
lambda[562]	1.3743087988240092	0.9742448371792146	1.774372760468804
lambda[563]	1.342985657757478	0.9155239070629053	1.7704474084520505
lambda[564]	0.643429344863582	0.3824260182300415	0.9044326714971226
lambda[565]	0.749198262295591	0.47236248482860965	1.0260340397625725
lambda[566]	0.6235125653121827	0.004207687565488949	1.2428174430588763
lambda[567]	1.124947983958634	0.8273592444137116	1.4225367235035566
lambda[568]	1.1876183616488396	0.7887204448758542	1.586516278421825
lambda[569]	1.0841334967088623	0.7628737714706708	1.4053932219470537
lambda[570]	0.9068825612863027	0.48392716457998625	1.3298379579926192
lambda[571]	1.1158212151139688	0.8139448330716845	1.417697597156253
lambda[572]	0.9156183907069156	0.5979434863752219	1.2332932950386093
lambda[573]	1.2014468037304395	0.8006985017153443	1.6021951057455348
lambda[574]	1.2848425989272052	0.7695953580587489	1.8000898397956615
lambda[575]	1.522148499994018	0.9747650116372878	2.0695319883507484
lambda[576]	2.6922693033394407	1.3949538593732644	3.989584747305617
lambda[577]	0.9168023797936188	0.33705762764850633	1.4965471319387311
lambda[578]	0.8447339520737444	0.5606159284999461	1.1288519756475426
lambda[579]	1.1158212151139688	0.8139448330716845	1.417697597156253
lambda[580]	1.1705795977618898	0.7887393401133629	1.5524198554104167
lambda[581]	1.0472178719436613	0.6743730312634248	1.4200627126238978
lambda[582]	0.8351885635118291	0.4791209222025331	1.191256204821125
lambda[583]	0.643429344863582	0.3824260182300415	0.9044326714971226
lambda[584]	0.8871229726917359	0.6107817657563712	1.1634641796271006
lambda[585]	1.1158212151139688	0.8139448330716845	1.417697597156253
lambda[586]	0.27367591694942267	0.04000423585616614	0.5073475980426791
lambda[587]	0.628764352430474	0.3572629676209341	0.9002657372400139
lambda[588]	0.7697081905529938	0.5109794975480746	1.028436883557913
lambda[589]	0.7606050144936314	0.30140205450014734	1.2198079744871153
lambda[590]	0.8343738597564088	0.558679802146061	1.1100679173667565
lambda[591]	1.0999139653823928	0.751167534803431	1.4486603959613547
lambda[592]	1.5338951685543212	0.9683982376133539	2.0993920994952884
lambda[593]	0.49917466251608333	0.10285624614938066	0.895493078882786
lambda[594]	0.8739945022832122	0.581970964815044	1.1660180397513804
lambda[595]	1.1495054169344112	0.5297962877985556	1.7692145460702668
lambda[596]	1.0804833629651212	0.7404287631844699	1.4205379627457724
lambda[597]	0.8052182582484075	0.5541646826587027	1.0562718338381125
lambda[598]	0.5738516544620751	0.3120845594373828	0.8356187494867674
lambda[599]	0.5847781773345675	0.3387110365737788	0.8308453180953561
lambda[600]	0.9917525516590049	0.6662885969411076	1.3172165063769021
lambda[601]	0.2661498561976694	0.025509878724718743	0.50678983367062
lambda[602]	0.7645199281676429	0.4897163303950666	1.0393235259402192
lambda[603]	1.0903895032920328	0.7478989702461165	1.432880036337949
lambda[604]	1.6251247979726218	0.9355894661348406	2.314660129810403
lambda[605]	1.0993082555190006	0.7640217128389937	1.4345947981990075
lambda[606]	0.825138964859159	0.5559612578622746	1.0943166718560435
lambda[607]	0.36248921211963037	0.03177244689042302	0.6932059773488377
lambda[608]	1.4909183542065199	0.7918637782215684	2.1899729301914714
lambda[609]	0.747794880862901	0.34697888751576855	1.1486108742100334
lambda[610]	0.8470837171174375	0.277331178602931	1.416836255631944
lambda[611]	0.8310828019120924	0.5548316481982299	1.107333955625955
lambda[612]	1.9564765201322298	0.7000605148642602	3.2128925254001994
lambda[613]	0.7933018899418339	0.5209690650936508	1.0656347147900171
lambda[614]	1.3666444094228152	0.5426631931871145	2.190625625658516
lambda[615]	0.7649940957205372	0.2994409768126313	1.230547214628443
lambda[616]	1.9985287236909601	1.290399388794423	2.7066580585874975
lambda[617]	0.8608182567485418	0.6142681224906937	1.1073683910063898
lambda[618]	0.5384067800162733	0.0744739647678031	1.0023395952647434
lambda[619]	0.7823512172955972	0.5256181024243998	1.0390843321667946
lambda[620]	0.9840344841693327	0.5690142881955567	1.3990546801431087
lambda[621]	1.678452587671673	0.9246371893649975	2.4322679859783483
lambda[622]	1.0893210887232587	0.7413062523014966	1.4373359251450208
lambda[623]	1.2201304063510756	0.8980014595842738	1.5422593531178774
lambda[624]	1.2665579342251485	0.8044785304064688	1.7286373380438282
lambda[625]	1.1656804621427155	0.8245938583901457	1.5067670658952852
lambda[626]	1.4057176812513827	1.0128724620522473	1.7985629004505181
lambda[627]	1.0944430121193618	0.6074098873144214	1.5814761369243022
lambda[628]	0.9419858593286323	0.6289092230050417	1.255062495652223
lambda[629]	1.9151899037210418	0.9916069547775451	2.8387728526645386
lambda[630]	1.547424453407342	0.9266829685456864	2.1681659382689977
lambda[631]	0.9024841434733007	0.5003504408323238	1.3046178461142777
lambda[632]	0.8477341210787912	0.5060806826466557	1.1893875595109267
lambda[633]	0.8704521682299425	0.3690041071344614	1.3719002293254237
lambda[634]	1.1506578964581409	0.849496995006119	1.4518187979101627
lambda[635]	0.8538343878420303	0.6064527394296083	1.1012160362544523
lambda[636]	1.0007783736719047	0.4884487653476015	1.5131079819962079
lambda[637]	1.2848425989272052	0.7695953580587489	1.8000898397956615
lambda[638]	1.083766471334016	0.7290098211669089	1.4385231215011232
lambda[639]	1.1944419061699363	0.728153700174746	1.6607301121651266
lambda[640]	1.124947983958634	0.8273592444137116	1.4225367235035566
lambda[641]	0.8871229726917359	0.6107817657563712	1.1634641796271006
lambda[642]	0.5533746144423491	0.17103161424446456	0.9357176146402337
lambda[643]	1.124947983958634	0.8273592444137116	1.4225367235035566
lambda[644]	0.5400153875733769	0.08006020682188297	0.9999705683248707
lambda[645]	0.8118044754783663	0.5610636715410253	1.0625452794157073
lambda[646]	0.8118044754783663	0.5610636715410253	1.0625452794157073
lambda[647]	2.078879231783071	1.3491327091209722	2.80862575444517
lambda[648]	1.1056840288119252	0.7879063665224391	1.4234616911014113
lambda[649]	1.1534941855024932	0.8180123174903035	1.488976053514683
lambda[650]	1.1244321896585352	0.7923232300957919	1.4565411492212785
lambda[651]	0.636886488571794	0.10298565628792467	1.1707873208556632
lambda[652]	1.5718429861943346	0.9524604521068691	2.1912255202818
lambda[653]	1.0753378581884023	0.7537648798135037	1.396910836563301
lambda[654]	0.6820845580090642	0.2969076901956602	1.0672614258224682
lambda[655]	0.7744079909112104	0.4259509578882821	1.1228650239341387
lambda[656]	2.642022870245516	0.794480604445444	4.489565136045588
lambda[657]	0.8118044754783663	0.5610636715410253	1.0625452794157073
lambda[658]	0.8943791228696322	0.6179551522307859	1.1708030935084786
lambda[659]	0.9156183907069156	0.5979434863752219	1.2332932950386093
lambda[660]	0.8052182582484075	0.5541646826587027	1.0562718338381125
lambda[661]	0.6583700442895738	0.3368755040703035	0.9798645845088441
lambda[662]	0.6339072792942659	0.3631062146161559	0.904708343972376
lambda[663]	0.9547182508638775	0.5675952647915756	1.3418412369361794
lambda[664]	0.9068825612863027	0.48392716457998625	1.3298379579926192
lambda[665]	1.2026251920697466	0.8989205719132667	1.5063298122262265
lambda[666]	0.8842294566250598	0.16400819839871927	1.6044507148514002
lambda[667]	1.1283090111512883	0.4891763313850158	1.7674416909175608
lambda[668]	0.9931248666476709	0.6158970434995159	1.3703526897958258
lambda[669]	0.831429120018656	0.03219475515468051	1.6306634848826316
lambda[670]	1.5773307331216764	0.7446323437609494	2.4100291224824035
lambda[671]	0.8943791228696322	0.6179551522307859	1.1708030935084786
lambda[672]	0.8608182567485418	0.6142681224906937	1.1073683910063898
lambda[673]	1.1158212151139688	0.8139448330716845	1.417697597156253
lambda[674]	1.240171951375921	0.9166979713792938	1.5636459313725484
lambda[675]	0.6351344106973911	0.18678716007313112	1.0834816613216511
lambda[676]	1.3307846925587032	0.9046781422882431	1.7568912428291634
lambda[677]	2.21341420011427	1.2400252898546809	3.1868031103738588
lambda[678]	0.7650882712946622	0.06621105285718032	1.4639654897321441
lambda[679]	1.0391982096457861	0.6781865621896599	1.4002098571019124
lambda[680]	1.1074237950491146	0.669538851862896	1.5453087382353332
lambda[681]	1.417215634654545	1.0258316576106898	1.8085996116984002
lambda[682]	2.094209850667296	0.8512878242437938	3.337131877090798
lambda[683]	1.5443046429353955	0.9892221052100081	2.099387180660783
lambda[684]	0.8120752229412648	0.4675567256420374	1.1565937202404921
lambda[685]	0.9322582381442419	0.2103422118375533	1.6541742644509305
lambda[686]	0.6167604130355153	0.3527306866018969	0.8807901394691338
lambda[687]	0.8538343878420303	0.6064527394296083	1.1012160362544523
lambda[688]	0.9156183907069156	0.5979434863752219	1.2332932950386093
lambda[689]	1.0513079489863142	0.4990805666409158	1.6035353313317127
lambda[690]	0.7318193818388126	0.4632734625165932	1.000365301161032
lambda[691]	1.8571577953977378	0.7539445868805223	2.960371003914953
lambda[692]	1.4761315799010843	0.9232296248045925	2.029033534997576
lambda[693]	1.0903895032920328	0.7478989702461165	1.432880036337949
lambda[694]	0.5607036590968698	0.18892973368617538	0.9324775845075642
lambda[695]	0.6256209986897029	0.2871614003951239	0.9640805969842818
lambda[696]	0.5147428574450826	0.03566645190277584	0.9938192629873894
lambda[697]	1.4719056217956736	0.9326002785240013	2.011210965067346
lambda[698]	1.2518180478122072	0.7040744328457624	1.799561662778652
lambda[699]	1.1848208482788907	0.5020455298351978	1.8675961667225836
lambda[700]	1.2030318036409269	0.7239945045021208	1.682069102779733
lambda[701]	0.7433678132164637	0.4213194186782619	1.0654162077546656
lambda[702]	1.4057176812513827	1.0128724620522473	1.7985629004505181
lambda[703]	0.9231076168380506	0.603932096854213	1.2422831368218883
lambda[704]	1.1958976810487494	0.0	2.4011897435029557
lambda[705]	1.1158212151139688	0.8139448330716845	1.417697597156253
lambda[706]	0.763718128059982	0.44453858670882634	1.0828976694111376
lambda[707]	2.027431980221963	1.322565235543424	2.7322987249005024
lambda[708]	1.528305481375943	0.9274260584014278	2.129184904350458
lambda[709]	1.0841334967088623	0.7628737714706708	1.4053932219470537
lambda[710]	0.7992828730804251	0.4383440697034422	1.160221676457408
lambda[711]	0.9837064051534155	0.6601812580038986	1.3072315523029323
lambda[712]	1.6232054250749446	0.5951754307152075	2.6512354194346814
lambda[713]	1.1695583040867203	0.8667450191755666	1.4723715889978741
lambda[714]	1.124947983958634	0.8273592444137116	1.4225367235035566
lambda[715]	1.0841334967088623	0.7628737714706708	1.4053932219470537
lambda[716]	2.1283674297297623	1.1854229949276478	3.071311864531877
lambda[717]	0.5179637165310342	0.152710743690536	0.8832166893715325
lambda[718]	0.9290085565584011	0.5739335747899019	1.2840835383269003
lambda[719]	0.8916242348843768	0.5415482131646207	1.2417002566041329
lambda[720]	1.6905268322166798	0.5148668128760605	2.8661868515572992
lambda[721]	1.0753378581884023	0.7537648798135037	1.396910836563301
lambda[722]	1.861901114352044	1.1064467491054335	2.617355479598655
lambda[723]	0.5356225315401135	0.03705593367688148	1.0341891294033456
lambda[724]	1.1876183616488396	0.7887204448758542	1.586516278421825
lambda[725]	0.5652898890570275	0.19003101575251552	0.9405487623615394
lambda[726]	1.6570946801383812	0.9216089164691983	2.392580443807564
lambda[727]	0.8893362601642989	0.4826467056234276	1.2960258147051702
lambda[728]	0.8211639093951922	0.46647286606280614	1.1758549527275783
lambda[729]	1.0722779127974138	0.5745058757479597	1.5700499498468679
lambda[730]	1.2653169015986998	0.8006628408950056	1.729970962302394
lambda[731]	0.7494481297634994	0.4234430205811398	1.075453238945859
lambda[732]	1.6250747087323958	1.0217754696412638	2.2283739478235276
lambda[733]	0.8882601557222344	0.31795209874408226	1.4585682127003865
lambda[734]	1.1341494044665008	0.8305769134747466	1.437721895458255
lambda[735]	0.8538343878420303	0.6064527394296083	1.1012160362544523
lambda[736]	0.8179249561443396	0.4838002427311881	1.152049669557491
lambda[737]	0.7697081905529938	0.5109794975480746	1.028436883557913
lambda[738]	1.1768798397964317	0.5012927576169772	1.8524669219758862
lambda[739]	0.7052517604340314	0.2454083709861492	1.1650951498819135
lambda[740]	2.431878246530906	1.3966090046209696	3.4671474884408426
lambda[741]	1.4595430934586249	0.8330821586229972	2.0860040282942527
lambda[742]	1.2986565631749867	0.8796610414362163	1.717652084913757
lambda[743]	0.9917525516590049	0.6662885969411076	1.3172165063769021
lambda[744]	0.7707732567179639	0.4913231944264517	1.050223319009476
lambda[745]	0.8678592496425594	0.6148347100955103	1.1208837891896086
lambda[746]	0.8538343878420303	0.6064527394296083	1.1012160362544523
lambda[747]	2.517525235741312	1.601930598432083	3.433119873050541
lambda[748]	0.9267630896219338	0.6280485968319182	1.2254775824119495
lambda[749]	1.5388188328784362	0.9696340899373627	2.10800357581951
lambda[750]	1.3962423602666607	0.9850490263683522	1.8074356941649692
lambda[751]	1.4733078688219772	0.4945059341025455	2.4521098035414086
lambda[752]	0.591358368517692	0.0	1.1987661884721197
lambda[753]	0.8541191528331414	0.518274583237812	1.189963722428471
lambda[754]	0.9108749292008907	0.2120672572539497	1.6096826011478318
lambda[755]	1.5083198483114637	0.938380383076157	2.0782593135467704
lambda[756]	1.5758785700421971	0.7803416483742726	2.371415491710122
lambda[757]	0.8246151067759081	0.4879259980120155	1.1613042155398006
lambda[758]	0.8943791228696322	0.6179551522307859	1.1708030935084786
lambda[759]	1.2848425989272052	0.7695953580587489	1.8000898397956615
lambda[760]	0.8378805760725825	0.5607875203309849	1.11497363181418
lambda[761]	0.643429344863582	0.3824260182300415	0.9044326714971226
lambda[762]	0.6067933825977766	0.3484576563467047	0.8651291088488484
lambda[763]	1.1695583040867203	0.8667450191755666	1.4723715889978741
lambda[764]	1.13362939126889	0.8097169740281353	1.4575418085096445
lambda[765]	0.4362940500375055	0.01452355381447512	0.8580645462605359
lambda[766]	0.848000912937445	0.5584866066519509	1.137515219222939
lambda[767]	0.9483784589475863	0.6679900162827124	1.2287669016124603
lambda[768]	1.5640950711917199	0.999327228045169	2.1288629143382707
lambda[769]	0.7615043982857901	0.4839865289718439	1.0390222675997363
lambda[770]	1.0372278574043616	0.4865945613320587	1.5878611534766645
lambda[771]	1.8512474346692815	0.45412493832555256	3.2483699310130105
lambda[772]	1.0365853956234479	0.4934446471314883	1.5797261441154076
lambda[773]	0.7959783703875926	0.41068057117981155	1.1812761695953735
lambda[774]	1.5489368222766706	0.8613364527442217	2.2365371918091195
lambda[775]	0.9406842089951435	0.6600167851042786	1.2213516328860083
lambda[776]	1.417215634654545	1.0258316576106898	1.8085996116984002
lambda[777]	1.2605426936118944	0.8911362273927884	1.6299491598310003
lambda[778]	1.2201304063510756	0.8980014595842738	1.5422593531178774
lambda[779]	0.7828364441007349	0.31938285603398536	1.2462900321674846
lambda[780]	0.7452624994670779	0.263175133673212	1.2273498652609438
lambda[781]	0.9267630896219338	0.6280485968319182	1.2254775824119495
lambda[782]	0.8943172595536414	0.49132308177273204	1.2973114373345507
lambda[783]	0.9991018953721167	0.6377356898042084	1.360468100940025
lambda[784]	0.8896408426860211	0.5257759023124692	1.2535057830595728
lambda[785]	1.2586740426448193	0.8068356126714151	1.7105124726182235
lambda[786]	0.8062581527926499	0.5119215091386577	1.100594796446642
lambda[787]	0.6262842892907959	0.348434410420785	0.9041341681608068
lambda[788]	1.0893210887232587	0.7413062523014966	1.4373359251450208
lambda[789]	1.1434260872447748	0.8236959677410176	1.463156206748532
lambda[790]	1.0381922004779547	0.6581812962730751	1.4182031046828343
lambda[791]	1.417215634654545	1.0258316576106898	1.8085996116984002
lambda[792]	1.0590653487814858	0.6934012191555814	1.4247294784073903
lambda[793]	0.698844579437178	0.23532063430512595	1.1623685245692301
lambda[794]	1.3148485635242675	0.5929693144638598	2.036727812584675
lambda[795]	1.2878802807395733	0.6606574957318193	1.9151030657473274
lambda[796]	1.1928682234887038	0.8953441922305352	1.4903922547468724
lambda[797]	1.3408798090349041	0.7262917377942325	1.9554678802755756
lambda[798]	2.1078307106213483	1.4308229339056324	2.784838487337064
lambda[799]	1.1831904137649005	0.8803180561365624	1.4860627713932386
lambda[800]	1.1928682234887038	0.8953441922305352	1.4903922547468724
lambda[801]	0.41826614358268255	0.01726033149693723	0.8192719556684278
lambda[802]	0.7924150900250552	0.36259631264777176	1.2222338674023385
lambda[803]	1.1307424336381617	0.5871672018400045	1.674317665436319
lambda[804]	1.3631589510915674	0.961978201896621	1.7643397002865138
lambda[805]	2.5750615435965822	1.7261667113641757	3.423956375828989
lambda[806]	3.0652893106547774	1.3352580526722384	4.795320568637316
lambda[807]	1.335172828427593	0.7322376596768203	1.9381079971783657
lambda[808]	1.4520270592459101	0.5278551106017447	2.3761990078900754
lambda[809]	0.9271904007720903	0.5374071046574799	1.3169736968867007
lambda[810]	0.8775719609190974	0.3669957238899897	1.388148197948205
lambda[811]	0.3559524794270732	0.06967323020686994	0.6422317286472765
lambda[812]	1.2550513115084794	0.8028065427508362	1.7072960802661226
lambda[813]	1.1825874970431778	0.7061237022420321	1.6590512918443234
lambda[814]	1.561606224991393	0.8461592132489489	2.277053236733837
lambda[815]	1.4057176812513827	1.0128724620522473	1.7985629004505181
lambda[816]	1.251846316092231	0.001911513987255864	2.501781118197206
lambda[817]	0.9837064051534155	0.6601812580038986	1.3072315523029323
lambda[818]	1.5268433581628262	0.8422783887669131	2.2114083275587393
lambda[819]	1.3631589510915674	0.961978201896621	1.7643397002865138
lambda[820]	0.9561356433915031	0.6682196760246202	1.244051610758386
lambda[821]	1.0669190193983666	0.09727199332265535	2.036566045474078
lambda[822]	0.8471896341488393	0.5183239240289399	1.1760553442687387
lambda[823]	2.3291898747751505	0.9535038381041363	3.7048759114461647
lambda[824]	1.1272038342198443	0.7597895198511064	1.494618148588582
lambda[825]	0.8550222035661145	0.453080315666026	1.256964091466203
lambda[826]	1.497550130660406	0.9451736937875106	2.0499265675333014
lambda[827]	1.083766471334016	0.7290098211669089	1.4385231215011232
lambda[828]	1.1768767845474166	0.6333646321993404	1.720388936895493
lambda[829]	0.7052517604340314	0.2454083709861492	1.1650951498819135
lambda[830]	0.9879378730741826	0.4648677047141466	1.5110080414342186
lambda[831]	0.8969175875766792	0.5316673302724613	1.262167844880897
lambda[832]	0.5561546374888421	0.1857911320929585	0.9265181428847257
lambda[833]	0.8411985528567726	0.5688191677109957	1.1135779380025495
lambda[834]	0.782357020176142	0.41830650530176633	1.1464075350505176
lambda[835]	1.0483485603336646	0.7001130608797261	1.3965840597876031
lambda[836]	0.7318193818388126	0.4632734625165932	1.000365301161032
lambda[837]	1.5997645354581658	0.8763427891441283	2.323186281772203
lambda[838]	0.8118044754783663	0.5610636715410253	1.0625452794157073
lambda[839]	1.0903895032920328	0.7478989702461165	1.432880036337949
lambda[840]	0.33068678897302367	0.0505201126226007	0.6108534653234466
lambda[841]	1.014109632416488	0.6768689320750725	1.3513503327579035
lambda[842]	2.056721882315477	1.2876428663681079	2.8258008982628464
lambda[843]	0.9837064051534155	0.6601812580038986	1.3072315523029323
lambda[844]	0.8871229726917359	0.6107817657563712	1.1634641796271006
lambda[845]	1.836629845914922	0.8443407603047336	2.82891893152511
lambda[846]	1.1164818778795822	0.6607907321569984	1.572173023602166
lambda[847]	0.8216916696486131	0.4659816865514628	1.1774016527457634
lambda[848]	1.5918396111575968	0.9537486596568805	2.2299305626583132
lambda[849]	1.497814898854034	0.9155698506531571	2.0800599470549113
lambda[850]	1.1562232283181955	0.8067539486615993	1.5056925079747916
lambda[851]	0.5091057442218991	0.13891495586648056	0.8792965325773177
lambda[852]	1.1364237062713844	0.7781365483865265	1.4947108641562425
lambda[853]	1.0967135495630147	0.7825774656262964	1.410849633499733
lambda[854]	1.117365207287834	0.7704547316461641	1.4642756829295038
lambda[855]	0.8118044754783663	0.5610636715410253	1.0625452794157073
lambda[856]	1.483944954073399	0.9443658213205985	2.0235240868261997
lambda[857]	0.848000912937445	0.5584866066519509	1.137515219222939
lambda[858]	0.9967437072792464	0.6471860525294375	1.3463013620290554
lambda[859]	2.5750615435965822	1.7261667113641757	3.423956375828989
lambda[860]	2.375912413755942	0.9238520249087758	3.8279728026031083
lambda[861]	1.1244321896585352	0.7923232300957919	1.4565411492212785
lambda[862]	0.4142917339098865	0.062486699377089894	0.7660967684426832
lambda[863]	0.7483134128111509	0.2962764247347005	1.2003504008876014
lambda[864]	1.09263105100994	0.7352574107169958	1.4500046913028841
lambda[865]	0.8184445641362962	0.5616169874397556	1.0752721408328367
lambda[866]	0.9062698228933826	0.5516050929572635	1.260934552829502
lambda[867]	1.1911178285215744	0.4068914143691106	1.9753442426740384
lambda[868]	0.701450497835798	0.024773808321757462	1.3781271873498386
lambda[869]	1.4057176812513827	1.0128724620522473	1.7985629004505181
lambda[870]	1.5528790754630404	0.3998303768310225	2.7059277740950582
lambda[871]	0.7553262685264982	0.48065866161126103	1.0299938754417353
lambda[872]	1.6589945751971376	0.780919728233456	2.537069422160819
lambda[873]	1.1131105354125386	0.6431890091584573	1.5830320616666198
lambda[874]	1.1244321896585352	0.7923232300957919	1.4565411492212785
lambda[875]	1.1288092114899986	0.43424064836361287	1.8233777746163842
lambda[876]	1.0530182951961617	0.5952624633627844	1.510774127029539
lambda[877]	0.9228977599380915	0.11784323949556119	1.727952280380622
lambda[878]	0.9406842089951435	0.6600167851042786	1.2213516328860083
lambda[879]	0.43931018025051016	0.06218294480391989	0.8164374156971004
lambda[880]	0.8871229726917359	0.6107817657563712	1.1634641796271006
lambda[881]	0.8871229726917359	0.6107817657563712	1.1634641796271006
lambda[882]	0.5213029545231652	0.0	1.087111808121493
lambda[883]	1.1656804621427155	0.8245938583901457	1.5067670658952852
lambda[884]	0.9801328036306544	0.5675058968203486	1.3927597104409601
lambda[885]	1.0793621808488045	0.6828070500516473	1.4759173116459618
lambda[886]	1.2775808720123623	0.8341659184669337	1.7209958255577908
lambda[887]	0.9038929769679944	0.0	1.8626410982306716
lambda[888]	0.7699648983515577	0.4474906851444617	1.0924391115586536
lambda[889]	1.1831904137649005	0.8803180561365624	1.4860627713932386
lambda[890]	1.0895274994383017	0.6668370169573228	1.5122179819192807
lambda[891]	1.1363445296072054	0.7699058569652705	1.5027832022491405
lambda[892]	1.1516626857258756	0.7756861353372662	1.527639236114485
lambda[893]	0.7396527046426826	0.08125524559350139	1.3980501636918639
lambda[894]	0.7433678132164637	0.4213194186782619	1.0654162077546656
lambda[895]	1.09263105100994	0.7352574107169958	1.4500046913028841
lambda[896]	1.124947983958634	0.8273592444137116	1.4225367235035566
lambda[897]	1.2020733633376317	0.4845160606907849	1.9196306659844784
lambda[898]	1.4908263555499937	0.17381669491036678	2.8078360161896203
lambda[899]	1.0089641589549982	0.48913714968235134	1.5287911682276452
lambda[900]	1.1600696091035125	0.863560725939901	1.456578492267124
lambda[901]	0.9016946241375408	0.6181383181547224	1.185250930120359
lambda[902]	1.5858906378068909	0.9093585686660236	2.262422706947758
lambda[903]	1.1012354736420416	0.5958191852233878	1.6066517620606953
lambda[904]	1.3631589510915674	0.961978201896621	1.7643397002865138
lambda[905]	0.7762627635924897	0.44598114643921605	1.1065443807457633
lambda[906]	2.2350938097118958	1.5269168123334256	2.943270807090366
lambda[907]	0.9917525516590049	0.6662885969411076	1.3172165063769021
lambda[908]	0.6305898894213173	0.053056025285603936	1.2081237535570306
lambda[909]	0.8184924048059102	0.042049377387277875	1.5949354322245426
lambda[910]	1.985252680215171	0.698591730543423	3.271913629886919
lambda[911]	1.164671991146986	0.4967441080334596	1.8325998742605125
lambda[912]	0.763718128059982	0.44453858670882634	1.0828976694111376
lambda[913]	0.9406842089951435	0.6600167851042786	1.2213516328860083
lambda[914]	0.825138964859159	0.5559612578622746	1.0943166718560435
lambda[915]	1.319987958448152	0.9064135617954991	1.7335623551008048
lambda[916]	0.8538343878420303	0.6064527394296083	1.1012160362544523
lambda[917]	1.1923212874176874	0.8370166677534183	1.5476259070819565
lambda[918]	0.7823512172955972	0.5256181024243998	1.0390843321667946
lambda[919]	0.8538343878420303	0.6064527394296083	1.1012160362544523
lambda[920]	1.9532128013091226	1.2048285509524579	2.7015970516657872
lambda[921]	1.1014359462620107	0.738190891169441	1.4646810013545803
lambda[922]	2.111699680279594	0.8505787057089089	3.3728206548502797
lambda[923]	0.643429344863582	0.3824260182300415	0.9044326714971226
lambda[924]	1.1945188277043004	0.8211732266462981	1.5678644287623027
lambda[925]	0.5147592278726233	0.10864692626381994	0.9208715294814267
lambda[926]	0.5048069797547153	0.16589910354152793	0.8437148559679027
lambda[927]	0.9837064051534155	0.6601812580038986	1.3072315523029323
lambda[928]	1.0878158483373535	0.7681246225535834	1.4075070741211235
lambda[929]	1.2953518644290176	0.7793799211501261	1.8113238077079092
lambda[930]	0.8437118168039855	0.3482236284090811	1.33920000519889
lambda[931]	1.1158212151139688	0.8139448330716845	1.417697597156253
lambda[932]	0.5363090891132944	0.073058898571145	0.9995592796554439
lambda[933]	1.0999139653823928	0.751167534803431	1.4486603959613547
lambda[934]	0.8541191528331414	0.518274583237812	1.189963722428471
lambda[935]	1.2026251920697466	0.8989205719132667	1.5063298122262265
lambda[936]	0.4808767615603328	0.09624833162514929	0.8655051914955163
lambda[937]	0.35617552433758826	0.022404455500603493	0.689946593174573
lambda[938]	0.8052182582484075	0.5541646826587027	1.0562718338381125
lambda[939]	1.1341494044665008	0.8305769134747466	1.437721895458255
lambda[940]	1.1052960784274313	0.08334063107414003	2.1272515257807223
lambda[941]	0.9641578948715896	0.36596921760215184	1.5623465721410275
lambda[942]	1.0903895032920328	0.7478989702461165	1.432880036337949
lambda[943]	0.8755558959516829	0.45648793001996685	1.294623861883399
lambda[944]	1.1562232283181955	0.8067539486615993	1.5056925079747916
lambda[945]	1.2094783260222857	0.740952562194711	1.6780040898498605
lambda[946]	1.1244321896585352	0.7923232300957919	1.4565411492212785
lambda[947]	0.7885093996571505	0.088255550190385	1.488763249123916
lambda[948]	0.8943791228696322	0.6179551522307859	1.1708030935084786
lambda[949]	1.9393033539444504	1.152424290173736	2.726182417715165
lambda[950]	1.1729930954548273	0.6980077339972414	1.6479784569124134
lambda[951]	1.127791675803343	0.470012590705128	1.785570760901558
lambda[952]	0.6778606839505109	0.3040830563433953	1.0516383115576264
lambda[953]	0.83135997895025	0.4871526092126387	1.1755673486878613
lambda[954]	1.13362939126889	0.8097169740281353	1.4575418085096445
lambda[955]	1.1923212874176874	0.8370166677534183	1.5476259070819565
lambda[956]	0.7918796919817861	0.44869168342743965	1.1350677005361325
lambda[957]	0.8989172027701505	0.5493620234362195	1.2484723821040815
lambda[958]	1.304621432452548	0.6752150554817828	1.9340278094233132
lambda[959]	1.234769311629203	0.7819834862049502	1.6875551370534556
lambda[960]	0.70492839896012	0.2330649443553663	1.1767918535648738
lambda[961]	1.2026251920697466	0.8989205719132667	1.5063298122262265
lambda[962]	1.0635784593232147	0.5659131194611322	1.5612437991852972
lambda[963]	2.064722563677567	1.3102138339627434	2.8192312933923906
lambda[964]	0.7553262685264982	0.48065866161126103	1.0299938754417353
lambda[965]	1.142901820641523	0.8177718361694133	1.4680318051136325
lambda[966]	0.6730670482654808	0.33542634076081257	1.0107077557701492
lambda[967]	0.9676438424453212	0.5235494976503484	1.411738187240294
lambda[968]	0.8608182567485418	0.6142681224906937	1.1073683910063898
lambda[969]	0.797455268752331	0.3109892003506497	1.2839213371540121
lambda[970]	2.677946601530393	1.3795272717592038	3.976365931301582
lambda[971]	0.9917525516590049	0.6662885969411076	1.3172165063769021
lambda[972]	0.5755198687183705	0.2895915340474678	0.8614482033892732
lambda[973]	1.4956514770586007	0.803505945675495	2.187797008441706
lambda[974]	1.2201304063510756	0.8980014595842738	1.5422593531178774
lambda[975]	0.9962322103924589	0.5737855903470461	1.4186788304378717
lambda[976]	1.2712978750322186	0.7437501765317863	1.7988455735326507
lambda[977]	1.0804833629651212	0.7404287631844699	1.4205379627457724
lambda[978]	0.9866414666205326	0.5402054037928179	1.4330775294482474
lambda[979]	1.1698871235250925	0.6310964728415507	1.7086777742086343
lambda[980]	0.7452624994670779	0.263175133673212	1.2273498652609438
lambda[981]	0.9192442064261236	0.617256270640264	1.2212321422119832
lambda[982]	0.5755198687183705	0.2895915340474678	0.8614482033892732
lambda[983]	1.2986565631749867	0.8796610414362163	1.717652084913757
lambda[984]	0.749198262295591	0.47236248482860965	1.0260340397625725
lambda[985]	0.8310828019120924	0.5548316481982299	1.107333955625955
lambda[986]	0.970400204785469	0.584975152767426	1.355825256803512
lambda[987]	1.1831904137649005	0.8803180561365624	1.4860627713932386
lambda[988]	0.782357020176142	0.41830650530176633	1.1464075350505176
lambda[989]	1.09263105100994	0.7352574107169958	1.4500046913028841
lambda[990]	1.0999139653823928	0.751167534803431	1.4486603959613547
lambda[991]	0.4856259440851023	0.0	1.3833392916590257
lambda[992]	1.5443046429353955	0.9892221052100081	2.099387180660783
lambda[993]	1.240171951375921	0.9166979713792938	1.5636459313725484
lambda[994]	0.8538343878420303	0.6064527394296083	1.1012160362544523
lambda[995]	1.0235048993336426	0.6247023654598669	1.4223074332074184
lambda[996]	0.9544941279798199	0.2638646525288134	1.6451236034308265
lambda[997]	1.2020737823796364	0.8555411178902694	1.5486064468690033
lambda[998]	1.3631589510915674	0.961978201896621	1.7643397002865138
lambda[999]	1.136608433333706	0.6014474635865399	1.6717694030808723
lambda[1000]	1.1600696091035125	0.863560725939901	1.456578492267124
lambda[1001]	1.1695583040867203	0.8667450191755666	1.4723715889978741
lambda[1002]	1.09263105100994	0.7352574107169958	1.4500046913028841
lambda[1003]	1.639993163271072	0.6114150915595356	2.6685712349826085
lambda[1004]	1.3289457941063363	0.9318650356165505	1.726026552596122
lambda[1005]	1.2140614985655207	0.7435472171406048	1.6845757799904366
lambda[1006]	1.0635784593232147	0.5659131194611322	1.5612437991852972
lambda[1007]	0.9406842089951435	0.6600167851042786	1.2213516328860083
lambda[1008]	0.9406842089951435	0.6600167851042786	1.2213516328860083
lambda[1009]	1.141322541588392	0.8255352752162015	1.4571098079605826
lambda[1010]	0.8871229726917359	0.6107817657563712	1.1634641796271006
lambda[1011]	0.3559524794270732	0.06967323020686994	0.6422317286472765
lambda[1012]	0.35741973125671406	0.05435258325527348	0.6604868792581546
lambda[1013]	0.9573970183475009	0.5642528287879885	1.3505412079070132
lambda[1014]	0.8118044754783663	0.5610636715410253	1.0625452794157073
lambda[1015]	1.459963965325461	0.9114303972978245	2.0084975333530974
lambda[1016]	1.1695583040867203	0.8667450191755666	1.4723715889978741
lambda[1017]	0.6067933825977766	0.3484576563467047	0.8651291088488484
lambda[1018]	1.8924842182734454	1.1595466725764356	2.625421763970455
lambda[1019]	1.3631589510915674	0.961978201896621	1.7643397002865138
lambda[1020]	1.2221024881768248	0.6406403784604853	1.8035645978931643
lambda[1021]	1.3667411097864566	0.6715469400176364	2.061935279555277
lambda[1022]	2.149840898404142	1.438979985734007	2.860701811074277
lambda[1023]	1.1928682234887038	0.8953441922305352	1.4903922547468724
lambda[1024]	0.8052182582484075	0.5541646826587027	1.0562718338381125
lambda[1025]	1.2518180478122072	0.7040744328457624	1.799561662778652
lambda[1026]	1.4215215271280415	0.8721554874259756	1.9708875668301074
lambda[1027]	0.7794399163612821	0.24872848428105943	1.3101513484415048
lambda[1028]	0.7341419769851288	0.3530871838041813	1.1151967701660763
lambda[1029]	1.0967135495630147	0.7825774656262964	1.410849633499733
lambda[1030]	1.1254140778461037	0.7126301621411382	1.5381979935510692
lambda[1031]	1.2597354019749412	0.7363709514867168	1.7830998524631654
lambda[1032]	0.8561438351384769	0.48000690814009406	1.2322807621368597
lambda[1033]	1.4787311940592738	0.17369592834847136	2.783766459770076
lambda[1034]	0.5562228915423542	0.289549680073895	0.8228961030108133
lambda[1035]	1.4802728868452308	0.8331244979426673	2.1274212757477944
lambda[1036]	1.2201304063510756	0.8980014595842738	1.5422593531178774
lambda[1037]	1.3526438161371843	0.8727460193351901	1.8325416129391785
lambda[1038]	0.6694398750862275	0.35342891596355586	0.9854508342088991
lambda[1039]	1.2459550024456276	0.6754474032970603	1.816462601594195
lambda[1040]	0.749198262295591	0.47236248482860965	1.0260340397625725
lambda[1041]	0.8072345262877895	0.10073706516296654	1.5137319874126125
lambda[1042]	0.807982057954564	0.32241686323661334	1.2935472526725147
lambda[1043]	0.4765151533428345	0.0	0.9621677912517821
lambda[1044]	1.1527786478950732	0.8076861526462746	1.4978711431438718
lambda[1045]	0.8538343878420303	0.6064527394296083	1.1012160362544523
lambda[1046]	1.2201304063510756	0.8980014595842738	1.5422593531178774
lambda[1047]	1.332089936502064	0.8992033173988935	1.7649765556052346
lambda[1048]	1.869243426999065	1.125318026783431	2.613168827214699
lambda[1049]	0.721369804387563	0.25881479296323917	1.183924815811887
lambda[1050]	2.5334477884955398	1.6744897124550073	3.392405864536072
lambda[1051]	0.8063324606601818	0.522362659700707	1.0903022616196565
lambda[1052]	0.873660780670023	0.5164175269416919	1.2309040343983542
lambda[1053]	1.6255556099486659	0.7152046240262032	2.5359065958711287
lambda[1054]	0.8967051365296157	0.45976040928181444	1.333649863777417
lambda[1055]	0.643907032738999	0.29243288752792773	0.9953811779500702
lambda[1056]	0.49871201052229586	0.0	0.9987590648411883
lambda[1057]	0.8046144135398747	0.4252757120142393	1.1839531150655103
lambda[1058]	1.1831904137649005	0.8803180561365624	1.4860627713932386
lambda[1059]	1.1330381119024766	0.75124069129749	1.5148355325074632
lambda[1060]	0.8493411920421817	0.0	1.7497692386327404
lambda[1061]	0.9917525516590049	0.6662885969411076	1.3172165063769021
lambda[1062]	1.0804833629651212	0.7404287631844699	1.4205379627457724
lambda[1063]	1.1616748289840215	0.8052519116270627	1.5180977463409804
lambda[1064]	0.8495658514553096	0.4653873442096831	1.2337443587009362
lambda[1065]	1.124947983958634	0.8273592444137116	1.4225367235035566
lambda[1066]	0.6539981480982748	0.3872567570009586	0.920739539195591
lambda[1067]	0.6548427502905195	0.35524814814629246	0.9544373524347466
lambda[1068]	1.6482974845604081	0.8756970163917016	2.420897952729115
lambda[1069]	1.3064727655153447	0.5932382395588834	2.019707291471806
lambda[1070]	0.8166027032660562	0.45576490138130626	1.1774405051508061
lambda[1071]	0.83135997895025	0.4871526092126387	1.1755673486878613
lambda[1072]	1.3626135028988953	0.7509080510653294	1.974318954732461
lambda[1073]	0.6891777162320314	0.21853578750734592	1.1598196449567169
lambda[1074]	0.7764055168527194	0.4230731161294146	1.1297379175760243
lambda[1075]	1.5534090301091599	0.9672521552521004	2.1395659049662195
lambda[1076]	0.9496296002947292	0.557556999005665	1.3417022015837934
lambda[1077]	1.2769176417996895	0.8174754003217897	1.7363598832775893
lambda[1078]	0.8739945022832122	0.581970964815044	1.1660180397513804
lambda[1079]	0.9878040847973697	0.6020050781569877	1.3736030914377517
lambda[1080]	0.9406842089951435	0.6600167851042786	1.2213516328860083
lambda[1081]	1.0878158483373535	0.7681246225535834	1.4075070741211235
lambda[1082]	0.9587866957500333	0.4676204845312992	1.4499529069687673
lambda[1083]	0.643429344863582	0.3824260182300415	0.9044326714971226
lambda[1084]	0.8179249561443396	0.4838002427311881	1.152049669557491
lambda[1085]	1.0903895032920328	0.7478989702461165	1.432880036337949
lambda[1086]	2.875399132903119	1.7666010152041358	3.984197250602102
lambda[1087]	0.5556395456308997	0.26769404781863654	0.8435850434431629
lambda[1088]	2.8154743956183452	1.2182274495303724	4.412721341706318
lambda[1089]	0.8669037337253831	0.5721929563148961	1.1616145111358702
lambda[1090]	1.0215018054526404	0.5810309808542768	1.4619726300510039
lambda[1091]	0.7052517604340314	0.2454083709861492	1.1650951498819135
lambda[1092]	2.48004584664766	1.1697728903152687	3.7903188029800514
lambda[1093]	0.8630670503861514	0.4612295871548236	1.2649045136174792
lambda[1094]	1.2301103637387618	0.9130674507886842	1.5471532766888394
lambda[1095]	1.1831904137649005	0.8803180561365624	1.4860627713932386
lambda[1096]	2.4454781719509753	1.1253121179153411	3.7656442259866094
lambda[1097]	1.342985657757478	0.9155239070629053	1.7704474084520505
lambda[1098]	1.4723933118991184	0.8248482847828918	2.119938339015345
lambda[1099]	1.0870044597855555	0.41952537945207924	1.7544835401190317
lambda[1100]	0.813564605697424	0.4265539757044463	1.2005752356904016
lambda[1101]	1.339815798104835	0.9462313578813308	1.7334002383283393
lambda[1102]	1.203518032095631	0.6746980396819736	1.7323380245092883
lambda[1103]	1.0311674074297652	0.08096539482789988	1.9813694200316305
lambda[1104]	0.8179249561443396	0.4838002427311881	1.152049669557491
lambda[1105]	1.0069647578634318	0.6159046781381187	1.398024837588745
lambda[1106]	0.35489216177399835	0.06529453583119699	0.6444897877167997
lambda[1107]	1.1506578964581409	0.849496995006119	1.4518187979101627
lambda[1108]	0.8896408426860211	0.5257759023124692	1.2535057830595728
lambda[1109]	1.459963965325461	0.9114303972978245	2.0084975333530974
lambda[1110]	2.2030269127030024	1.448099929566191	2.9579538958398137
lambda[1111]	1.0752512241174885	0.5655480290346765	1.5849544192003004
lambda[1112]	1.9765466094728898	1.289858010385112	2.6632352085606676
lambda[1113]	0.7924699043815785	0.46774376167550913	1.1171960470876479
lambda[1114]	1.2376906426261887	0.7414686494674337	1.7339126357849435
lambda[1115]	1.2008423990397454	0.7301033593057251	1.6715814387737657
lambda[1116]	1.124947983958634	0.8273592444137116	1.4225367235035566
lambda[1117]	1.5988130214658325	0.9932536400169703	2.2043724029146947
lambda[1118]	0.9886570672359439	0.6382562426671761	1.3390578918047118
lambda[1119]	1.0184939705181884	0.510257722592367	1.5267302184440097
lambda[1120]	1.88453275152664	1.1249323181819104	2.6441331848713694
lambda[1121]	0.8678592496425594	0.6148347100955103	1.1208837891896086
lambda[1122]	1.1056840288119252	0.7879063665224391	1.4234616911014113
lambda[1123]	1.4402997722145254	0.5831022068611537	2.297497337567897
lambda[1124]	1.0878158483373535	0.7681246225535834	1.4075070741211235
lambda[1125]	1.3289457941063363	0.9318650356165505	1.726026552596122
lambda[1126]	0.8633866597622232	0.4787814083297889	1.2479919111946574
lambda[1127]	1.0630224326937687	0.7142280559244759	1.4118168094630614
lambda[1128]	0.7521650603239022	0.4713887039283658	1.0329414167194386
lambda[1129]	0.9231076168380506	0.603932096854213	1.2422831368218883
lambda[1130]	1.1116434619575846	0.4444261508562628	1.7788607730589063
lambda[1131]	1.441163422743106	0.7281629267761798	2.154163918710032
lambda[1132]	1.4439457289821145	0.6743406339162492	2.2135508240479798
lambda[1133]	1.2986565631749867	0.8796610414362163	1.717652084913757
lambda[1134]	1.04979918875936	0.6714369144849852	1.428161463033735
lambda[1135]	0.8128528757554264	0.5158992863086853	1.1098064652021675
lambda[1136]	0.8343738597564088	0.558679802146061	1.1100679173667565
lambda[1137]	0.8739056092539542	0.3072078324637998	1.4406033860441085
lambda[1138]	2.090729756680499	1.4126100514468125	2.768849461914186
lambda[1139]	0.8620093943909681	0.5620003286492106	1.1620184601327257
lambda[1140]	1.1506578964581409	0.849496995006119	1.4518187979101627
lambda[1141]	1.0999139653823928	0.751167534803431	1.4486603959613547
lambda[1142]	1.2628405592335863	0.7260610845058248	1.7996200339613477
lambda[1143]	0.5147592278726233	0.10864692626381994	0.9208715294814267
lambda[1144]	2.0841833606455262	1.061639614429672	3.1067271068613804
lambda[1145]	0.5274941198706435	0.10769469169741286	0.9472935480438742
lambda[1146]	1.1158212151139688	0.8139448330716845	1.417697597156253
lambda[1147]	1.0635784593232147	0.5659131194611322	1.5612437991852972
lambda[1148]	0.8811432692055479	0.5854840835383672	1.1768024548727285
lambda[1149]	0.7040990819919747	0.3850399719836329	1.0231581920003165
lambda[1150]	0.8361167095595741	0.10259292531531472	1.5696404938038335
lambda[1151]	0.7553262685264982	0.48065866161126103	1.0299938754417353
lambda[1152]	1.8168176086880112	0.8682126321680893	2.7654225852079333
lambda[1153]	1.3736786713380127	0.9607568566555352	1.78660048602049
lambda[1154]	0.5624479013618348	0.1726240422651215	0.952271760458548
lambda[1155]	0.721369804387563	0.25881479296323917	1.183924815811887
lambda[1156]	1.0813515287714597	0.6566701965052701	1.5060328610376492
lambda[1157]	0.4297165286531123	0.021272619627578926	0.8381604376786456
lambda[1158]	1.1759441047448655	0.48862465387750076	1.8632635556122303
lambda[1159]	1.1180587635299597	0.7340419000535867	1.5020756270063327
lambda[1160]	0.9283878155467306	0.5013967660521184	1.3553788650413428
lambda[1161]	0.8491743148725142	0.54349376754813	1.1548548621968984
lambda[1162]	1.1506578964581409	0.849496995006119	1.4518187979101627
lambda[1163]	0.8749578337650914	0.6083471555978268	1.141568511932356
lambda[1164]	1.1356167784250373	0.6086387977521435	1.662594759097931
lambda[1165]	1.9079636389623542	1.1690271241617358	2.6469001537629726
lambda[1166]	1.1540957376157641	0.49164165375158875	1.8165498214799394
lambda[1167]	0.7697081905529938	0.5109794975480746	1.028436883557913
lambda[1168]	1.9765466094728898	1.289858010385112	2.6632352085606676
lambda[1169]	1.1596173773290315	0.6323885171607989	1.6868462374972641
lambda[1170]	1.384914564266315	0.9785318768218033	1.7912972517108265
lambda[1171]	1.1506578964581409	0.849496995006119	1.4518187979101627
lambda[1172]	0.8749578337650914	0.6083471555978268	1.141568511932356
lambda[1173]	0.8954607851607518	0.4407907218241024	1.3501308484974013
lambda[1174]	1.0903895032920328	0.7478989702461165	1.432880036337949
lambda[1175]	0.9139955038973768	0.5651447574423283	1.2628462503524254
lambda[1176]	1.4677053759440786	0.7283473847193863	2.2070633671687707
lambda[1177]	1.1928682234887038	0.8953441922305352	1.4903922547468724
lambda[1178]	1.0502264880018255	0.308982106816179	1.7914708691874721
lambda[1179]	1.129874802153098	0.0	3.2641221191115566
lambda[1180]	0.9712184812227403	0.5417916042823985	1.4006453581630822
lambda[1181]	0.9413825816211673	0.5042054777757263	1.3785596854666082
lambda[1182]	0.8167862921181736	0.42074454657119387	1.2128280376651532
lambda[1183]	0.8749578337650914	0.6083471555978268	1.141568511932356
lambda[1184]	0.7373368266334962	0.4150652656921419	1.0596083875748505
lambda[1185]	1.1470550098263728	0.6102202783859704	1.6838897412667753
lambda[1186]	0.709858203146904	0.38344725841573307	1.0362691478780748
lambda[1187]	0.9226614848334905	0.5275274644354359	1.3177955052315453
lambda[1188]	1.039843247096751	0.6827275363862982	1.3969589578072035
lambda[1189]	1.240171951375921	0.9166979713792938	1.5636459313725484
lambda[1190]	1.339815798104835	0.9462313578813308	1.7334002383283393
lambda[1191]	0.9001030927167567	0.45355579684653047	1.346650388586983
lambda[1192]	1.124947983958634	0.8273592444137116	1.4225367235035566
lambda[1193]	1.196753726329625	0.7083166101734915	1.6851908424857587
lambda[1194]	1.0895274994383017	0.6668370169573228	1.5122179819192807
lambda[1195]	0.9125109629800535	0.45963378480284695	1.3653881411572601
lambda[1196]	0.6983866849240956	0.3828572285080998	1.0139161413400914
lambda[1197]	0.8473454307269823	0.4824005177214368	1.2122903437325279
lambda[1198]	0.8190567411597077	0.4430052212149194	1.195108261104496
lambda[1199]	1.339815798104835	0.9462313578813308	1.7334002383283393
lambda[1200]	0.8560649368852208	0.4529015792564633	1.2592282945139783
lambda[1201]	0.8310828019120924	0.5548316481982299	1.107333955625955
lambda[1202]	1.5422332915595378	0.670979232545251	2.4134873505738246
lambda[1203]	0.8819147938769718	0.46156132749041856	1.3022682602635252
lambda[1204]	0.721369804387563	0.25881479296323917	1.183924815811887
lambda[1205]	0.9306581004849941	0.6034591865177776	1.2578570144522105
lambda[1206]	0.9016946241375408	0.6181383181547224	1.185250930120359
lambda[1207]	1.509106969587341	0.9297054526332144	2.0885084865414676
lambda[1208]	0.6593474727406841	0.3838588853254394	0.9348360601559287
lambda[1209]	1.0048964913368459	0.6492628474047457	1.360530135268946
lambda[1210]	0.8689800415392022	0.5719734018953075	1.1659866811830968
lambda[1211]	1.1304668565944629	0.5456641046518572	1.7152696085370684
lambda[1212]	1.0903895032920328	0.7478989702461165	1.432880036337949
lambda[1213]	0.8426732739716213	0.46249820105152395	1.2228483468917186
lambda[1214]	0.9731856416999803	0.5578286299964985	1.3885426534034622
lambda[1215]	1.495307112996269	0.8586083058567272	2.1320059201358106
lambda[1216]	0.8713024034942849	0.5050882249581632	1.2375165820304066
lambda[1217]	1.4076628110527503	0.9801507762220352	1.8351748458834654
lambda[1218]	1.212461966981461	0.8911772669634839	1.533746666999438
lambda[1219]	1.1923212874176874	0.8370166677534183	1.5476259070819565
lambda[1220]	0.6637551285011777	0.34018670400689177	0.9873235529954636
lambda[1221]	1.4719056217956736	0.9326002785240013	2.011210965067346
lambda[1222]	0.8881958593933706	0.43808582575603244	1.3383058930307088
lambda[1223]	1.9278525865067404	0.8699237085525608	2.9857814644609197
lambda[1224]	0.9004693487916968	0.5313171396841243	1.2696215578992693
lambda[1225]	0.7553262685264982	0.48065866161126103	1.0299938754417353
lambda[1226]	0.7575220381814475	0.4372053522419438	1.077838724120951
lambda[1227]	1.0483485603336646	0.7001130608797261	1.3965840597876031
lambda[1228]	0.8211639093951922	0.46647286606280614	1.1758549527275783
lambda[1229]	1.0458239775549842	0.5308089419779249	1.5608390131320435
lambda[1230]	1.0844439539904678	0.09357832387101939	2.0753095841099163
lambda[1231]	1.1463164888328405	0.486377971762852	1.806255005902829
lambda[1232]	0.7744079909112104	0.4259509578882821	1.1228650239341387
lambda[1233]	1.0635784593232147	0.5659131194611322	1.5612437991852972
lambda[1234]	1.1928682234887038	0.8953441922305352	1.4903922547468724
lambda[1235]	0.7553262685264982	0.48065866161126103	1.0299938754417353
lambda[1236]	1.2301103637387618	0.9130674507886842	1.5471532766888394
lambda[1237]	0.5363142582149824	0.03486095976448478	1.03776755666548
lambda[1238]	0.8896408426860211	0.5257759023124692	1.2535057830595728
lambda[1239]	0.721369804387563	0.25881479296323917	1.183924815811887
lambda[1240]	1.2141396835930216	0.7761570503682351	1.652122316817808
lambda[1241]	1.6636661696819977	1.0275207120222303	2.2998116273417653
lambda[1242]	0.7989518474883026	0.47240331866954266	1.1255003763070626
lambda[1243]	1.1534941855024932	0.8180123174903035	1.488976053514683
lambda[1244]	0.8184445641362962	0.5616169874397556	1.0752721408328367
lambda[1245]	0.612289662028631	0.039019400587526065	1.1855599234697358
lambda[1246]	1.1227577541115392	0.7284693141499594	1.517046194073119
lambda[1247]	0.5172487588286555	0.10133796135175205	0.933159556305559
lambda[1248]	0.8538343878420303	0.6064527394296083	1.1012160362544523
lambda[1249]	1.1176673696174448	0.0	2.2860641812135647
lambda[1250]	0.7223679834124378	0.24377825994509728	1.2009577068797783
lambda[1251]	1.1244321896585352	0.7923232300957919	1.4565411492212785
lambda[1252]	0.9267630896219338	0.6280485968319182	1.2254775824119495
lambda[1253]	2.2519324442824797	1.1848385311871052	3.3190263573778545
lambda[1254]	1.228850260215718	0.7797623130557194	1.6779382073757168
lambda[1255]	0.9343434729111001	0.6319619262439728	1.2367250195782273
lambda[1256]	2.0109833058871254	1.2919889111152214	2.7299777006590293
lambda[1257]	1.1472304729179537	0.682768502936905	1.6116924428990023
lambda[1258]	1.5083198483114637	0.938380383076157	2.0782593135467704
lambda[1259]	1.5214505872625885	0.9537604994979598	2.0891406750272172
lambda[1260]	1.4592070431176725	0.8518135950585989	2.066600491176746
lambda[1261]	1.0999139653823928	0.751167534803431	1.4486603959613547
lambda[1262]	0.7052517604340314	0.2454083709861492	1.1650951498819135
lambda[1263]	1.4057176812513827	1.0128724620522473	1.7985629004505181
lambda[1264]	1.1791246110785336	0.8591889291660004	1.4990602929910668
lambda[1265]	1.5242962598042535	0.09488096128249812	2.9537115583260087
lambda[1266]	0.8447339520737444	0.5606159284999461	1.1288519756475426
lambda[1267]	0.8538343878420303	0.6064527394296083	1.1012160362544523
lambda[1268]	1.0878158483373535	0.7681246225535834	1.4075070741211235
lambda[1269]	1.2986565631749867	0.8796610414362163	1.717652084913757
lambda[1270]	1.1600696091035125	0.863560725939901	1.456578492267124
lambda[1271]	2.0479713486562843	1.3261642270033438	2.769778470309225
lambda[1272]	1.0152011441726894	0.6234842790138512	1.4069180093315277
lambda[1273]	0.7834337779606539	0.4794242628032053	1.0874432931181026
lambda[1274]	1.3061007163132519	0.8279452366497471	1.7842561959767567
lambda[1275]	0.7887562457693025	0.4262767154530502	1.1512357760855547
lambda[1276]	1.1831904137649005	0.8803180561365624	1.4860627713932386
lambda[1277]	1.1600696091035125	0.863560725939901	1.456578492267124
lambda[1278]	0.8538343878420303	0.6064527394296083	1.1012160362544523
lambda[1279]	1.184068825232262	0.6583452829031035	1.7097923675614206
lambda[1280]	1.1831904137649005	0.8803180561365624	1.4860627713932386
lambda[1281]	0.990996123210776	0.6272100619125187	1.3547821845090333
lambda[1282]	0.8403163350552545	0.5130858300455508	1.1675468400649582
lambda[1283]	0.8301012417219423	0.3525403068648495	1.307662176579035
lambda[1284]	1.2665579342251485	0.8044785304064688	1.7286373380438282
lambda[1285]	1.2301103637387618	0.9130674507886842	1.5471532766888394
lambda[1286]	2.149840898404142	1.438979985734007	2.860701811074277
lambda[1287]	0.8262281339841638	0.0022568411021099966	1.6501994268662177
lambda[1288]	1.1876183616488396	0.7887204448758542	1.586516278421825
lambda[1289]	1.0806880990579504	0.6553416226498944	1.5060345754660065
lambda[1290]	1.1056840288119252	0.7879063665224391	1.4234616911014113
lambda[1291]	1.5097992201119268	0.9649160771072509	2.0546823631166027
lambda[1292]	0.8947496863518504	0.5582966118294354	1.2312027608742655
lambda[1293]	0.8549370674105919	0.5691189940698899	1.1407551407512941
lambda[1294]	0.7697081905529938	0.5109794975480746	1.028436883557913
lambda[1295]	1.211697768181286	0.7205438669754329	1.702851669387139
lambda[1296]	1.0457708104206545	0.7046984832073314	1.3868431376339774
lambda[1297]	1.2201304063510756	0.8980014595842738	1.5422593531178774
lambda[1298]	1.1022073556064074	0.5866015680555895	1.6178131431572251
lambda[1299]	0.8403163350552545	0.5130858300455508	1.1675468400649582
lambda[1300]	1.1188669728454863	0.6227347731804607	1.614999172510512
lambda[1301]	1.128518262079494	0.5931918800595961	1.663844644099392
lambda[1302]	0.8054868091212908	0.4723243261221293	1.1386492921204523
lambda[1303]	0.8871229726917359	0.6107817657563712	1.1634641796271006
lambda[1304]	0.8541191528331414	0.518274583237812	1.189963722428471
lambda[1305]	0.7200716257887265	0.0	2.03253824097378
lambda[1306]	0.9837064051534155	0.6601812580038986	1.3072315523029323
lambda[1307]	0.9125109629800535	0.45963378480284695	1.3653881411572601
lambda[1308]	1.1506578964581409	0.849496995006119	1.4518187979101627
lambda[1309]	1.8055312271642925	1.0060277959042074	2.6050346584243775
lambda[1310]	0.8541191528331414	0.518274583237812	1.189963722428471
lambda[1311]	1.2370678425413315	0.0	2.4825789362699613
lambda[1312]	0.40458801525274796	0.08033102312089552	0.7288450073846005
lambda[1313]	1.014109632416488	0.6768689320750725	1.3513503327579035
lambda[1314]	1.066613579198127	0.7362677630510206	1.3969593953452335
lambda[1315]	0.8743974829372577	0.49135815279088746	1.257436813083628
lambda[1316]	1.0635784593232147	0.5659131194611322	1.5612437991852972
lambda[1317]	0.8755558959516829	0.45648793001996685	1.294623861883399
lambda[1318]	1.2020737823796364	0.8555411178902694	1.5486064468690033
lambda[1319]	1.0967135495630147	0.7825774656262964	1.410849633499733
lambda[1320]	1.0272442564213617	0.5906203882971028	1.4638681245456207
lambda[1321]	1.083766471334016	0.7290098211669089	1.4385231215011232
lambda[1322]	1.5903427610771457	0.8352429912712007	2.3454425308830906
lambda[1323]	2.6744325068171793	1.6325228272957077	3.7163421863386508
lambda[1324]	1.5078850366274619	0.7786331666602135	2.23713690659471
lambda[1325]	1.124947983958634	0.8273592444137116	1.4225367235035566
lambda[1326]	1.2424576841345625	0.8141703452874283	1.6707450229816967
lambda[1327]	0.8277577309131584	0.4284763030404259	1.2270391587858909
lambda[1328]	1.212461966981461	0.8911772669634839	1.533746666999438
lambda[1329]	1.2078070505452456	0.7673009103016428	1.6483131907888484
lambda[1330]	1.1158212151139688	0.8139448330716845	1.417697597156253
lambda[1331]	1.2478690454920585	0.4108476673663095	2.084890423617807
lambda[1332]	1.1791246110785336	0.8591889291660004	1.4990602929910668
lambda[1333]	0.7697081905529938	0.5109794975480746	1.028436883557913
lambda[1334]	0.493301457668444	0.14666511540938937	0.8399377999274986
lambda[1335]	0.8167862921181736	0.42074454657119387	1.2128280376651532
lambda[1336]	1.2898017670136757	0.535361856769607	2.0442416772577445
