# Supplementary material for: Efficient EM Estimation for the Pogit Model via Polya-Gamma Augmentation
Source: Entropy (Basel). 2026 Feb 11;28(2):207. doi: 10.3390/e28020207 (PMC12939104; doi:10.3390/e28020207)
Supplement: Supplementary file 1 [file entropy-28-00207-s001.zip › Supplementary_File_S3/Replicating_code_for_the_real_application/data/outputs_empogit1/summarize_nhat_train.csv]

term	estimate	conf_low	conf_high
nhat[1]	0.6628828335037809	0.2557865490788003	1.0699791179287614
nhat[2]	1.1812287472458083	0.2195423144940697	2.142915179997547
nhat[3]	2.505399231007874	1.758091025379211	3.2527074366365367
nhat[4]	2.9463723362826517	2.289636887964121	3.6031077846011823
nhat[5]	0.8255294747196499	0.3033542768077717	1.347704672631528
nhat[6]	0.6746192171561682	0.2615953112943558	1.0876431230179806
nhat[7]	1.657655923081367	1.213411658761942	2.1019001874007923
nhat[8]	1.623722338802436	0.5621176341854692	2.6853270434194028
nhat[9]	1.1121457914953987	0.4587136022854842	1.7655779807053134
nhat[10]	0.43524746127842595	0.09845174626691483	0.7720431762899371
nhat[11]	1.2729889437771487	0.1309288641596431	2.415049023394654
nhat[12]	0.6422988647000889	0.24919514358649708	1.0354025858136806
nhat[13]	0.8324962313364213	0.26136195297837805	1.4036305096944646
nhat[14]	0.35140531175618656	0.008515268907876128	0.694295354604497
nhat[15]	2.8708631703154888	2.293853855172501	3.4478724854584764
nhat[16]	0.9579696215555915	0.3905246116064639	1.5254146315047192
nhat[17]	0.33981573052858643	0.0	0.8259634522757869
nhat[18]	0.8523053397097103	0.28684532735206736	1.4177653520673532
nhat[19]	0.9107471613111932	0.25607080715410124	1.565423515468285
nhat[20]	1.7172263135813255	0.3369202050703586	3.0975324220922924
nhat[21]	3.3555700601299194	2.2420627119301417	4.469077408329698
nhat[22]	0.560534203471978	0.16114524985395856	0.9599231570899975
nhat[23]	0.8511465244254004	0.2283742946340498	1.4739187542167511
nhat[24]	0.5153301287192997	0.09395288690425246	0.9367073705343469
nhat[25]	2.0612769741108203	0.6141047353319031	3.5084492128897375
nhat[26]	0.344513937517521	0.0	1.0049482356096706
nhat[27]	0.6155109593741123	0.22808589071240165	1.0029360280358228
nhat[28]	0.6273617866421997	0.04845123557105091	1.2062723377133484
nhat[29]	0.31120937651107183	0.008111913014714422	0.6143068400074292
nhat[30]	0.7944613915896064	0.22878584733669083	1.360136935842522
nhat[31]	0.7468024930353809	0.17506247300688604	1.3185425130638757
nhat[32]	0.975011834790302	0.40199056504445096	1.5480331045361528
nhat[33]	1.1034609061071028	0.48477742684522684	1.7221443853689786
nhat[34]	0.34193593676727	0.0	0.7245425962620413
nhat[35]	0.880257816387859	0.37284797323246954	1.3876676595432484
nhat[36]	1.2474542775454822	0.34907080840516114	2.145837746685803
nhat[37]	0.8751553604660808	0.3371127102411108	1.4131980106910507
nhat[38]	0.7216445279235281	0.16971872263350063	1.2735703332135555
nhat[39]	0.8784010310137653	0.3118989743020909	1.4449030877254398
nhat[40]	0.8870965815326837	0.0	2.1560321195203844
nhat[41]	1.419637099985557	0.9992062242690848	1.8400679757020293
nhat[42]	0.6761218620785624	0.0711727024701545	1.2810710216869703
nhat[43]	0.83336762180651	0.27058772805281617	1.3961475155602039
nhat[44]	0.8058686747447822	0.2672970673074119	1.3444402821821524
nhat[45]	1.0239267426761027	0.23258430100452687	1.8152691843476787
nhat[46]	1.0532562113918316	0.9071439562746076	1.1993684665090556
nhat[47]	0.7093343477371554	0.24479555360256944	1.1738731418717414
nhat[48]	2.36177970676196	1.78548196276942	2.9380774507544998
nhat[49]	0.6173938552849803	0.06482731265427477	1.1699603979156858
nhat[50]	0.8640447047149532	0.32710911433256595	1.4009802950973405
nhat[51]	0.9003381541508836	0.37270243660808	1.4279738716936872
nhat[52]	0.6709630870915515	0.2561069881044175	1.0858191860786854
nhat[53]	1.3889556801350873	0.8798936648087079	1.8980176954614667
nhat[54]	1.90023880800916	0.742749363139303	3.057728252879017
nhat[55]	1.059673348256741	0.2687301602884955	1.8506165362249867
nhat[56]	0.9013299908885453	0.3748935937485878	1.4277663880285028
nhat[57]	1.571461563764681	0.6116291040670012	2.531294023462361
nhat[58]	1.0952711836395932	0.2689022552817977	1.9216401119973887
nhat[59]	0.5962905194416138	0.0	1.386845480881279
nhat[60]	0.6972880272683477	0.2763181309833476	1.1182579235533479
nhat[61]	2.4516779657856858	2.0378928295807874	2.865463101990584
nhat[62]	0.7187167506327149	0.0	1.5611238910587817
nhat[63]	0.6266448853296914	0.2368927402047587	1.0163970304546242
nhat[64]	0.9050069341641976	0.37726690155250664	1.4327469667758885
nhat[65]	0.6430892592270798	0.11225593187964289	1.1739225865745166
nhat[66]	0.7849006460277103	0.3351359650951559	1.2346653269602645
nhat[67]	0.5054308583006737	0.0435023927034639	0.9673593238978835
nhat[68]	1.1031299166666217	0.4647512355658613	1.7415085977673823
nhat[69]	0.5648746093450894	0.1533255934293848	0.976423625260794
nhat[70]	2.300922271294316	1.78196653996488	2.8198780026237515
nhat[71]	0.962027059962771	0.17707324149871329	1.7469808784268288
nhat[72]	0.729557343115731	0.20814361624594502	1.2509710699855168
nhat[73]	0.6911791291585699	0.24457167583465017	1.1377865824824898
nhat[74]	0.7047236213514491	0.2927445629487392	1.1167026797541588
nhat[75]	0.5141472775988465	0.17617039565117315	0.8521241595465199
nhat[76]	0.7274691696718321	0.3078260025760833	1.1471123367675808
nhat[77]	0.5934208011181209	0.17037478319171	1.0164668190445318
nhat[78]	0.7145154848500012	0.2971812275540985	1.1318497421459037
nhat[79]	0.4627128060922937	0.1311002611601479	0.7943253510244395
nhat[80]	0.9215269924423177	0.38998355357382264	1.4530704313108127
nhat[81]	1.3625506060192691	0.3765843770065861	2.348516835031952
nhat[82]	0.9610657859947331	0.3287436492657566	1.5933879227237098
nhat[83]	2.2462618771209577	1.8620454132923845	2.630478340949531
nhat[84]	1.8504616142616226	1.1527324041617617	2.5481908243614835
nhat[85]	0.9838573927115007	0.4420259427245764	1.525688842698425
nhat[86]	0.4801882614567657	0.0	1.071306750088596
nhat[87]	1.3968811013843907	0.8697927307972112	1.9239694719715703
nhat[88]	0.47090704179216836	0.0	0.9839207397748062
nhat[89]	1.3054541379371605	0.7972867037254379	1.813621572148883
nhat[90]	1.4868690066281867	0.9957142405148209	1.9780237727415524
nhat[91]	0.932600860783612	0.3833563433089182	1.4818453782583059
nhat[92]	0.614509452764856	0.16681327658671874	1.0622056289429933
nhat[93]	2.214854850968626	1.8028907396658629	2.6268189622713893
nhat[94]	0.34674572686781246	0.0	0.7274525614038008
nhat[95]	3.5047234978094703	2.247177217350591	4.762269778268349
nhat[96]	2.0825231239566	1.8806420544372502	2.2844041934759503
nhat[97]	0.7386682206257719	0.06008938218465165	1.417247059066892
nhat[98]	2.9605816525203372	2.422908728273598	3.4982545767670765
nhat[99]	0.8342806422416172	0.16516817831494213	1.5033931061682924
nhat[100]	0.8611051478263834	0.3310870395189147	1.391123256133852
nhat[101]	1.725876713753059	1.2348543434170014	2.2168990840891167
nhat[102]	0.2844979929769878	0.01424742456411976	0.5547485613898558
nhat[103]	0.537705806734847	0.18165973421495996	0.8937518792547341
nhat[104]	0.6744442976881158	0.2428704007597826	1.106018194616449
nhat[105]	0.5557922509115649	0.18747038228232116	0.9241141195408087
nhat[106]	0.7365671438564634	0.14804973450800718	1.3250845532049196
nhat[107]	0.9717467340927385	0.3326199104412979	1.610873557744179
nhat[108]	2.2914461835713826	1.404999856803329	3.1778925103394364
nhat[109]	1.0844796044814462	0.3740482071598765	1.7949110018030159
nhat[110]	0.8576471728268173	0.25069080856000703	1.4646035370936277
nhat[111]	0.5909198478331533	0.16003167687541592	1.0218080187908907
nhat[112]	1.6167776066200756	1.1639300339812688	2.0696251792588822
nhat[113]	0.08749424176744183	0.0	0.249518122220255
nhat[114]	0.6412137822515661	0.2007328354528955	1.0816947290502368
nhat[115]	3.0597851293820666	2.274846024688314	3.844724234075819
nhat[116]	2.6808743789741127	2.140708394901993	3.2210403630462325
nhat[117]	0.7620384078562101	0.19326833330418747	1.3308084824082327
nhat[118]	1.1014155881763779	0.0	2.276228066183431
nhat[119]	1.7280989123885029	0.8398591376097649	2.6163386871672407
nhat[120]	0.9371926154846462	0.17793098189047474	1.6964542490788177
nhat[121]	2.3218312195244106	1.915064591927661	2.7285978471211605
nhat[122]	1.635529565593158	1.1564592813099859	2.1145998498763303
nhat[123]	3.751335530137904	2.3354561891025103	5.1672148711732975
nhat[124]	1.1090155314965038	0.44952680444701454	1.7685042585459931
nhat[125]	0.6158933356616737	0.19249381000940868	1.0392928613139387
nhat[126]	1.13790536802778	0.24467388704117787	2.031136849014382
nhat[127]	0.992407399787389	0.41542940072193524	1.5693853988528428
nhat[128]	0.8337780975115567	0.3085903481382548	1.3589658468848587
nhat[129]	0.49488676614238747	0.0	1.0488385951000851
nhat[130]	0.27472377990175195	0.0	0.6402246303311768
nhat[131]	0.4878063359462121	0.0	1.0795482167894592
nhat[132]	0.6655591348029751	0.23685263213484337	1.0942656374711068
nhat[133]	0.8581301451074091	0.32805338231451886	1.3882069079002994
nhat[134]	2.6305857491642213	1.745006721304934	3.5161647770235085
nhat[135]	1.0796032614393891	0.46529262139644934	1.693913901482329
nhat[136]	2.027708068991593	1.9548918813444915	2.1005242566386944
nhat[137]	1.864769573660986	1.2959246743573551	2.4336144729646167
nhat[138]	0.7846408127271438	0.255080074361825	1.3142015510924625
nhat[139]	3.3002313222308577	2.476440370384275	4.12402227407744
nhat[140]	0.7498384127655822	0.20686386362705844	1.2928129619041058
nhat[141]	0.9662650831293604	0.4181358222579966	1.5143943440007241
nhat[142]	0.5920525330667232	0.12417928276770418	1.0599257833657423
nhat[143]	0.96354465038937	0.42971051157383444	1.4973787892049055
nhat[144]	1.1285213026998042	0.48490804367098117	1.7721345617286273
nhat[145]	0.21622399306927012	0.0	0.6081284758018516
nhat[146]	1.2475685376368717	0.4505436661075779	2.0445934091661657
nhat[147]	0.3264174249386624	0.006012500221684314	0.6468223496556404
nhat[148]	0.5721361043531406	0.16950960843021795	0.9747626002760632
nhat[149]	0.6129838761339544	0.0	1.243051940379806
nhat[150]	0.6633752509341132	0.06785787650716901	1.2588926253610575
nhat[151]	0.9529051936399502	0.38669120653574596	1.5191191807441544
nhat[152]	2.528981890641534	1.9604170325911954	3.0975467486918724
nhat[153]	0.292466444693024	0.0	0.6716206499082267
nhat[154]	0.23534093818128113	0.0	0.5840721492733024
nhat[155]	2.646133582741324	2.1202966190857504	3.1719705463968975
nhat[156]	0.17030246272403263	0.0	0.40062414783418515
nhat[157]	1.0504103996675571	0.08908948604201306	2.011731313293101
nhat[158]	0.57553641893664	0.00465978618051377	1.1464130516927662
nhat[159]	1.0024111409901129	0.4457338031076965	1.5590884788725292
nhat[160]	0.358019770098736	0.02339524812731575	0.6926442920701562
nhat[161]	1.4732615410593983	1.0310745988170367	1.91544848330176
nhat[162]	0.6582366286685479	0.22806012644026313	1.0884131308968328
nhat[163]	0.6579855148839551	0.2390171999890333	1.0769538297788768
nhat[164]	0.82408465857474	0.30637937288429873	1.3417899442651813
nhat[165]	0.8632331620077935	0.34448481173570333	1.3819815122798838
nhat[166]	0.8609213533407422	0.25347397019132334	1.468368736490161
nhat[167]	0.49120019850785773	0.0	1.0808041595939102
nhat[168]	0.7534810461502313	0.15098137905399844	1.355980713246464
nhat[169]	0.6241772165488872	0.22446315958236646	1.023891273515408
nhat[170]	0.1302331491612135	0.0	0.32238713778020545
nhat[171]	1.4929269293645888	1.044777850681404	1.9410760080477736
nhat[172]	1.2522040569808435	0.40619066406323256	2.0982174498984545
nhat[173]	1.054079343733265	0.508723707367935	1.5994349800985947
nhat[174]	0.8801654025682079	0.3009429643066147	1.4593878408298009
nhat[175]	1.0032168899216056	0.42335174446887636	1.583082035374335
nhat[176]	2.6267705482329395	2.1245561424339066	3.1289849540319725
nhat[177]	3.8310458067703776	2.639521923809331	5.022569689731425
nhat[178]	2.032047160910856	1.9475958597711893	2.116498462050523
nhat[179]	1.0721832040440058	0.46188307233740944	1.6824833357506022
nhat[180]	0.8378479078540498	0.27572716912515605	1.3999686465829435
nhat[181]	1.6544136638927842	1.2115139315219714	2.097313396263597
nhat[182]	2.945293657457868	2.310228114637353	3.5803592002783833
nhat[183]	2.334910476765105	1.8771549739817046	2.7926659795485054
nhat[184]	0.8485094792230293	0.3605643465339562	1.3364546119121026
nhat[185]	0.941888125549221	0.0	2.0218884393475585
nhat[186]	1.7421035006093137	1.1990451518312115	2.285161849387416
nhat[187]	0.9491055402013784	0.17027554056955274	1.727935539833204
nhat[188]	0.11046902052046613	0.0	0.3045924433796387
nhat[189]	1.9225836690232432	1.4149337433723739	2.4302335946741125
nhat[190]	2.7214244785610533	2.1768609292483805	3.265988027873726
nhat[191]	0.7082505775948869	0.13101227788069103	1.2854888773090827
nhat[192]	0.6639294103434861	0.25693148187533027	1.0709273388116418
nhat[193]	0.7756574797490082	0.268012583187181	1.2833023763108353
nhat[194]	0.7451602498160333	0.31400265289376394	1.1763178467383026
nhat[195]	0.852102835759527	0.24771997359186648	1.4564856979271876
nhat[196]	0.5693173588405992	0.05872076762745759	1.079913950053741
nhat[197]	2.1544381549884766	1.8519474450024547	2.4569288649744987
nhat[198]	0.9663697867545524	0.3928681103230952	1.5398714631860098
nhat[199]	0.8303617040630676	0.14780963326711194	1.5129137748590233
nhat[200]	0.7665974669430194	0.2655041895508168	1.267690744335222
nhat[201]	0.37280202367702037	0.0	0.8832713300479953
nhat[202]	0.8761835094696827	0.24921891483495107	1.5031481041044144
nhat[203]	0.6112630445955464	0.1964001550062347	1.026125934184858
nhat[204]	0.814158616096714	0.2804079119095304	1.3479093202838976
nhat[205]	2.1931094005314917	1.8260210966671375	2.5601977043958457
nhat[206]	0.8156607141221236	0.26239411088760967	1.3689273173566376
nhat[207]	0.6777247799181458	0.0	1.486924827766462
nhat[208]	0.4238851495206871	0.0	0.8485763730864517
nhat[209]	0.6338921693514883	0.14653389018643836	1.1212504485165382
nhat[210]	0.6845088842536288	0.23365221701574462	1.1353655514915129
nhat[211]	3.6042772446190954	2.5763795853265887	4.6321749039116025
nhat[212]	1.55485291749548	0.9697012293520412	2.140004605638919
nhat[213]	0.6340261981049143	0.08546094735261534	1.1825914488572133
nhat[214]	0.7279730169422038	0.29849081701309965	1.1574552168713081
nhat[215]	1.003278045880377	0.0	2.1314472291154396
nhat[216]	0.5060951987834504	0.17174168421024455	0.8404487133566563
nhat[217]	2.324626917968875	1.8928890391104713	2.7563647968272784
nhat[218]	0.6020888914540102	0.19267550212562506	1.0115022807823955
nhat[219]	1.868416173232791	1.3381365876088878	2.3986957588566944
nhat[220]	1.281542078985643	0.30414318374867344	2.2589409742226128
nhat[221]	0.35977527894124106	0.0	0.7595490379435903
nhat[222]	0.8407952587467974	0.1944274116659821	1.4871631058276127
nhat[223]	2.5814342488697957	2.180103470460364	2.9827650272792274
nhat[224]	0.6257555120084819	0.20867155414905159	1.0428394698679122
nhat[225]	1.0258674479479122	0.2152137140728968	1.8365211818229277
nhat[226]	2.1561576193210517	1.8358758896844247	2.476439348957679
nhat[227]	0.43141319639306	0.0	0.9118754701205566
nhat[228]	0.15333636511718943	0.0	0.36731696162297545
nhat[229]	1.5194978841248439	1.1019243863417865	1.9370713819079013
nhat[230]	0.22086857960748701	0.0	0.5936193156260832
nhat[231]	0.43309218893086227	0.11360285957426458	0.75258151828746
nhat[232]	1.7321604903336312	1.2178811008160695	2.246439879851193
nhat[233]	0.9788998674077537	0.2900564981043301	1.6677432367111773
nhat[234]	1.219400596536642	0.45514519791045693	1.983655995162827
nhat[235]	1.118319524405912	0.30572687610331595	1.9309121727085081
nhat[236]	1.5071755912407374	0.4968952464602272	2.5174559360212476
nhat[237]	0.7325951705000414	0.2806004418661949	1.184589899133888
nhat[238]	0.4503518976400671	0.0	1.0006060075978929
nhat[239]	0.8642380082059448	0.3214218067550363	1.4070542096568532
nhat[240]	1.4837669442495207	1.1362217044889704	1.831312184010071
nhat[241]	0.7775588879310469	0.300315081609398	1.2548026942526957
nhat[242]	0.5545001563203348	0.0778661265378448	1.0311341861028247
nhat[243]	0.4440735266159991	0.008515593593234005	0.8796314596387642
nhat[244]	0.6453105696537955	0.14399055004321704	1.146630589264374
nhat[245]	0.6924549709926471	0.28119806146482523	1.1037118805204689
nhat[246]	2.001749676078745	1.4405620430574453	2.562937309100045
nhat[247]	0.5805359649931571	0.13077585502905498	1.0302960749572592
nhat[248]	1.9961200995012445	1.2037499473237983	2.7884902516786907
nhat[249]	2.242231844555361	1.7775173887490636	2.7069463003616585
nhat[250]	0.6882119738322735	0.28835242062088307	1.088071527043664
nhat[251]	2.110601169246938	1.8755225162326383	2.3456798222612383
nhat[252]	1.18940107876189	0.5649213930210183	1.8138807645027617
nhat[253]	1.8361933195219848	1.0787665504213604	2.5936200886226093
nhat[254]	0.912659624935868	0.3756217309727542	1.449697518898982
nhat[255]	0.2738292270362721	0.000958066144675751	0.5467003879278685
nhat[256]	2.0736687102765683	1.9158812637080531	2.2314561568450832
nhat[257]	0.3973329654645479	0.051393924047340944	0.7432720068817549
nhat[258]	1.1058717199695989	0.14161944029207596	2.0701239996471217
nhat[259]	0.371453112174581	0.0	0.760195613358653
nhat[260]	2.8723015582527305	2.2198207802276295	3.5247823362778314
nhat[261]	0.5754966563357348	0.14575237456983975	1.0052409381016298
nhat[262]	1.6556937265847433	1.1258228505600245	2.185564602609462
nhat[263]	2.5578049466209136	2.09835960288654	3.017250290355287
nhat[264]	0.33970006159693644	7.4454346649655e-6	0.6793926777592079
nhat[265]	2.3350508319595766	1.88629671974445	2.7838049441747033
nhat[266]	0.631005245723048	0.2380331093993951	1.0239773820467009
nhat[267]	0.6143047467948788	0.0	1.2425584364729407
nhat[268]	0.2646503399358694	0.0	0.5310759841222543
nhat[269]	0.5586274289851022	0.16350020716923863	0.9537546508009658
nhat[270]	0.6415839676839954	0.21511517455654527	1.0680527608114456
nhat[271]	0.6147493779390889	0.18987006223685993	1.039628693641318
nhat[272]	0.698799733542579	0.293459777884565	1.104139689200593
nhat[273]	0.25346285764224813	0.0	0.6555821611659107
nhat[274]	0.40859067491319	0.008491110132984425	0.8086902396933956
nhat[275]	1.1218679296018672	0.21124372823356552	2.032492130970169
nhat[276]	1.004768207956748	0.3016350421757773	1.7079013737377187
nhat[277]	0.790186486894175	0.2791986411690629	1.3011743326192873
nhat[278]	0.11968435448909828	0.0	0.3415710010560946
nhat[279]	0.5749905489242305	0.07287120254158963	1.0771098953068714
nhat[280]	1.6550422012927954	1.2156851796013979	2.094399222984193
nhat[281]	0.9857405130851783	0.43313752419052576	1.5383435019798308
nhat[282]	0.6457205856405527	0.0	1.484642911449181
nhat[283]	0.2446509581313121	0.0	0.624855146944975
nhat[284]	0.567821342930573	0.18609384608584234	0.9495488397753036
nhat[285]	0.5965269096739821	0.0	1.2554351033517803
nhat[286]	0.9421801215503077	0.23221525105200513	1.6521449920486102
nhat[287]	1.275466619096395	0.24476381563744853	2.3061694225553415
nhat[288]	1.1713547112657405	0.3942490735813071	1.948460348950174
nhat[289]	0.4198272987231489	0.01951165594588533	0.8201429415004124
nhat[290]	0.7218654348758647	0.29811981864468107	1.1456110511070485
nhat[291]	0.7733473208633175	0.1478964474574268	1.398798194269208
nhat[292]	0.4730531748069473	0.0	1.0097863417011173
nhat[293]	0.4758108304434047	0.0	0.9941684484280535
nhat[294]	1.1239129759581112	0.10490080315960038	2.142925148756622
nhat[295]	0.49681591800158925	0.0	1.0837207727810336
nhat[296]	0.5735578317525817	0.17813260886431537	0.968983054640848
nhat[297]	0.6616779409568081	0.24260221370720797	1.0807536682064083
nhat[298]	2.588499871244621	2.0218444029721434	3.1551553395170986
nhat[299]	0.405571928823135	0.0	0.8458516609549431
nhat[300]	0.8945736586997008	0.33362495657034663	1.455522360829055
nhat[301]	0.6685660325561992	0.15773889683860332	1.179393168273795
nhat[302]	2.345802589458775	1.3810833175618624	3.3105218613556877
nhat[303]	0.0887889795592382	0.0	0.28585132451476775
nhat[304]	0.62391970171898	0.18214449285544315	1.0656949105825169
nhat[305]	3.6662956448298076	2.5719181281192167	4.7606731615403985
nhat[306]	1.0741305650553437	0.30546527264182877	1.8427958574688585
nhat[307]	0.5274124281810273	0.12809081805738215	0.9267340383046725
nhat[308]	0.6215199197412105	0.20308197902579306	1.039957860456628
nhat[309]	2.5441966180671063	1.9823184509208962	3.106074785213316
nhat[310]	1.6583139399394204	1.0916322174809754	2.2249956623978653
nhat[311]	0.8611379033591445	0.2865622974990354	1.4357135092192537
nhat[312]	0.7779741024677947	0.2466944082821264	1.3092537966534632
nhat[313]	1.689612809885301	1.2485680926862461	2.130657527084356
nhat[314]	0.6849807114362993	0.18938209644921672	1.180579326423382
nhat[315]	1.7537514241312149	1.1133606106174536	2.394142237644976
nhat[316]	0.22294376138245672	0.0	0.568574992035003
nhat[317]	0.9068053297092779	0.06298973084727799	1.7506209285712777
nhat[318]	0.661377610946672	0.14054581861082238	1.1822094032825217
nhat[319]	1.2015645454585788	0.429961578621724	1.9731675122954337
nhat[320]	0.9713076410836203	0.3557882763941801	1.5868270057730607
nhat[321]	0.8613493355818894	0.25554602785150937	1.4671526433122695
nhat[322]	0.4834978773128609	0.0	1.0196410468766184
nhat[323]	0.8569517873962245	0.0	1.926291083850796
nhat[324]	0.2458359571286996	0.0	0.5459978804668313
nhat[325]	0.570738000173764	0.08694201558190245	1.0545339847656254
nhat[326]	0.27791014344364784	0.0	0.8135640230473021
nhat[327]	0.9070705911238522	0.29725983322482696	1.5168813490228774
nhat[328]	1.1984389824978083	0.4479970624168913	1.9488809025787255
nhat[329]	0.6029530449611217	0.1964872310834626	1.0094188588387807
nhat[330]	0.7937366841703312	0.3098735645166191	1.2775998038240433
nhat[331]	0.8073772502441344	0.27153598410378765	1.3432185163844812
nhat[332]	0.9220105877760043	0.39586220779238324	1.4481589677596254
nhat[333]	2.564783069621114	2.119860783840498	3.00970535540173
nhat[334]	1.1838300894561602	0.0418513455404077	2.3258088333719127
nhat[335]	0.8644962663770869	0.3059239691614919	1.4230685635926819
nhat[336]	0.0980435504008215	0.0	0.3003027804272525
nhat[337]	2.591281645132532	2.053552137072769	3.1290111531922946
nhat[338]	2.3584292427991667	1.8669510710614403	2.8499074145368932
nhat[339]	1.5070645373600255	1.0607507995212349	1.9533782751988162
nhat[340]	0.4780350284082552	0.09990387834749803	0.8561661784690123
nhat[341]	0.5195937633823606	0.0	1.0650403814399465
nhat[342]	0.5775282152727576	0.0981749869945911	1.056881443550924
nhat[343]	0.14305581665146214	0.0	0.3982787559719302
nhat[344]	0.7249090125685073	0.10805216341086343	1.341765861726151
nhat[345]	0.47025275865295085	0.07578726604921171	0.86471825125669
nhat[346]	0.8429005055078264	0.31694111090877264	1.3688599001068802
nhat[347]	0.890286018672293	0.23396157731402178	1.5466104600305641
nhat[348]	1.7145777478174367	0.5228739015964152	2.9062815940384583
nhat[349]	1.0655494844684594	0.4173418314233218	1.7137571375135972
nhat[350]	0.7027475471726019	0.2619122636584408	1.143582830686763
nhat[351]	1.2364694785305756	0.2955839005111396	2.1773550565500117
nhat[352]	0.1220968040325467	0.0	0.32908442935855464
nhat[353]	0.5132204800909289	0.07733098468868721	0.9491099754931707
nhat[354]	0.36065225721210875	0.0	0.8544195726443213
nhat[355]	0.5432632798298173	0.14508682411041735	0.9414397355492172
nhat[356]	0.3665529100352375	0.0	0.7556878806233052
nhat[357]	2.7087913946966617	2.1981453654719307	3.2194374239213928
nhat[358]	2.4622283045136353	2.0545292797999157	2.869927329227355
nhat[359]	2.6082990523639245	2.141900039029155	3.0746980656986937
nhat[360]	0.6615894580439158	0.024014587169613244	1.2991643289182182
nhat[361]	0.8864667409102119	0.3601670967899222	1.4127663850305017
nhat[362]	0.4464237270844621	0.0	0.9395758256033931
nhat[363]	0.4598931460303741	0.1330098564542348	0.7867764356065134
nhat[364]	2.5810691535066	1.914015568149458	3.248122738863742
nhat[365]	0.7222781235927902	0.2903426116680073	1.1542136355175732
nhat[366]	0.854279775791577	0.3474374421602697	1.3611221094228843
nhat[367]	2.324660071584156	1.8854712767227788	2.7638488664455334
nhat[368]	0.6355057993653241	0.18744109077593935	1.0835705079547089
nhat[369]	0.721600735093043	0.15465175856960856	1.2885497116164775
nhat[370]	0.7344742183723791	0.1768119909957514	1.2921364457490068
nhat[371]	1.2899233588590338	0.7804044737552285	1.799442243962839
nhat[372]	1.0120266263464741	0.3873445499802227	1.6367087027127254
nhat[373]	0.6132040784237329	0.2115712841243806	1.0148368727230852
nhat[374]	0.5929690632977749	0.0	1.2347176762111078
nhat[375]	0.4132533743363458	0.07497348290526207	0.7515332657674295
nhat[376]	0.9934649400257178	0.4390822124041567	1.547847667647279
nhat[377]	1.090813729176922	0.4482610228609636	1.7333664354928804
nhat[378]	0.38643507578765796	0.054424097256458526	0.7184460543188573
nhat[379]	0.0972122426077381	0.0	0.2908352363393428
nhat[380]	2.8662501695589686	2.226811881440569	3.505688457677368
nhat[381]	2.4511654471165296	1.950362325515946	2.9519685687171133
nhat[382]	1.4606298604026753	0.4749482066494578	2.4463115141558927
nhat[383]	2.8262043411497872	2.17940679109318	3.4730018912063945
nhat[384]	0.5185302018925817	0.16626206729831955	0.8707983364868439
nhat[385]	1.6886597409261266	0.7391030959684951	2.638216385883758
nhat[386]	0.7250218376209883	0.3097617001638375	1.140281975078139
nhat[387]	0.8847330962281332	0.32600460202449155	1.443461590431775
nhat[388]	0.7731640027695599	0.20533990759092347	1.3409880979481963
nhat[389]	1.4348491040028104	0.9516350149011115	1.9180631931045093
nhat[390]	0.3257991140949757	0.0	0.6712352630605787
nhat[391]	0.7452603184831473	0.24146201202437279	1.249058624941922
nhat[392]	0.8544628667009192	0.3238245686263995	1.3851011647754388
nhat[393]	1.171060404925054	0.5099523452078677	1.83216846464224
nhat[394]	0.8637625432778652	0.3559072628968002	1.37161782365893
nhat[395]	0.5959010733358265	0.2110528141030127	0.9807493325686404
nhat[396]	0.9284858255221399	0.3342422492809105	1.5227294017633692
nhat[397]	0.6234995084637193	0.12954700004179215	1.1174520168856463
nhat[398]	1.2548557103319706	0.8247339077615651	1.684977512902376
nhat[399]	0.7824020363284047	0.18248807835458225	1.382315994302227
nhat[400]	0.424659733182184	0.0	0.978722283008148
nhat[401]	0.5765973766044438	0.0	1.287891564337356
nhat[402]	2.5495781773211097	2.052422875617577	3.0467334790246423
nhat[403]	0.6253483960411667	0.07441882117623966	1.1762779709060935
nhat[404]	2.5946813730141267	2.1610141904993996	3.028348555528854
nhat[405]	2.821597584069753	2.2477719862569394	3.395423181882567
nhat[406]	1.2085991279254635	0.16727020963143602	2.249928046219491
nhat[407]	1.0709090662932523	0.24599286881027516	1.8958252637762296
nhat[408]	0.7262501042317505	0.30340240030546795	1.1490978081580332
nhat[409]	0.6100905065171865	0.21955877828835157	1.0006222347460216
nhat[410]	2.9348199681703093	1.8478702111668728	4.021769725173746
nhat[411]	2.4317474352870874	2.0367646892179025	2.826730181356272
nhat[412]	0.9777525418816676	0.4264679612743978	1.5290371224889374
nhat[413]	0.9127317108935459	0.27843674030572685	1.547026681481365
nhat[414]	1.0814894103997672	0.30650063756385937	1.8564781832356752
nhat[415]	1.1298328783936853	0.40413155256630306	1.8555342042210676
nhat[416]	3.090628726013539	2.447699519082613	3.7335579329444655
nhat[417]	2.146091142486951	1.869893344297055	2.4222889406768466
nhat[418]	0.8094518141414891	0.27446744626203157	1.3444361820209467
nhat[419]	1.0122426462860958	0.44103321640411697	1.5834520761680748
nhat[420]	2.7970040044024214	2.2732414294275936	3.320766579377249
nhat[421]	1.5564183272974004	0.48049820987073	2.6323384447240707
nhat[422]	2.8227734228961334	2.278270641419694	3.367276204372573
nhat[423]	1.0246494767562213	0.2954846338613799	1.7538143196510627
nhat[424]	0.6955001124528467	0.0	1.4565123924405647
nhat[425]	0.7346534123987676	0.18900213129515997	1.2803046935023752
nhat[426]	1.2662944270523573	0.4964691171019189	2.036119737002796
nhat[427]	2.8722636760813938	2.2049502958084766	3.539577056354311
nhat[428]	1.5825075871075116	1.0514316291426493	2.113583545072374
nhat[429]	2.4515880906144027	1.8536700756907631	3.0495061055380424
nhat[430]	2.487963970722389	1.9373020845356799	3.038625856909098
nhat[431]	0.7350456099538525	0.16914579979996425	1.3009454201077406
nhat[432]	0.7091270469839125	0.13893560373305758	1.2793184902347674
nhat[433]	1.4085151513176668	0.8958039286739351	1.9212263739613986
nhat[434]	0.8299336731739588	0.17127710305558808	1.4885902432923297
nhat[435]	1.1267015088374794	0.8808678641183421	1.3725351535566168
nhat[436]	0.5975870544159009	0.21216486710149657	0.9830092417303051
nhat[437]	2.659757836396545	2.0272461568019633	3.2922695159911264
nhat[438]	2.246099149015639	1.9325675806084757	2.5596307174228023
nhat[439]	0.6325124980162207	0.1402506826094787	1.1247743134229626
nhat[440]	1.0576957165091398	0.4153173987575979	1.7000740342606817
nhat[441]	2.7536739348169044	2.1692634268974325	3.3380844427363763
nhat[442]	0.5942353050523516	0.07799065996888399	1.1104799501358191
nhat[443]	2.263230746377857	1.9247359416980532	2.601725551057661
nhat[444]	0.7119423344996801	0.30435376583307294	1.1195309031662872
nhat[445]	0.999855422797881	0.32871619784367634	1.6709946477520856
nhat[446]	0.24038030487678602	0.0	0.5405741952259306
nhat[447]	0.9877764699162533	0.341410004717697	1.6341429351148098
nhat[448]	1.8575178962260215	0.4029167491453125	3.3121190433067307
nhat[449]	1.0090992363478246	0.4562241126814084	1.5619743600142408
nhat[450]	0.7131058499032527	0.2820268596300605	1.1441848401764447
nhat[451]	0.8761020942257709	0.34172969632214156	1.4104744921294001
nhat[452]	0.16635150047927455	0.0	0.37515381695597155
nhat[453]	0.7101927412139977	0.049336779641475315	1.3710487027865201
nhat[454]	3.103344058922416	2.0503014420361447	4.156386675808688
nhat[455]	1.6518283642136926	1.1639992040344884	2.139657524392897
nhat[456]	0.27698417097396666	0.0	0.6376528934473802
nhat[457]	1.6495953489438933	1.035180292094361	2.2640104057934254
nhat[458]	0.8305291483847564	0.1022785006591388	1.558779796110374
nhat[459]	0.41370369900657855	0.0	0.9459706674078766
nhat[460]	0.6880632901422923	0.22581753487331258	1.150309045411272
nhat[461]	0.9518839542867437	0.3337313411668036	1.5700365674066838
nhat[462]	0.768422108740433	0.199277078769459	1.3375671387114072
nhat[463]	2.1696709988874985	1.8987658204876015	2.4405761772873955
nhat[464]	1.4798662273570793	1.07109832857194	1.8886341261422186
nhat[465]	0.6435276604366376	0.05700663927906269	1.2300486815942124
nhat[466]	0.448310861986434	0.0	1.025146152781947
nhat[467]	0.6280812702157844	0.12898635461622088	1.127176185815348
nhat[468]	1.0873809777120773	0.26496707138801656	1.909794884036138
nhat[469]	0.804827850222439	0.19453386050176058	1.4151218399431174
nhat[470]	1.3831811633648154	0.4302849027516997	2.3360774239779314
nhat[471]	2.4333835634478893	1.9763516461052966	2.890415480790482
nhat[472]	0.7852629787891712	0.2134811942603414	1.357044763318001
nhat[473]	0.6628455144859456	0.133768255474638	1.1919227734972533
nhat[474]	1.0056048118016678	0.4196493745278055	1.5915602490755303
nhat[475]	1.4037110535027926	0.8465243620269345	1.9608977449786507
nhat[476]	0.7844925486511827	0.2708768841348782	1.2981082131674873
nhat[477]	2.239794701378585	1.8657399464115547	2.6138494563456147
nhat[478]	0.9059432153837171	0.3460959477299649	1.4657904830374693
nhat[479]	0.952579556405406	0.39002218451785886	1.5151369282929532
nhat[480]	0.514996311364659	0.0	1.081289316287735
nhat[481]	2.5007629083449996	2.1120470813970607	2.8894787352929385
nhat[482]	0.684545224448414	0.2849382128284695	1.0841522360683586
nhat[483]	0.3500214359409842	0.0	0.8327042710153238
nhat[484]	1.6438943517239304	0.6161960026647118	2.6715927007831493
nhat[485]	2.708218260380959	2.2870932187787782	3.12934330198314
nhat[486]	0.7663167060213513	0.3302235766313302	1.2024098354113724
nhat[487]	1.507335973439225	1.1088953919869422	1.905776554891508
nhat[488]	0.9881009189356567	0.34809609069507597	1.6281057471762375
nhat[489]	0.21691929948170213	0.0	0.49631355954023637
nhat[490]	1.1848601324961847	0.43211280507110694	1.9376074599212625
nhat[491]	1.48455219055926	1.0396946789244244	1.9294097021940957
nhat[492]	0.5980039886631144	0.12910812787248033	1.0668998494537485
nhat[493]	0.952356289210277	0.0	2.0301205402160902
nhat[494]	2.971943548790603	2.3449095742383177	3.5989775233428887
nhat[495]	0.652691024270694	0.0	1.3180320661233904
nhat[496]	0.9427901292373878	0.39110479583379454	1.494475462640981
nhat[497]	0.7529127168076446	0.32290504837376827	1.1829203852415209
nhat[498]	2.6019633560659194	2.0655943108046615	3.1383324013271774
nhat[499]	0.9414657595852759	0.3887599275428859	1.4941715916276659
nhat[500]	1.1920666610787196	0.8446852039577756	1.5394481181996635
nhat[501]	0.5887497532875975	0.15016215515460363	1.0273373514205915
nhat[502]	0.8670696324341226	0.3422326423115346	1.3919066225567107
nhat[503]	0.5997820510250707	0.0713646140781452	1.128199487971996
nhat[504]	3.1320691296550325	2.308119213417567	3.9560190458924978
nhat[505]	0.42331020933501967	0.062390370256050764	0.7842300484139886
nhat[506]	0.8786469559550482	0.35921943114420485	1.3980744807658914
nhat[507]	0.5759742027441903	0.1663882052869376	0.985560200201443
nhat[508]	0.8581732623649139	0.26206224342590867	1.4542842813039192
nhat[509]	0.48066228871496824	0.0	0.9683394610553013
nhat[510]	0.7784505881357009	0.2595892590216904	1.2973119172497114
nhat[511]	0.3994162887880223	0.053570016285097666	0.7452625612909469
nhat[512]	2.1413879005650656	1.8306993360541184	2.4520764650760127
nhat[513]	0.812867493489633	0.2764656872943353	1.3492692996849307
nhat[514]	0.9944920003187264	0.45908094196674154	1.5299030586707114
nhat[515]	2.7780286248972246	2.30212957318043	3.253927676614019
nhat[516]	0.6784462697660465	0.24627079993643797	1.110621739595655
nhat[517]	2.714833927989617	2.039247687695674	3.39042016828356
nhat[518]	0.38664583061144414	0.022797882970621353	0.7504937782522669
nhat[519]	1.084040818924303	0.4731455395201889	1.694936098328417
nhat[520]	0.8633125798062827	0.3335768915190488	1.3930482680935166
nhat[521]	0.6988771499527067	0.22536215504461088	1.1723921448608023
nhat[522]	0.6314672098594302	0.1945205683964586	1.0684138513224017
nhat[523]	2.9014511003589547	2.1885653507513516	3.614336849966558
nhat[524]	0.9744869703358583	0.3394896028263704	1.609484337845346
nhat[525]	0.8367692957684001	0.29860272362652185	1.3749358679102783
nhat[526]	0.5684600330419258	0.17389999608525014	0.9630200699986016
nhat[527]	0.4667460866037242	0.0	1.0218599198801115
nhat[528]	1.1596575404064304	0.9180713348358075	1.4012437459770535
nhat[529]	0.9499435421239312	0.3949999474702175	1.5048871367776449
nhat[530]	0.493669955579867	0.0	1.0428379547659412
nhat[531]	1.1143986026697081	0.4568733734352356	1.7719238319041808
nhat[532]	0.4589550353994575	0.0	0.9619120725752243
nhat[533]	0.2372393280508846	0.0	0.598841415296328
nhat[534]	0.435587044225517	0.08376719312545822	0.7874068953255757
nhat[535]	0.6187063706117477	0.19426439318078936	1.0431483480427062
nhat[536]	0.14392648186872656	0.0	0.43021226521488043
nhat[537]	0.5978234061259184	0.16564957242868417	1.0299972398231527
nhat[538]	0.32307343903522007	0.022046495521478415	0.6241003825489617
nhat[539]	0.9948629545195281	0.0	2.12842786608741
nhat[540]	0.6646435652710884	0.2374545248362397	1.091832605705937
nhat[541]	0.9989030805583377	0.3336951759759995	1.6641109851406757
nhat[542]	0.49048513855813125	0.06441967643020419	0.9165506006860583
nhat[543]	0.670748058417481	0.24761487249098646	1.0938812443439754
nhat[544]	0.8501700069371498	0.30445008253419237	1.3958899313401072
nhat[545]	0.9359565522486706	0.41661527665161047	1.4552978278457307
nhat[546]	2.895208719953372	2.282883321293122	3.5075341186136217
nhat[547]	2.800159902114905	2.0328451025622343	3.5674747016675754
nhat[548]	0.4597013265550451	0.0	0.9681396213146864
nhat[549]	0.7292266362349804	0.1910852277941455	1.2673680446758153
nhat[550]	0.41065011310319355	0.0	0.9075756169934381
nhat[551]	0.8107676940290449	0.2549687668631717	1.3665666211949181
nhat[552]	0.898920170263225	0.3561949416857755	1.4416453988406746
nhat[553]	2.5930008510403364	1.5616488002210056	3.624352901859667
nhat[554]	3.035782176927233	2.4180355021415667	3.6535288517128994
nhat[555]	0.10489745506697344	0.0	0.2879058345376056
nhat[556]	0.8231285807991761	0.289090152655313	1.3571670089430392
nhat[557]	0.7996071443095191	0.2905248986200365	1.3086893899990018
nhat[558]	0.8585671595832445	0.2909774867996042	1.4261568323668847
nhat[559]	0.4451885811675794	0.0	1.0877046158153538
nhat[560]	0.31318616317552367	0.0	0.6823809460991119
nhat[561]	0.9692004678454054	0.41841284497355635	1.5199880907172543
nhat[562]	1.0700711849026259	0.4266089631024981	1.7135334067027537
nhat[563]	1.0500215606587402	0.40816487575137217	1.6918782455661083
nhat[564]	0.4819929967738282	0.14890588372217667	0.8150801098254796
nhat[565]	0.40355391760034054	0.01580897368983164	0.7912988615108494
nhat[566]	2.520056232685004	1.9371617333256965	3.1029507320443113
nhat[567]	0.9540650945002876	0.4173307326825503	1.4907994563180251
nhat[568]	0.9615667011189104	0.40838639125411247	1.5147470109837085
nhat[569]	0.8350838161415404	0.29623483182844057	1.3739328004546403
nhat[570]	0.7496329241990257	0.23367574584563167	1.2655901025524199
nhat[571]	0.881164942441495	0.3560088801028156	1.4063210047801744
nhat[572]	0.6690963427060053	0.22541040986699545	1.112782275545015
nhat[573]	0.7574171685231184	0.17199669859726674	1.34283763844897
nhat[574]	1.0409291134657366	0.33775941312169544	1.7440988138097777
nhat[575]	3.198772612132805	2.413553309257785	3.9839919150078247
nhat[576]	3.400654948004272	1.9724204097251696	4.828889486283374
nhat[577]	0.7216842837496441	0.10800876132243753	1.3353598061768506
nhat[578]	0.6926328936626636	0.2769570906164031	1.108308696708924
nhat[579]	0.5702248379859761	0.031175191310877204	1.109274484661075
nhat[580]	3.0027449451018073	2.4175339561670697	3.587955934036545
nhat[581]	0.8310509846852888	0.3135346445011753	1.3485673248694023
nhat[582]	1.480436884005357	1.047339095262466	1.913534672748248
nhat[583]	0.528180311781934	0.1896916913944689	0.8666689321693992
nhat[584]	0.3429884047040787	0.0	0.7395146654188695
nhat[585]	0.6604149126140019	0.11853327796883695	1.202296547259167
nhat[586]	0.19613592347833664	0.0	0.399570575038799
nhat[587]	0.39897455045520874	0.06985624850503891	0.7280928524053786
nhat[588]	0.5013116710544464	0.11185249652748835	0.8907708455814045
nhat[589]	0.4453098939467026	0.009793995735353944	0.8808257921580513
nhat[590]	1.3881944781295061	0.9906129131133659	1.7857760431456464
nhat[591]	0.9569259706051116	0.42147457365199936	1.492377367558224
nhat[592]	0.8871376002412287	0.13014718444912832	1.6441280160333291
nhat[593]	0.39881002509359237	0.02160785631843498	0.7760121938687498
nhat[594]	0.7568732314530587	0.3274455955229642	1.1863008673831532
nhat[595]	0.9549096612235513	0.27824268542380703	1.6315766370232954
nhat[596]	0.9021123099451986	0.3850508867522834	1.419173733138114
nhat[597]	0.42293035142683394	0.030067305520385057	0.8157933973332828
nhat[598]	0.24364859417468332	0.0	0.5258171874070007
nhat[599]	0.4742741684982188	0.15625348235807013	0.7922948546383675
nhat[600]	0.7157819035183469	0.23506558955112827	1.1964982174855656
nhat[601]	0.1970867772651287	0.0	0.40545264172728845
nhat[602]	0.3981325128492011	0.013574737502731804	0.7826902881956703
nhat[603]	2.861247031265644	2.318778159966924	3.4037159025643637
nhat[604]	1.008864455555085	0.21955221522359403	1.798176695886576
nhat[605]	0.5290655306145546	0.0	1.0597231479132585
nhat[606]	0.6765485329590953	0.26806628590090403	1.0850307800172867
nhat[607]	0.22843733833474428	0.0	0.48845937289371794
nhat[608]	1.2616417332304615	0.3998419633792031	2.12344150308172
nhat[609]	0.5269864027197637	0.10394098677638453	0.9500318186631429
nhat[610]	0.53589614242409	0.027077805098298158	1.044714479749882
nhat[611]	0.6582461211166779	0.2552585671249334	1.0612336751084224
nhat[612]	1.640059054057139	0.23505411344055815	3.0450639946737197
nhat[613]	0.6570502886971329	0.25911679855426184	1.054983778840004
nhat[614]	0.9582029205371422	0.1849568757864961	1.7314489652877882
nhat[615]	0.605167727485718	0.13236860688296426	1.0779668480884719
nhat[616]	0.8417873048336959	0.0	1.7900596107311575
nhat[617]	0.6322730584493625	0.21849371793861355	1.0460523989601116
nhat[618]	1.3881509621385417	0.9760631128789853	1.8002388113980983
nhat[619]	0.6095852734333806	0.22079966317570282	0.9983708836910585
nhat[620]	0.814160540391696	0.2899636670545124	1.3383574137288798
nhat[621]	1.1528525599909754	0.29755528325299485	2.008149836728956
nhat[622]	2.5426189206008214	1.9824185719948333	3.1028192692068095
nhat[623]	2.0645174147258705	1.9059193662404255	2.2231154632113155
nhat[624]	0.9532713816364674	0.29015222938699814	1.6163905338859368
nhat[625]	0.8617773014984266	0.30000379744284233	1.4235508055540107
nhat[626]	1.1105154453673545	0.49581110417351215	1.7252197865611967
nhat[627]	0.7467290015102511	0.13499575291776578	1.3584622501027366
nhat[628]	0.7313571304131523	0.2760966410546611	1.1866176197716436
nhat[629]	3.115620584476221	2.12273899208461	4.108502176867832
nhat[630]	1.6340172187694244	0.8843844386245298	2.383649998914319
nhat[631]	0.703422677531552	0.1985974677893415	1.2082478872737625
nhat[632]	0.612568381594544	0.1710589822507072	1.0540777809383808
nhat[633]	0.5305713544169118	0.03512461140032552	1.0260180974334983
nhat[634]	0.7610662991934981	0.22570344023973288	1.2964291581472633
nhat[635]	0.6583911698540889	0.257498032554485	1.0592843071536926
nhat[636]	0.3544507517964072	0.0	0.817098778884248
nhat[637]	0.9667185074579973	0.2654035902862302	1.6680334246297643
nhat[638]	2.886820302135	2.378723985326457	3.394916618943543
nhat[639]	2.9351337392913854	2.3078592919138954	3.5624081866688755
nhat[640]	2.32851890349412	1.8768679952509528	2.7801698117372866
nhat[641]	2.4585018427690937	2.0091919797443882	2.907811705793799
nhat[642]	0.4624840382629347	0.07658754785802113	0.8483805286678483
nhat[643]	0.8853042011186999	0.35926121928555743	1.4113471829518422
nhat[644]	0.16140710742428868	0.0	0.4230155795792979
nhat[645]	0.6501806637734233	0.25736751627612875	1.0429938112707178
nhat[646]	0.6584278649140756	0.25775129631957666	1.0591044335085744
nhat[647]	0.3169815188547227	0.0	0.9139824612503465
nhat[648]	2.2743727587308835	1.8175881780664849	2.731157339395282
nhat[649]	0.6668631723269094	0.11675412151864784	1.216972223135171
nhat[650]	2.6056916291035526	2.0759729295492195	3.1354103286578856
nhat[651]	0.4326413787447042	0.0	0.8764969905648653
nhat[652]	0.8021577676752498	0.021104579858279737	1.5832109554922198
nhat[653]	2.829655972643653	2.2901142746851977	3.3691976706021083
nhat[654]	1.0803204476789992	0.902384865405802	1.2582560299521963
nhat[655]	0.5077264034575515	0.09563109822540655	0.9198217086896965
nhat[656]	3.798881341743912	2.136437574254603	5.461325109233221
nhat[657]	0.6557182900133406	0.26162942202050926	1.0498071580061719
nhat[658]	0.6876832698376395	0.2626234112389485	1.1127431284363305
nhat[659]	0.5103139679818325	0.06973935423187616	0.9508885817317888
nhat[660]	2.6441294936017576	2.2541049874316976	3.0341539997718177
nhat[661]	1.532513328262545	1.1563088223468285	1.9087178341782614
nhat[662]	0.45669091566075376	0.11337400641270595	0.8000078249088016
nhat[663]	0.6911570967182673	0.20353555691213931	1.1787786365243953
nhat[664]	0.7168539483599772	0.2068645756458657	1.2268433210740888
nhat[665]	0.6748128783194057	0.09509060806605807	1.2545351485727534
nhat[666]	2.2446748343310197	1.857332903659892	2.6320167650021475
nhat[667]	0.9471548096233174	0.23385713965012778	1.6604524795965072
nhat[668]	0.4119193924400738	0.0	0.8721922415496914
nhat[669]	0.6589303828205015	0.0	1.3980234414771102
nhat[670]	2.5512490062507505	1.8276461615950153	3.2748518509064857
nhat[671]	0.6513347858536267	0.22896331272806458	1.0737062589791888
nhat[672]	0.7058812682442455	0.29835020063530865	1.1134123358531822
nhat[673]	0.8346144226262193	0.30200741454960744	1.3672214307028312
nhat[674]	0.7603753129821862	0.1867800184613373	1.333970607503035
nhat[675]	0.49706616024664946	0.06158866632779125	0.9325436541655077
nhat[676]	0.5858526483241233	0.0	1.228639368849786
nhat[677]	3.872047698692065	2.676759182582363	5.067336214801767
nhat[678]	0.6267618285778064	0.0	1.2821678041117925
nhat[679]	2.6197590157679174	2.0757778425203672	3.1637401890154675
nhat[680]	0.8928486783417615	0.3001651616530041	1.485532195030519
nhat[681]	1.1491716283245754	0.5296149679965673	1.7687282886525835
nhat[682]	3.0591668091672295	1.9221206428714483	4.196212975463011
nhat[683]	0.7089113263911423	0.0	1.4472089738679081
nhat[684]	0.639731862878422	0.20753731429720862	1.0719264114596354
nhat[685]	0.7860049925605525	0.044761918973803105	1.5272480661473018
nhat[686]	0.26275702863966316	0.0	0.5633224644159139
nhat[687]	0.5585249468864993	0.14369198418975843	0.9733579095832403
nhat[688]	2.640523985318424	2.1967920188401893	3.084255951796659
nhat[689]	0.840840899982104	0.2070431921330541	1.474638607831154
nhat[690]	0.5099129946146596	0.12597462612684673	0.8938513631024724
nhat[691]	1.3383495470952305	0.1707652280759897	2.5059338661144714
nhat[692]	1.1838623170275497	0.4713194444671377	1.896405189587962
nhat[693]	0.8704556063075641	0.33887716862569206	1.402034043989436
nhat[694]	0.1913449157428195	0.0	0.46866248825473
nhat[695]	0.5068340885452027	0.11529267466427934	0.8983755024261262
nhat[696]	0.3066817394540546	0.0	0.6870684632183853
nhat[697]	2.921348684374816	2.1647354784270973	3.6779618903225346
nhat[698]	0.8903058411753038	0.19381241479428768	1.5867992675563198
nhat[699]	0.47441933611792647	0.0	1.052736038103651
nhat[700]	0.2267886024424611	0.0	0.6232395210598054
nhat[701]	0.6073787894402973	0.1988796201601914	1.0158779587204032
nhat[702]	3.2004263264953057	2.5747981775066697	3.8260544754839416
nhat[703]	1.3361887735930749	0.9176414061368829	1.7547361410492668
nhat[704]	0.8292020882329401	0.0	1.8250626672998749
nhat[705]	0.8530675158322127	0.3153452221715696	1.390789809492856
nhat[706]	0.6572609478398878	0.23018507291665552	1.08433682276312
nhat[707]	1.4956899136150608	0.4674746477464635	2.5239051794836582
nhat[708]	1.105204604126415	0.31986218968836155	1.8905470185644684
nhat[709]	0.8652616648589517	0.3342890682244545	1.3962342614934489
nhat[710]	0.6650272111528526	0.22388949348237114	1.106164928823334
nhat[711]	0.6526894367281193	0.17053046171974512	1.1348484117364934
nhat[712]	1.063126064007837	0.8963521171592159	1.2299000108564582
nhat[713]	1.9287723781616695	1.4083022215387762	2.4492425347845628
nhat[714]	0.6321780917700318	0.08624979066738814	1.1781063928726754
nhat[715]	0.8547085952064885	0.3258149709538065	1.3836022194591704
nhat[716]	2.6078839875564936	1.745635177820609	3.4701327972923783
nhat[717]	0.2766541830899042	0.0	0.5725040826657988
nhat[718]	0.7309597116914257	0.25179231842607175	1.2101271049567797
nhat[719]	0.7034309022726589	0.244434102678878	1.1624277018664397
nhat[720]	2.3194507238807347	1.2064147017959543	3.432486745965515
nhat[721]	0.7247418546334041	0.19730512884809992	1.2521785804187084
nhat[722]	0.31769880427383684	0.0	0.8537806856338135
nhat[723]	0.2827400001583124	0.0	0.6535949377756646
nhat[724]	0.9464768054660868	0.39407204082347824	1.4988815701086953
nhat[725]	0.4515311054459046	0.08701484997331349	0.8160473609184957
nhat[726]	1.3227587914173837	0.46006975881215173	2.185447824022616
nhat[727]	0.7281253479235484	0.23563126048600802	1.2206194353610889
nhat[728]	0.647932239527776	0.20917702086737494	1.0866874581881771
nhat[729]	0.8509280209295468	0.2284727918049262	1.4733832500541673
nhat[730]	1.08243154345517	0.42856531105117557	1.7362977758591642
nhat[731]	0.5038434725154128	0.09496120068757047	0.9127257443432553
nhat[732]	2.2778945052039026	1.475433675397922	3.080355335009883
nhat[733]	0.5486540601494815	0.0	1.1015039053442601
nhat[734]	0.90517426433511	0.36375588115523716	1.4465926475149828
nhat[735]	0.742761434808735	0.32698699543120574	1.1585358741862644
nhat[736]	0.2886188382616446	0.0	0.6484414135685026
nhat[737]	2.6287726115006134	2.238634970289462	3.018910252711765
nhat[738]	0.6684092171868222	0.004173038639477711	1.3326453957341666
nhat[739]	1.1458757873275298	0.8732448518416922	1.4185067228133674
nhat[740]	3.411187707487704	2.1786478886710805	4.643727526304327
nhat[741]	1.1585602708048819	0.3834892661066328	1.933631275503131
nhat[742]	2.5813958252932854	1.9756946140828204	3.1870970365037503
nhat[743]	0.6575268125365797	0.1550676405667092	1.1599859845064504
nhat[744]	0.481875908656726	0.08174513617716944	0.8820066811362826
nhat[745]	0.748672007817284	0.3267883353562141	1.1705556802783539
nhat[746]	0.6103895158111814	0.2043953310053665	1.0163837006169962
nhat[747]	3.2025264948355234	1.9845315666207464	4.4205214230503005
nhat[748]	0.5799757582742933	0.13126540225164485	1.0286861142969417
nhat[749]	1.2112828628602792	0.43181979413935145	1.9907459315812068
nhat[750]	1.1052877289531577	0.4635556380793989	1.7470198198269165
nhat[751]	1.2647407700540043	0.786924531011161	1.7425570090968476
nhat[752]	0.4764728913083066	0.0	1.0172227294130016
nhat[753]	0.7263797844294972	0.27313898631019057	1.179620582548804
nhat[754]	2.522151513843421	1.9520950194407982	3.092208008246044
nhat[755]	0.8638509974015118	0.06326202222534039	1.6644399725776833
nhat[756]	1.0184618240534873	0.10985531693865613	1.9270683311683183
nhat[757]	0.6632152298386256	0.2323622629387444	1.0940681967385069
nhat[758]	0.6503800749049059	0.22955018167700958	1.0712099681328022
nhat[759]	1.0142468627394914	0.3174461291656895	1.7110475963132932
nhat[760]	1.6399172647099935	1.2255638251061296	2.0542707043138577
nhat[761]	2.0816337101743416	1.9152941928111016	2.2479732275375817
nhat[762]	0.428230931624434	0.10656316972950569	0.7498986935193623
nhat[763]	0.8631352252161676	0.3399694021090678	1.3863010483232674
nhat[764]	0.8133738415497986	0.286368033784264	1.3403796493153333
nhat[765]	0.34587284704226146	0.0	0.7253231318502853
nhat[766]	1.6297723107744928	1.2030830143466111	2.0564616072023747
nhat[767]	0.6186083645733831	0.17397339082604252	1.0632433383207236
nhat[768]	3.2492774486793516	2.4557501201123606	4.042804777246342
nhat[769]	0.6156022780905387	0.2227314860890418	1.0084730700920357
nhat[770]	2.3842341881886604	1.8970889508070128	2.871379425570308
nhat[771]	1.4658639344401367	0.12919483607294024	2.8025330328073332
nhat[772]	1.7398950362512275	1.1559239034599775	2.3238661690424776
nhat[773]	0.5578766757927507	0.10811084306219432	1.0076425085233072
nhat[774]	0.9545967946658086	0.16747236869734106	1.7417212206342763
nhat[775]	0.7481504965588587	0.3166208295254225	1.1796801635922949
nhat[776]	1.0068832699678196	0.3509023480954312	1.662864191840208
nhat[777]	0.816674085225463	0.23988630732842198	1.393461863122504
nhat[778]	1.0128897509793968	0.4761576066319606	1.549621895326833
nhat[779]	0.655899268796034	0.16279306996773868	1.1490054676243293
nhat[780]	0.44669098064574836	0.01712918628925092	0.8762527750022457
nhat[781]	1.6291050121874937	1.1931856086863815	2.065024415688606
nhat[782]	0.640155874146541	0.15296342501857707	1.127348323274505
nhat[783]	0.7881665179994021	0.2724185806951709	1.3039144553036333
nhat[784]	0.3264443633373019	0.0	0.7311968776120618
nhat[785]	1.0122555604901649	0.40250347446978463	1.622007646510545
nhat[786]	0.0627278144113605	0.0	0.20936631571158554
nhat[787]	0.5139917482517944	0.1733339104131384	0.8546495860904504
nhat[788]	0.8539184174140487	0.3363943886136339	1.3714424462144637
nhat[789]	1.6528330807684593	1.0908501944631417	2.214815967073777
nhat[790]	0.8436951273145049	0.3045108975603522	1.3828793570686577
nhat[791]	1.1572344186007202	0.5364298936892555	1.7780389435121848
nhat[792]	1.6673230558998462	1.1632588437086278	2.1713872680910646
nhat[793]	0.4900992139804437	0.058407909271097846	0.9217905186897896
nhat[794]	1.0653731748519157	0.2783791870555703	1.8523671626482612
nhat[795]	2.4733071293570683	1.8746602944641255	3.071953964250011
nhat[796]	2.862122084208703	2.3012470772407765	3.4229970911766294
nhat[797]	3.0722572575584453	2.320835172316575	3.8236793428003155
nhat[798]	1.5377654902424993	0.5445412303091598	2.5309897501758387
nhat[799]	0.21106199906359888	0.0	0.5763845778276385
nhat[800]	2.973626980670389	2.422914613034568	3.5243393483062104
nhat[801]	2.2939998614339463	1.958209073506563	2.6297906493613294
nhat[802]	0.6899250834536407	0.18183378987991128	1.1980163770273702
nhat[803]	0.8099228819906155	0.1669452000847934	1.4529005638964376
nhat[804]	1.1267438518948907	0.4795460139547829	1.7739416898349984
nhat[805]	3.498948307444469	2.278851162591465	4.719045452297473
nhat[806]	4.395180063258905	2.4770390089254146	6.313321117592395
nhat[807]	3.0162272367087812	2.3202363898608933	3.712218083556669
nhat[808]	2.0287094815893685	1.1308178353357572	2.9266011278429795
nhat[809]	2.7667577105764103	2.2487528975003626	3.284762523652458
nhat[810]	0.7471379712697346	0.1824671753198699	1.3118087672195993
nhat[811]	0.2733344741132206	0.010395443585223318	0.5362735046412179
nhat[812]	0.45901021969961775	0.0	1.0219762045928547
nhat[813]	0.7884661802187186	0.17704258138970563	1.3998897790477316
nhat[814]	1.2334764700994862	0.418734506687957	2.0482184335110154
nhat[815]	1.142584670125485	0.525737327037874	1.7594320132130958
nhat[816]	0.7738898524360739	0.0	1.7218965366734702
nhat[817]	0.8153488543930709	0.3326277643933686	1.2980699443927732
nhat[818]	2.764726469857545	1.977728563153387	3.551724376561703
nhat[819]	1.090578626043084	0.4482954611532265	1.7328617909329416
nhat[820]	0.273486942102639	0.0	0.6465905008407334
nhat[821]	1.7668387299949115	0.9027611674564472	2.6309162925333758
nhat[822]	1.4357105878424365	1.0093673966952088	1.8620537789896643
nhat[823]	3.5010999683260566	2.0878060855326677	4.914393851119446
nhat[824]	0.8175069391170371	0.2775512027133322	1.357462675520742
nhat[825]	0.6997934552503772	0.22291392575770053	1.1766729847430537
nhat[826]	3.2245067610183513	2.428200210373478	4.0208133116632245
nhat[827]	0.7972424864431995	0.286368404549611	1.308116568336788
nhat[828]	0.8657316648654871	0.22183883115215652	1.5096244985788179
nhat[829]	0.24870765755569307	0.0	0.579286255436749
nhat[830]	1.3738057386060065	0.90930207284063	1.838309404371383
nhat[831]	0.6698338235495881	0.19476107073605026	1.1449065763631259
nhat[832]	0.4394277386865948	0.0831380883054304	0.7957173890677591
nhat[833]	2.2222167030198983	1.8966485123995285	2.547784893640268
nhat[834]	0.6429466631479183	0.19730277730896023	1.0885905489868763
nhat[835]	0.7485066452919416	0.2329261652275364	1.2640871253563466
nhat[836]	0.6021305350247524	0.2167557615987687	0.9875053084507361
nhat[837]	1.5208768529612167	0.8288304992590846	2.2129232066633486
nhat[838]	0.6694791729723256	0.2735425886561616	1.0654157572884897
nhat[839]	1.7773368908017546	1.2331329312383184	2.321540850365191
nhat[840]	0.261227793325436	0.001523210273830844	0.5209323763770412
nhat[841]	0.5493863031151712	0.038212966827630535	1.060559639402712
nhat[842]	1.6944667111759781	0.6439021816361481	2.745031240715808
nhat[843]	0.5935150651118046	0.11060614227639792	1.0764239879472113
nhat[844]	0.62773522379249	0.21111890775140518	1.044351539833575
nhat[845]	0.3451340206196516	0.0	0.9595545963726911
nhat[846]	0.527834444189442	0.0	1.0948083208825847
nhat[847]	0.6717560111504198	0.22558754169151074	1.117924480609329
nhat[848]	1.1944530303781757	0.3618526680196855	2.027053392736666
nhat[849]	0.5890960361116461	0.0	1.3054843835937142
nhat[850]	0.9901515264451626	0.42459663816941084	1.5557064147209143
nhat[851]	0.4336786783110552	0.06238315310081588	0.8049742035212946
nhat[852]	2.916577286336485	2.379565696303488	3.4535888763694818
nhat[853]	0.7518621839694775	0.21981272526217732	1.2839116426767776
nhat[854]	0.7180902090259595	0.1609913364510912	1.275189081600828
nhat[855]	0.6550913987170364	0.2608510338161027	1.04933176361797
nhat[856]	0.9283927699097752	0.1252130606688311	1.7315724791507192
nhat[857]	0.7266761071950729	0.30096885371870996	1.1523833606714358
nhat[858]	0.758381604614943	0.25933453822401625	1.2574286710058697
nhat[859]	1.8921020231316952	0.6855494772696658	3.098654568993725
nhat[860]	3.2005166551252797	1.8618250981053546	4.539208212145205
nhat[861]	0.9704153108411476	0.44935646502021	1.4914741566620853
nhat[862]	0.26243569491289287	0.0	0.553385892603297
nhat[863]	0.5301898257033366	0.07654559528821508	0.9838340561184582
nhat[864]	0.8523588104517268	0.3323079418043591	1.3724096790990945
nhat[865]	0.4047872617542146	0.010598008658798008	0.7989765148496312
nhat[866]	0.7173134106758455	0.25113770012610215	1.183489121225589
nhat[867]	0.06311638397523314	0.0	0.2205341241538448
nhat[868]	0.5679405096546591	0.0	1.2032159569433722
nhat[869]	0.9805814760902418	0.3319307129678539	1.6292322392126297
nhat[870]	2.835982233394044	1.8944208005961203	3.777543666191968
nhat[871]	0.6202853257573155	0.22937168226533128	1.0111989692492998
nhat[872]	1.1805337071338504	0.23721093539152172	2.123856478876179
nhat[873]	0.8949350745296228	0.2951565264406706	1.494713622618575
nhat[874]	2.553741225172437	2.0016136929317936	3.1058687574130808
nhat[875]	0.8629988147931579	0.16476422297489413	1.5612334066114215
nhat[876]	0.7569395846651535	0.19885104150548183	1.3150281278248253
nhat[877]	2.7074034864682344	1.986085366241595	3.428721606694874
nhat[878]	2.6630434168098827	2.227945443878302	3.098141389741463
nhat[879]	0.3017450246777943	0.0	0.6252544483362528
nhat[880]	0.650942145815347	0.23161622012419603	1.070268071506498
nhat[881]	0.5056066511051174	0.08045061916591523	0.9307626830443195
nhat[882]	1.4309832991568452	0.8959975756880043	1.965969022625686
nhat[883]	0.9818562676827617	0.421348971881658	1.5423635634838653
nhat[884]	0.7359154631179332	0.2180901712528348	1.2537407549830317
nhat[885]	0.592862558445282	0.04807709502054103	1.1376480218700231
nhat[886]	0.5994625758279436	0.0	1.2061077609200637
nhat[887]	0.7296697591348958	0.0	1.5943071549424184
nhat[888]	0.564586249916871	0.15163454740367582	0.9775379524300662
nhat[889]	0.8310991311244709	0.26606474286110593	1.3961335193878357
nhat[890]	1.6683522486492923	1.1029015196428773	2.2338029776557073
nhat[891]	2.8891850700049435	2.3544139682256793	3.4239561717842077
nhat[892]	0.0934560935623045	0.0	0.31251832474516594
nhat[893]	0.6295544690864574	0.0	1.2838894960779768
nhat[894]	0.6002162882806992	0.19340546454174523	1.007027112019653
nhat[895]	0.9175051081591669	0.4016193036384058	1.4333909126799278
nhat[896]	0.9762030635508862	0.43307629662624647	1.5193298304755258
nhat[897]	0.4126668445711071	0.0	0.9723969468359526
nhat[898]	1.1782796957433463	0.0	2.403952854647403
nhat[899]	2.504045673287246	1.9815150697995019	3.02657627677499
nhat[900]	2.912665746211389	2.406754966486315	3.4185765259364636
nhat[901]	0.7562900122071556	0.32680754837476356	1.1857724760395478
nhat[902]	0.9825715016747517	0.19377992377501063	1.7713630795744928
nhat[903]	0.9375049440203624	0.270642306608494	1.604367581432231
nhat[904]	0.9470120618880717	0.2872184988819054	1.6068056248942382
nhat[905]	2.298452283829015	1.9218645240909091	2.675040043567121
nhat[906]	1.719440784378859	0.7920072113373469	2.646874357420371
nhat[907]	0.6844520972644399	0.19003320863754236	1.1788709858913373
nhat[908]	0.4458643435810456	0.0	0.9446075841083755
nhat[909]	0.5935232265939309	0.0	1.287051727785612
nhat[910]	2.073224202085952	0.9449884402174957	3.2014599639544086
nhat[911]	0.9333140384897658	0.1739308367416268	1.6926972402379048
nhat[912]	0.4439801257017076	0.04090757116622923	0.8470526802371859
nhat[913]	0.6295532460258096	0.18286880426514956	1.0762376877864697
nhat[914]	0.6649016007678902	0.2577780968381494	1.072025104697631
nhat[915]	2.447392309091418	1.8745259458182013	3.0202586723646347
nhat[916]	0.6719282179452242	0.2703524888187362	1.0735039470717123
nhat[917]	0.9651361978644739	0.42888186848031384	1.5013905272486339
nhat[918]	0.6255328257357862	0.2346405743618642	1.016425077109708
nhat[919]	0.6086777746641893	0.20242266211880883	1.0149328872095698
nhat[920]	1.5730107961497024	0.6080276938496252	2.5379938984497796
nhat[921]	0.7507110480462905	0.20811736989535656	1.2933047261972246
nhat[922]	2.9529542982588626	1.7971446377663394	4.108763958751386
nhat[923]	0.5076785788320098	0.16417342780560867	0.8511837298584111
nhat[924]	2.5720865762215244	2.001040440232361	3.143132712210688
nhat[925]	0.4157703200318981	0.03084913365269165	0.8006915064111046
nhat[926]	0.39474495410788424	0.0654194440343493	0.7240704641814192
nhat[927]	0.8415496609906039	0.355969817865008	1.3271295041162
nhat[928]	1.7104517124221013	1.1895936237953633	2.2313098010488392
nhat[929]	0.6677830222757266	0.0	1.3446914202801206
nhat[930]	0.670277633662955	0.14536121016712755	1.1951940571587825
nhat[931]	0.8827169713374409	0.3494941172402264	1.4159398254346554
nhat[932]	0.4165466665158577	0.01230791187299024	0.8207854211587251
nhat[933]	0.7732973939140643	0.24444122996475937	1.3021535578633692
nhat[934]	0.33146957203628324	0.0	0.7200739381669503
nhat[935]	1.9479490447689294	1.3898708076806567	2.506027281857202
nhat[936]	0.3670696556405672	0.015591946472921225	0.7185473648082132
nhat[937]	0.29008673052516337	0.0	0.5916852963433048
nhat[938]	0.6386208216029334	0.24965810649412323	1.0275835367117436
nhat[939]	0.9213744809320126	0.38539364588850666	1.4573553159755184
nhat[940]	0.6463050349594022	0.0	1.4385247288810197
nhat[941]	0.7660163781434672	0.1522353307261728	1.3797974255607617
nhat[942]	0.8755599125144244	0.3428064555187087	1.4083133695101402
nhat[943]	0.40765321460271464	0.0	0.8510709629125833
nhat[944]	0.9282437055752994	0.3724628394470453	1.4840245717035536
nhat[945]	1.625763829365051	1.0244904213753017	2.2270372373548
nhat[946]	0.8851748225524825	0.37819307211796926	1.3921565729869956
nhat[947]	0.6480000725059203	0.0	1.3228161147625592
nhat[948]	0.7300450180886016	0.31014289435282255	1.1499471418243805
nhat[949]	3.5413113417795494	2.6043381502435086	4.47828453331559
nhat[950]	0.3005542325595188	0.0	0.7594894348393382
nhat[951]	0.8962152085886806	0.21396000623750344	1.578470410939858
nhat[952]	0.5723156866574273	0.1494157664998091	0.9952156068150455
nhat[953]	0.6679958933853112	0.23077846755311737	1.1052133192175049
nhat[954]	0.8382573814919058	0.32011871398995706	1.3563960489938545
nhat[955]	2.7276893931982573	2.1689539522933883	3.2864248341031264
nhat[956]	0.6612277939203048	0.22062952161583593	1.1018260662247736
nhat[957]	0.6118328478493146	0.14954293232264315	1.074122763375986
nhat[958]	0.9931985558480627	0.29769462095581256	1.688702490740313
nhat[959]	0.7154578392983012	0.08069060779392456	1.350225070802678
nhat[960]	0.567438893934166	0.11326309841663207	1.0216146894517
nhat[961]	0.9845127714482169	0.42694449544249147	1.5420810474539424
nhat[962]	0.848503439896352	0.24515216222808933	1.4518547175646148
nhat[963]	2.6773642933171375	1.6504687973608603	3.704259789273415
nhat[964]	1.6449172475109264	1.247142666580645	2.0426918284412077
nhat[965]	0.3026528261568734	0.0	0.7513630532681348
nhat[966]	2.3478912898835054	1.9892522379390065	2.7065303418280044
nhat[967]	0.8369941028258685	0.25693115302817604	1.4170570526235609
nhat[968]	2.60394559232455	2.1836469616957066	3.024244222953393
nhat[969]	0.4423739793400402	0.0	0.8932272605699234
nhat[970]	1.7334745295103122	0.5890057272538887	2.877943331766736
nhat[971]	1.7925676616799975	1.3145461845170612	2.270589138842934
nhat[972]	0.4841403903404015	0.14243725272633434	0.8258435279544687
nhat[973]	2.765475252590864	1.9861221723647007	3.5448283328170276
nhat[974]	0.9048980951716135	0.3594527722008668	1.45034341814236
nhat[975]	0.6717191286184978	0.14694436724029136	1.1964938899967041
nhat[976]	2.898286475786584	2.24913391748849	3.547439034084678
nhat[977]	0.7839485309577302	0.266609669534734	1.3012873923807264
nhat[978]	0.6674858183370808	0.14544195912582114	1.1895296775483404
nhat[979]	0.8860510652063767	0.2574979067436908	1.5146042236690627
nhat[980]	2.399591994127064	1.983058177135043	2.8161258111190848
nhat[981]	0.6669428373181477	0.23108192013951268	1.1028037544967828
nhat[982]	0.4534198194454579	0.12292158435964956	0.7839180545312663
nhat[983]	0.9154810872702703	0.3039837525088406	1.5269784220317
nhat[984]	0.6104143175785487	0.22184408035553027	0.9989845548015671
nhat[985]	0.5179935459123682	0.11034408468466572	0.9256430071400708
nhat[986]	0.8361556546700585	0.3271659563860331	1.3451453529540838
nhat[987]	2.9994861555863315	2.444195519482765	3.554776791689898
nhat[988]	0.33377651528155133	0.0	0.7202060052339432
nhat[989]	0.2600376680324547	0.0	0.6716073669933875
nhat[990]	0.8948703402179988	0.3745591406578678	1.4151815397781298
nhat[991]	0.3105773175484434	0.0	0.9189278125652668
nhat[992]	0.8116656331740734	0.000255952635165424	1.6230753137129814
nhat[993]	1.721362270019874	1.145354303227585	2.297370236812163
nhat[994]	0.5690015514516714	0.14363455721515433	0.9943685456881886
nhat[995]	0.7511102754086518	0.2258492208660754	1.2763713299512283
nhat[996]	0.7919413395878253	0.09144106802489538	1.4924416111507552
nhat[997]	0.9818525820182055	0.44508397781627407	1.5186211862201369
nhat[998]	1.081506699885649	0.43920595651948	1.7238074432518182
nhat[999]	0.6500946016076362	0.024572109459290892	1.2756170937559816
nhat[1000]	0.2446199221312769	0.0	0.6284083198819774
nhat[1001]	0.9227942041000824	0.41116569892465593	1.4344227092755089
nhat[1002]	0.7596426571886631	0.22944800200064386	1.2898373123766822
nhat[1003]	1.1604625348190154	0.11708634455576772	2.203838725082263
nhat[1004]	0.4886938982155651	0.0	1.0626628219939915
nhat[1005]	1.011934886095782	0.3586372292899733	1.6652325429015906
nhat[1006]	0.9068273711962357	0.2824570359663391	1.5311977064261324
nhat[1007]	0.7472737900149685	0.31591286436292937	1.1786347156670076
nhat[1008]	2.7568377186596575	2.3242089972187916	3.1894664401005235
nhat[1009]	0.9212038327051397	0.4118217627858827	1.4305859026243968
nhat[1010]	0.7011647665860938	0.2720506267380891	1.1302789064340986
nhat[1011]	0.2528965765767709	0.0006289333475595904	0.5051642198059823
nhat[1012]	0.3040661575565613	0.008821044579299053	0.5993112705338235
nhat[1013]	0.4002693318217717	0.0	0.8605918588045035
nhat[1014]	0.6427486903124171	0.25132770700460855	1.0341696736202257
nhat[1015]	2.2530515182166946	1.4782174674967057	3.0278855689366835
nhat[1016]	0.4337914156201793	0.0	0.9822631492684331
nhat[1017]	0.35105897171536954	0.027744944009475025	0.674372999421264
nhat[1018]	2.159538088542746	1.268821854415013	3.050254322670479
nhat[1019]	1.1050297937789746	0.46080271248448035	1.7492568750734687
nhat[1020]	1.0359492733616473	0.31068176434926975	1.7612167823740248
nhat[1021]	1.189822646716609	0.3944309084767178	1.9852143849565005
nhat[1022]	1.7466093417641266	0.6840287160118197	2.8091899675164336
nhat[1023]	0.6605044436113501	0.07639400861721135	1.2446148786054887
nhat[1024]	0.6341425763677022	0.245682913435595	1.0226022392998093
nhat[1025]	0.9363009683676231	0.22806092274802103	1.6445410139872252
nhat[1026]	1.1268599352283355	0.37847034165020443	1.8752495288064666
nhat[1027]	0.572931830089517	0.04498813520288414	1.10087552497615
nhat[1028]	0.61506776894591	0.16008091446369616	1.0700546234281239
nhat[1029]	2.230038777053701	1.816807877916617	2.643269676190785
nhat[1030]	0.7826029622505759	0.22063668235950462	1.344569242141647
nhat[1031]	1.0742766554107073	0.3865843611781833	1.7619689496432311
nhat[1032]	0.7151851081511365	0.23638417809747736	1.1939860382047955
nhat[1033]	1.1717669442548782	0.0	2.3930469953040765
nhat[1034]	0.36926464447468876	0.06423412591100464	0.6742951630383729
nhat[1035]	0.8217524246369116	0.04127136759052352	1.6022334816832995
nhat[1036]	1.9616307106846147	1.4254366601500563	2.497824761219173
nhat[1037]	0.9637013486941757	0.3054925958284376	1.6219101015599138
nhat[1038]	1.518753640653821	1.1595830810782224	1.8779242002294194
nhat[1039]	1.0617453359373716	0.393425200296848	1.7300654715778951
nhat[1040]	0.5801536081269754	0.19716925141115638	0.9631379648427943
nhat[1041]	2.698456456440792	1.98944199964935	3.407470913232234
nhat[1042]	0.3369810834209671	0.0	0.7328346723924652
nhat[1043]	0.40095494356807015	0.0	0.8675589586051353
nhat[1044]	0.11813985538547316	0.0	0.3996668439913019
nhat[1045]	0.2590968366712913	0.0	0.6214223168630444
nhat[1046]	0.11789577807226996	0.0	0.3668178965398138
nhat[1047]	1.0447397789990074	0.40384870883533575	1.685630849162679
nhat[1048]	1.4815368104571844	0.7521072333723446	2.2109663875420242
nhat[1049]	0.5999838370246656	0.1382659729154767	1.0617017011338545
nhat[1050]	2.3279369623423425	1.6711081721793408	2.984765752505344
nhat[1051]	0.6485401617909481	0.24368313747498754	1.0533971861069087
nhat[1052]	0.696197547813903	0.23388304796712467	1.1585120476606812
nhat[1053]	1.1636755459486503	0.15106515188527192	2.1762859400120287
nhat[1054]	0.4396578599194571	0.0	0.8988379512336222
nhat[1055]	0.5053432163007023	0.11187008136544052	0.8988163512359642
nhat[1056]	0.3636956137217399	0.0	0.8011797426287344
nhat[1057]	0.5921567687608112	0.1659385892285738	1.0183749482930486
nhat[1058]	2.7566092102956636	2.188373154237654	3.324845266353673
nhat[1059]	2.343703678073621	1.8620282293687533	2.8253791267784885
nhat[1060]	0.6104920531934279	0.0	1.3605605570218997
nhat[1061]	1.138738802719994	0.8377989711239977	1.4396786343159904
nhat[1062]	1.8116045685740372	1.2910403448409693	2.332168792307105
nhat[1063]	0.7149706708341088	0.16894108547446673	1.2610002561937508
nhat[1064]	0.6911313947005246	0.1954971572746812	1.186765632126368
nhat[1065]	0.900248000344752	0.37164792857363904	1.4288480721158652
nhat[1066]	0.5296756262647876	0.18613567797158836	0.8732155745579868
nhat[1067]	0.5574062075105141	0.18972061369544418	0.925091801325584
nhat[1068]	2.279797704427023	1.7641158768223693	2.7954795320316763
nhat[1069]	1.5250946003077184	0.8706791478425974	2.1795100527728395
nhat[1070]	0.33589963485444935	0.0	0.7485054166010325
nhat[1071]	0.6770587969162534	0.23853510808695022	1.1155824857455565
nhat[1072]	1.9738632742011404	1.2670305925970302	2.6806959558052506
nhat[1073]	0.5399866667672477	0.07744496815563373	1.0025283653788617
nhat[1074]	0.4145233638564479	0.024500655292871876	0.804546072420024
nhat[1075]	1.203531544147632	0.41827610477704336	1.9887869835182206
nhat[1076]	0.8128246032002598	0.3018328609157498	1.32381634548477
nhat[1077]	2.558108667972358	1.9426572526353136	3.1735600833094026
nhat[1078]	0.7192404516069538	0.300293604764612	1.1381872984492958
nhat[1079]	0.3393153551199452	0.0	0.7747413240887139
nhat[1080]	0.7683012930095446	0.3227866519492422	1.2138159340698471
nhat[1081]	1.7720426694932718	1.2530726568360468	2.291012682150497
nhat[1082]	0.7496953502392094	0.17716386184435917	1.3222268386340597
nhat[1083]	1.4227302896888807	1.0868164794660653	1.7586440999116961
nhat[1084]	0.6699484882091092	0.24008067491557938	1.099816301502639
nhat[1085]	0.8633529601698942	0.33370540805648596	1.3930005122833022
nhat[1086]	2.0463430265737856	0.5968871964382267	3.4957988567093445
nhat[1087]	0.43853136347213945	0.11331154879477223	0.7637511781495067
nhat[1088]	2.7416138054879338	1.111247938754836	4.371979672221031
nhat[1089]	0.7138944373079624	0.2958392821639314	1.1319495924519933
nhat[1090]	0.8048568122339961	0.25386468702808096	1.3558489374399112
nhat[1091]	0.5924108600233617	0.11948445037284106	1.0653372696738823
nhat[1092]	1.99105310168679	0.5122910724302454	3.469815130943335
nhat[1093]	0.4963850294508704	0.033109169919812276	0.9596608889819285
nhat[1094]	0.6001016462560264	0.010283470784445026	1.1899198217276077
nhat[1095]	0.8282975493219802	0.27465921127702897	1.3819358873669314
nhat[1096]	1.8832279806251873	0.45203374655254835	3.314422214697826
nhat[1097]	3.066895599894809	2.422953073696796	3.7108381260928223
nhat[1098]	2.4704678724215765	1.8002308162646519	3.140704928578501
nhat[1099]	0.6956972703391276	0.05997293598312747	1.331421604695128
nhat[1100]	0.44784367440340733	0.0	0.9033386652289104
nhat[1101]	1.1179791337195364	0.5004899081275235	1.7354683593115494
nhat[1102]	0.4590994458061851	0.0	1.0287673041417678
nhat[1103]	0.691297151509507	0.0	1.498412609482879
nhat[1104]	0.5834096904791977	0.15820349413488793	1.0086158868235073
nhat[1105]	0.8103989828517423	0.29925931248008386	1.3215386532234006
nhat[1106]	0.27894421150910037	0.010545603677251936	0.5473428193409489
nhat[1107]	2.0903087115398735	1.8587287434998045	2.3218886795799425
nhat[1108]	0.7552464658171847	0.2721748420490221	1.2383180895853472
nhat[1109]	0.6814010621665484	0.0	1.3889011685511483
nhat[1110]	1.7135811268007144	0.6198909579140537	2.807271295687375
nhat[1111]	0.7915455964218674	0.211701905227904	1.371389287615831
nhat[1112]	0.9278627284223755	0.0	1.8875964942881296
nhat[1113]	0.38263358014054355	0.0	0.7997971353710545
nhat[1114]	1.0527270941566647	0.3808792304146903	1.7245749578986391
nhat[1115]	0.9016124165033362	0.26703507130801185	1.5361897616986606
nhat[1116]	2.300378823290135	1.8353232912430948	2.765434355337175
nhat[1117]	1.1738451065388509	0.3726582371588082	1.9750319759188937
nhat[1118]	0.6285754584940202	0.1284100719364799	1.1287408450515604
nhat[1119]	0.7625635556563904	0.16904834762182286	1.3560787636909581
nhat[1120]	1.4979207769852325	0.5104768052500492	2.485364748720416
nhat[1121]	0.5980308166552634	0.17900828816407893	1.0170533451464479
nhat[1122]	0.8617183215839846	0.35280749776195486	1.3706291454060144
nhat[1123]	0.8983321423267581	0.022248482263807712	1.7744158023897083
nhat[1124]	0.930220835448004	0.41036750863720195	1.4500741622588063
nhat[1125]	2.8093589826173995	2.1823761787387186	3.4363417864960804
nhat[1126]	0.6968942485119571	0.23632690515697152	1.1574615918669426
nhat[1127]	0.8236835573636517	0.31548143002637363	1.33188568470093
nhat[1128]	0.4345371632599067	0.04693492844601799	0.8221393980737954
nhat[1129]	1.4952888552228805	1.043444100291207	1.947133610154554
nhat[1130]	0.8855721852301769	0.198333384098359	1.5728109863619948
nhat[1131]	0.5717987477552201	0.0	1.302212888249552
nhat[1132]	1.1583070978209502	0.25494803885030415	2.0616661567915964
nhat[1133]	1.0926486964595392	0.4774736889649438	1.7078237039541346
nhat[1134]	2.6357134190815104	2.105307548149101	3.1661192900139197
nhat[1135]	0.6404897153334749	0.23344777003342526	1.0475316606335245
nhat[1136]	0.6755434962323448	0.26788307036232595	1.0832039221023635
nhat[1137]	0.6853435943135358	0.11518728688960322	1.2554999017374682
nhat[1138]	1.8071585353005486	0.8021829386532744	2.812134131947823
nhat[1139]	0.4124656758408488	0.00017560849142378432	0.8247557431902739
nhat[1140]	0.6421216497892934	0.0957085780855077	1.1885347214930793
nhat[1141]	0.8831368630908905	0.3636114846553813	1.4026622415263996
nhat[1142]	1.6146367105277997	0.9149942190077374	2.314279202047862
nhat[1143]	0.12308376429789686	0.0	0.3271742462211076
nhat[1144]	3.5244790649621502	2.3271047036065244	4.721853426317776
nhat[1145]	0.41952759365397524	0.029072926110655206	0.8099822611972953
nhat[1146]	0.8719625044530616	0.34804011430122617	1.395884894604897
nhat[1147]	0.8612983479746932	0.2550523669835465	1.4675443289658399
nhat[1148]	2.6245162115247695	2.1934299061442974	3.0556025169052417
nhat[1149]	0.5172662241492727	0.14641129612293008	0.8881211521756154
nhat[1150]	0.5994670957527244	0.0	1.246549048422433
nhat[1151]	0.5972198469245723	0.21201801348829052	0.9824216803608541
nhat[1152]	1.2279780978890562	0.1618207007411172	2.294135495036995
nhat[1153]	2.0535639691458223	1.910687882293273	2.1964400559983717
nhat[1154]	0.32041080405209366	0.0	0.6634487867897543
nhat[1155]	0.579907194478009	0.12702969134754777	1.0327846976084702
nhat[1156]	0.6322990093484456	0.06975807209881724	1.1948399465980741
nhat[1157]	0.28627503792952513	0.0	0.6208159815030501
nhat[1158]	0.8509668830973821	0.15092160195271664	1.5510121642420476
nhat[1159]	2.7702630803481725	2.2282876755825147	3.3122384851138302
nhat[1160]	0.30813018480243304	0.0	0.725064715694042
nhat[1161]	0.615879535124792	0.1939264753910412	1.0378325948585427
nhat[1162]	0.047922468644374855	0.0	0.17169160429047609
nhat[1163]	0.7194865096958308	0.2977528230311674	1.1412201963604942
nhat[1164]	0.7030873293769642	0.06809112275168316	1.3380835360022452
nhat[1165]	1.4880763796471843	0.5894541338064924	2.386698625487876
nhat[1166]	0.9116759940620435	0.21111532106971775	1.6122366670543693
nhat[1167]	0.6552848159483744	0.25869393749462044	1.0518756944021284
nhat[1168]	2.787225255932576	1.8202284352989344	3.7542220765662173
nhat[1169]	1.4348524484321774	0.8603712842679239	2.009333612596431
nhat[1170]	1.1466543501154471	0.8109035449359111	1.482405155294983
nhat[1171]	0.9625993484559245	0.4500828374281307	1.4751158594837184
nhat[1172]	1.6932787867907808	1.2599554603792216	2.12660211320234
nhat[1173]	0.646487641036765	0.12854189377313163	1.1644333883003983
nhat[1174]	0.6855114741490821	0.1462074311052971	1.2248155171928672
nhat[1175]	0.7664112136527471	0.28369351649087554	1.2491289108146186
nhat[1176]	2.9658028745968146	2.14582592391241	3.785779825281219
nhat[1177]	0.9598292357816043	0.4098698100919095	1.509788661471299
nhat[1178]	0.8994193244505181	0.13807270009308814	1.660765948807948
nhat[1179]	0.7879733144612499	0.0	2.3732430298625933
nhat[1180]	2.377456738829234	1.9146199888647242	2.840293488793743
nhat[1181]	0.8200186013402636	0.26851322459769633	1.371523978082831
nhat[1182]	0.6535860462608454	0.16821488700062692	1.1389572055210637
nhat[1183]	0.10816247839919188	0.0	0.330115139388651
nhat[1184]	0.5937079124154853	0.18587659461234862	1.001539230218622
nhat[1185]	1.7457551079909694	1.1010785059751167	2.390431710006822
nhat[1186]	2.555444334659301	2.178100604913841	2.9327880644047615
nhat[1187]	0.6304579657624229	0.13795124944159592	1.1229646820832497
nhat[1188]	2.607138950771003	2.0791900140795687	3.1350878874624377
nhat[1189]	1.016064831674255	0.47311492605460626	1.559014737293904
nhat[1190]	0.5730816965770312	0.0	1.1928267382154278
nhat[1191]	0.7583442365099008	0.22129561620312155	1.29539285681668
nhat[1192]	0.6851308497526059	0.14485768348057082	1.2254040160246409
nhat[1193]	0.7602009898279782	0.14409492995688788	1.3763070496990686
nhat[1194]	0.8653428896972374	0.28989414117812196	1.4407916382163528
nhat[1195]	0.49500907751441914	0.0015527596878446293	0.9884653953409936
nhat[1196]	0.39230958724111425	0.03852740225938128	0.7460917722228473
nhat[1197]	0.6571594353566065	0.22558735134291175	1.088731519370301
nhat[1198]	0.37360996803639007	0.0	0.7976150064832015
nhat[1199]	0.8197685759570983	0.19551469014868827	1.4440224617655084
nhat[1200]	0.5899545253378086	0.10712040069352635	1.072788649982091
nhat[1201]	0.5012049160973684	0.09019574464821639	0.9122140875465203
nhat[1202]	0.7197576605679354	0.0	1.562309689231006
nhat[1203]	0.36685886902239445	0.0	0.8141297621447022
nhat[1204]	0.4728303056897652	0.05054900045397237	0.895111610925558
nhat[1205]	0.77136226038137	0.32004068537841757	1.2226838353843226
nhat[1206]	0.5061281653375789	0.07719996014669056	0.9350563705284671
nhat[1207]	2.6959558986216736	1.9303358180579053	3.461575979185442
nhat[1208]	0.5589512277068277	0.20149749446685866	0.9164049609467968
nhat[1209]	0.5420810711736797	0.030780221027861265	1.053381921319498
nhat[1210]	1.0693566736236313	0.9086177076986846	1.230095639548578
nhat[1211]	0.4478469329532799	0.0	1.0097517529414652
nhat[1212]	1.864248484933758	1.334181796095888	2.394315173771628
nhat[1213]	0.666929078458677	0.18262614831118562	1.1512320086061685
nhat[1214]	0.770091280347016	0.2665762684771287	1.2736062922169034
nhat[1215]	0.94415000821957	0.1501452873344553	1.7381547291046846
nhat[1216]	0.7115205982529154	0.24705904229091696	1.1759821542149138
nhat[1217]	1.5967232532428262	0.9212214264376599	2.2722250800479924
nhat[1218]	2.6801207201105557	2.0975173351903	3.2627241050308116
nhat[1219]	0.7411836454324189	0.17607269820558757	1.3062945926592502
nhat[1220]	0.5622214744844419	0.17424097603898359	0.9502019729299003
nhat[1221]	0.9077414573431563	0.16206977324320593	1.6534131414431066
nhat[1222]	0.6608247929126345	0.14063115637514445	1.1810184294501247
nhat[1223]	1.4449076002642303	0.2698275653329212	2.6199876351955393
nhat[1224]	0.28694254272219316	0.0	0.7940079666781972
nhat[1225]	0.49707703445211404	0.1045243920934647	0.8896296768107634
nhat[1226]	0.6039627055902952	0.19360992657112863	1.0143154846094617
nhat[1227]	0.8487757437379355	0.3338238544548471	1.363727633021024
nhat[1228]	0.6419656958094131	0.20528752140711276	1.0786438702117134
nhat[1229]	0.8227774636331848	0.23444751554874166	1.4111074117176279
nhat[1230]	0.9045396448848825	0.0	1.8693584286777516
nhat[1231]	0.9156528048759129	0.2286144989136002	1.6026911108382258
nhat[1232]	0.6258449895267019	0.19905782153074797	1.0526321575226558
nhat[1233]	0.7601104453094345	0.16955046044355315	1.3506704301753159
nhat[1234]	0.85959690683121	0.2963817247850894	1.4228120888773308
nhat[1235]	1.4502475947395146	1.0665705168206747	1.8339246726583545
nhat[1236]	0.9939027421891773	0.458159263027319	1.5296462213510356
nhat[1237]	0.38296331514728793	0.0	0.8160901905233928
nhat[1238]	0.5953272520749565	0.13616888968824192	1.054485614461671
nhat[1239]	0.5212529672706366	0.0877806839502891	0.9547252505909842
nhat[1240]	0.4194616958459776	0.0	0.9689243028383858
nhat[1241]	0.8254618000107415	0.026394790724930672	1.6245288092965524
nhat[1242]	0.6223807324572962	0.2046896952934708	1.0400717696211217
nhat[1243]	2.6881376556496686	2.122031966063865	3.254243345235472
nhat[1244]	0.29012850073520374	0.0	0.6567751476494866
nhat[1245]	0.3869680805070501	0.0	0.8564743633050937
nhat[1246]	0.9533276033051423	0.3972038652962828	1.5094513413140018
nhat[1247]	0.12029792767251773	0.0	0.3252259989280631
nhat[1248]	0.5908440317211064	0.16797972048115128	1.0137083429610616
nhat[1249]	0.8756744362433861	0.0	1.9071685914805137
nhat[1250]	2.1870098023907047	1.9013033523252187	2.4727162524561908
nhat[1251]	0.8693042300023464	0.3632479913822336	1.3753604686224592
nhat[1252]	0.7289807505539442	0.29612764465210484	1.1618338564557835
nhat[1253]	1.94563353172679	0.8218473564244095	3.0694197070291707
nhat[1254]	0.7902185550285646	0.14889219248723795	1.4315449175698913
nhat[1255]	0.5765229389924014	0.13035719511449545	1.0226886828703072
nhat[1256]	1.4291507071778637	0.4126025599805603	2.445698854375167
nhat[1257]	0.9394354265149131	0.33728982137379004	1.541581031656036
nhat[1258]	1.094928471797781	0.31438299453746366	1.8754739490580983
nhat[1259]	1.105862988689865	0.3480310655031251	1.8636949118766049
nhat[1260]	1.2055434134231748	0.41725361845996745	1.9938332083863823
nhat[1261]	0.6978349946587833	0.17045690574565142	1.2252130835719153
nhat[1262]	0.5065740468693387	0.06663271377834223	0.9465153799603352
nhat[1263]	1.005542979846312	0.36831434722800405	1.6427716124646201
nhat[1264]	0.9281167555128312	0.40683600284877885	1.4493975081768835
nhat[1265]	0.6052010422464834	0.0	1.5348272690039995
nhat[1266]	0.6888580845156154	0.2737744827209519	1.103941686310279
nhat[1267]	0.45495593153995434	0.01839675966481441	0.8915151034150943
nhat[1268]	0.5695881193968816	0.018118392964480368	1.1210578458292828
nhat[1269]	1.0240718242347187	0.41563709677730243	1.6325065516921349
nhat[1270]	2.8262521642697687	2.3068183715406465	3.345685956998891
nhat[1271]	3.5853566898901215	2.5578617851215233	4.61285159465872
nhat[1272]	1.799743640577283	1.2890830365618025	2.310404244592764
nhat[1273]	0.4826229064135553	0.07587563613527676	0.8893701766918338
nhat[1274]	0.302816302398623	0.0	0.7915436845737731
nhat[1275]	0.6699577488658739	0.214234842863667	1.1256806548680807
nhat[1276]	0.847211620128827	0.2745067765377379	1.419916463719916
nhat[1277]	0.6185737661231024	0.07091627264626887	1.166231259599936
nhat[1278]	1.4023443088307175	0.9967528452184502	1.8079357724429848
nhat[1279]	0.9400516158699885	0.2696329094622657	1.6104703222777115
nhat[1280]	0.5724347753560612	0.0073873057562288125	1.1374822449558937
nhat[1281]	0.8193392373638259	0.2975263727256082	1.3411521020020434
nhat[1282]	0.5678870050018129	0.1386286934716876	0.9971453165319382
nhat[1283]	0.6105967954830879	0.1256569964095527	1.0955365945566231
nhat[1284]	1.0736262623403368	0.40843346051790963	1.7388190641627639
nhat[1285]	1.0365983055644814	0.48876756703464785	1.584429044094315
nhat[1286]	1.6987213972557815	0.6385584792754049	2.758884315236158
nhat[1287]	0.3948399185932649	0.0	0.9394309889655146
nhat[1288]	0.942328020405885	0.39110512988161894	1.4935509109301512
nhat[1289]	0.6614846971801113	0.09883634252371831	1.2241330518365041
nhat[1290]	0.8420903140135924	0.3161604795421209	1.3680201484850638
nhat[1291]	1.2089798644770893	0.4246058969953491	1.9933538319588293
nhat[1292]	0.24942229973466024	0.0	0.6061248767446628
nhat[1293]	0.7067728254374501	0.2870153314090536	1.1265303194658467
nhat[1294]	0.46300274242375994	0.05617030148065699	0.8698351833668629
nhat[1295]	0.7925576667230831	0.17005866965997696	1.4150566637861894
nhat[1296]	2.7168394470902	2.2082637790372996	3.2254151151431008
nhat[1297]	1.060492101340904	0.5119919063885473	1.6089922962932608
nhat[1298]	2.0636966027530357	1.909402132937222	2.217991072568849
nhat[1299]	0.6562756171013143	0.2265223315726569	1.0860289026299719
nhat[1300]	0.5815350615868277	0.020709645630043738	1.1423604775436116
nhat[1301]	0.754438799933984	0.11698687085086479	1.3918907290171032
nhat[1302]	0.5502842948008028	0.1284173332445438	0.9721512563570618
nhat[1303]	1.5088464904478245	1.0901408535568	1.927552127338849
nhat[1304]	0.2565960395875343	0.0	0.6119384475409264
nhat[1305]	0.5470565752227091	0.0	1.5812169073666231
nhat[1306]	1.3763744552987294	0.8789422991388103	1.8738066114586485
nhat[1307]	0.7235464062179336	0.18716366383006922	1.259929148605798
nhat[1308]	0.9792086370448595	0.46354594920967995	1.4948713248800392
nhat[1309]	1.398867744243195	0.4594276356642296	2.3383078528221604
nhat[1310]	2.5133822062817925	2.056476224137001	2.970288188426584
nhat[1311]	2.2910157542554814	1.755509923516008	2.8265215849949548
nhat[1312]	0.336622997601072	0.026261464587570504	0.6469845306145735
nhat[1313]	0.6752954788111989	0.14940178643463187	1.201189171187766
nhat[1314]	2.4124153854296506	1.9059809827769336	2.9188497880823676
nhat[1315]	0.6932837981388483	0.20274046772282894	1.1838271285548676
nhat[1316]	0.847206048791532	0.24441127238669313	1.450000825196371
nhat[1317]	2.246055971707906	1.8781611962460845	2.613950747169727
nhat[1318]	0.9593596206693005	0.42231216890510603	1.4964070724334948
nhat[1319]	1.405540174669211	0.9137447775679177	1.8973355717705045
nhat[1320]	0.49144642146580536	0.0	1.0029609239391328
nhat[1321]	1.844531926598397	1.3405303967627256	2.3485334564340685
nhat[1322]	1.2658737362344445	0.37118810472457153	2.160559367744318
nhat[1323]	4.0028972002921	2.5758073950707523	5.429987005513448
nhat[1324]	0.745797481963705	0.0	1.542312832459616
nhat[1325]	0.6903581434966602	0.13964685602604998	1.2410694309672705
nhat[1326]	0.32146361227768483	0.0	0.829253255726866
nhat[1327]	0.6082030923845967	0.13871991521465438	1.077686269554539
nhat[1328]	0.7141977772924195	0.100601434939671	1.327794119645168
nhat[1329]	0.6611585813801281	0.031355518930766046	1.29096164382949
nhat[1330]	0.743319186492929	0.20291256597619367	1.2837258070096644
nhat[1331]	2.7301220507247805	1.9706649703609587	3.489579131088602
nhat[1332]	0.8325682954169982	0.3021739344068467	1.3629626564271495
nhat[1333]	0.5541874208927076	0.15838956352575223	0.949985278259663
nhat[1334]	0.39621387930872637	0.059045917598336994	0.7333818410191157
nhat[1335]	2.501317121993649	2.0420688108384986	2.9605654331488
nhat[1336]	0.45867015547197865	0.0	1.085040164308931
