# Supplementary material for: Efficient EM Estimation for the Pogit Model via Polya-Gamma Augmentation
Source: Entropy (Basel). 2026 Feb 11;28(2):207. doi: 10.3390/e28020207 (PMC12939104; doi:10.3390/e28020207)
Supplement: Supplementary file 1 [file entropy-28-00207-s001.zip › Supplementary_File_S3/Replicating_code_for_the_real_application/data/outputs_empogit1/summarize_theta_train.csv]

term	estimate	conf_low	conf_high
theta[1]	0.20553259698559334	0.16487286654340333	0.24619232742778335
theta[2]	0.27860451019898924	0.23474693583329934	0.3224620845646791
theta[3]	0.7103416432580759	0.5851472240397086	0.8355360624764432
theta[4]	0.21444015488583593	0.16805455360594748	0.2608257561657244
theta[5]	0.2533766851939661	0.19821639841772892	0.3085369719702033
theta[6]	0.2218060772940754	0.17275967167446182	0.27085248291368896
theta[7]	0.29037320276786943	0.2079182723860365	0.37282813314970237
theta[8]	0.22404811658022006	0.17357689223748204	0.27451934092295804
theta[9]	0.1484992102028183	0.10167043041133209	0.19532798999430454
theta[10]	0.23558426680854264	0.18910088853335583	0.28206764508372945
theta[11]	0.4315016946725384	0.3219353654993111	0.5410680238457657
theta[12]	0.16552938817159815	0.1293130568934318	0.2017457194497645
theta[13]	0.29162221766837737	0.18994810130473733	0.3932963340320174
theta[14]	0.213425353626217	0.1685896864016625	0.2582610208507715
theta[15]	0.16124498292980644	0.1225369540730068	0.19995301178660607
theta[16]	0.16818558643167494	0.13280932226297637	0.20356185060037352
theta[17]	0.716855851736127	0.6051939395446233	0.8285177639276307
theta[18]	0.26065134771017395	0.20321193262248186	0.3180907627978661
theta[19]	0.3083548573273812	0.21589664151973575	0.4008130731350267
theta[20]	0.20895266152750033	0.12512561621075347	0.2927797068442472
theta[21]	0.20809621045707738	0.16645580566999132	0.24973661524416343
theta[22]	0.1880942418975916	0.14327156653091652	0.2329169172642667
theta[23]	0.287410697808935	0.24013238843897336	0.33468900717889666
theta[24]	0.388175995811449	0.2990126935372601	0.4773392980856379
theta[25]	0.15966812324150834	0.11733821629977034	0.20199803018324633
theta[26]	0.2618010476385547	0.19901562429544312	0.3245864709816663
theta[27]	0.13875465607726808	0.08253224754385746	0.1949770646106787
theta[28]	0.4246443268684172	0.22122358492063054	0.6280650688162038
theta[29]	0.3934708644118309	0.3213384513758183	0.46560327744784347
theta[30]	0.3364738157800147	0.22605768864876297	0.4468899429112664
theta[31]	0.20847198538433243	0.16323704251192833	0.2537069282567365
theta[32]	0.1742479636881586	0.1392650054911651	0.20923092188515208
theta[33]	0.20969243054883482	0.16670578519284707	0.2526790759048226
theta[34]	0.5067103844184736	0.4039198872552662	0.609500881581681
theta[35]	0.19736761095128477	0.15725977290029042	0.23747544900227913
theta[36]	0.20896526994125772	0.16728333795194875	0.25064720193056667
theta[37]	0.19930970085045507	0.15940633965400708	0.23921306204690307
theta[38]	0.3220297721872922	0.19302487696860693	0.4510346674059774
theta[39]	0.26959701426009863	0.22586495219532993	0.31332907632486734
theta[40]	0.2848795275731264	0.23794716132723545	0.3318118938190174
theta[41]	0.4788529747221652	0.3033477135650607	0.6543582358792697
theta[42]	0.400982361581074	0.31258701648129017	0.4893777066808578
theta[43]	0.3096265758633433	0.2475754785105803	0.37167767321610634
theta[44]	0.20567274397929208	0.16235061798713074	0.24899486997145343
theta[45]	0.3582223340572742	0.24455990035490782	0.4718847677596406
theta[46]	0.8858014818222112	0.7975320867492014	0.974070876895221
theta[47]	0.20444698564172636	0.16660653485488774	0.24228743642856498
theta[48]	0.7745805478011278	0.6682675636496201	0.8808935319526355
theta[49]	0.4466910586370951	0.3272772095564084	0.5661049077177818
theta[50]	0.15670101601334585	0.11593335271843001	0.19746867930826167
theta[51]	0.19311611756823963	0.15305263817401946	0.2331795969624598
theta[52]	0.20877079628681136	0.16715648527244523	0.25038510730117747
theta[53]	0.6818044025789672	0.5816333897601295	0.781975415397805
theta[54]	0.2130461978189393	0.16315121644906522	0.2629411791888134
theta[55]	0.20347238859830769	0.1556343817824904	0.251310395414125
theta[56]	0.16143243919110756	0.12390633296190924	0.1989585454203059
theta[57]	0.7610314523143057	0.6342730596275544	0.887789845001057
theta[58]	0.2767890306033426	0.15852821269046452	0.39504984851622066
theta[59]	0.6800166788675588	0.5743625190100241	0.7856708387250935
theta[60]	0.19101543838667595	0.14450772482925414	0.23752315194409776
theta[61]	0.39815203692478557	0.2883461173185118	0.5079579565310594
theta[62]	0.29696365498291005	0.23870328410573247	0.3552240258600876
theta[63]	0.1924720480800741	0.14283984998114807	0.24210424617900012
theta[64]	0.18893195262310802	0.1419663987946273	0.23589750645158875
theta[65]	0.2561186565059647	0.198644956226542	0.31359235678538744
theta[66]	0.14971923997739833	0.10352744777271289	0.19591103218208378
theta[67]	0.3744528689409387	0.2649428471930891	0.48396289068878834
theta[68]	0.21525500363301583	0.15292021975881878	0.27758978750721286
theta[69]	0.22573403568096287	0.17621466954586762	0.2752534018160581
theta[70]	0.797693303072242	0.6805385370731987	0.9148480690712852
theta[71]	0.36281126182364	0.2768461916053052	0.44877633204197476
theta[72]	0.3420954506805149	0.28097461887078745	0.40321628249024233
theta[73]	0.23378397010722496	0.18619408165458312	0.2813738585598668
theta[74]	0.18797475323135662	0.14300331608859124	0.232946190374122
theta[75]	0.20092659481072556	0.16305637581466365	0.23879681380678747
theta[76]	0.18662103008651007	0.14495843290732813	0.228283627265692
theta[77]	0.19320526971092175	0.1531686042392461	0.2332419351825974
theta[78]	0.1436506830899516	0.0909208643967671	0.1963805017831361
theta[79]	0.24976896001649015	0.20035593602262813	0.2991819840103522
theta[80]	0.2010995772459177	0.1594377232715204	0.24276143122031502
theta[81]	0.17868893220620813	0.14273065354163572	0.21464721087078054
theta[82]	0.23055338013943136	0.17795337415838092	0.2831533861204818
theta[83]	0.7736180462002363	0.668038605374176	0.8791974870262966
theta[84]	0.39611129407848167	0.29302413627516044	0.4991984518818029
theta[85]	0.15398333831436525	0.1101499606373867	0.19781671599134382
theta[86]	0.6362176954846614	0.5251298281235889	0.747305562845734
theta[87]	0.6851506074362401	0.5519667705952456	0.8183344442772347
theta[88]	0.5779726757175249	0.45127334224994975	0.7046720091851
theta[89]	0.7934949203400703	0.6897385110040437	0.8972513296760969
theta[90]	0.49710482875580153	0.37252891808586736	0.6216807394257358
theta[91]	0.21473017688205148	0.1664439208584843	0.26301643290561866
theta[92]	0.3467420342674972	0.2611201435457923	0.4323639249892021
theta[93]	0.8411593293035572	0.72927616530102	0.9530424933060944
theta[94]	0.15698842317486936	0.11423211366106852	0.1997447326886702
theta[95]	0.3924828743344704	0.3002197007608874	0.48474604790805337
theta[96]	0.9480467512349101	0.9000153340529984	0.9960781684168218
theta[97]	0.42509049649931296	0.31927094844864456	0.5309100445499814
theta[98]	0.20089626227538124	0.16086925718052444	0.24092326737023803
theta[99]	0.23640928220542837	0.1853845996951447	0.28743396471571203
theta[100]	0.19267374368723442	0.15252648821320272	0.2328209991612661
theta[101]	0.18520637595405112	0.14576367570158327	0.22464907620651897
theta[102]	0.218958280834139	0.16618743256864033	0.2717291290996377
theta[103]	0.14592441000414327	0.09464245518575565	0.1972063648225309
theta[104]	0.16867573872194894	0.1334943642149	0.20385711322899788
theta[105]	0.21595423803872985	0.16826442839244687	0.2636440476850128
theta[106]	0.382524297862279	0.23607357854101252	0.5289750171835454
theta[107]	0.20999252674005223	0.16196625857284092	0.25801879490726354
theta[108]	0.21572726726737942	0.17125558055170606	0.26019895398305276
theta[109]	0.13421373016758453	0.07359015094290619	0.19483730939226288
theta[110]	0.20016335075918587	0.15907395813894282	0.24125274337942892
theta[111]	0.20644212952193886	0.16316344784351944	0.24972081120035827
theta[112]	0.33448190424622376	0.21073876607835784	0.4582250424140897
theta[113]	0.8076287342983733	0.6912078641748678	0.9240496044218789
theta[114]	0.2996932032388424	0.24227169966513198	0.35711470681255286
theta[115]	0.19687254572005	0.1505771147009884	0.2431679767391116
theta[116]	0.3791684444443977	0.23809228451477632	0.520244604374019
theta[117]	0.23232609814077276	0.18525794519186617	0.27939425108967936
theta[118]	0.2133694720331188	0.16234608000597278	0.2643928640602648
theta[119]	0.554635163106507	0.456614235289422	0.6526560909235919
theta[120]	0.18907040155366317	0.14616725455900706	0.23197354854831928
theta[121]	0.6047415940821731	0.48543421797704234	0.7240489701873039
theta[122]	0.2006137656469109	0.1512902223592709	0.24993730893455093
theta[123]	0.37585613919287714	0.31399558382053677	0.4377166945652175
theta[124]	0.17421639978766296	0.1132229054261967	0.2352098941491292
theta[125]	0.2854485081254971	0.22966772265865454	0.34122929359233967
theta[126]	0.388847582045849	0.32649901028764583	0.4511961538040522
theta[127]	0.1382829259924405	0.08135164391479416	0.19521420807008683
theta[128]	0.2246361539654113	0.17368970607591439	0.27558260185490824
theta[129]	0.17095504250383387	0.1359059878513854	0.20600409715628232
theta[130]	0.6977968787885286	0.5983978240637032	0.7971959335133539
theta[131]	0.5841353731438074	0.41949825834296955	0.7487724879446451
theta[132]	0.18628337501720194	0.14315648337188686	0.22941026666251702
theta[133]	0.21939079343830406	0.17316407731103556	0.26561750956557256
theta[134]	0.6883664279822009	0.5478224381950854	0.8289104177693165
theta[135]	0.1942151578101376	0.15414049463487992	0.23428982098539528
theta[136]	0.961589646776085	0.9244912707835926	0.9986880227685775
theta[137]	0.23783284359593626	0.16962165466805837	0.3060440325238142
theta[138]	0.2968041814413777	0.24263068834286233	0.3509776745398931
theta[139]	0.21206160079972286	0.1723705532177584	0.2517526483816873
theta[140]	0.3224975069344231	0.22008021210518947	0.4249148017636567
theta[141]	0.22086200864539143	0.17864563237738132	0.2630783849134015
theta[142]	0.16012387365852546	0.1220856597199323	0.19816208759711862
theta[143]	0.21670064833792613	0.16808667666381308	0.2653146200120392
theta[144]	0.17131588782234	0.12450875651764959	0.21812301912703042
theta[145]	0.8227861612629506	0.6946467245691207	0.9509255979567804
theta[146]	0.2068980716562053	0.15674367284067553	0.2570524704717351
theta[147]	0.21606778827933074	0.16474152661149474	0.26739404994716676
theta[148]	0.2678905461445252	0.22663617347441467	0.3091449188146357
theta[149]	0.5674731063185222	0.4496748440602911	0.6852713685767533
theta[150]	0.3194367606221866	0.20800720483374707	0.43086631641062617
theta[151]	0.17258307883844615	0.1374324756216163	0.20773368205527598
theta[152]	0.566454628220021	0.3836415448539343	0.7492677115861077
theta[153]	0.6844215658045536	0.5661563640183802	0.802686767590727
theta[154]	0.7360536771280118	0.6056346632671481	0.8664726909888756
theta[155]	0.2657315440432625	0.20298997069023839	0.3284731173962866
theta[156]	0.1968040021792967	0.1488509642287801	0.24475704012981328
theta[157]	0.15678006743130993	0.11516365554188213	0.19839647932073773
theta[158]	0.5135724459554328	0.3532402984707217	0.673904593440144
theta[159]	0.15278966992265403	0.10583784008850067	0.19974149975680738
theta[160]	0.43298093083455724	0.32337303978942766	0.5425888218796868
theta[161]	0.4851623347191228	0.35799076950149944	0.6123338999367461
theta[162]	0.21667995585821143	0.16903929841345097	0.26432061330297185
theta[163]	0.21571536805247504	0.1635295067780366	0.26790122932691346
theta[164]	0.2010091960390687	0.1596087729371782	0.24240961914095918
theta[165]	0.2497916499205143	0.20038135998629178	0.29920193985473686
theta[166]	0.2660473819695243	0.2066450777593834	0.32544968617966524
theta[167]	0.6239185903715181	0.5032941249500138	0.7445430557930224
theta[168]	0.3041671883714858	0.250542324700059	0.35779205204291264
theta[169]	0.1407424546925618	0.08495016600078518	0.1965347433843384
theta[170]	0.49905551375744317	0.39379065830101134	0.604320369213875
theta[171]	0.37465284250173075	0.3116504341255144	0.4376552508779471
theta[172]	0.2411660577160011	0.1336460034130058	0.3486861120189964
theta[173]	0.14310181036965922	0.09094300382480064	0.1952606169145178
theta[174]	0.19215861644431093	0.15190051761581325	0.2324167152728086
theta[175]	0.1921840930922738	0.15191343247932862	0.23245475370521898
theta[176]	0.2782662670200551	0.17850283634547276	0.3780296976946374
theta[177]	0.2831151156128276	0.23986024481111545	0.32636998641453974
theta[178]	0.9609105206973402	0.9212586488532178	1.0
theta[179]	0.1743904936477535	0.13884370701858065	0.20993728027692635
theta[180]	0.2805320987915777	0.18229944730839895	0.3787647502747564
theta[181]	0.22122939113190795	0.16177784803273199	0.2806809342310839
theta[182]	0.25107794165206626	0.1930716217645464	0.3090842615395861
theta[183]	0.7065277676002897	0.6058518290277415	0.8072037061728379
theta[184]	0.1374362566128674	0.07892014110573972	0.19595237211999508
theta[185]	0.2192751826997362	0.16941228657943444	0.26913807882003793
theta[186]	0.3342738501346815	0.2535339316836187	0.41501376858574435
theta[187]	0.36177536791969617	0.25210280368915067	0.47144793215024167
theta[188]	0.7423624427322326	0.5765066020627629	0.9082182834017023
theta[189]	0.19821202125926107	0.15742057003703044	0.2390034724814917
theta[190]	0.34242086807855143	0.2779064749517555	0.40693526120534734
theta[191]	0.3529083180545409	0.2681306583874117	0.43768597772167017
theta[192]	0.2042782709691829	0.1622134526236004	0.24634308931476542
theta[193]	0.17856232819938336	0.14122449411718788	0.21590016228157885
theta[194]	0.20785291951267318	0.16245286406397202	0.25325297496137433
theta[195]	0.21434031514370963	0.15767253021249467	0.2710081000749246
theta[196]	0.44375707511389956	0.3368295452020734	0.5506846050257257
theta[197]	0.8759402361606902	0.8025018131818713	0.949378659139509
theta[198]	0.18325083138598702	0.09918763452094256	0.26731402825103145
theta[199]	0.20658119835066185	0.16414962331999322	0.2490127733813305
theta[200]	0.19953053272076285	0.15914593971214808	0.23991512572937762
theta[201]	0.4965403109612962	0.31484144723818985	0.6782391746844025
theta[202]	0.15697880346285228	0.11265919344817243	0.20129841347753213
theta[203]	0.28990464618583756	0.20788328999121525	0.37192600238045986
theta[204]	0.2762699896294479	0.233343363385922	0.31919661587297377
theta[205]	0.8546897838964528	0.7549206281102406	0.9544589396826649
theta[206]	0.2801118465886789	0.2077021642833996	0.35252152889395816
theta[207]	0.21708961915748395	0.1747391922083129	0.259440046106655
theta[208]	0.4182281365298241	0.3439778212001369	0.4924784518595113
theta[209]	0.2750526142617302	0.1856331113275843	0.36447211719587613
theta[210]	0.2733342252701239	0.2278290886970853	0.3188393618431625
theta[211]	0.20224238564159328	0.16403110281426156	0.240453668468925
theta[212]	0.49913388314116025	0.4055472896523409	0.5927204766299796
theta[213]	0.41715668228774494	0.24454855642760523	0.5897648081478847
theta[214]	0.12864708740239297	0.0623442298048926	0.19494994499989335
theta[215]	0.32703225822014054	0.21005093867254204	0.44401357776773903
theta[216]	0.21982231177693953	0.16977222344482845	0.2698724001090506
theta[217]	0.6900101433846236	0.5708420516459048	0.8091782351233424
theta[218]	0.19662366541096146	0.1564220241782156	0.23682530664370732
theta[219]	0.20925916986087473	0.16180488494087925	0.2567134547808702
theta[220]	0.32004134822197805	0.19121491813253277	0.4488677783114233
theta[221]	0.5397376948029444	0.3879569673552442	0.6915184222506446
theta[222]	0.40672736160454054	0.34429359890883904	0.46916112430024204
theta[223]	0.2178377399015986	0.16464082142319264	0.27103465838000457
theta[224]	0.2103731529125965	0.16870258605572086	0.25204371976947215
theta[225]	0.3159161300914091	0.2417495584494882	0.39008270173333004
theta[226]	0.8807300499557339	0.7871341086439226	0.9743259912675452
theta[227]	0.2946269054056067	0.20767021775609718	0.38158359305511624
theta[228]	0.6167646232827219	0.47791111495331406	0.7556181316121297
theta[229]	0.391570670469462	0.2954127015326414	0.4877286394062826
theta[230]	0.7962027932681676	0.678210949247661	0.9141946372886741
theta[231]	0.2696139539881307	0.2282974722352062	0.3109304357410552
theta[232]	0.188727585267218	0.1406176957541108	0.2368374747803252
theta[233]	0.2934935755976429	0.21119760946467175	0.375789541730614
theta[234]	0.20503002973409634	0.1620949003114912	0.24796515915670148
theta[235]	0.2624188442924795	0.20277788672400754	0.3220598018609515
theta[236]	0.15015507910473985	0.10255531708597809	0.1977548411235016
theta[237]	0.18865784511820158	0.1442037542681185	0.23311193596828467
theta[238]	0.6267677850101839	0.48605010919887326	0.7674854608214946
theta[239]	0.256843766158867	0.20117260696707162	0.3125149253506624
theta[240]	0.24297077113421375	0.19573194171737196	0.29020960055105555
theta[241]	0.19768868751343863	0.15630768890459457	0.2390696861222827
theta[242]	0.31929000318916145	0.20332462047953134	0.43525538589879154
theta[243]	0.3805139424224936	0.31850781728107214	0.44252006756391504
theta[244]	0.29076302131535325	0.24785567547213666	0.33367036715856985
theta[245]	0.18900552513146182	0.13741820641022726	0.2405928438526964
theta[246]	0.15650539901727512	0.11579450814751582	0.1972162898870344
theta[247]	0.37866964149232807	0.27642482756291475	0.4809144554217414
theta[248]	0.32484193643315945	0.25340705784484624	0.39627681502147266
theta[249]	0.8709563029051459	0.7805156074593955	0.9613969983508963
theta[250]	0.1453100239811477	0.09440150478795385	0.19621854317434156
theta[251]	0.9024362193687122	0.8270871100295806	0.9777853287078438
theta[252]	0.16074798380853753	0.1225961703753363	0.19889979724173876
theta[253]	0.4416258244702425	0.37169823296310023	0.5115534159773848
theta[254]	0.16299668863243297	0.1260081398884846	0.19998523737638133
theta[255]	0.30173935341986285	0.24033178538261044	0.36314692145711525
theta[256]	0.898705169978935	0.8242862045207946	0.9731241354370754
theta[257]	0.26890807351469426	0.20718469124347969	0.3306314557859088
theta[258]	0.20393855517570872	0.1636454151712974	0.24423169518012003
theta[259]	0.5136253828121685	0.4089296401530139	0.6183211254713231
theta[260]	0.38449623548969714	0.3002471805241465	0.46874529045524777
theta[261]	0.3151428428463272	0.2546180250090372	0.37566766068361723
theta[262]	0.39491353661671724	0.28303662602661084	0.5067904472068236
theta[263]	0.25458379193627434	0.20470953845163445	0.3044580454209142
theta[264]	0.26581665903499	0.14687279071080744	0.3847605273591726
theta[265]	0.616644233934774	0.36171585336996276	0.8715726144995852
theta[266]	0.19345016435932239	0.14421543599663145	0.24268489272201332
theta[267]	0.4369682647174188	0.2625854319420032	0.6113510974928344
theta[268]	0.28808517407740486	0.2414974902439674	0.33467285791084234
theta[269]	0.2917563880466844	0.2378942160252052	0.3456185600681636
theta[270]	0.20348296158455745	0.16317211142775867	0.24379381174135623
theta[271]	0.30703025751458407	0.2034383874488469	0.41062212758032124
theta[272]	0.181574619747143	0.14419363481997588	0.21895560467431013
theta[273]	0.7084503217444361	0.5013349021833908	0.9155657413054814
theta[274]	0.1394356730903733	0.08373756582940003	0.19513378035134657
theta[275]	0.31894243253514143	0.24601924928260316	0.3918656157876797
theta[276]	0.19974405316716345	0.1589630684859225	0.2405250378484044
theta[277]	0.19379651005748527	0.1537795951699524	0.23381342494501814
theta[278]	0.8367685765954853	0.7389305681438286	0.934606585047142
theta[279]	0.37985709467502665	0.30577654591648484	0.45393764343356846
theta[280]	0.20092659481072556	0.16305637581466365	0.23879681380678747
theta[281]	0.16687922618595138	0.1305471119937095	0.20321134037819327
theta[282]	0.6610097161796388	0.5447589338390132	0.7772604985202644
theta[283]	0.784187883610295	0.6800792893985612	0.8882964778220288
theta[284]	0.19950507152791816	0.1594446133378317	0.23956552971800463
theta[285]	0.5363614031407852	0.37507770291724296	0.6976451033643274
theta[286]	0.24662126690352645	0.1693159507272387	0.3239265830798142
theta[287]	0.26955774257669235	0.2282362629812373	0.31087922217214736
theta[288]	0.2178193655866574	0.16933562084594125	0.2663031103273736
theta[289]	0.36446549165322883	0.30506025497531797	0.4238707283311397
theta[290]	0.1994346915771848	0.15952058571014682	0.23934879744422277
theta[291]	0.3772408484406305	0.29097096660859545	0.46351073027266554
theta[292]	0.5997963273540964	0.4754034803548632	0.7241891743533295
theta[293]	0.5802765576580351	0.4636088489386281	0.6969442663774421
theta[294]	0.16093714851751004	0.12307210196709323	0.19880219506792685
theta[295]	0.26316629843900724	0.20194784362517668	0.3243847532528378
theta[296]	0.24978040385781466	0.20212940212177571	0.2974314055938536
theta[297]	0.18631781393578276	0.14298387211565838	0.22965175575590713
theta[298]	0.5026160925594216	0.41365271402935594	0.5915794710894873
theta[299]	0.5367835101123958	0.42661026918687067	0.6469567510379209
theta[300]	0.25006497693148405	0.1998175474587373	0.3003124064042308
theta[301]	0.36069545459270097	0.2524627489842238	0.46892816020117817
theta[302]	0.3165701077850396	0.2651355934874332	0.36800462208264595
theta[303]	0.9230260709805318	0.8658906043704288	0.9801615375906348
theta[304]	0.24636507087543444	0.19849156724276446	0.2942385745081044
theta[305]	0.23481751221885522	0.1882523841070408	0.2813826403306696
theta[306]	0.31009980072338716	0.2354704527436814	0.38472914870309294
theta[307]	0.31478911793557773	0.24226307054502805	0.3873151653261274
theta[308]	0.2670763553917794	0.20712601098477013	0.3270266997987886
theta[309]	0.53648451827478	0.41984084842591646	0.6531281881236437
theta[310]	0.4478720233493545	0.343417336011252	0.552326710687457
theta[311]	0.28148250614089787	0.2299388428669768	0.33302616941481894
theta[312]	0.14136385631457649	0.08251161564028191	0.20021609698887105
theta[313]	0.16800755648777932	0.13271431261443742	0.20330080036112122
theta[314]	0.22400908272181913	0.17595452270826947	0.27206364273536876
theta[315]	0.4637960138196324	0.3423758732364519	0.5852161544028129
theta[316]	0.7671355173350497	0.6622182673182886	0.8720527673518108
theta[317]	0.48901227775223277	0.4041591360335574	0.5738654194709081
theta[318]	0.2553696305245256	0.20754016043429754	0.3031991006147537
theta[319]	0.19778836064597421	0.1572379014880223	0.23833881980392613
theta[320]	0.1841952596284052	0.1432350164027155	0.22515550285409489
theta[321]	0.19014029662655024	0.14301038510054628	0.2372702081525542
theta[322]	0.5405810417764363	0.4454442934724209	0.6357177900804516
theta[323]	0.37422973256323344	0.28493675618099207	0.4635227089454748
theta[324]	0.14986065516943944	0.09962254035009402	0.20009876998878487
theta[325]	0.3763624962472588	0.29740521886581184	0.4553197736287058
theta[326]	0.840921587285977	0.7256605379525074	0.9561826366194466
theta[327]	0.16609659803850677	0.13037375914452018	0.20181943693249335
theta[328]	0.18579087901318392	0.14319967001398518	0.22838208801238266
theta[329]	0.274497025357891	0.23286801474108518	0.3161260359746968
theta[330]	0.20615575863970007	0.16300169208471216	0.24930982519468797
theta[331]	0.22232391085924125	0.17366855681451984	0.2709792649039627
theta[332]	0.17288281455187215	0.13789248445113203	0.20787314465261228
theta[333]	0.39960396462440245	0.29784064135012883	0.5013672878986761
theta[334]	0.4172217633130834	0.13531735458622995	0.6991261720399369
theta[335]	0.26935152928912937	0.226140668513602	0.3125623900646567
theta[336]	0.879317897433522	0.793461314488435	0.9651744803786089
theta[337]	0.38394897058904526	0.291212646807387	0.4766852943707035
theta[338]	0.6892665370107389	0.5396157366575032	0.8389173373639747
theta[339]	0.4483897382052452	0.3055750599976996	0.5912044164127908
theta[340]	0.33155024873606803	0.26987303035530263	0.39322746711683343
theta[341]	0.5311794792977457	0.36459813081827647	0.6977608277772149
theta[342]	0.298324692710273	0.20546844766061503	0.391180937759931
theta[343]	0.8414509777975925	0.7559123739055531	0.9269895816896319
theta[344]	0.382524297862279	0.23607357854101252	0.5289750171835454
theta[345]	0.34708254294621177	0.2883943488657783	0.40577073702664523
theta[346]	0.21907537575109956	0.17141618175489443	0.2667345697473047
theta[347]	0.2129448058648169	0.16463749211340814	0.26125211961622563
theta[348]	0.2202430229805335	0.1638292894876946	0.2766567564733724
theta[349]	0.21301868488158193	0.16664259604270287	0.259394773720461
theta[350]	0.1895506202014826	0.1429770937154146	0.23612414668755063
theta[351]	0.21163147864820175	0.16826996780016162	0.2549929894962419
theta[352]	0.7840102814571492	0.6609595448545298	0.9070610180597687
theta[353]	0.2837191886503276	0.23790580795942964	0.3295325693412255
theta[354]	0.39295401944323455	0.3101664203736568	0.47574161851281227
theta[355]	0.32532170717094927	0.222423225944162	0.42822018839773657
theta[356]	0.46687171388941673	0.3799065460232031	0.5538368817556303
theta[357]	0.2953534081529058	0.24159953676264267	0.3491072795431689
theta[358]	0.4460177543810152	0.33145197139349114	0.5605835373685393
theta[359]	0.1567445037703438	0.11635145135428662	0.19713755618640097
theta[360]	0.4776476936693297	0.3835404451641395	0.5717549421745198
theta[361]	0.21199312897047815	0.16684610251654344	0.2571401554244128
theta[362]	0.17511403134440068	0.13923244038707763	0.21099562230172372
theta[363]	0.24824162705421204	0.19057357876443917	0.3059096753439849
theta[364]	0.32755359701406944	0.21013589063200222	0.44497130339613666
theta[365]	0.21426959392989414	0.1668001903238233	0.261738997535965
theta[366]	0.1764282583426233	0.14018437936330863	0.21267213732193796
theta[367]	0.7112675405684106	0.589353333444079	0.8331817476927421
theta[368]	0.3142737270378624	0.21056289475713708	0.4179845593185877
theta[369]	0.41338537064281716	0.29052649966503435	0.5362442416205999
theta[370]	0.2263046275130524	0.17244156408165276	0.280167690944452
theta[371]	0.8021008066209429	0.6739346584040588	0.930266954837827
theta[372]	0.19164962422870693	0.15138249283607857	0.2319167556213353
theta[373]	0.22702304608313237	0.17858754005294167	0.2754585521133231
theta[374]	0.5815957368814134	0.4628964201814524	0.7002950535813744
theta[375]	0.18136358863907795	0.14409860012515122	0.21862857715300468
theta[376]	0.1671628764490047	0.1307490041416567	0.20357674875635273
theta[377]	0.1997897763107973	0.15804087620168822	0.2415386764199064
theta[378]	0.3879777731113382	0.26764110303779454	0.5083144431848818
theta[379]	0.8878627016750941	0.8168893429476599	0.9588360604025282
theta[380]	0.3887661493586879	0.30709942350212793	0.4704328752152479
theta[381]	0.32202266502843235	0.2715301006700988	0.3725152293867659
theta[382]	0.22692679479695216	0.1775286225986639	0.2763249669952404
theta[383]	0.35538215467720674	0.28517197866572797	0.4255923306886855
theta[384]	0.2199510011410494	0.17095880368853408	0.2689431985935647
theta[385]	0.6428191877075159	0.5340599037037533	0.7515784717112785
theta[386]	0.1577527173279061	0.10167023123132668	0.21383520342448553
theta[387]	0.2583144736301114	0.19996253243274348	0.3166664148274793
theta[388]	0.2128074713854776	0.12999611996396618	0.29561882280698903
theta[389]	0.5076872695380176	0.3053769168900609	0.7099976221859743
theta[390]	0.47142183654808045	0.2823941846305639	0.6604494884655969
theta[391]	0.24618925694151716	0.19838513905433197	0.29399337482870236
theta[392]	0.22315481610976812	0.17312388629347686	0.2731857459260594
theta[393]	0.19363832122863175	0.15369546214292562	0.2335811803143379
theta[394]	0.19403884541616004	0.1450384051087973	0.24303928572352276
theta[395]	0.21106798721786899	0.16301585224811665	0.2591201221876213
theta[396]	0.1478087280946886	0.09732633456177914	0.19829112162759804
theta[397]	0.22832505706608025	0.18053509876816992	0.2761150153639906
theta[398]	0.7831412130122234	0.641106963449233	0.9251754625752138
theta[399]	0.3281007244142388	0.26855152395362025	0.3876499248748574
theta[400]	0.6475006491259228	0.5217641533969604	0.7732371448548852
theta[401]	0.21328448945022385	0.16315751130683975	0.26341146759360795
theta[402]	0.48107245888704575	0.3945375229486225	0.5676073948254691
theta[403]	0.41370669918594194	0.30481676313107303	0.5225966352408108
theta[404]	0.2788376442201979	0.18846646994581467	0.36920881849458115
theta[405]	0.24591386220786327	0.19352890637622988	0.29829881803949665
theta[406]	0.16954078495282465	0.13443243844708588	0.20464913145856342
theta[407]	0.2928754124654622	0.21162502701826313	0.3741257979126613
theta[408]	0.16995988125899317	0.1348523311687816	0.20506743134920474
theta[409]	0.19546807151012557	0.14666832668514743	0.24426781633510372
theta[410]	0.2550095860576126	0.20735006134977746	0.3026691107654477
theta[411]	0.43005297070489745	0.32207919293416665	0.5380267484756283
theta[412]	0.18033482439317686	0.14252383170346852	0.2181458170828852
theta[413]	0.24057190676913331	0.13423012781319843	0.3469136857250682
theta[414]	0.20514109293055374	0.16721640085526582	0.24306578500584167
theta[415]	0.21223134433224808	0.1645651775148688	0.25989751114962734
theta[416]	0.19992549281196897	0.15952209286485708	0.24032889275908087
theta[417]	0.8652005331857827	0.7835841642364815	0.946816902135084
theta[418]	0.2745685391375064	0.20756978264433112	0.34156729563068167
theta[419]	0.16513451650267436	0.12847337115577892	0.2017956618495698
theta[420]	0.16539168368295093	0.12555019416060798	0.20523317320529388
theta[421]	0.2760309246824953	0.2242541851444641	0.3278076642205265
theta[422]	0.29173517203973925	0.2107508152168126	0.3727195288626659
theta[423]	0.20055849785367139	0.15799208775288667	0.2431249079544561
theta[424]	0.2730982037037024	0.18542482775221242	0.3607715796551924
theta[425]	0.3469445495483622	0.24109162514332838	0.452797473953396
theta[426]	0.1932739820446795	0.15328895679383803	0.23325900729552096
theta[427]	0.36530736263364794	0.25138073715260273	0.47923398811469314
theta[428]	0.40047852160976233	0.28856305697087514	0.5123939862486495
theta[429]	0.6739235023832388	0.49899764089938003	0.8488493638670976
theta[430]	0.5734207183973815	0.4524044549305658	0.6944369818641972
theta[431]	0.38107591319711004	0.27809693323824125	0.4840548931559788
theta[432]	0.3866867317521501	0.2986112748458285	0.47476218865847175
theta[433]	0.6547342282652752	0.5392672359622138	0.7702012205683365
theta[434]	0.20228256792193217	0.1628055752470856	0.24175956059677872
theta[435]	0.8701896573997812	0.7926976608733172	0.9476816539262451
theta[436]	0.20883586429254924	0.16595491290954048	0.25171681567555804
theta[437]	0.410485722114304	0.2907949317298932	0.5301765124987148
theta[438]	0.5987213766271378	0.4849308068460474	0.7125119464082281
theta[439]	0.21717011932486582	0.1747660832097817	0.25957415543994994
theta[440]	0.2059877583892391	0.16191182167878432	0.2500636950996939
theta[441]	0.30921202343030174	0.22180936998738812	0.3966146768732154
theta[442]	0.30238891071113233	0.25467593177848225	0.3501018896437824
theta[443]	0.6373643177032126	0.5150181429357981	0.759710492470627
theta[444]	0.16618217228397916	0.13019925812412894	0.20216508644382938
theta[445]	0.21273663051016337	0.16592122358954775	0.259552037430779
theta[446]	0.4213399615818894	0.3201485819130854	0.5225313412506934
theta[447]	0.22010952422752564	0.16944776644911297	0.2707712820059383
theta[448]	0.13652107011035167	0.07685325602526878	0.19618888419543457
theta[449]	0.19292453432488624	0.14606784559439775	0.23978122305537472
theta[450]	0.22424765375928157	0.171559039212504	0.2769362683060591
theta[451]	0.129021092206555	0.06307538023649593	0.19496680417661405
theta[452]	0.5312618355735618	0.41137533624489536	0.6511483349022282
theta[453]	0.3662974274890106	0.27476025088935224	0.457834604088669
theta[454]	0.4522010656764225	0.33461733302595215	0.5697847983268929
theta[455]	0.33737509403322874	0.26434659432146224	0.41040359374499524
theta[456]	0.6685399548102299	0.5454285890682702	0.7916513205521896
theta[457]	0.4997943510517153	0.40537275820284124	0.5942159439005894
theta[458]	0.4102647735799124	0.23715414982258692	0.583375397337238
theta[459]	0.6455554073166371	0.5346236952395236	0.7564871193937506
theta[460]	0.25166696815623973	0.20039372347689122	0.30294021283558825
theta[461]	0.21342928932946403	0.17073842773823653	0.2561201509206915
theta[462]	0.3354033287688272	0.2569298362538972	0.41387682128375725
theta[463]	0.7795645142276595	0.6685217366345524	0.8906072918207666
theta[464]	0.42728565256117085	0.32534407184391456	0.5292272332784271
theta[465]	0.43905982657535225	0.3557791551403229	0.5223404980103816
theta[466]	0.4267550273709636	0.31608642166866696	0.5374236330732602
theta[467]	0.2289610840099684	0.17993078966361692	0.2779913783563199
theta[468]	0.27137826966028245	0.22860698406196248	0.31414955525860244
theta[469]	0.332993415153564	0.27751543694813313	0.3884713933589949
theta[470]	0.21696659417758865	0.1680382646852684	0.2658949236699089
theta[471]	0.543658226955614	0.3752755917403864	0.7120408621708417
theta[472]	0.3363173250445193	0.26077986709083684	0.4118547829982017
theta[473]	0.2657771050151955	0.22293405609719988	0.3086201539331912
theta[474]	0.1409342741626869	0.08558025611193919	0.19628829221343458
theta[475]	0.7084938927502245	0.5719629020504816	0.8450248834499673
theta[476]	0.26800423890350344	0.20397867464866398	0.3320298031583429
theta[477]	0.7867415184446069	0.6828987917373273	0.8905842451518866
theta[478]	0.2343217077790425	0.1874752456852495	0.2811681698728355
theta[479]	0.21086973754439137	0.1655214133738351	0.25621806171494765
theta[480]	0.29331182011094387	0.24340004653827865	0.34322359368360905
theta[481]	0.3546902635923535	0.2801994545546928	0.4291810726300142
theta[482]	0.15676096261351974	0.11550066315296137	0.1980212620740781
theta[483]	0.6904986869186925	0.5726572890687951	0.80834008476859
theta[484]	0.22201900488420465	0.16770472907929618	0.2763332806891131
theta[485]	0.21456972080945863	0.16144317402995167	0.2676962675889656
theta[486]	0.19197162399520185	0.15175511356466542	0.23218813442573827
theta[487]	0.3699398042180096	0.2592268770094338	0.4806527314265854
theta[488]	0.2923141805073551	0.21002126346044928	0.3746070975542609
theta[489]	0.553157903858331	0.38213015900495106	0.7241856487117109
theta[490]	0.19501623273189436	0.15454772372172504	0.23548474174206369
theta[491]	0.4469136605003881	0.3295177129694223	0.5643096080313539
theta[492]	0.2073477006517762	0.16528778647104284	0.2494076148325096
theta[493]	0.17727112516405463	0.14119895529805015	0.2133432950300591
theta[494]	0.2192403027794528	0.17454296362698546	0.26393764193192015
theta[495]	0.48233448788260697	0.3823072291285974	0.5823617466366166
theta[496]	0.1966621827431602	0.1567271430420008	0.23659722244431958
theta[497]	0.1455274719552904	0.09529959090269098	0.19575535300788982
theta[498]	0.2951350851684526	0.2123825392232167	0.3778876311136885
theta[499]	0.1386415090002699	0.08230916157841982	0.19497385642211995
theta[500]	0.7632260739701722	0.5674211484895674	0.959030999450777
theta[501]	0.21518276826402183	0.1673117865504193	0.2630537499776243
theta[502]	0.2244324938775303	0.18099278745469882	0.2678722003003618
theta[503]	0.40880785451537816	0.305931550118445	0.5116841589123113
theta[504]	0.3195334795613338	0.2695644874408393	0.36950247168182837
theta[505]	0.14795167372986395	0.09927277948364774	0.19663056797608017
theta[506]	0.1903857044055624	0.144273322952523	0.23649808585860183
theta[507]	0.30969289604501377	0.2530226948644601	0.3663630972255674
theta[508]	0.2079254986546017	0.16309367067502864	0.2527573266341748
theta[509]	0.4815926822422763	0.37875196204842787	0.5844334024361247
theta[510]	0.21717138971789307	0.1685682221569533	0.2657745572788328
theta[511]	0.19604589532230424	0.14561400354244583	0.24647778710216264
theta[512]	0.8961774965416033	0.7965592978780537	0.9957956952051529
theta[513]	0.18944080320294382	0.1451311789918618	0.23375042741402585
theta[514]	0.19154245860014046	0.1426846761976007	0.24040024100268023
theta[515]	0.21550126228993557	0.16551786052201573	0.2654846640578554
theta[516]	0.143883867368456	0.09137738914429347	0.1963903455926185
theta[517]	0.1919955527166066	0.14312952947928986	0.24086157595392332
theta[518]	0.15180178028925378	0.10760245318346666	0.1960011073950409
theta[519]	0.1842851501303876	0.1443269963189751	0.2242433039418001
theta[520]	0.19717084892678652	0.156427586447197	0.23791411140637603
theta[521]	0.2175263270372857	0.1629433610743144	0.272109293000257
theta[522]	0.25463298368392184	0.1983798024347362	0.3108861649331075
theta[523]	0.2067646867717145	0.15852289292498045	0.25500648061844855
theta[524]	0.30676907366750833	0.19243971496228715	0.4210984323727295
theta[525]	0.1940131168552655	0.14534633955400736	0.24267989415652366
theta[526]	0.25350393993576825	0.20456590567709967	0.3024419741944368
theta[527]	0.6297260783239845	0.514778751620026	0.7446734050279431
theta[528]	0.6963488384817978	0.5518939745893089	0.8408037023742868
theta[529]	0.21615743694633843	0.15563730455373376	0.2766775693389431
theta[530]	0.5789384035097015	0.460488940336417	0.697387866682986
theta[531]	0.18248814507116806	0.12488348621362205	0.24009280392871407
theta[532]	0.4970416202994267	0.3411399972904939	0.6529432433083595
theta[533]	0.7168804394252744	0.594911661924594	0.8388492169259547
theta[534]	0.13712158964765547	0.07930965608825434	0.1949335232070566
theta[535]	0.20105890193133943	0.16060189357812305	0.24151591028455582
theta[536]	0.8629999730803473	0.7699266984268307	0.9560732477338638
theta[537]	0.27394059697309897	0.2325774397405488	0.3153037542056491
theta[538]	0.18593419910413322	0.143210873965098	0.22865752424316846
theta[539]	0.1960617543955883	0.1507874602926667	0.24133604849850987
theta[540]	0.16130119062406817	0.12291224814024983	0.19969013310788652
theta[541]	0.20056741641526302	0.15006094647210264	0.2510738863584234
theta[542]	0.4255500299094571	0.25566691483999826	0.595433144978916
theta[543]	0.22812029465095424	0.17758821647175083	0.27865237283015765
theta[544]	0.24351714709843553	0.19769943773761475	0.28933485645925633
theta[545]	0.146580661266014	0.09443289252872805	0.19872843000329993
theta[546]	0.2735921566038761	0.2249861411061811	0.3221981721015711
theta[547]	0.48186395360829165	0.37821321250988293	0.5855146947067004
theta[548]	0.5323277202616703	0.38526413272247634	0.6793913078008642
theta[549]	0.20085712301637246	0.1586418661352299	0.243072379897515
theta[550]	0.2623843766244735	0.19728382989118473	0.32748492335776225
theta[551]	0.18457007861891303	0.14439010307967268	0.22475005415815338
theta[552]	0.1775669868989876	0.14196949531058606	0.21316447848738912
theta[553]	0.2399381754699165	0.19334295921002853	0.28653339172980447
theta[554]	0.1958404841517149	0.15577076642044338	0.23591020188298642
theta[555]	0.7885632951189268	0.6848306610375081	0.8922959292003454
theta[556]	0.20715202789981396	0.1622689569769001	0.25203509882272784
theta[557]	0.1648113280218194	0.12456026772579196	0.20506238831784682
theta[558]	0.1843814982795803	0.14348688810702273	0.22527610845213789
theta[559]	0.6837391897604826	0.46761393900915815	0.8998644405118071
theta[560]	0.5776572666090423	0.455003280659916	0.7003112525581685
theta[561]	0.18750416117980903	0.14622684657702412	0.22878147578259395
theta[562]	0.22137500260619616	0.1690614156420284	0.2736885895703639
theta[563]	0.2181438762257002	0.16700163682614505	0.26928611562525534
theta[564]	0.25089988415741465	0.19306255723912708	0.30873721107570223
theta[565]	0.46135230431017593	0.3012217039302495	0.6214829046901024
theta[566]	0.16592501640344595	0.13007483077634896	0.20177520203054294
theta[567]	0.15190292519749957	0.10819430066712808	0.19561154972787104
theta[568]	0.19034032129318762	0.14484004186213983	0.2358406007242354
theta[569]	0.22972233707690962	0.1772676781135925	0.2821769960402267
theta[570]	0.17339581088011824	0.13843478191366304	0.20835683984657344
theta[571]	0.2102991675494413	0.16797703763486116	0.25262129746402145
theta[572]	0.26924104026632717	0.1634161529904481	0.37506592754220625
theta[573]	0.36957910564881336	0.30545982610278993	0.4336983851948368
theta[574]	0.18983919560662701	0.14231133496446147	0.23736705624879256
theta[575]	0.21244700360213487	0.1670882815420879	0.25780572566218185
theta[576]	0.47974931546895205	0.36789841137081386	0.5916002195670902
theta[577]	0.2128245959482541	0.1606501277586627	0.26499906413784546
theta[578]	0.18005794373209058	0.14191645244941264	0.21819943501476852
theta[579]	0.4889639753553762	0.3434183112237529	0.6345096394869996
theta[580]	0.14337739439588465	0.0898907115072008	0.1968640772845685
theta[581]	0.20642016628035734	0.1679594026712793	0.24488092988943538
theta[582]	0.4247563903590828	0.31391212734559953	0.535600653372566
theta[583]	0.17911684321156163	0.14120545715419758	0.21702822926892568
theta[584]	0.6133699438947312	0.49082673742754646	0.735913150361916
theta[585]	0.408135547461743	0.28911219488216966	0.5271589000413164
theta[586]	0.28332779272432657	0.2011523653752319	0.36550322007342123
theta[587]	0.36546251562611354	0.30470122340103384	0.42622380785119324
theta[588]	0.3486990560743793	0.24037328090698284	0.45702483124177573
theta[589]	0.41453200352200514	0.30523301230355504	0.5238309947404552
theta[590]	0.5347475551992515	0.4460422948431969	0.6234528155553062
theta[591]	0.1299992538303397	0.06306645710215784	0.19693205055852153
theta[592]	0.4216439177669841	0.3179135962142652	0.5253742393197031
theta[593]	0.20106116147122596	0.15906800088989997	0.24305432205255195
theta[594]	0.13400687364072347	0.07084085910849496	0.19717288817295198
theta[595]	0.16928650604346243	0.13396530934211817	0.2046077027448067
theta[596]	0.16508449748863038	0.12864031125155723	0.20152868372570354
theta[597]	0.47476308802679795	0.38322502146316106	0.5663011545904348
theta[598]	0.5754153668807003	0.44303504881926126	0.7077956849421393
theta[599]	0.18896739502152515	0.14823743987692958	0.22969735016612072
theta[600]	0.27826562954540823	0.23364590349910125	0.3228853555917152
theta[601]	0.259489446732023	0.1738893422074848	0.3450895512565612
theta[602]	0.4792385414943702	0.3839801397249066	0.5744969432638337
theta[603]	0.21014735682485658	0.1485566089428964	0.27173810470681675
theta[604]	0.37920801109326174	0.30861669588107826	0.4497993263054452
theta[605]	0.5187286841898822	0.42034206424593157	0.6171153041338328
theta[606]	0.18007928146433644	0.14225748192818163	0.21790108100049124
theta[607]	0.3698092779120988	0.24033027948796878	0.49928827633622874
theta[608]	0.15378214395789733	0.11079600543466721	0.19676828248112743
theta[609]	0.2952794727457085	0.24357646505651845	0.34698248043489854
theta[610]	0.36736342395093546	0.3083901733179286	0.4263366745839423
theta[611]	0.20796565684883023	0.16306228918656793	0.25286902451109255
theta[612]	0.16172822051230426	0.12385722257576445	0.19959921844884407
theta[613]	0.1717525231846998	0.13660941127811937	0.20689563509128023
theta[614]	0.29886449325774006	0.24875975101448994	0.3489692355009902
theta[615]	0.20892496965519847	0.1650648518686781	0.25278508744171885
theta[616]	0.5787964942134779	0.4550770131764563	0.7025159752504995
theta[617]	0.26549761986047277	0.1780360597146599	0.3529591800062856
theta[618]	0.27907489922989076	0.23392303534152672	0.3242267631182548
theta[619]	0.22082913663690268	0.17405596457342407	0.26760230870038126
theta[620]	0.17263007192378513	0.13738341534181994	0.2078767285057503
theta[621]	0.3131455910886365	0.2204672086347293	0.4058239735425437
theta[622]	0.5018742166859183	0.35661445130801006	0.6471339820638264
theta[623]	0.9471225252726744	0.8963517511075219	0.9978932994378269
theta[624]	0.24735272199004676	0.13118468965859492	0.3635207543214986
theta[625]	0.2607088052978636	0.21871287374488502	0.3027047368508422
theta[626]	0.21000108330517442	0.1659000078717991	0.25410215873854974
theta[627]	0.3177086488366087	0.20330274322187458	0.43211455445134284
theta[628]	0.22360073331206717	0.17326462632537265	0.2739368402987617
theta[629]	0.41748826980098924	0.31491949167936106	0.5200570479226174
theta[630]	0.5902758177477717	0.4754410923138324	0.705110543181711
theta[631]	0.2205705965931332	0.1756146762764379	0.2655265169098285
theta[632]	0.2774050656177258	0.2359490441033299	0.31886108713212175
theta[633]	0.3904646644791242	0.3310652842756161	0.4498640446826323
theta[634]	0.33858160489216743	0.26595816852455206	0.4112050412597828
theta[635]	0.22890061676000428	0.17585832443724575	0.2819429090827628
theta[636]	0.6458249287542954	0.5373818493609241	0.7542680081476667
theta[637]	0.2475977148756038	0.19670723536564583	0.2984881943855618
theta[638]	0.18172380711925318	0.14564361843465845	0.2178039958038479
theta[639]	0.2170956708225695	0.16700896433981063	0.2671823773053284
theta[640]	0.7079696944403786	0.5874532317315725	0.8284861571491847
theta[641]	0.4831586410417336	0.3052468425573619	0.6610704395261053
theta[642]	0.16424782382004885	0.12761005301147332	0.20088559462862438
theta[643]	0.21302654545558627	0.16593103776782428	0.26012205314334824
theta[644]	0.7011064663368378	0.5654899165376608	0.8367230161360149
theta[645]	0.19909204320375795	0.15907471439516685	0.23910937201234905
theta[646]	0.18893294530547103	0.1372821540300309	0.24058373658091114
theta[647]	0.8475228796321924	0.7464403578533241	0.9486054014110608
theta[648]	0.7518524717900634	0.5937372535400447	0.9099676900400822
theta[649]	0.4218755666840177	0.31780946495774165	0.5259416684102938
theta[650]	0.46133556592017594	0.3707450476650109	0.5519260841753411
theta[651]	0.3206931117114851	0.20386113713241594	0.4375250862905543
theta[652]	0.4896705493355969	0.3925854965460306	0.5867556021251632
theta[653]	0.22846948396166764	0.18071300478736416	0.2762259631359711
theta[654]	0.8822426827643681	0.7723980131781145	0.9920873523506217
theta[655]	0.3443683311426925	0.2379643827579478	0.4507722795274372
theta[656]	0.31912726343025694	0.2706813978920357	0.36757312896847816
theta[657]	0.19227066390961936	0.1443866621666034	0.24015466565263532
theta[658]	0.23110540904488597	0.17886707377151584	0.2833437443182561
theta[659]	0.4426564896890749	0.3565660686275328	0.528746910750617
theta[660]	0.2000560257998454	0.15984550450649324	0.24026654709319759
theta[661]	0.19116409854709712	0.14535042816553229	0.23697776892866196
theta[662]	0.27956196343226813	0.17369274223435133	0.38543118463018494
theta[663]	0.2760617113029176	0.17888332967593817	0.37324009292989707
theta[664]	0.2095404863191912	0.17063724681619719	0.2484437258221852
theta[665]	0.43888346696110975	0.32952338579917234	0.5482435481230472
theta[666]	0.7232903377083837	0.6062777549867124	0.840302920430055
theta[667]	0.16055371333348412	0.12186376592654655	0.19924366074042169
theta[668]	0.5852290016354915	0.46584602640122025	0.7046119768697628
theta[669]	0.20747257107651443	0.16610488331795265	0.2488402588350762
theta[670]	0.6505178053813864	0.5337711826195795	0.7672644281431933
theta[671]	0.27174643370050183	0.22905477941232208	0.31443808798868156
theta[672]	0.179988037300138	0.14188983807086902	0.21808623652940695
theta[673]	0.25201778625353294	0.19667731556714674	0.30735825693991914
theta[674]	0.38687912419033493	0.2954006372219254	0.4783576111587445
theta[675]	0.21738430185059532	0.1701532033990584	0.2646154003021322
theta[676]	0.5597690207890031	0.3808322456777846	0.7387057959002217
theta[677]	0.15422621821283228	0.11205299688149703	0.19639943954416753
theta[678]	0.1807980175709444	0.1433498776712385	0.21824615747065032
theta[679]	0.40361808746844946	0.3224559005780807	0.4847802743588182
theta[680]	0.19376061600503766	0.15318762360564053	0.2343336084044348
theta[681]	0.18913424307184343	0.1445339441768538	0.23373454196683305
theta[682]	0.49424036524814463	0.4029063705855539	0.5855743599107354
theta[683]	0.5409511137364372	0.37864319297968857	0.7032590344931859
theta[684]	0.21222585690846515	0.16524259527147583	0.2592091185454545
theta[685]	0.15688061483352705	0.11666584669167313	0.19709538297538098
theta[686]	0.5739722863430071	0.4009449103558589	0.7469996623301554
theta[687]	0.3458626698110533	0.240366829621349	0.45135851000075755
theta[688]	0.3004465705151479	0.19078131019851974	0.41011183083177605
theta[689]	0.20019543199225825	0.16071142315321962	0.23967944083129689
theta[690]	0.3032256219650509	0.20388150644349007	0.4025697374866117
theta[691]	0.279356040498108	0.2332951091027074	0.32541697189350866
theta[692]	0.19799675506781017	0.15826009693499732	0.23773341320062302
theta[693]	0.2017021406758398	0.16161598386858092	0.24178829748309869
theta[694]	0.6587414534604243	0.48790583533820975	0.8295770715826389
theta[695]	0.18987040139842945	0.14620182828894585	0.23353897450791306
theta[696]	0.4042039923074132	0.31684077277279465	0.4915672118420318
theta[697]	0.37404364061684703	0.28586315815706115	0.4622241230766329
theta[698]	0.2887897384677554	0.23522610573907546	0.3423533711964354
theta[699]	0.5995855940523975	0.48869789093449933	0.7104732971702957
theta[700]	0.81148577971414	0.6987285911589431	0.9242429682693369
theta[701]	0.18293638944058954	0.14396978994162402	0.22190298893955507
theta[702]	0.14604024513181402	0.09675727012233634	0.1953232201412917
theta[703]	0.6358076052447353	0.48112304569570535	0.7904921647937653
theta[704]	0.30662789854583006	0.25777662322811745	0.35547917386354266
theta[705]	0.23548010713787942	0.18881266090970208	0.2821475533660568
theta[706]	0.13939328701090248	0.0825372219436549	0.19624935207815006
theta[707]	0.26227368996551353	0.21006391599493462	0.31448346393609244
theta[708]	0.27684313274111116	0.21955938878305048	0.33412687669917185
theta[709]	0.20188642128884182	0.16164491344129273	0.24212792913639092
theta[710]	0.1679701473023601	0.13102396167835612	0.20491633292636408
theta[711]	0.33649975916713876	0.2323234017996009	0.44067611653467664
theta[712]	0.9611102433292308	0.9212866069908271	1.0
theta[713]	0.20587765918440004	0.1674333724856511	0.24432194588314898
theta[714]	0.4380379352781898	0.35413135925050243	0.5219445113058772
theta[715]	0.21162052662227124	0.16306896958344283	0.2601720836610996
theta[716]	0.7143895461538441	0.5958786941335181	0.83290039817417
theta[717]	0.465881152944951	0.3265041170099878	0.6052581888799142
theta[718]	0.21318301480523055	0.16604311850184894	0.26032291110861216
theta[719]	0.21106798721786899	0.16301585224811665	0.2591201221876213
theta[720]	0.21950323488765738	0.16911286977263784	0.2698936000026769
theta[721]	0.3260333493192916	0.26917998338416976	0.3828867152544135
theta[722]	0.8293685943765072	0.7443855994985655	0.9143515892544489
theta[723]	0.47212825542396425	0.3687726706112386	0.57548384023669
theta[724]	0.2030463353968037	0.16293683258600086	0.24315583820760653
theta[725]	0.20123972817006586	0.1609558995948714	0.24152355674526033
theta[726]	0.20176028124903378	0.1600350901406707	0.24348547235739687
theta[727]	0.1812710438804865	0.14270116212318856	0.21984092563778446
theta[728]	0.21095869884857177	0.16863574747346455	0.253281650223679
theta[729]	0.20642959183072054	0.14159370674785232	0.27126547691358877
theta[730]	0.14453719689704467	0.08990349890404187	0.19917089489004747
theta[731]	0.3277140171469787	0.2560117995190134	0.3994162347749439
theta[732]	0.2136395340244409	0.1635608000072722	0.26371826804160964
theta[733]	0.3823272870960006	0.21612771166207242	0.5485268625299288
theta[734]	0.20189151378966672	0.16127406201658226	0.24250896556275117
theta[735]	0.13008723309214507	0.06517247855949239	0.19500198762479776
theta[736]	0.6471328621366679	0.5021989580811048	0.7920667661922309
theta[737]	0.1831026105505331	0.14382672873861338	0.2223784923624528
theta[738]	0.43204973474400005	0.3604233055090353	0.5036761639789649
theta[739]	0.793157854384151	0.6275710331463433	0.9587446756219586
theta[740]	0.4197128456160278	0.3044524112172241	0.5349732800148315
theta[741]	0.20621715384950728	0.16539476366605077	0.2470395440329638
theta[742]	0.5523097932282612	0.41917801867237015	0.6854415677841523
theta[743]	0.3370051718680551	0.23137583693170072	0.4426345068044095
theta[744]	0.3748149608762947	0.2859083362037021	0.46372158554888726
theta[745]	0.13733476007124937	0.07856639275703498	0.19610312738546376
theta[746]	0.2851195448406901	0.2374810983604832	0.33275799132089695
theta[747]	0.5223378587180569	0.4194086009852216	0.6252671164508923
theta[748]	0.3741919971037148	0.28399962748863006	0.46438436671879957
theta[749]	0.21284894818026417	0.16772063930709996	0.2579772570534284
theta[750]	0.20838404534434488	0.14217638992542314	0.2745917007632666
theta[751]	0.8203085888181098	0.7039704976104321	0.9366466800257874
theta[752]	0.19427386729532395	0.1539097513996195	0.2346379831910284
theta[753]	0.14955684810477377	0.10278063509989789	0.19633306110964965
theta[754]	0.4267582770101005	0.3105901247098751	0.5429264293103259
theta[755]	0.42727598634429087	0.32148235448683693	0.5330696182017448
theta[756]	0.35371808246226993	0.29463186644726713	0.41280429847727274
theta[757]	0.19572752865070112	0.1556347906508461	0.23582026665055614
theta[758]	0.2728138903576491	0.22968035166375647	0.3159474290515417
theta[759]	0.2106061368245815	0.16144499376511287	0.2597672798840502
theta[760]	0.23626673897908815	0.1893326570698599	0.2832008208883164
theta[761]	0.873127157121425	0.7682221496156865	0.9780321646271635
theta[762]	0.29427224504144894	0.2213856958091789	0.367158794273719
theta[763]	0.2619989767075624	0.19866794088183176	0.325330012533293
theta[764]	0.28250462821947836	0.20056448180889103	0.3644447746300657
theta[765]	0.20724830647466108	0.16624516321672628	0.24825144973259589
theta[766]	0.25734477266895406	0.19384387533100944	0.3208456700068987
theta[767]	0.34771993317957517	0.2759009036639888	0.41953896269516155
theta[768]	0.20127780485396027	0.16335195033942596	0.23920365936849458
theta[769]	0.1915972127327028	0.14776680050877228	0.23542762495663333
theta[770]	0.6295566249539444	0.5215144790288077	0.7375987708790811
theta[771]	0.20817503539065915	0.1636076259813753	0.252742444799943
theta[772]	0.2862189267038417	0.23762232675623082	0.33481552665145253
theta[773]	0.29913086015000756	0.1962835824218962	0.4019781378781189
theta[774]	0.38370837277745423	0.31313367910456935	0.4542830664503391
theta[775]	0.20467411974731972	0.1614285286498959	0.24791971084474354
theta[776]	0.2895341786056053	0.21561878250685984	0.3634495747043508
theta[777]	0.3521250098357185	0.28558299537988	0.41866702429155694
theta[778]	0.16985123417377426	0.13475827023663184	0.2049441981109167
theta[779]	0.16215031410618233	0.1248830355950955	0.19941759261726916
theta[780]	0.40062597948351353	0.26777146868639834	0.5334804902806287
theta[781]	0.32118033267365825	0.26609058098893024	0.37627008435838627
theta[782]	0.28419599721686434	0.20154163941298248	0.3668503550207462
theta[783]	0.2111249897030287	0.16567327842713458	0.2565767009789228
theta[784]	0.633060502987144	0.4916661800216612	0.7744548259526268
theta[785]	0.19577624850105083	0.1559414319194274	0.23561106508267426
theta[786]	0.9221988463693804	0.8485136673504796	0.9958840253882812
theta[787]	0.17929962951196096	0.14341504623654105	0.21518421278738087
theta[788]	0.2161003525462949	0.17125529782760363	0.26094540726498616
theta[789]	0.42905528564461876	0.31996194004902867	0.5381486312402088
theta[790]	0.18734206736855544	0.1438809835662682	0.23080315117084269
theta[791]	0.18344506629521976	0.14602548836763637	0.22086464422280314
theta[792]	0.36989435385867464	0.29809886646658135	0.44168984125076793
theta[793]	0.29870070055469217	0.23542026070713773	0.3619811404022466
theta[794]	0.1897369747308907	0.14963695945767252	0.2298369900041089
theta[795]	0.6324913608543888	0.5198126641332338	0.7451700575755439
theta[796]	0.2772696369702004	0.23148415648292825	0.32305511745747256
theta[797]	0.20033305719608038	0.16016916830153644	0.24049694609062433
theta[798]	0.2704511408370193	0.22876677880806484	0.3121355028659738
theta[799]	0.8216162025924453	0.7128368423138971	0.9303955628709935
theta[800]	0.183793346575294	0.14294361983290343	0.22464307331768457
theta[801]	0.29709859154347623	0.24748147901418946	0.34671570407276303
theta[802]	0.12933878703417157	0.06370162739779474	0.1949759466705484
theta[803]	0.2837246945931886	0.23463854721699898	0.33281084196937827
theta[804]	0.17343179165376435	0.1384677405599412	0.2083958427475875
theta[805]	0.41789806493289033	0.332741003814285	0.5030551260514957
theta[806]	0.21861207197200272	0.16972644632402714	0.2674976976199783
theta[807]	0.23887963035798732	0.18232654593091607	0.29543271478505856
theta[808]	0.29153559843188176	0.2417277004411327	0.3413434964226308
theta[809]	0.17303100858473583	0.13776398358793007	0.2082980335815416
theta[810]	0.14863053454073077	0.09946148123904232	0.19779958784241924
theta[811]	0.23210403098422364	0.18409082127124274	0.28011724069720456
theta[812]	0.6342697581440545	0.49267885390612187	0.7758606623819871
theta[813]	0.333270322754029	0.2296188654529624	0.43692178005509563
theta[814]	0.21012323698550534	0.16289633128650333	0.25735014268450734
theta[815]	0.1871876655144968	0.14704278482374836	0.22733254620524526
theta[816]	0.3818012303204663	0.2691441825842329	0.49445827805669973
theta[817]	0.1711461365691607	0.12679718295997638	0.215495090178345
theta[818]	0.4991454324576544	0.40178839512615566	0.5965024697891532
theta[819]	0.19996224565756696	0.15661794753998592	0.243306543775148
theta[820]	0.7139663770586409	0.5928009574267789	0.8351317966905029
theta[821]	0.28125873093224063	0.19293836671853598	0.3695790951459453
theta[822]	0.4856988680224003	0.3813087544616625	0.5900889815831382
theta[823]	0.3555270076592762	0.2973131563675159	0.4137408589510365
theta[824]	0.2747479077882603	0.23210503177731595	0.31739078379920466
theta[825]	0.18154937692648385	0.14332728228211697	0.21977147157085072
theta[826]	0.18232669748534241	0.14015813300954738	0.22449526196113745
theta[827]	0.2643779748400337	0.2046716973510025	0.32408425232906496
theta[828]	0.2643820693613091	0.22236606949959142	0.30639806922302676
theta[829]	0.6473491148712177	0.5023404302169969	0.7923577995254385
theta[830]	0.6216303182680617	0.5156233971161734	0.72763723941995
theta[831]	0.2531824185103041	0.2016528094931707	0.3047120275274375
theta[832]	0.20988209201903696	0.16212419780845266	0.25763998622962125
theta[833]	0.7358332319221975	0.6276984354488813	0.8439680283955138
theta[834]	0.17819276038046725	0.14122997255273775	0.21515554820819674
theta[835]	0.28601357066421723	0.23947710204365824	0.3325500392847762
theta[836]	0.17721428269390233	0.14146154897691102	0.21296701641089363
theta[837]	0.6744040504610638	0.5662725496072619	0.7825355513148656
theta[838]	0.17531968202340062	0.13928781653393488	0.21135154751286636
theta[839]	0.2871016380340515	0.20178584344689934	0.37241743262120364
theta[840]	0.2100446645095759	0.15101742332402457	0.26907190569512723
theta[841]	0.45825748464092886	0.35507062648441434	0.5614443427974434
theta[842]	0.17613230755908948	0.11705185301611357	0.2352127621020654
theta[843]	0.3966542639119626	0.27242784065442754	0.5208806871694976
theta[844]	0.29239209995002563	0.24172244441898905	0.3430617554810622
theta[845]	0.8120829728498057	0.7142463462548182	0.9099195994447932
theta[846]	0.5272342035753388	0.41010220359275945	0.6443662035579182
theta[847]	0.1824719222994089	0.1424601873476036	0.2224836572512142
theta[848]	0.24963983682403698	0.19953276750608187	0.2997469061419921
theta[849]	0.6066963704511428	0.4439756491712312	0.7694170917310543
theta[850]	0.1436329056583609	0.09137467979291099	0.19589113152381082
theta[851]	0.14815599070901117	0.09989108263563708	0.19642089878238528
theta[852]	0.1934546232375049	0.1534212856759044	0.2334879607991054
theta[853]	0.3144406903069112	0.24547701486085982	0.38340436575296255
theta[854]	0.3573361651657558	0.23641541991974402	0.47825691041176754
theta[855]	0.19304288347139842	0.14802181733280473	0.2380639496099921
theta[856]	0.374375196760934	0.2535265972694985	0.4952237962523695
theta[857]	0.14307155085730655	0.09052057648660387	0.19562252522800921
theta[858]	0.23914081515994393	0.17314667597656047	0.3051349543433274
theta[859]	0.26522065935208655	0.17773872139051283	0.35270259731366027
theta[860]	0.49471342117891765	0.3919919359006394	0.5974349064571959
theta[861]	0.13697302534905106	0.0792672359678443	0.19467881473025783
theta[862]	0.3665437337207992	0.2570310482250122	0.47605641921658615
theta[863]	0.2914869403294543	0.1880216928677205	0.3949521877911881
theta[864]	0.21990244587697275	0.16238082358585174	0.27742406816809373
theta[865]	0.5054188402101659	0.41071040141817505	0.6001272790021568
theta[866]	0.20849906666236506	0.1596673081776576	0.2573308251470725
theta[867]	0.9470107973670634	0.8983878251923989	0.9956337695417279
theta[868]	0.1903341555720046	0.14644955083314246	0.23421876031086672
theta[869]	0.30243356175379454	0.20767100491065393	0.39719611859693515
theta[870]	0.4616565793155726	0.35286067338431937	0.5704524852468258
theta[871]	0.17878491507070512	0.14227848850569796	0.21529134163571229
theta[872]	0.288404118504385	0.24229654754710175	0.3345116894616683
theta[873]	0.1960052069779898	0.15623298468626917	0.2357774292697104
theta[874]	0.5075370215605479	0.3500550868049787	0.6650189563161171
theta[875]	0.23547858574433309	0.18875624235908908	0.28220092912957706
theta[876]	0.28117147810414167	0.23676741689676317	0.32557553931152017
theta[877]	0.23349744990638246	0.18257873002846056	0.2844161697843044
theta[878]	0.2951477121975312	0.241013112566076	0.34928231182898645
theta[879]	0.31313901147082773	0.23875731881488182	0.38752070412677364
theta[880]	0.26623234224198	0.22495525375387132	0.3075094307300887
theta[881]	0.43006024342827015	0.3456101888499853	0.514510298006555
theta[882]	0.17325751673311585	0.1381501467421259	0.2083648867241058
theta[883]	0.15769689930468106	0.11781358123174919	0.19758021737761294
theta[884]	0.2491676021943963	0.1299126450285883	0.3684225593602043
theta[885]	0.45072880172709207	0.3076557763255585	0.5938018271286256
theta[886]	0.5307830690328753	0.41442046814559047	0.6471456699201602
theta[887]	0.19274761755258948	0.14477194303880214	0.24072329206637683
theta[888]	0.26673767709981117	0.22531111287622177	0.3081642413234006
theta[889]	0.29757786958404997	0.22027153762016716	0.3748842015479328
theta[890]	0.38656688427427793	0.31389715578883576	0.4592366127597201
theta[891]	0.2175039815501169	0.16626358943119626	0.2687443736690376
theta[892]	0.9188511577907028	0.8377561859213034	0.9999461296601022
theta[893]	0.14885125798250456	0.10029416322533576	0.1974083527396734
theta[894]	0.1925715942910752	0.14595890962364114	0.23918427895850927
theta[895]	0.16027911955174703	0.12171452412821931	0.19884371497527475
theta[896]	0.1322238205933062	0.06863758419029865	0.19581005699631376
theta[897]	0.6567041104502043	0.5460474764380131	0.7673607444623954
theta[898]	0.209646588714447	0.1634988037611415	0.2557943736677525
theta[899]	0.5004325289321524	0.4026375924562231	0.5982274654080817
theta[900]	0.21326639449102866	0.16424378098288256	0.26228900799917476
theta[901]	0.1612570464967147	0.12298497256163657	0.19952912043179286
theta[902]	0.38042921860391454	0.2782704077879188	0.4825880294199103
theta[903]	0.14867894609332213	0.1020093018417608	0.19534859034488347
theta[904]	0.3052812651600611	0.20455902206517584	0.40600350825494635
theta[905]	0.6155267290578271	0.4871091329482758	0.7439443251673785
theta[906]	0.678116067767377	0.5620003895138265	0.7942317460209275
theta[907]	0.30985597554602956	0.2012990769142644	0.4184128741777947
theta[908]	0.2929408621026124	0.20764572145935778	0.378236002745867
theta[909]	0.2748579912178006	0.19112168492660125	0.3585942975089999
theta[910]	0.45940171103578054	0.36523879467195647	0.5535646273996045
theta[911]	0.19864644673851525	0.15155614989029156	0.24573674358673894
theta[912]	0.4186596999739705	0.3411853845105513	0.4961340154373897
theta[913]	0.3307496394583786	0.22737043409547197	0.4341288448212852
theta[914]	0.19419439744748873	0.14906591875452752	0.23932287614044995
theta[915]	0.6610633405948672	0.5488889990509984	0.7732376821387359
theta[916]	0.2130461978189393	0.16315121644906522	0.2629411791888134
theta[917]	0.19054016056800244	0.14340660589720705	0.23767371523879782
theta[918]	0.20044500231225443	0.1600801100927226	0.24080989453178625
theta[919]	0.2871243143502881	0.2409767551371756	0.33327187356340066
theta[920]	0.19465467608270498	0.14555071025173802	0.24375864191367194
theta[921]	0.3184251425659294	0.24525559066549468	0.39159469446636413
theta[922]	0.5487264087984854	0.4631010743395749	0.634351743257396
theta[923]	0.21098006659978144	0.15201215905309667	0.2699479741464662
theta[924]	0.521073621484062	0.4274718299931737	0.6146754129749503
theta[925]	0.19230137602354916	0.12994678498594198	0.25465596706115634
theta[926]	0.21802793951127622	0.17258238527430478	0.2634734937482477
theta[927]	0.1445113536092521	0.09380454937194725	0.19521815784655694
theta[928]	0.34690075208228094	0.27676007551510406	0.4170414286494578
theta[929]	0.48447750714429944	0.38003061935432314	0.5889243949342757
theta[930]	0.20556092695015962	0.1588368116357063	0.25228504226461296
theta[931]	0.20890823782438914	0.1678436119786391	0.24997286367013918
theta[932]	0.22330858273434398	0.1756231035924076	0.2709940618762804
theta[933]	0.2969473811115563	0.18634489490326675	0.40754986731984577
theta[934]	0.6119164744909563	0.48921762858580015	0.7346153203961125
theta[935]	0.21176684887376562	0.1649106346416768	0.2586230631058545
theta[936]	0.23666584667241583	0.185658019926178	0.28767367341865363
theta[937]	0.18555119399441106	0.14341962275800657	0.22768276523081554
theta[938]	0.2068972417588665	0.163321813517259	0.250472670000474
theta[939]	0.18760749042104966	0.14456412417934722	0.2306508566627521
theta[940]	0.4152652419802866	0.32469519099284777	0.5058352929677254
theta[941]	0.2055073321310217	0.1632351543291438	0.24777950993289963
theta[942]	0.19702096372810704	0.1562371094285836	0.23780481802763048
theta[943]	0.5344064079888159	0.43497142899921654	0.6338413869784152
theta[944]	0.19717604452083837	0.15730854112434692	0.23704354791732982
theta[945]	0.4826167481454142	0.38233061078843356	0.5829028855023949
theta[946]	0.21278060989939268	0.16660016425394186	0.2589610555448435
theta[947]	0.1781961346463653	0.1417642728007024	0.2146279964920282
theta[948]	0.18374098922810447	0.143993484327626	0.22348849412858296
theta[949]	0.2052242169103685	0.15934428520808588	0.25110414861265107
theta[950]	0.7437715245519164	0.6256412264049807	0.8619018226988522
theta[951]	0.20533620896758878	0.16689064696702302	0.24378177096815454
theta[952]	0.15570308146207415	0.11342988964542958	0.19797627327871872
theta[953]	0.19650222491010103	0.15615527782735303	0.23684917199284902
theta[954]	0.26055429759665055	0.21831257399168544	0.3027960212016157
theta[955]	0.3896868227738544	0.31435641256562674	0.4650172329820821
theta[956]	0.16498958034206837	0.12897975998501562	0.20099940069912112
theta[957]	0.31936684940074755	0.20825820779604653	0.4304754910054486
theta[958]	0.2387074662870161	0.18234817322262664	0.2950667593514056
theta[959]	0.4205736791803659	0.31178971460220173	0.5293576437585301
theta[960]	0.19504038314922853	0.1456708760400251	0.24440989025843196
theta[961]	0.18136358863907795	0.14409860012515122	0.21862857715300468
theta[962]	0.2022182919760532	0.16028448046842375	0.24415210348368266
theta[963]	0.1876079029574264	0.14379667345366542	0.2314191324611874
theta[964]	0.14617394577175175	0.0958389047563743	0.1965089867871292
theta[965]	0.7351891293803424	0.6028440064619178	0.867534252298767
theta[966]	0.4831253575999086	0.3830965669801896	0.5831541482196276
theta[967]	0.13501841678575588	0.0731035972477535	0.19693323632375825
theta[968]	0.29840522364644556	0.1996805461232303	0.39712990116966085
theta[969]	0.44526797091432835	0.31823514068193426	0.5723008011467224
theta[970]	0.7261056179794078	0.587766086518389	0.8644451494404265
theta[971]	0.20084131837705943	0.16018106969989757	0.2415015670542213
theta[972]	0.1587772783265721	0.11942745795446605	0.19812709869867814
theta[973]	0.4881994473095604	0.3831284863037845	0.5932704083153363
theta[974]	0.2583595241447974	0.20034329289329922	0.3163757553962956
theta[975]	0.3257404030794401	0.2526359840993876	0.39884482205949257
theta[976]	0.29340991326378274	0.21205869293969412	0.37476113358787133
theta[977]	0.27444645810521684	0.2308678657689364	0.3180250504414973
theta[978]	0.3234768242375128	0.21847701664962998	0.4284766318253956
theta[979]	0.2426183283934811	0.13554821500928593	0.3496884417776763
theta[980]	0.46382382796289384	0.3589385788045378	0.56870907712125
theta[981]	0.27446609654346776	0.23074825085074743	0.31818394223618807
theta[982]	0.21215609731218849	0.16415416898270802	0.26015802564166896
theta[983]	0.2950552800256288	0.24247281668613624	0.3476377433651214
theta[984]	0.18524328165391032	0.14290795687841862	0.22757860642940203
theta[985]	0.3767245035986693	0.2965433031335737	0.45690570406376496
theta[986]	0.1383393670502043	0.08146305616123728	0.19521567793917133
theta[987]	0.1552617871488867	0.11226628111595718	0.1982572931818162
theta[988]	0.5733705882687625	0.4419087233043022	0.7048324532332229
theta[989]	0.7620077996208355	0.6247891367627615	0.8992264624789096
theta[990]	0.18641787595915202	0.14780995488082282	0.2250257970374812
theta[991]	0.3604597914686018	0.3017081540613283	0.4192114288758753
theta[992]	0.474413525280045	0.2916157100520624	0.6572113405080275
theta[993]	0.41833689334809465	0.3157513341235574	0.5209224525726319
theta[994]	0.3335926034909903	0.1960045070273693	0.4711806999546113
theta[995]	0.2661390522921136	0.17903151941366013	0.35324658517056706
theta[996]	0.17030255464854088	0.10534209553301545	0.23526301376406633
theta[997]	0.18320106767945554	0.14304210073248042	0.22336003462643067
theta[998]	0.20661732146524917	0.16558815805722382	0.2476464848732745
theta[999]	0.42803996297925617	0.32768802279766174	0.5283919031608506
theta[1000]	0.7891334104336065	0.6976879211206207	0.8805788997465923
theta[1001]	0.2109891393395133	0.16300727504166185	0.25897100363736475
theta[1002]	0.3047583111549771	0.23006069729895479	0.3794559250109994
theta[1003]	0.29239794359605853	0.22874410349932772	0.35605178369278934
theta[1004]	0.6322695023507768	0.4901898992279964	0.7743491054735573
theta[1005]	0.16648795197653674	0.12719950710443256	0.2057763968486409
theta[1006]	0.14738084130316467	0.09990252817762593	0.1948591544287034
theta[1007]	0.20560610790605238	0.16119385514229126	0.2500183606698135
theta[1008]	0.19543911610026318	0.14721780952807673	0.24366042267244964
theta[1009]	0.19286284188947198	0.14339065111196864	0.24233503266697531
theta[1010]	0.20961942349593535	0.1469222847116315	0.2723165622802392
theta[1011]	0.2895215198842748	0.23582632648613977	0.3432167132824099
theta[1012]	0.1492742818438077	0.1017948824176749	0.1967536812699405
theta[1013]	0.5819191786155237	0.4650385150527441	0.6987998421783033
theta[1014]	0.2082469243179903	0.1671002584324017	0.2493935902035789
theta[1015]	0.14172435212306114	0.08625994173630569	0.1971887625098166
theta[1016]	0.6290980842046037	0.4296984593331617	0.8284977090760457
theta[1017]	0.42145220797822214	0.3131003109919787	0.5298041049644655
theta[1018]	0.3872931264913702	0.27261246600037314	0.5019737869823673
theta[1019]	0.1893610111321886	0.14618302416126827	0.2325389981031089
theta[1020]	0.15232209787322112	0.10885301928946547	0.19579117645697677
theta[1021]	0.12944548298359876	0.06391117873970685	0.19497978722749065
theta[1022]	0.18756344106177344	0.14353792445683186	0.23158895766671503
theta[1023]	0.44628884347374437	0.32552866952816134	0.5670490174193275
theta[1024]	0.21245877143030326	0.1682331398351212	0.2566844030254853
theta[1025]	0.2520470766466507	0.20088822847539484	0.3032059248179066
theta[1026]	0.20728605671911496	0.16445756958330873	0.2501145438549212
theta[1027]	0.2649442015182162	0.22277032746475764	0.3071180755716747
theta[1028]	0.16219506821856994	0.12390316628048112	0.20048697015665876
theta[1029]	0.7902471642250067	0.6301824847894915	0.950311843660522
theta[1030]	0.30460887449677526	0.2462607897097857	0.3629569592837648
theta[1031]	0.14722039745289553	0.09762562172682865	0.1968151731789624
theta[1032]	0.1646437446629994	0.1286628338700519	0.20062465545594688
theta[1033]	0.20758624085135188	0.1690295545483102	0.24614292715439356
theta[1034]	0.3361210944577409	0.25972924223086474	0.4125129466846171
theta[1035]	0.4448642328454473	0.34088272049896085	0.5488457451919337
theta[1036]	0.2118623503855876	0.16625225526155374	0.25747244550962145
theta[1037]	0.28754241345939247	0.21235277674260628	0.36273205017617866
theta[1038]	0.22509300691566578	0.17525388557693317	0.2749321282543984
theta[1039]	0.1478461631011387	0.0986057279762991	0.19708659822597832
theta[1040]	0.22563407134801966	0.17675378886345847	0.2745143538325809
theta[1041]	0.13475398574344039	0.06968091992159055	0.19982705156529024
theta[1042]	0.5829349425480475	0.47984192549675686	0.686027959599338
theta[1043]	0.15856832515125005	0.11939226083369217	0.19774438946880793
theta[1044]	0.8975173112364705	0.7684595844299619	1.0
theta[1045]	0.6965490727936957	0.5521709945391042	0.8409271510482872
theta[1046]	0.9033744446834586	0.8264999872593997	0.9802489021075176
theta[1047]	0.21571378150157763	0.1676071599646946	0.26382040303846066
theta[1048]	0.7423894590175144	0.6371684051167221	0.8476105129183067
theta[1049]	0.16827148381398224	0.13284879296240265	0.20369417466556183
theta[1050]	0.8705570472651878	0.7703123506801711	0.9708017438502045
theta[1051]	0.1956913637583706	0.1555932388593045	0.23578948865743668
theta[1052]	0.20312601501926286	0.16160490440920572	0.24464712562932
theta[1053]	0.2841367352634595	0.21679350061741892	0.3514799699095001
theta[1054]	0.5096962847553217	0.40292094693446184	0.6164716225761816
theta[1055]	0.21519227061224216	0.16395984140324818	0.2664246998212362
theta[1056]	0.27073018887023537	0.1819527443351876	0.35950763340528313
theta[1057]	0.2640490167760767	0.22248450345297854	0.3056135300991748
theta[1058]	0.360534702197138	0.25232077642191086	0.46874862797236516
theta[1059]	0.6966530300587063	0.5583250873290762	0.8349809727883364
theta[1060]	0.2812169491914759	0.2363263581553343	0.3261075402276175
theta[1061]	0.8601074406232566	0.6982553142414867	1.0
theta[1062]	0.24885047156414528	0.2027291548372446	0.2949717882910459
theta[1063]	0.3845345935063357	0.3202200379645836	0.44884914904808776
theta[1064]	0.1864887300771165	0.1453882593326354	0.2275892008215976
theta[1065]	0.19974255416074832	0.15993562283605472	0.23954948548544192
theta[1066]	0.19009613742026307	0.14512271246092295	0.2350695623796032
theta[1067]	0.14879380238504286	0.10087964859778625	0.19670795617229947
theta[1068]	0.8302504814525983	0.7250091858034168	0.9354917771017798
theta[1069]	0.5980822454415328	0.46443190443332916	0.7317325864497364
theta[1070]	0.5886621076430476	0.40356458496138803	0.7737596303247072
theta[1071]	0.18560092612207685	0.1429389802180145	0.2282628720261392
theta[1072]	0.28529750209484	0.23429300851925836	0.3363019956704216
theta[1073]	0.21647689115727925	0.16190017073173404	0.2710536115828245
theta[1074]	0.4660994095755748	0.3892675474895633	0.5429312716615862
theta[1075]	0.22523204074392542	0.17235190376224627	0.27811217772560454
theta[1076]	0.1440614288476373	0.09245264343911028	0.19567021425616435
theta[1077]	0.562925086393388	0.4477191942135493	0.6781309785732267
theta[1078]	0.1770652450009478	0.14117780137335023	0.21295268862854538
theta[1079]	0.6564952905721688	0.5080548711552534	0.8049357099890843
theta[1080]	0.1832526945144976	0.11390926575809106	0.25259612327090414
theta[1081]	0.29028183338817654	0.20114930314632223	0.37941436363003084
theta[1082]	0.21807910605941117	0.17089490105521152	0.26526331106361084
theta[1083]	0.3430043359640262	0.2683085554583761	0.41770011646967625
theta[1084]	0.18091692498635148	0.1430844387821008	0.21874941119060215
theta[1085]	0.2082160021136344	0.1652792246518047	0.25115277957546406
theta[1086]	0.2883273131867035	0.23757312652310925	0.3390814998502978
theta[1087]	0.21076286430583338	0.16559635990953253	0.25592936870213423
theta[1088]	0.3814137297080857	0.3130807370266712	0.44974672238950014
theta[1089]	0.1765009083071856	0.14103362595837038	0.2119681906560008
theta[1090]	0.21208478738091532	0.1688832538359203	0.25528632092591036
theta[1091]	0.1600008773338251	0.12178247914838883	0.19821927551926136
theta[1092]	0.19717084892678652	0.156427586447197	0.23791411140637603
theta[1093]	0.4248592514002487	0.3159807282296552	0.5337377745708423
theta[1094]	0.5121562552874567	0.34449074690710335	0.67982176366781
theta[1095]	0.2999456894800683	0.24633495009906883	0.3535564288610677
theta[1096]	0.22991421382315225	0.18146219110160317	0.27836623654470133
theta[1097]	0.20557930478847042	0.16367664257900352	0.2474819669979373
theta[1098]	0.6804740495494653	0.5286159330517305	0.8323321660472002
theta[1099]	0.35998673779464074	0.24007580224186226	0.47989767334741923
theta[1100]	0.4495290585810383	0.33317544906652335	0.5658826680955533
theta[1101]	0.16557250981745839	0.12969422600443006	0.2014507936304867
theta[1102]	0.618535465557773	0.4993945551441695	0.7376763759713764
theta[1103]	0.3295975546467294	0.22629654281586598	0.43289856647759284
theta[1104]	0.28671978266886	0.23910170920622684	0.33433785613149314
theta[1105]	0.19520621101850769	0.15515526187988843	0.23525716015712694
theta[1106]	0.21400289565499894	0.16537181534625828	0.2626339759637396
theta[1107]	0.9215155852857273	0.8080232830198195	1.0
theta[1108]	0.15106588009501704	0.1027555334145335	0.19937622677550057
theta[1109]	0.5332754243597734	0.4143418654616524	0.6522089832578943
theta[1110]	0.22216968076062354	0.17165701305476827	0.2726823484664788
theta[1111]	0.26385055076637765	0.22241900581803647	0.3052820957147188
theta[1112]	0.5305636993453849	0.39504131015382693	0.666086088536943
theta[1113]	0.517163266358815	0.33420680312084705	0.700119729596783
theta[1114]	0.14944247140550393	0.09981281229735109	0.19907213051365677
theta[1115]	0.2491833922383892	0.14461681221166567	0.35374997226511273
theta[1116]	0.7329842556514323	0.5693989000530244	0.8965696112498402
theta[1117]	0.26580213522239154	0.22449039836067375	0.30711387208410934
theta[1118]	0.36421285061829217	0.25515771200110393	0.4732679892354804
theta[1119]	0.2512831909368947	0.19975156712787295	0.3028148147459165
theta[1120]	0.20515004275103055	0.16475933782674002	0.24554074767532108
theta[1121]	0.3109126659633216	0.23651844894185714	0.3853068829847861
theta[1122]	0.22064685829828393	0.16837708293581616	0.2729166336607517
theta[1123]	0.3762880758180415	0.30777208687088853	0.4448040647651945
theta[1124]	0.14487287819001876	0.0882306521633649	0.20151510421667262
theta[1125]	0.390976677749553	0.3177788250639685	0.46417453043513757
theta[1126]	0.1928364416657979	0.15277737974741082	0.23289550358418495
theta[1127]	0.22514941168608887	0.17236481957948385	0.2779340037926939
theta[1128]	0.4222848332348973	0.30763691789074105	0.5369327485790535
theta[1129]	0.46345491447745935	0.35593643645674916	0.5709733924981696
theta[1130]	0.20336671285710625	0.1608594616955325	0.24587396401868
theta[1131]	0.6032380931047638	0.4704518717533256	0.7360243144562021
theta[1132]	0.19781812115786404	0.15739570225666433	0.23824054005906375
theta[1133]	0.1586315216486447	0.11949546222958796	0.19776758106770143
theta[1134]	0.39444283641256306	0.27598696474827444	0.5128987080768517
theta[1135]	0.21204718044672663	0.16420677056329705	0.25988759033015624
theta[1136]	0.19035874825996313	0.14385810660266443	0.23685938991726183
theta[1137]	0.21576931529412227	0.16133843633609823	0.2702001942521463
theta[1138]	0.13563265193593604	0.07586111208432618	0.19540419178754592
theta[1139]	0.5215067509417731	0.4027368489374977	0.6402766529460485
theta[1140]	0.4419525979304373	0.32214125039448327	0.5617639454663913
theta[1141]	0.19708550769799368	0.1559810754513329	0.23818993994465446
theta[1142]	0.513290331044783	0.2861741090226134	0.7404065530669527
theta[1143]	0.7608906113124526	0.6611226422853039	0.8606585803396013
theta[1144]	0.26854849062321506	0.22653010975000068	0.3105668714964294
theta[1145]	0.20467816066489	0.16681297572850698	0.24254334560127302
theta[1146]	0.21854640094470673	0.16938390161472472	0.26770890027468874
theta[1147]	0.19018823630297865	0.14644670618200709	0.23392976642395022
theta[1148]	0.2912432820512346	0.20531780007524372	0.37716876402722554
theta[1149]	0.2653502363816908	0.15996711690617113	0.37073335585721046
theta[1150]	0.2830341878127341	0.2386523156805436	0.3274160599449246
theta[1151]	0.20932202174083306	0.16464739973012393	0.2539966437515422
theta[1152]	0.3241049117881333	0.2502254651585056	0.397984358417761
theta[1153]	0.961006915035196	0.9172012259023369	1.0
theta[1154]	0.43032802989166724	0.31973151603053257	0.540924543752802
theta[1155]	0.19610276039992372	0.15468115185638176	0.23752436894346568
theta[1156]	0.4152696948911605	0.3006322172313006	0.5299071725510204
theta[1157]	0.3338049182636397	0.2712660063260415	0.396343830201238
theta[1158]	0.2763543099848194	0.22988034717718392	0.3228282727924549
theta[1159]	0.31107102285368177	0.262383512995262	0.3597585327121015
theta[1160]	0.668101864713752	0.5630617514801297	0.7731419779473743
theta[1161]	0.2747313191906265	0.23230470492957803	0.317157933451675
theta[1162]	0.9583521142192777	0.9173592834032114	0.999344945035344
theta[1163]	0.17769007610371484	0.1412347119708259	0.21414544023660378
theta[1164]	0.38087624035278783	0.2672598164216645	0.49449266428391114
theta[1165]	0.22007089167774996	0.16927878742780317	0.27086299592769675
theta[1166]	0.21005167565607108	0.1496363438508296	0.2704670074613126
theta[1167]	0.1486581226612806	0.10174951022762432	0.19556673509493686
theta[1168]	0.6017168266310122	0.4241968083143945	0.7792368449476299
theta[1169]	0.625003508110769	0.45838637863135134	0.7916206375901866
theta[1170]	0.8941058503539241	0.7698929419364493	1.0
theta[1171]	0.1634356732622985	0.12397175443912059	0.2028995920854764
theta[1172]	0.20764320286443397	0.1456394850257824	0.26964692070308555
theta[1173]	0.2780391372239617	0.2349909059918034	0.32108736845611996
theta[1174]	0.3713150465228887	0.3052458591234116	0.4373842339223658
theta[1175]	0.16147157137569507	0.12345848996543414	0.199484652785956
theta[1176]	0.3419640682479771	0.26232798532567814	0.42160015117027605
theta[1177]	0.19536021089198413	0.15511383265183007	0.2356065891321382
theta[1178]	0.1435948962192289	0.09154294113172538	0.19564685130673243
theta[1179]	0.3026012147897431	0.22646353616379608	0.3787388934156901
theta[1180]	0.6113575409376222	0.4697463647015343	0.7529687171737101
theta[1181]	0.1289209962562736	0.06273049069745597	0.19511150181509124
theta[1182]	0.19980776787291638	0.1600173164410386	0.23959821930479416
theta[1183]	0.8763797817161652	0.7821311048728314	0.9706284585594989
theta[1184]	0.19479416872989555	0.15166913327036444	0.23791920418942666
theta[1185]	0.3498523596493835	0.2504439605951626	0.4492607587036044
theta[1186]	0.217527765126984	0.16641119697920415	0.26864433327476384
theta[1187]	0.3166963440809504	0.2073803642789896	0.42601232388291116
theta[1188]	0.4161245433231027	0.2927587704946701	0.5394903161515354
theta[1189]	0.18070648949367712	0.14299842346097666	0.2184145555263776
theta[1190]	0.5722682943523629	0.4472046834009057	0.6973319053038202
theta[1191]	0.1574917999437031	0.11658660492684278	0.19839699496056343
theta[1192]	0.390966640660428	0.3286237340871134	0.45330954723374267
theta[1193]	0.36478076223796607	0.2464703037017813	0.48309122077415084
theta[1194]	0.20576314949061972	0.16527560590605606	0.24625069307518338
theta[1195]	0.45753081596101386	0.3236623079125308	0.5913993240094969
theta[1196]	0.43826307730401165	0.3272780495654525	0.5492481050425708
theta[1197]	0.22444918975630185	0.17564827322162072	0.273250106290983
theta[1198]	0.5438533751551897	0.39051231969161093	0.6971944306187685
theta[1199]	0.38814829835813397	0.30626469045043014	0.4700319062658378
theta[1200]	0.3108530674269301	0.2303662636925593	0.39133987116130087
theta[1201]	0.39692541471892556	0.2966168392511432	0.49723399018670794
theta[1202]	0.5333016966323546	0.3665525779827441	0.7000508152819651
theta[1203]	0.5840200532189148	0.46621114464250907	0.7018289617953205
theta[1204]	0.34453826204827886	0.27180340406150594	0.4172731200350518
theta[1205]	0.17116472743385597	0.136129647101694	0.20619980776601793
theta[1206]	0.4386922669948444	0.36197637262565124	0.5154081613640376
theta[1207]	0.5388293125357577	0.37195679292938033	0.7057018321421351
theta[1208]	0.15226606483610702	0.10697993519519147	0.19755219447702257
theta[1209]	0.46056029068970883	0.3449519560557496	0.5761686253236681
theta[1210]	0.9201861144005316	0.8460204005919916	0.9943518282090715
theta[1211]	0.6038389534900466	0.4919581205995249	0.7157197863805682
theta[1212]	0.20739471324285924	0.16605954849395954	0.24872987799175894
theta[1213]	0.20855555876910706	0.1626145148457432	0.25449660269247093
theta[1214]	0.20869025666901023	0.1626162494174977	0.25476426392052276
theta[1215]	0.3685912412148569	0.2583170246180677	0.47886545781164613
theta[1216]	0.18338272062670558	0.14502464294276998	0.22174079831064117
theta[1217]	0.5760893528212526	0.4084574424849745	0.7437212631575307
theta[1218]	0.4390580994439103	0.33476423866827737	0.5433519602195431
theta[1219]	0.37836919188311735	0.28896852944662416	0.46776985431961055
theta[1220]	0.15296854164578502	0.10807961982205627	0.19785746346951377
theta[1221]	0.3832882734453155	0.3164680323062979	0.45010851458433315
theta[1222]	0.25599203607639925	0.20379103637244406	0.30819303578035445
theta[1223]	0.250509291852861	0.1999883211751962	0.3010302625305259
theta[1224]	0.6813411327023738	0.3301868314558709	1.0
theta[1225]	0.3419042138944547	0.26234458325469423	0.42146384453421515
theta[1226]	0.2027126932964167	0.16076514730204436	0.24466023929078903
theta[1227]	0.19036876106569928	0.14371133104223982	0.23702619108915873
theta[1228]	0.2182246583605496	0.16699948438560314	0.2694498323354961
theta[1229]	0.21327347499074975	0.16467851455766053	0.261868435423839
theta[1230]	0.165895442031453	0.13016621800604958	0.20162466605685644
theta[1231]	0.20122164010027052	0.16010555939137747	0.24233772080916358
theta[1232]	0.19184073915572755	0.15168395505300075	0.23199752325845435
theta[1233]	0.2853273412540581	0.2416104088730871	0.32904427363502914
theta[1234]	0.2793865324727964	0.1814685107384878	0.37730455420710496
theta[1235]	0.40390316939742577	0.30900126777079606	0.49880507102405547
theta[1236]	0.1920214872685585	0.14557622902491352	0.23846674551220348
theta[1237]	0.2859348613592582	0.18632837431300261	0.3855413484055138
theta[1238]	0.3308229304338896	0.2736546512249183	0.38799120964286093
theta[1239]	0.2774122730113772	0.2350962722796746	0.3197282737430798
theta[1240]	0.6545194086691423	0.5296952776962756	0.779343539642009
theta[1241]	0.5038296654379136	0.353223613423571	0.6544357174522563
theta[1242]	0.22100345044084976	0.17038620179505792	0.2716206990866416
theta[1243]	0.403432055143046	0.2827003853767885	0.5241637249093034
theta[1244]	0.6455123371228251	0.48899379417178257	0.8020308800738676
theta[1245]	0.3679983437496691	0.30732801465508236	0.42866867284425586
theta[1246]	0.15090534907102063	0.10487610167960205	0.19693459646243922
theta[1247]	0.7674273246301442	0.672177221957653	0.8626774273026354
theta[1248]	0.3080109677774892	0.22364407333769887	0.39237786221727955
theta[1249]	0.21651605831249068	0.16893237260712013	0.26409974401786124
theta[1250]	0.7411155994105973	0.6373537390350067	0.844877459786188
theta[1251]	0.22689492705973263	0.17641836773274078	0.2773714863867245
theta[1252]	0.2134119725772349	0.1619269038779468	0.264897041276523
theta[1253]	0.5800790853528061	0.4588956273289865	0.7012625433766256
theta[1254]	0.3569447957883444	0.2407345422434259	0.47315504933326297
theta[1255]	0.38296466373746935	0.31458189875956666	0.45134742871537203
theta[1256]	0.289327413612015	0.23880053608223104	0.33985429114179905
theta[1257]	0.18112755135811442	0.14316791240221338	0.21908719031401547
theta[1258]	0.2740740811549134	0.22536995636393403	0.32277820594589274
theta[1259]	0.27315221542649865	0.2156200089656794	0.3306844218873179
theta[1260]	0.17383662646839484	0.13888634143172685	0.20878691150506284
theta[1261]	0.36555492827461644	0.2513184337383185	0.47979142281091436
theta[1262]	0.2817117584257017	0.1903681638731648	0.37305535297823855
theta[1263]	0.28467643734041354	0.2046574227292309	0.36469545195159614
theta[1264]	0.21287644512492024	0.16464574480685965	0.26110714544298086
theta[1265]	0.6029636375777752	0.4812997263148972	0.7246275488406531
theta[1266]	0.18452658044046652	0.14351358437079031	0.22553957651014273
theta[1267]	0.46716138630841053	0.3004071455250523	0.6339156270917687
theta[1268]	0.476392883715148	0.3055559395877916	0.6472298278425044
theta[1269]	0.2114375322363571	0.16922561237568068	0.25364945209703355
theta[1270]	0.2877563916976618	0.18684108698551136	0.38867169640981225
theta[1271]	0.2258892240214658	0.17262445872883797	0.27915398931409363
theta[1272]	0.21223134433224808	0.1645651775148688	0.25989751114962734
theta[1273]	0.3839646438657974	0.3254009618836804	0.44252832584791435
theta[1274]	0.7681524107471691	0.6369510305928869	0.8993537909014513
theta[1275]	0.15061496823718978	0.0990633470782448	0.20216658939613477
theta[1276]	0.2839600369707123	0.17864219881043902	0.3892778751309856
theta[1277]	0.46677875080174835	0.35977686307458184	0.5737806385289148
theta[1278]	0.5287794511912348	0.4213327575221846	0.6362261448602851
theta[1279]	0.20608363649335001	0.16551815458899805	0.24664911839770198
theta[1280]	0.5161938698145979	0.40483400049125434	0.6275537391379415
theta[1281]	0.17321650592415105	0.13774183177306776	0.20869118007523435
theta[1282]	0.3241985412975795	0.27048256926734016	0.3779145133278189
theta[1283]	0.2644309334889317	0.22299371472476257	0.3058681522531008
theta[1284]	0.15232755381445925	0.10773743127028164	0.19691767635863688
theta[1285]	0.15731276142258116	0.1007893290209568	0.21383619382420552
theta[1286]	0.2098385519985376	0.16747190428393952	0.25220519971313565
theta[1287]	0.5221175576661824	0.4016185984095933	0.6426165169227714
theta[1288]	0.20653970093760068	0.16553921052842502	0.24754019134677635
theta[1289]	0.38790415314396814	0.31088222179251535	0.46492608449542094
theta[1290]	0.23839877209908542	0.19221855369440624	0.2845789905037646
theta[1291]	0.19924460923521786	0.15875082268436644	0.23973839578606929
theta[1292]	0.7212379020196966	0.5823303189437601	0.8601454850956332
theta[1293]	0.17330426720401457	0.13822777410229184	0.2083807603057373
theta[1294]	0.3984697732122125	0.28789978046822357	0.5090397659562014
theta[1295]	0.34591142483270954	0.23691844413852436	0.4549044055268947
theta[1296]	0.3145348484130511	0.20253685413052236	0.4265328426955799
theta[1297]	0.1308370844454127	0.06587789438288713	0.19579627450793827
theta[1298]	0.9422099640062813	0.8913140604043541	0.9931058676082085
theta[1299]	0.21901361460721663	0.1668282957261967	0.27119893348823654
theta[1300]	0.48024646745280536	0.3769658454567841	0.5835270894488267
theta[1301]	0.33147843035894037	0.2605270014245237	0.40242985929335706
theta[1302]	0.3168301596383553	0.22360755338991728	0.41005276588679335
theta[1303]	0.42640816875267384	0.35774640927539436	0.4950699282299533
theta[1304]	0.6995781692327157	0.5752871365097422	0.8238692019556891
theta[1305]	0.24027477874372064	0.17600394549951695	0.3045456119879243
theta[1306]	0.6173914764334271	0.3812380884582306	0.8535448644086235
theta[1307]	0.20708195783753056	0.1659626803451612	0.2482012353298999
theta[1308]	0.14900107142272442	0.09944464035536536	0.19855750249008347
theta[1309]	0.22523204074392542	0.17235190376224627	0.27811217772560454
theta[1310]	0.39893373825082024	0.2846365188020617	0.5132309576995787
theta[1311]	0.764753601825392	0.6399983460751871	0.8895088575755968
theta[1312]	0.16798574127119884	0.13261410593843256	0.2033573766039651
theta[1313]	0.3341001236700022	0.2570674584521704	0.411132788887834
theta[1314]	0.613341332350464	0.46360154484931204	0.7630811198516159
theta[1315]	0.2071296959707799	0.1650885935415899	0.24917079839996992
theta[1316]	0.20343812779864556	0.16037277679501152	0.2465034788022796
theta[1317]	0.7189717151747849	0.579326499985769	0.8586169303638007
theta[1318]	0.20191286530670083	0.1601194590667607	0.24370627154664096
theta[1319]	0.6302223357860414	0.5213080118993572	0.7391366596727256
theta[1320]	0.5215875694668078	0.3645437598285487	0.678631379105067
theta[1321]	0.22074362979797976	0.17465263262366804	0.2668346269722915
theta[1322]	0.20402458689027322	0.16383851062916077	0.24421066315138568
theta[1323]	0.2510945050261404	0.14555732247610595	0.3566316875761748
theta[1324]	0.5054016295355269	0.4014942960152596	0.6093089630557942
theta[1325]	0.3863199424854068	0.27252490418899755	0.500114980781816
theta[1326]	0.741267959156612	0.5976090765754457	0.8849268417377784
theta[1327]	0.2652402150159992	0.21947857056936615	0.31100185946263226
theta[1328]	0.4109524284126762	0.23791731348170247	0.5839875433436499
theta[1329]	0.4525958586831743	0.28437105049199884	0.6208206668743498
theta[1330]	0.33383666090538777	0.27310046813843564	0.3945728536723399
theta[1331]	0.4149049106055201	0.2831688661359105	0.5466409550751297
theta[1332]	0.29390983141683713	0.24112332752025226	0.34669633531342203
theta[1333]	0.2800032172003343	0.220779880765779	0.3392265536348895
theta[1334]	0.1968118618959602	0.15689733460786048	0.23672638918405992
theta[1335]	0.38623220439512673	0.3189236472655311	0.4535407615247224
theta[1336]	0.6443870932709651	0.4756303535177982	0.8131438330241321
