# Supplementary material for: Efficient EM Estimation for the Pogit Model via Polya-Gamma Augmentation
Source: Entropy (Basel). 2026 Feb 11;28(2):207. doi: 10.3390/e28020207 (PMC12939104; doi:10.3390/e28020207)
Supplement: Supplementary file 1 [file entropy-28-00207-s001.zip › Supplementary_File_S3/Replicating_code_for_the_real_application/data/outputs_empogit1/theta_test_pred.csv]

term	estimate
theta[1]	0.12907012599953394
theta[2]	0.17505745687275795
theta[3]	0.4570977894572029
theta[4]	0.1336653669439763
theta[5]	0.38495880577995994
theta[6]	0.19557847334794068
theta[7]	0.19679629717903727
theta[8]	0.22728049116610488
theta[9]	0.1322824498354962
theta[10]	0.8434448356750937
theta[11]	0.3701135090943959
theta[12]	0.42922329265188813
theta[13]	0.33316510243271086
theta[14]	0.16853175432512224
theta[15]	0.20320799548327712
theta[16]	0.1702059940038661
theta[17]	0.9437956951800162
theta[18]	0.2415194878070679
theta[19]	0.21360645182346363
theta[20]	0.3267736594640496
theta[21]	0.2251494116860889
theta[22]	0.3540395656198052
theta[23]	0.19333120321472444
theta[24]	0.15315130981634892
theta[25]	0.21284894818310507
theta[26]	0.5245958557168958
theta[27]	0.14607668314693695
theta[28]	0.4558529205731677
theta[29]	0.3697585518209384
theta[30]	0.7743297197029739
theta[31]	0.7075489098387022
theta[32]	0.3757709482983283
theta[33]	0.20292799733436742
theta[34]	0.1585603180815631
theta[35]	0.14940671663812233
theta[36]	0.2725145072452311
theta[37]	0.20664315403046726
theta[38]	0.274217323599707
theta[39]	0.3586190887873879
theta[40]	0.35546567870309237
theta[41]	0.18425741236951218
theta[42]	0.20852847208665032
theta[43]	0.2188797080875334
theta[44]	0.25654469488922116
theta[45]	0.21083152480810866
theta[46]	0.25881435203225067
theta[47]	0.18634613145046897
theta[48]	0.1748146069538906
theta[49]	0.44722374315554936
theta[50]	0.6570623598575127
theta[51]	0.463141309237697
theta[52]	0.1709922593308424
theta[53]	0.2775225150612507
theta[54]	0.5879206757137317
theta[55]	0.7214858722064221
theta[56]	0.4111491535371088
theta[57]	0.3413348171494674
theta[58]	0.42364362641499176
theta[59]	0.2000065057693832
theta[60]	0.9513738300683228
theta[61]	0.3913404679568519
theta[62]	0.2550363986415362
theta[63]	0.9179479122603125
theta[64]	0.25876838853974354
theta[65]	0.20526475354125537
theta[66]	0.12759131950917355
theta[67]	0.2592286972635329
theta[68]	0.20147035357283966
theta[69]	0.14505699624581364
theta[70]	0.4040949178419527
theta[71]	0.1658570939478634
theta[72]	0.44832249563826476
theta[73]	0.1378688228269241
theta[74]	0.7323584681011415
theta[75]	0.17044213050952237
theta[76]	0.1615134203360526
theta[77]	0.6946764811677735
theta[78]	0.3817415884633042
theta[79]	0.15919251428327996
theta[80]	0.1995807133186334
theta[81]	0.19503169084794508
theta[82]	0.15062382002906757
theta[83]	0.2363764609773763
theta[84]	0.12831050337539243
theta[85]	0.33687202177420245
theta[86]	0.8522039749232773
theta[87]	0.6111705104012438
theta[88]	0.9293287261040869
theta[89]	0.960142425368289
theta[90]	0.5079933025519273
theta[91]	0.36045248790490564
theta[92]	0.2670206333039615
theta[93]	0.8116901276194654
theta[94]	0.24883117043111525
theta[95]	0.3685372209040094
theta[96]	0.1950162327318944
theta[97]	0.31581324958894536
theta[98]	0.32462280128543586
theta[99]	0.47719492553213566
theta[100]	0.17949928536459248
theta[101]	0.14936861184504918
theta[102]	0.19083936911457594
theta[103]	0.2992179940732626
theta[104]	0.3915423341604528
theta[105]	0.9161055446151394
theta[106]	0.17233089039216462
theta[107]	0.2761308216358772
theta[108]	0.24967058288274596
theta[109]	0.5713856126426472
theta[110]	0.15418735676496942
theta[111]	0.20595509548858512
theta[112]	0.18490255876111414
theta[113]	0.2824137229048273
theta[114]	0.18277327345090186
theta[115]	0.2774181053638756
theta[116]	0.3605568873758387
theta[117]	0.20476954409968431
theta[118]	0.2814585582111807
theta[119]	0.22719222466933883
theta[120]	0.252017786253533
theta[121]	0.4275912073972879
theta[122]	0.27323674551931204
theta[123]	0.28159866963099467
theta[124]	0.21058898766127832
theta[125]	0.19113658680123785
theta[126]	0.6423959547025547
theta[127]	0.2608093242196456
theta[128]	0.3971858202488681
theta[129]	0.24955715930985933
theta[130]	0.6104670204655307
theta[131]	0.21479264395490466
theta[132]	0.2523416342093738
theta[133]	0.21223683185402098
theta[134]	0.6670178032271536
theta[135]	0.21450360538684365
theta[136]	0.38327019580109106
theta[137]	0.2680917417253209
theta[138]	0.22469659393106775
theta[139]	0.16504974796252714
theta[140]	0.1843061715982195
theta[141]	0.21975751007167899
theta[142]	0.6411110888965069
theta[143]	0.16474865889119028
theta[144]	0.24543423006042728
theta[145]	0.21380894173647952
theta[146]	0.1928057909927259
theta[147]	0.40347958724028143
theta[148]	0.3730614999096175
theta[149]	0.41523421633842317
theta[150]	0.22153154269735395
theta[151]	0.28619074256757054
theta[152]	0.18187104635477785
theta[153]	0.18125323120406203
theta[154]	0.28202610856017946
theta[155]	0.1726977224226819
theta[156]	0.23301719408924243
theta[157]	0.2060933327228804
theta[158]	0.7041778125259107
theta[159]	0.3006681188787398
theta[160]	0.6982450235729443
theta[161]	0.172286870957375
theta[162]	0.23208112202968734
theta[163]	0.15722100719280485
theta[164]	0.28265312068188225
theta[165]	0.18319807426834497
theta[166]	0.6117535774675412
theta[167]	0.1528412873230326
theta[168]	0.27950270498344093
theta[169]	0.1621971136612119
theta[170]	0.1961005429003127
theta[171]	0.18055514966680938
theta[172]	0.1848365858200739
theta[173]	0.2648638002187207
theta[174]	0.1837409892281045
theta[175]	0.2901645441182048
theta[176]	0.20586738223794818
theta[177]	0.8874492392173847
theta[178]	0.29262895856033305
theta[179]	0.32961236447497977
theta[180]	0.9225639574305406
theta[181]	0.22796966430963805
theta[182]	0.21941649073694858
theta[183]	0.1871967966098494
theta[184]	0.1606809976717921
theta[185]	0.2227601248889366
theta[186]	0.19453749184371222
theta[187]	0.14973254529186752
theta[188]	0.4443141069222787
theta[189]	0.22224018321698907
theta[190]	0.27917337407796644
theta[191]	0.4909055743319518
theta[192]	0.20830033393438507
theta[193]	0.8395181049049671
theta[194]	0.3410541555256955
theta[195]	0.451063436706972
theta[196]	0.29585658460979597
theta[197]	0.8663617584352402
theta[198]	0.9182719865200775
theta[199]	0.18731204548549765
theta[200]	0.6981001211000463
theta[201]	0.18122221378233905
theta[202]	0.6297354071824247
theta[203]	0.15247373791326754
theta[204]	0.28468821680843664
theta[205]	0.3026409605126188
theta[206]	0.13473511948376063
theta[207]	0.652355590068666
theta[208]	0.24495481737129746
theta[209]	0.34764377897154913
theta[210]	0.21723995170328897
theta[211]	0.29612130995824354
theta[212]	0.32327790433156645
theta[213]	0.4116749149493708
theta[214]	0.2906577593882126
theta[215]	0.36178122481349967
theta[216]	0.20748182294210962
theta[217]	0.4744562914256213
theta[218]	0.3295929374608956
theta[219]	0.2772632734336273
theta[220]	0.7641409516975133
theta[221]	0.48428390491838985
theta[222]	0.803449908828796
theta[223]	0.6167446732667169
theta[224]	0.29793677285287123
theta[225]	0.8100726271655642
theta[226]	0.15136487078599004
theta[227]	0.19095337566290868
theta[228]	0.165054833991413
theta[229]	0.524085867069818
theta[230]	0.7710050707858428
theta[231]	0.1728922176844193
theta[232]	0.21578994475512012
theta[233]	0.39009731115330315
theta[234]	0.16924548162423142
theta[235]	0.3146937822268147
theta[236]	0.1560138580085137
theta[237]	0.14546859332804074
theta[238]	0.3504441293761012
theta[239]	0.19063852585373894
theta[240]	0.3350756658810595
theta[241]	0.2168789810934922
theta[242]	0.1476731674925065
theta[243]	0.7520912941589549
theta[244]	0.7124194156103297
theta[245]	0.2508590371510982
theta[246]	0.34489933781310267
theta[247]	0.19201140815038453
theta[248]	0.15910802428007892
theta[249]	0.396492942505188
theta[250]	0.1934539862855025
theta[251]	0.18698072409150138
theta[252]	0.4483817876491777
theta[253]	0.4160510933322191
theta[254]	0.7148852183627822
theta[255]	0.22032644435999232
theta[256]	0.28368827190540097
theta[257]	0.2346017875230199
theta[258]	0.21952010467714508
theta[259]	0.962901814149927
theta[260]	0.5979205162564888
theta[261]	0.2989323270170366
theta[262]	0.5881136495351655
theta[263]	0.20506021923305778
theta[264]	0.6443527749400411
theta[265]	0.5645181732424753
theta[266]	0.16085359375976574
theta[267]	0.5108464575964442
theta[268]	0.2057079833072791
theta[269]	0.20662411034549408
theta[270]	0.501591218234724
theta[271]	0.7902190675487051
theta[272]	0.7781797815568396
theta[273]	0.1599385784877853
theta[274]	0.2711301193817315
theta[275]	0.44147108339531826
theta[276]	0.19585082241832272
theta[277]	0.9239248798711749
theta[278]	0.2236843853259963
theta[279]	0.20482834198452463
theta[280]	0.2998256082814482
theta[281]	0.3591246071924487
theta[282]	0.197538505523382
theta[283]	0.2227894155640672
theta[284]	0.37079484171238597
theta[285]	0.21051105032613973
theta[286]	0.31887843086527184
theta[287]	0.15059846499742846
theta[288]	0.3558935368620967
theta[289]	0.14942694679078838
theta[290]	0.17295676675043026
theta[291]	0.7359539166954195
theta[292]	0.3518570421527293
theta[293]	0.9582860952020946
theta[294]	0.49661964528046004
theta[295]	0.34213801868409854
theta[296]	0.4516361391632355
theta[297]	0.26248557557559216
theta[298]	0.5058476933304044
theta[299]	0.1840672945220039
theta[300]	0.25670334333069533
theta[301]	0.4288380112177348
theta[302]	0.28221527111373573
theta[303]	0.27964036365776757
theta[304]	0.19119488866484238
theta[305]	0.215884704966806
theta[306]	0.2060933327228804
theta[307]	0.6304996207147321
theta[308]	0.6158712561629853
theta[309]	0.2981818594210306
theta[310]	0.21064667504353063
theta[311]	0.31786538592818453
theta[312]	0.8484069005030331
theta[313]	0.45418119819531705
theta[314]	0.6939059582564792
theta[315]	0.2864386069527008
theta[316]	0.5032624057622272
theta[317]	0.13665453062660401
theta[318]	0.20845573787245777
theta[319]	0.3692809445523733
theta[320]	0.5450525146529751
theta[321]	0.8152572114281544
theta[322]	0.17222460928666636
theta[323]	0.21327347499074975
theta[324]	0.1600233015614301
theta[325]	0.2104658563126599
theta[326]	0.27594515747109094
theta[327]	0.14333452850974246
theta[328]	0.29519942175592084
theta[329]	0.21184669231600026
theta[330]	0.21184825808487986
theta[331]	0.6747584639182559
theta[332]	0.20314726685178278
theta[333]	0.14542244326693574
theta[334]	0.21303519233302862
