# Supplementary material for: Efficient EM Estimation for the Pogit Model via Polya-Gamma Augmentation
Source: Entropy (Basel). 2026 Feb 11;28(2):207. doi: 10.3390/e28020207 (PMC12939104; doi:10.3390/e28020207)
Supplement: Supplementary file 1 [file entropy-28-00207-s001.zip › Supplementary_File_S3/Replicating_code_for_the_real_application/data/outputs_empogit2/Report2.xlsx]

## Sheet: bhat_train
term	estimate	std_error	statistic	p_value	conf_low	conf_high
beta1[1]	-2.38959	1.55089	-1.54079	0.123369	-5.42928	0.650099
beta1[2]	-0.14273	0.0625247	-2.28278	0.0224432	-0.265277	-0.0201841
beta1[3]	0.305435	0.0975677	3.13049	0.00174515	0.114206	0.496664
beta1[4]	0.209616	0.0672639	3.11632	0.00183126	0.0777808	0.341451
beta2[1]	1.0785	1.41286	0.763346	0.445257	-1.69065	3.84764
beta2[2]	-0.122308	0.157651	-0.775815	0.437858	-0.431298	0.186682
beta2[3]	-0.136121	0.115266	-1.18094	0.237628	-0.362038	0.089795
beta2[4]	0.0877855	0.496205	0.176914	0.859576	-0.884757	1.06033
beta2[5]	0.0243172	0.258769	0.0939724	0.925131	-0.482861	0.531496
beta2[6]	-0.857586	0.384031	-2.23312	0.0255412	-1.61027	-0.104899
beta2[7]	0.396414	0.154774	2.56124	0.0104299	0.093062	0.699766
beta2[8]	0.235882	0.168017	1.40392	0.160344	-0.0934256	0.56519
beta2[9]	0.432364	0.153251	2.82129	0.00478314	0.131998	0.732729
beta2[10]	0.318372	0.168422	1.89032	0.0587153	-0.0117298	0.648474
beta2[11]	0.0679889	0.213106	0.319038	0.749698	-0.349691	0.485669
beta2[12]	0.170176	0.430754	0.395065	0.692795	-0.674086	1.01444
beta2[13]	0.0316304	0.111248	0.284323	0.776163	-0.186412	0.249672
beta2[14]	0.614523	0.133027	4.61955	3.84578e-06	0.353796	0.875251
beta2[15]	0.277335	0.181314	1.52959	0.126119	-0.0780337	0.632705

## Sheet: theta_train
term	estimate	conf_low	conf_high
theta[1]	0.0652059	0.0556799	0.0747319
theta[2]	0.0791773	0.068842	0.0895126
theta[3]	0.177388	0.14682	0.207956
theta[4]	0.0684729	0.0569241	0.0800218
theta[5]	0.0700489	0.0613277	0.0787701
theta[6]	0.0701315	0.057725	0.0825379
theta[7]	0.0838982	0.0704837	0.0973127
theta[8]	0.0671496	0.0588918	0.0754073
theta[9]	0.0461558	0.0344015	0.0579101
theta[10]	0.0642369	0.0535832	0.0748907
theta[11]	0.0995581	0.088124	0.110992
theta[12]	0.0514976	0.0419545	0.0610408
theta[13]	0.0741215	0.0642773	0.0839658
theta[14]	0.0679349	0.0568092	0.0790606
theta[15]	0.0500314	0.0397934	0.0602694
theta[16]	0.0523896	0.043217	0.0615622
theta[17]	0.176823	0.153221	0.200426
theta[18]	0.0718921	0.0633849	0.0803994
theta[19]	0.0826705	0.065503	0.099838
theta[20]	0.057193	0.0395335	0.0748526
theta[21]	0.0660872	0.0560902	0.0760841
theta[22]	0.0590822	0.0512074	0.066957
theta[23]	0.0807736	0.0696749	0.0918723
theta[24]	0.101418	0.0862527	0.116584
theta[25]	0.0491639	0.03814	0.0601878
theta[26]	0.0726733	0.0640917	0.0812549
theta[27]	0.0430295	0.029804	0.0562549
theta[28]	0.0984427	0.0876909	0.109194
theta[29]	0.101022	0.0872058	0.114838
theta[30]	0.0849507	0.0710001	0.0989012
theta[31]	0.0671405	0.0562219	0.0780591
theta[32]	0.054151	0.0454331	0.0628688
theta[33]	0.0668253	0.0563409	0.0773097
theta[34]	0.122621	0.107593	0.137649
theta[35]	0.0632926	0.0544212	0.072164
theta[36]	0.0662084	0.0561955	0.0762213
theta[37]	0.0636085	0.0546876	0.0725294
theta[38]	0.0802853	0.0722346	0.088336
theta[39]	0.0749783	0.0664107	0.0835459
theta[40]	0.0746229	0.064	0.0852458
theta[41]	0.114327	0.099412	0.129241
theta[42]	0.0991205	0.0878771	0.110364
theta[43]	0.0859657	0.0722716	0.0996597
theta[44]	0.0661654	0.055847	0.0764838
theta[45]	0.0898152	0.0740355	0.105595
theta[46]	0.276738	0.218269	0.335207
theta[47]	0.0607432	0.0515881	0.0698983
theta[48]	0.201087	0.160036	0.242138
theta[49]	0.105557	0.0901344	0.120979
theta[50]	0.048717	0.0380544	0.0593796
theta[51]	0.0616052	0.0533494	0.069861
theta[52]	0.0651728	0.0559567	0.0743888
theta[53]	0.166998	0.145193	0.188803
theta[54]	0.0688679	0.0567317	0.0810041
theta[55]	0.0627251	0.054804	0.0706461
theta[56]	0.0502985	0.0403814	0.0602156
theta[57]	0.200148	0.156028	0.244267
theta[58]	0.0769132	0.0634238	0.0904025
theta[59]	0.164149	0.143594	0.184704
theta[60]	0.0599091	0.0519982	0.06782
theta[61]	0.0915667	0.08222	0.100913
theta[62]	0.0849859	0.0709894	0.0989824
theta[63]	0.0605513	0.0524889	0.0686138
theta[64]	0.0594996	0.0515501	0.0674491
theta[65]	0.0709042	0.062279	0.0795293
theta[66]	0.0464983	0.0348457	0.058151
theta[67]	0.0925829	0.079263	0.105903
theta[68]	0.0574345	0.0427183	0.0721506
theta[69]	0.0704724	0.0581794	0.0827654
theta[70]	0.22098	0.186667	0.255294
theta[71]	0.0907326	0.0803858	0.101079
theta[72]	0.0944257	0.0825808	0.106271
theta[73]	0.0631821	0.0515866	0.0747775
theta[74]	0.0590724	0.0511922	0.0669527
theta[75]	0.0596105	0.0500512	0.0691698
theta[76]	0.0583798	0.0505352	0.0662244
theta[77]	0.0619786	0.0535567	0.0704006
theta[78]	0.0444686	0.0317565	0.0571808
theta[79]	0.0684948	0.0593381	0.0776515
theta[80]	0.0647623	0.0551655	0.074359
theta[81]	0.0556354	0.0473616	0.0639092
theta[82]	0.0716113	0.0586596	0.0845629
theta[83]	0.202841	0.161616	0.244067
theta[84]	0.100851	0.0871521	0.11455
theta[85]	0.0477182	0.0364593	0.0589771
theta[86]	0.155005	0.133622	0.176388
theta[87]	0.170596	0.147222	0.193969
theta[88]	0.139437	0.119996	0.158878
theta[89]	0.218103	0.173279	0.262926
theta[90]	0.120763	0.103455	0.13807
theta[91]	0.0689084	0.0569397	0.0808771
theta[92]	0.0870766	0.0761969	0.0979563
theta[93]	0.231651	0.173856	0.289446
theta[94]	0.0485159	0.0374346	0.0595971
theta[95]	0.0962823	0.0856119	0.106953
theta[96]	0.376837	0.303222	0.450451
theta[97]	0.108556	0.0919392	0.125173
theta[98]	0.0640352	0.0549585	0.073112
theta[99]	0.0670762	0.0557183	0.0784342
theta[100]	0.0614544	0.0532377	0.0696711
theta[101]	0.0577609	0.049859	0.0656628
theta[102]	0.0704369	0.0573246	0.0835491
theta[103]	0.0451223	0.0326263	0.0576183
theta[104]	0.052658	0.0436681	0.061648
theta[105]	0.0690018	0.0570851	0.0809186
theta[106]	0.0985878	0.0715375	0.125638
theta[107]	0.0679521	0.0564017	0.0795025
theta[108]	0.0666725	0.0569262	0.0764187
theta[109]	0.0415962	0.027731	0.0554615
theta[110]	0.064375	0.0549893	0.0737607
theta[111]	0.0663109	0.0559441	0.0766776
theta[112]	0.0813848	0.073263	0.0895066
theta[113]	0.232754	0.187001	0.278508
theta[114]	0.08004	0.0718471	0.0882328
theta[115]	0.0611553	0.0532832	0.0690274
theta[116]	0.0983925	0.0725566	0.124229
theta[117]	0.0631811	0.0520051	0.0743572
theta[118]	0.0691083	0.0567524	0.0814642
theta[119]	0.135446	0.120448	0.150445
theta[120]	0.059073	0.0512402	0.0669058
theta[121]	0.150252	0.125711	0.174793
theta[122]	0.0622801	0.0542915	0.0702687
theta[123]	0.0971173	0.0849345	0.1093
theta[124]	0.0507608	0.0365411	0.0649804
theta[125]	0.0773336	0.0687018	0.0859655
theta[126]	0.0971669	0.0861934	0.10814
theta[127]	0.0428577	0.0295252	0.0561903
theta[128]	0.07092	0.0579973	0.0838427
theta[129]	0.0533207	0.0444998	0.0621415
theta[130]	0.173467	0.149442	0.197492
theta[131]	0.143752	0.119002	0.168502
theta[132]	0.0584861	0.0506332	0.0663389
theta[133]	0.0675471	0.0574174	0.0776769
theta[134]	0.167312	0.143259	0.191365
theta[135]	0.0617515	0.0534928	0.0700103
theta[136]	0.414585	0.329414	0.499756
theta[137]	0.069918	0.0594741	0.080362
theta[138]	0.0837783	0.0708084	0.0967482
theta[139]	0.0628901	0.0540948	0.0716854
theta[140]	0.0797741	0.0685406	0.0910077
theta[141]	0.0647652	0.0556225	0.073908
theta[142]	0.049913	0.0398693	0.0599566
theta[143]	0.0693119	0.0571568	0.0814671
theta[144]	0.0513065	0.0393766	0.0632365
theta[145]	0.229285	0.17121	0.28736
theta[146]	0.0593713	0.0470407	0.0717019
theta[147]	0.0696765	0.0570423	0.0823107
theta[148]	0.0756583	0.0667411	0.0845755
theta[149]	0.148349	0.125877	0.17082
theta[150]	0.0727678	0.0494162	0.0961195
theta[151]	0.0538834	0.0452639	0.0625029
theta[152]	0.151784	0.113787	0.189781
theta[153]	0.174554	0.139216	0.209892
theta[154]	0.208265	0.168515	0.248015
theta[155]	0.0754861	0.0646673	0.0863048
theta[156]	0.0613201	0.053383	0.0692573
theta[157]	0.0486165	0.0377704	0.0594626
theta[158]	0.122335	0.087638	0.157032
theta[159]	0.0471037	0.0352813	0.0589261
theta[160]	0.100331	0.0836421	0.11702
theta[161]	0.108253	0.0982486	0.118258
theta[162]	0.0691078	0.057168	0.0810477
theta[163]	0.0697442	0.0569887	0.0824996
theta[164]	0.0646653	0.0551361	0.0741945
theta[165]	0.0684995	0.0593432	0.0776558
theta[166]	0.0732651	0.0648761	0.0816542
theta[167]	0.15297	0.130369	0.175572
theta[168]	0.0852862	0.0725356	0.0980367
theta[169]	0.0435237	0.0303471	0.0567003
theta[170]	0.122855	0.108352	0.137358
theta[171]	0.0968115	0.0843601	0.109263
theta[172]	0.0667227	0.0584385	0.0750068
theta[173]	0.0443982	0.0317855	0.0570108
theta[174]	0.0612788	0.0531052	0.0694524
theta[175]	0.0618571	0.053431	0.0702832
theta[176]	0.070767	0.0618767	0.0796573
theta[177]	0.0800281	0.070123	0.0899333
theta[178]	0.416066	0.330924	0.501208
theta[179]	0.0545109	0.046094	0.0629279
theta[180]	0.0758695	0.0635714	0.0881675
theta[181]	0.0589297	0.0446378	0.0732216
theta[182]	0.0728625	0.0633563	0.0823686
theta[183]	0.176467	0.151417	0.201517
theta[184]	0.0425233	0.0289518	0.0560949
theta[185]	0.069974	0.0574218	0.0825262
theta[186]	0.0836524	0.072209	0.0950957
theta[187]	0.0870442	0.0779161	0.0961722
theta[188]	0.19123	0.165676	0.216784
theta[189]	0.0623042	0.0540219	0.0705866
theta[190]	0.087402	0.0753594	0.0994446
theta[191]	0.0869123	0.0689303	0.104894
theta[192]	0.06556	0.0556244	0.0754957
theta[193]	0.0559218	0.0478439	0.0639997
theta[194]	0.0670478	0.0561477	0.0779478
theta[195]	0.0578878	0.0442734	0.0715022
theta[196]	0.106622	0.0921037	0.121141
theta[197]	0.274176	0.225895	0.322458
theta[198]	0.0490286	0.031446	0.0666112
theta[199]	0.0661165	0.0559382	0.0762949
theta[200]	0.0639576	0.0548192	0.073096
theta[201]	0.122729	0.103983	0.141474
theta[202]	0.0483285	0.0369449	0.059712
theta[203]	0.0831938	0.0704437	0.0959439
theta[204]	0.0785146	0.0685868	0.0884424
theta[205]	0.266629	0.213616	0.319642
theta[206]	0.0794704	0.0679591	0.0909816
theta[207]	0.0645262	0.0560707	0.0729817
theta[208]	0.108755	0.0935189	0.123991
theta[209]	0.0716459	0.0621293	0.0811626
theta[210]	0.0755423	0.066968	0.0841165
theta[211]	0.0598799	0.0502612	0.0694985
theta[212]	0.124691	0.107365	0.142017
theta[213]	0.106228	0.0735397	0.138916
theta[214]	0.039822	0.0251584	0.0544856
theta[215]	0.0841105	0.0689597	0.0992614
theta[216]	0.0700959	0.0574787	0.0827131
theta[217]	0.170958	0.134973	0.206943
theta[218]	0.0631533	0.0543118	0.0719949
theta[219]	0.0639072	0.055489	0.0723254
theta[220]	0.0798679	0.0718128	0.087923
theta[221]	0.124237	0.101513	0.146961
theta[222]	0.104293	0.0938486	0.114738
theta[223]	0.0703	0.0571958	0.0834042
theta[224]	0.0659191	0.0562813	0.075557
theta[225]	0.0761675	0.0604638	0.0918712
theta[226]	0.280559	0.227417	0.333701
theta[227]	0.0834396	0.0708703	0.0960089
theta[228]	0.140193	0.124722	0.155664
theta[229]	0.101791	0.0867786	0.116804
theta[230]	0.214542	0.170814	0.258269
theta[231]	0.076331	0.0670502	0.0856119
theta[232]	0.0552122	0.0430606	0.0673637
theta[233]	0.0704635	0.0528883	0.0880386
theta[234]	0.0635532	0.0550662	0.0720402
theta[235]	0.0725024	0.0640225	0.0809823
theta[236]	0.0464447	0.0345349	0.0583545
theta[237]	0.0591648	0.0513043	0.0670253
theta[238]	0.15336	0.114813	0.191907
theta[239]	0.0708691	0.0622503	0.079488
theta[240]	0.0665102	0.0567661	0.0762542
theta[241]	0.0638731	0.0546337	0.0731125
theta[242]	0.0823746	0.0677938	0.0969554
theta[243]	0.0980719	0.0859807	0.110163
theta[244]	0.0804214	0.0718686	0.0889741
theta[245]	0.054959	0.0422112	0.0677069
theta[246]	0.0486824	0.0380349	0.0593299
theta[247]	0.0930718	0.0799075	0.106236
theta[248]	0.0788996	0.064592	0.0932072
theta[249]	0.287822	0.233665	0.341979
theta[250]	0.0450194	0.0325921	0.0574468
theta[251]	0.303408	0.249037	0.357779
theta[252]	0.0500248	0.0399399	0.0601097
theta[253]	0.113216	0.10061	0.125822
theta[254]	0.050754	0.0409785	0.0605294
theta[255]	0.0763301	0.0617934	0.0908667
theta[256]	0.297904	0.245073	0.350734
theta[257]	0.0741119	0.0657417	0.0824822
theta[258]	0.0647226	0.055418	0.0740271
theta[259]	0.124689	0.106435	0.142942
theta[260]	0.0972685	0.0828165	0.111721
theta[261]	0.0834117	0.0749736	0.0918497
theta[262]	0.0918904	0.0824691	0.101312
theta[263]	0.0696409	0.0606656	0.0786162
theta[264]	0.0731009	0.0623145	0.0838873
theta[265]	0.142026	0.118848	0.165205
theta[266]	0.0607253	0.0526966	0.068754
theta[267]	0.113507	0.0805059	0.146508
theta[268]	0.0808025	0.0699366	0.0916683
theta[269]	0.0833737	0.0703869	0.0963605
theta[270]	0.0646856	0.055368	0.0740032
theta[271]	0.0776767	0.0667416	0.0886117
theta[272]	0.0566086	0.0485532	0.0646641
theta[273]	0.172847	0.138725	0.20697
theta[274]	0.0432329	0.0300839	0.0563819
theta[275]	0.0785571	0.0652937	0.0918205
theta[276]	0.0641708	0.0548985	0.073443
theta[277]	0.0621814	0.0536948	0.0706681
theta[278]	0.244403	0.199311	0.289496
theta[279]	0.0926987	0.0815443	0.103853
theta[280]	0.0596105	0.0500512	0.0691698
theta[281]	0.0517496	0.0421386	0.0613605
theta[282]	0.172831	0.148706	0.196956
theta[283]	0.209468	0.167134	0.251802
theta[284]	0.0629739	0.0544431	0.0715047
theta[285]	0.131648	0.0935321	0.169763
theta[286]	0.0668461	0.0504331	0.083259
theta[287]	0.076364	0.0671155	0.0856126
theta[288]	0.0694657	0.0572845	0.0816469
theta[289]	0.093222	0.0822231	0.104221
theta[290]	0.0630664	0.0544807	0.0716521
theta[291]	0.0937941	0.0769242	0.110664
theta[292]	0.13879	0.120337	0.157242
theta[293]	0.146287	0.130447	0.162127
theta[294]	0.0501218	0.0401138	0.0601298
theta[295]	0.0728203	0.0643251	0.0813155
theta[296]	0.0681841	0.0587779	0.0775903
theta[297]	0.0585183	0.0506627	0.0663739
theta[298]	0.120395	0.106578	0.134212
theta[299]	0.138311	0.120116	0.156506
theta[300]	0.0686891	0.0596252	0.077753
theta[301]	0.0875345	0.0731838	0.101885
theta[302]	0.0877769	0.078023	0.0975308
theta[303]	0.335849	0.272032	0.399665
theta[304]	0.0674464	0.0579652	0.0769276
theta[305]	0.0639304	0.0530827	0.0747781
theta[306]	0.0820049	0.0727692	0.0912405
theta[307]	0.0767865	0.0623314	0.0912415
theta[308]	0.0735424	0.0651693	0.0819155
theta[309]	0.120267	0.108178	0.132356
theta[310]	0.113082	0.101342	0.124821
theta[311]	0.072682	0.0599482	0.0854158
theta[312]	0.0433987	0.029739	0.0570584
theta[313]	0.0524179	0.0433247	0.0615112
theta[314]	0.0667966	0.0585035	0.0750897
theta[315]	0.11036	0.0936806	0.12704
theta[316]	0.200296	0.163282	0.23731
theta[317]	0.126123	0.110018	0.142228
theta[318]	0.0694749	0.060256	0.0786939
theta[319]	0.0636134	0.0545649	0.0726618
theta[320]	0.0577507	0.0498846	0.0656169
theta[321]	0.0597831	0.0518373	0.0677289
theta[322]	0.136157	0.1186	0.153714
theta[323]	0.0991263	0.084572	0.113681
theta[324]	0.0461134	0.0337529	0.0584739
theta[325]	0.0928327	0.0824935	0.103172
theta[326]	0.239851	0.180366	0.299337
theta[327]	0.0517943	0.0424659	0.0611226
theta[328]	0.0583124	0.0504614	0.0661634
theta[329]	0.076991	0.0678749	0.086107
theta[330]	0.0662236	0.0559048	0.0765424
theta[331]	0.0665791	0.0583645	0.0747937
theta[332]	0.0536523	0.0447269	0.0625777
theta[333]	0.0980921	0.0834477	0.112736
theta[334]	0.100913	0.0885024	0.113323
theta[335]	0.0750716	0.0666605	0.0834828
theta[336]	0.284852	0.225977	0.343726
theta[337]	0.0991206	0.0854869	0.112754
theta[338]	0.170397	0.147007	0.193786
theta[339]	0.108987	0.0937267	0.124247
theta[340]	0.0843208	0.0716388	0.0970028
theta[341]	0.133287	0.0983554	0.168219
theta[342]	0.0802153	0.0707198	0.0897107
theta[343]	0.243876	0.197446	0.290307
theta[344]	0.0985878	0.0715375	0.125638
theta[345]	0.0891543	0.0782419	0.100067
theta[346]	0.0694518	0.0574404	0.0814631
theta[347]	0.0685824	0.0567377	0.0804272
theta[348]	0.0590763	0.0453952	0.0727574
theta[349]	0.0682288	0.05676	0.0796976
theta[350]	0.0595945	0.0516685	0.0675204
theta[351]	0.0672356	0.0565817	0.0778895
theta[352]	0.217321	0.173146	0.261496
theta[353]	0.079115	0.0690342	0.0891957
theta[354]	0.102453	0.0872349	0.117671
theta[355]	0.0805691	0.0690803	0.0920578
theta[356]	0.111158	0.0956287	0.126688
theta[357]	0.0840095	0.0710237	0.0969953
theta[358]	0.104712	0.0911287	0.118296
theta[359]	0.0487815	0.038202	0.059361
theta[360]	0.114589	0.0995002	0.129678
theta[361]	0.0677805	0.0566418	0.0789192
theta[362]	0.0547909	0.0464689	0.0631129
theta[363]	0.0694607	0.0571152	0.0818062
theta[364]	0.0842784	0.0689994	0.0995574
theta[365]	0.0686704	0.0568961	0.0804447
theta[366]	0.053886	0.0442424	0.0635296
theta[367]	0.186476	0.144745	0.228207
theta[368]	0.0862246	0.0728405	0.0996086
theta[369]	0.0985026	0.0851455	0.11186
theta[370]	0.0638796	0.0513013	0.076458
theta[371]	0.218945	0.175786	0.262104
theta[372]	0.0612187	0.053043	0.0693943
theta[373]	0.061753	0.0500839	0.0734221
theta[374]	0.143775	0.119346	0.168203
theta[375]	0.0565389	0.0484706	0.0646072
theta[376]	0.0517882	0.0421433	0.061433
theta[377]	0.0644844	0.0549802	0.0739886
theta[378]	0.0921248	0.0809607	0.103289
theta[379]	0.287108	0.23308	0.341136
theta[380]	0.106137	0.0905541	0.121719
theta[381]	0.0869034	0.0782553	0.0955515
theta[382]	0.0614668	0.0494068	0.0735268
theta[383]	0.0912264	0.0797968	0.102656
theta[384]	0.0698892	0.0575152	0.0822632
theta[385]	0.163281	0.139484	0.187079
theta[386]	0.0473826	0.0340123	0.0607529
theta[387]	0.0730613	0.0620232	0.0840995
theta[388]	0.0581732	0.0406576	0.0756888
theta[389]	0.119473	0.102225	0.136721
theta[390]	0.112771	0.0973764	0.128165
theta[391]	0.0673917	0.0578918	0.0768915
theta[392]	0.0606401	0.0484974	0.0727827
theta[393]	0.0618978	0.0535411	0.0702545
theta[394]	0.0608299	0.0528199	0.0688398
theta[395]	0.0681731	0.0565256	0.0798207
theta[396]	0.045626	0.0332447	0.0580073
theta[397]	0.0622213	0.0508381	0.0736046
theta[398]	0.207311	0.162073	0.252549
theta[399]	0.0838006	0.0716989	0.0959023
theta[400]	0.159979	0.132281	0.187677
theta[401]	0.0689517	0.0567552	0.0811481
theta[402]	0.124558	0.110151	0.138965
theta[403]	0.0950456	0.0771208	0.11297
theta[404]	0.0782254	0.0688439	0.0876069
theta[405]	0.0706275	0.0606861	0.0805688
theta[406]	0.0529411	0.0440503	0.0618319
theta[407]	0.0838651	0.0707748	0.0969555
theta[408]	0.0531287	0.0443366	0.0619208
theta[409]	0.0611198	0.0531321	0.0691076
theta[410]	0.0693624	0.0601056	0.0786192
theta[411]	0.109255	0.0916107	0.126898
theta[412]	0.0564104	0.0483873	0.0644335
theta[413]	0.0666582	0.0583797	0.0749367
theta[414]	0.0609672	0.0518858	0.0700486
theta[415]	0.0683325	0.0566617	0.0800034
theta[416]	0.0640559	0.0548822	0.0732296
theta[417]	0.272163	0.224564	0.319762
theta[418]	0.0769011	0.0649289	0.0888733
theta[419]	0.0512898	0.0415886	0.060991
theta[420]	0.0507671	0.0402164	0.0613178
theta[421]	0.0754888	0.0668814	0.0840963
theta[422]	0.084347	0.0706683	0.0980257
theta[423]	0.0648696	0.0551336	0.0746055
theta[424]	0.0720325	0.0622422	0.0818229
theta[425]	0.0852748	0.0720618	0.0984877
theta[426]	0.0618876	0.053514	0.0702613
theta[427]	0.0898757	0.0789277	0.100824
theta[428]	0.102325	0.0881962	0.116454
theta[429]	0.185626	0.143661	0.22759
theta[430]	0.137333	0.114377	0.160289
theta[431]	0.0932453	0.0805791	0.105911
theta[432]	0.101336	0.0868566	0.115816
theta[433]	0.158962	0.138896	0.179027
theta[434]	0.059587	0.0495152	0.0696588
theta[435]	0.262027	0.214957	0.309098
theta[436]	0.0666516	0.0562336	0.0770697
theta[437]	0.0992927	0.0796768	0.118909
theta[438]	0.138835	0.120285	0.157384
theta[439]	0.0645525	0.0561011	0.073004
theta[440]	0.0663971	0.0559019	0.0768922
theta[441]	0.0850435	0.0702942	0.0997928
theta[442]	0.0848848	0.0742289	0.0955407
theta[443]	0.158091	0.137353	0.178828
theta[444]	0.0517102	0.0422525	0.061168
theta[445]	0.0682671	0.0567252	0.0798089
theta[446]	0.100198	0.0878278	0.112567
theta[447]	0.0702606	0.057497	0.0830243
theta[448]	0.0422125	0.0284721	0.0559529
theta[449]	0.0603635	0.0524521	0.0682749
theta[450]	0.0712675	0.0578994	0.0846357
theta[451]	0.0399391	0.0253247	0.0545536
theta[452]	0.130013	0.10523	0.154796
theta[453]	0.0942492	0.0827856	0.105713
theta[454]	0.107686	0.0933338	0.122038
theta[455]	0.0830538	0.0708193	0.0952884
theta[456]	0.158924	0.139539	0.17831
theta[457]	0.124455	0.10685	0.142061
theta[458]	0.103773	0.0709953	0.136551
theta[459]	0.155301	0.128764	0.181837
theta[460]	0.0691922	0.0602564	0.0781279
theta[461]	0.0668803	0.0567375	0.077023
theta[462]	0.0835905	0.0720488	0.0951321
theta[463]	0.226774	0.189873	0.263674
theta[464]	0.10415	0.0887433	0.119558
theta[465]	0.106242	0.0939661	0.118518
theta[466]	0.0989659	0.0821619	0.11577
theta[467]	0.0619232	0.0499229	0.0739235
theta[468]	0.0756046	0.0670202	0.0841889
theta[469]	0.0919998	0.0799293	0.10407
theta[470]	0.0694176	0.0571817	0.0816535
theta[471]	0.13871	0.103523	0.173896
theta[472]	0.0833241	0.0715071	0.0951411
theta[473]	0.0743537	0.0657848	0.0829226
theta[474]	0.0436071	0.0304983	0.056716
theta[475]	0.190344	0.154921	0.225768
theta[476]	0.0741357	0.0656614	0.08261
theta[477]	0.211784	0.168896	0.254673
theta[478]	0.0641697	0.0537339	0.0746055
theta[479]	0.0647612	0.0559775	0.0735449
theta[480]	0.0805504	0.070742	0.0903589
theta[481]	0.092466	0.082467	0.102465
theta[482]	0.0486607	0.0378903	0.0594311
theta[483]	0.164664	0.141325	0.188004
theta[484]	0.066712	0.057469	0.0759551
theta[485]	0.0696593	0.0568488	0.0824698
theta[486]	0.0613058	0.0531125	0.0694992
theta[487]	0.0891283	0.0738279	0.104429
theta[488]	0.0844581	0.0706803	0.098236
theta[489]	0.142977	0.107221	0.178733
theta[490]	0.0616811	0.0534924	0.0698698
theta[491]	0.105313	0.0898662	0.12076
theta[492]	0.0661382	0.0560207	0.0762556
theta[493]	0.0553438	0.0470831	0.0636046
theta[494]	0.0632358	0.0525128	0.0739587
theta[495]	0.117707	0.100307	0.135108
theta[496]	0.0623548	0.053961	0.0707485
theta[497]	0.0451355	0.0328206	0.0574505
theta[498]	0.0840902	0.0709832	0.0971971
theta[499]	0.0429936	0.0297519	0.0562354
theta[500]	0.198997	0.154729	0.243265
theta[501]	0.0689085	0.0569956	0.0808214
theta[502]	0.0655889	0.0563556	0.0748223
theta[503]	0.0991134	0.0860012	0.112226
theta[504]	0.0862847	0.077726	0.0948434
theta[505]	0.045838	0.0337629	0.0579131
theta[506]	0.0597284	0.0518283	0.0676285
theta[507]	0.0818085	0.0731819	0.0904351
theta[508]	0.0669499	0.0561524	0.0777473
theta[509]	0.121263	0.102035	0.140491
theta[510]	0.0693873	0.0572098	0.0815648
theta[511]	0.0614103	0.0533292	0.0694914
theta[512]	0.285643	0.210055	0.361231
theta[513]	0.0593203	0.0514686	0.0671719
theta[514]	0.0602695	0.0522452	0.0682938
theta[515]	0.0693499	0.0570025	0.0816972
theta[516]	0.0445427	0.0318648	0.0572206
theta[517]	0.0603697	0.0523494	0.0683901
theta[518]	0.0471904	0.0358863	0.0584944
theta[519]	0.0576327	0.0497456	0.0655198
theta[520]	0.0620661	0.0538305	0.0703017
theta[521]	0.070448	0.0571327	0.0837633
theta[522]	0.070447	0.0617763	0.0791177
theta[523]	0.0634557	0.0555101	0.0714014
theta[524]	0.0795657	0.0658753	0.0932562
theta[525]	0.0607901	0.0527987	0.0687815
theta[526]	0.0692545	0.0601472	0.0783618
theta[527]	0.145077	0.129699	0.160455
theta[528]	0.174618	0.130859	0.218378
theta[529]	0.0606858	0.0466613	0.0747103
theta[530]	0.141595	0.117739	0.165451
theta[531]	0.052937	0.0392133	0.0666607
theta[532]	0.121182	0.101728	0.140637
theta[533]	0.184805	0.153429	0.216181
theta[534]	0.0425125	0.0290533	0.0559718
theta[535]	0.064328	0.0550579	0.073598
theta[536]	0.269931	0.219627	0.320234
theta[537]	0.0769725	0.0678946	0.0860504
theta[538]	0.0583602	0.0505092	0.0662112
theta[539]	0.0608664	0.0530204	0.0687124
theta[540]	0.0501	0.0399436	0.0602565
theta[541]	0.0623918	0.0543363	0.0704473
theta[542]	0.109915	0.0779351	0.141895
theta[543]	0.0706448	0.0584541	0.0828355
theta[544]	0.0661231	0.0558383	0.0764079
theta[545]	0.0451887	0.0325429	0.0578344
theta[546]	0.0713011	0.0592203	0.0833818
theta[547]	0.111262	0.0945993	0.127924
theta[548]	0.120921	0.0977224	0.144119
theta[549]	0.0648538	0.0551602	0.0745474
theta[550]	0.0725361	0.0592406	0.0858315
theta[551]	0.0577273	0.0498481	0.0656065
theta[552]	0.0552678	0.0469002	0.0636353
theta[553]	0.0655709	0.055468	0.0756737
theta[554]	0.0620753	0.0537642	0.0703865
theta[555]	0.213461	0.170119	0.256803
theta[556]	0.0668031	0.0560578	0.0775483
theta[557]	0.0505801	0.0399434	0.0612168
theta[558]	0.0577834	0.0499176	0.0656492
theta[559]	0.17369	0.149609	0.197771
theta[560]	0.141464	0.116773	0.166154
theta[561]	0.0585239	0.0506799	0.0663678
theta[562]	0.0707686	0.0575957	0.0839414
theta[563]	0.0700218	0.0572715	0.0827721
theta[564]	0.0728037	0.0633014	0.0823059
theta[565]	0.110556	0.0959573	0.125155
theta[566]	0.0517063	0.0423164	0.0610962
theta[567]	0.0472721	0.036062	0.0584821
theta[568]	0.0596515	0.051773	0.0675301
theta[569]	0.0649555	0.0528147	0.0770964
theta[570]	0.0538459	0.0450072	0.0626846
theta[571]	0.0666675	0.0563906	0.0769445
theta[572]	0.0758374	0.0627096	0.0889651
theta[573]	0.0966887	0.0837058	0.109672
theta[574]	0.0597585	0.0517904	0.0677266
theta[575]	0.0679072	0.0566954	0.0791189
theta[576]	0.112843	0.0981477	0.127537
theta[577]	0.0691698	0.0566761	0.0816635
theta[578]	0.0564056	0.0484052	0.064406
theta[579]	0.118009	0.0878087	0.14821
theta[580]	0.0443357	0.0315029	0.0571685
theta[581]	0.0610676	0.0517199	0.0704153
theta[582]	0.0986426	0.0874978	0.109787
theta[583]	0.056153	0.0481288	0.0641772
theta[584]	0.141147	0.124703	0.15759
theta[585]	0.0989806	0.0795967	0.118364
theta[586]	0.0812388	0.0696762	0.0928013
theta[587]	0.0925518	0.0820569	0.103047
theta[588]	0.0867317	0.0727531	0.10071
theta[589]	0.0953102	0.0850584	0.105562
theta[590]	0.132204	0.117924	0.146485
theta[591]	0.0400892	0.0253221	0.0548563
theta[592]	0.107461	0.0910075	0.123914
theta[593]	0.0626872	0.0543889	0.0709856
theta[594]	0.0413343	0.0270876	0.0555809
theta[595]	0.0526406	0.0434742	0.0618069
theta[596]	0.0513371	0.0417143	0.0609599
theta[597]	0.117693	0.100882	0.134505
theta[598]	0.142948	0.116905	0.168991
theta[599]	0.0587695	0.0509194	0.0666197
theta[600]	0.0774678	0.0680475	0.086888
theta[601]	0.0752377	0.0616886	0.0887869
theta[602]	0.119561	0.10163	0.137492
theta[603]	0.0591379	0.0448712	0.0734047
theta[604]	0.0998958	0.0853467	0.114445
theta[605]	0.129283	0.111111	0.147454
theta[606]	0.0563548	0.0483309	0.0643787
theta[607]	0.0926199	0.0795629	0.105677
theta[608]	0.0477773	0.0366871	0.0588675
theta[609]	0.078305	0.0695389	0.0870711
theta[610]	0.0942765	0.0831539	0.105399
theta[611]	0.0669725	0.0561579	0.0777871
theta[612]	0.0502904	0.0402685	0.0603124
theta[613]	0.0536662	0.0450141	0.0623182
theta[614]	0.0842832	0.0722934	0.096273
theta[615]	0.0669283	0.0562638	0.0775929
theta[616]	0.142581	0.117357	0.167805
theta[617]	0.0696848	0.06086	0.0785097
theta[618]	0.0769922	0.0683134	0.0856709
theta[619]	0.0692948	0.0576579	0.0809316
theta[620]	0.0539544	0.0453906	0.0625181
theta[621]	0.0859853	0.0728256	0.099145
theta[622]	0.107387	0.0783638	0.13641
theta[623]	0.363697	0.286356	0.441038
theta[624]	0.0677315	0.0592738	0.0761891
theta[625]	0.0737157	0.065004	0.0824274
theta[626]	0.0671825	0.0563975	0.0779674
theta[627]	0.0818292	0.067696	0.0959623
theta[628]	0.0606522	0.0483909	0.0729135
theta[629]	0.107058	0.0915448	0.122571
theta[630]	0.142177	0.120373	0.163981
theta[631]	0.0656656	0.0573404	0.0739908
theta[632]	0.0779813	0.0687675	0.0871951
theta[633]	0.100173	0.0895233	0.110823
theta[634]	0.0832343	0.0709461	0.0955225
theta[635]	0.0718297	0.0584204	0.0852391
theta[636]	0.163921	0.140397	0.187445
theta[637]	0.0682275	0.0591438	0.0773113
theta[638]	0.0563472	0.0481051	0.0645893
theta[639]	0.0696541	0.0571767	0.0821316
theta[640]	0.179518	0.139637	0.219398
theta[641]	0.114156	0.0767634	0.151548
theta[642]	0.0511077	0.0414297	0.0607857
theta[643]	0.0683746	0.0567569	0.0799923
theta[644]	0.177411	0.138105	0.216718
theta[645]	0.0628917	0.0543777	0.0714057
theta[646]	0.0549364	0.0421777	0.0676951
theta[647]	0.26764	0.220364	0.314916
theta[648]	0.172678	0.11287	0.232486
theta[649]	0.107702	0.0913849	0.124019
theta[650]	0.112642	0.0964634	0.128821
theta[651]	0.0827829	0.0679331	0.0976327
theta[652]	0.120348	0.101725	0.13897
theta[653]	0.062259	0.0508873	0.0736306
theta[654]	0.273801	0.198733	0.348869
theta[655]	0.085307	0.0720351	0.0985789
theta[656]	0.0866941	0.0778008	0.0955874
theta[657]	0.0603291	0.052365	0.0682933
theta[658]	0.0653608	0.0533359	0.0773858
theta[659]	0.107783	0.0962947	0.119271
theta[660]	0.0639863	0.0548727	0.0730998
theta[661]	0.0598663	0.051983	0.0677497
theta[662]	0.0760272	0.0674104	0.084644
theta[663]	0.074447	0.0631023	0.0857918
theta[664]	0.0620739	0.0530511	0.0710967
theta[665]	0.100954	0.0889478	0.112961
theta[666]	0.189942	0.146147	0.233737
theta[667]	0.0498844	0.0396604	0.0601085
theta[668]	0.136856	0.118967	0.154745
theta[669]	0.0658725	0.0559946	0.0757505
theta[670]	0.153471	0.125867	0.181075
theta[671]	0.0758328	0.0670063	0.0846594
theta[672]	0.0563824	0.0483786	0.0643863
theta[673]	0.0720738	0.0618636	0.082284
theta[674]	0.100698	0.0860379	0.115357
theta[675]	0.0691196	0.0572534	0.0809858
theta[676]	0.146263	0.109839	0.182687
theta[677]	0.04798	0.0370494	0.0589105
theta[678]	0.0564478	0.0483954	0.0645001
theta[679]	0.0944786	0.0768763	0.112081
theta[680]	0.0613693	0.0532381	0.0695005
theta[681]	0.0592861	0.0514254	0.0671469
theta[682]	0.121576	0.102232	0.14092
theta[683]	0.133601	0.0945666	0.172635
theta[684]	0.0682052	0.0566653	0.0797451
theta[685]	0.0488381	0.0382973	0.0593789
theta[686]	0.155072	0.116475	0.193668
theta[687]	0.0845523	0.0715238	0.0975809
theta[688]	0.0775769	0.0652969	0.0898568
theta[689]	0.0609141	0.0528837	0.0689446
theta[690]	0.0843689	0.0716904	0.0970474
theta[691]	0.0798485	0.068984	0.0907129
theta[692]	0.0629301	0.0543221	0.071538
theta[693]	0.0636038	0.0548672	0.0723403
theta[694]	0.161099	0.12883	0.193368
theta[695]	0.0593398	0.0515027	0.0671769
theta[696]	0.0986499	0.0872479	0.110052
theta[697]	0.0973684	0.08446	0.110277
theta[698]	0.0789246	0.0694585	0.0883907
theta[699]	0.147224	0.13148	0.162969
theta[700]	0.240779	0.194527	0.287032
theta[701]	0.057185	0.0492512	0.0651188
theta[702]	0.0453461	0.0331871	0.0575051
theta[703]	0.152576	0.128384	0.176768
theta[704]	0.0841793	0.0758144	0.0925442
theta[705]	0.0643952	0.0539564	0.0748341
theta[706]	0.0431195	0.0297881	0.0564508
theta[707]	0.0716449	0.0630276	0.0802623
theta[708]	0.0753517	0.067164	0.0835393
theta[709]	0.0643753	0.0551437	0.073607
theta[710]	0.0518357	0.0420049	0.0616664
theta[711]	0.0828262	0.0705257	0.0951267
theta[712]	0.419455	0.334318	0.504591
theta[713]	0.0608931	0.0514846	0.0703016
theta[714]	0.106343	0.0946104	0.118076
theta[715]	0.068367	0.0565851	0.0801489
theta[716]	0.18379	0.142515	0.225064
theta[717]	0.115465	0.0874266	0.143504
theta[718]	0.0684117	0.0567745	0.0800488
theta[719]	0.0681731	0.0565256	0.0798207
theta[720]	0.0701128	0.0574361	0.0827896
theta[721]	0.0910056	0.0781969	0.103814
theta[722]	0.239065	0.197163	0.280966
theta[723]	0.118182	0.100029	0.136335
theta[724]	0.0640684	0.0551429	0.0729939
theta[725]	0.0633295	0.0547194	0.0719396
theta[726]	0.0649279	0.0552631	0.0745927
theta[727]	0.0567497	0.0487848	0.0647146
theta[728]	0.0656734	0.0562777	0.075069
theta[729]	0.0554172	0.0404165	0.0704179
theta[730]	0.0444951	0.0314664	0.0575237
theta[731]	0.0802973	0.0670838	0.0935107
theta[732]	0.0690132	0.0567952	0.0812312
theta[733]	0.099064	0.0854495	0.112678
theta[734]	0.0592801	0.048867	0.0696933
theta[735]	0.040274	0.0258021	0.0547459
theta[736]	0.164173	0.120728	0.207619
theta[737]	0.0572695	0.049351	0.065188
theta[738]	0.111996	0.0988136	0.125179
theta[739]	0.213484	0.180736	0.246232
theta[740]	0.102739	0.0885743	0.116903
theta[741]	0.0646651	0.0555938	0.0737363
theta[742]	0.134184	0.107394	0.160974
theta[743]	0.0809936	0.0587476	0.10324
theta[744]	0.0978728	0.0848647	0.110881
theta[745]	0.042478	0.0288684	0.0560876
theta[746]	0.0812143	0.0698043	0.0926243
theta[747]	0.134002	0.117547	0.150456
theta[748]	0.0995389	0.0844957	0.114582
theta[749]	0.0679196	0.0567423	0.0790968
theta[750]	0.0556771	0.0404104	0.0709439
theta[751]	0.25581	0.20615	0.30547
theta[752]	0.0625878	0.0539108	0.0712648
theta[753]	0.0463981	0.0346414	0.0581548
theta[754]	0.104749	0.0895784	0.119921
theta[755]	0.0960632	0.0758192	0.116307
theta[756]	0.0906516	0.0796564	0.101647
theta[757]	0.0628449	0.0541238	0.071566
theta[758]	0.077856	0.0679253	0.0877868
theta[759]	0.0682615	0.0564646	0.0800585
theta[760]	0.0647527	0.054541	0.0749643
theta[761]	0.266508	0.219788	0.313227
theta[762]	0.0776476	0.0694461	0.0858491
theta[763]	0.0753926	0.065228	0.0855572
theta[764]	0.0761145	0.0599199	0.0923092
theta[765]	0.0656186	0.0559272	0.0753101
theta[766]	0.0660589	0.050697	0.0814209
theta[767]	0.0908759	0.0812783	0.100474
theta[768]	0.059693	0.0501332	0.0692528
theta[769]	0.0597353	0.0519038	0.0675668
theta[770]	0.15445	0.129032	0.179868
theta[771]	0.0669445	0.0561804	0.0777085
theta[772]	0.081598	0.0699492	0.0932467
theta[773]	0.0789256	0.0648428	0.0930085
theta[774]	0.0970364	0.0852268	0.108846
theta[775]	0.0659397	0.055716	0.0761633
theta[776]	0.0723233	0.0552191	0.0894275
theta[777]	0.0973099	0.0840406	0.110579
theta[778]	0.0530154	0.0441306	0.0619003
theta[779]	0.0505088	0.0406587	0.0603589
theta[780]	0.0993233	0.0859755	0.112671
theta[781]	0.0897806	0.0772667	0.102294
theta[782]	0.0806558	0.0696742	0.0916375
theta[783]	0.0676937	0.0565399	0.0788474
theta[784]	0.15661	0.116792	0.196429
theta[785]	0.0622834	0.0538707	0.0706961
theta[786]	0.316877	0.242525	0.391229
theta[787]	0.0557519	0.0474649	0.0640389
theta[788]	0.0666808	0.0569621	0.0763995
theta[789]	0.0981444	0.0867837	0.109505
theta[790]	0.0587598	0.05091	0.0666096
theta[791]	0.0570309	0.0489841	0.0650778
theta[792]	0.100223	0.0879592	0.112488
theta[793]	0.0799614	0.0710942	0.0888286
theta[794]	0.0588466	0.0509768	0.0667165
theta[795]	0.154142	0.128997	0.179287
theta[796]	0.0764982	0.0678062	0.0851901
theta[797]	0.0631386	0.0545733	0.0717039
theta[798]	0.0768172	0.0674536	0.0861808
theta[799]	0.251524	0.203157	0.29989
theta[800]	0.0576465	0.049776	0.065517
theta[801]	0.0836053	0.0717279	0.0954827
theta[802]	0.040039	0.0254672	0.0546109
theta[803]	0.0812008	0.0694792	0.0929224
theta[804]	0.053884	0.0450774	0.0626906
theta[805]	0.102732	0.0928121	0.112651
theta[806]	0.069672	0.0573667	0.0819774
theta[807]	0.0706718	0.0618543	0.0794892
theta[808]	0.0827021	0.0706878	0.0947164
theta[809]	0.0540639	0.0455195	0.0626083
theta[810]	0.0459412	0.0337745	0.0581079
theta[811]	0.0680864	0.0592622	0.0769106
theta[812]	0.157244	0.117157	0.197331
theta[813]	0.0818596	0.0698561	0.0938632
theta[814]	0.0678419	0.0564203	0.0792636
theta[815]	0.058299	0.050429	0.066169
theta[816]	0.0932047	0.0766318	0.109778
theta[817]	0.0515183	0.0400307	0.063006
theta[818]	0.122632	0.104147	0.141118
theta[819]	0.0649011	0.0550793	0.074723
theta[820]	0.181127	0.140757	0.221497
theta[821]	0.0787275	0.0689092	0.0885458
theta[822]	0.121725	0.10286	0.140591
theta[823]	0.0910631	0.0804161	0.10171
theta[824]	0.0780771	0.0681714	0.0879828
theta[825]	0.0567545	0.0487694	0.0647397
theta[826]	0.0543332	0.0432619	0.0654045
theta[827]	0.0729343	0.0645015	0.081367
theta[828]	0.0745365	0.0659203	0.0831527
theta[829]	0.164293	0.120783	0.207803
theta[830]	0.153832	0.136284	0.17138
theta[831]	0.0695635	0.0606869	0.07844
theta[832]	0.0678846	0.0563901	0.0793791
theta[833]	0.181623	0.157859	0.205388
theta[834]	0.0557628	0.047642	0.0638837
theta[835]	0.0799191	0.0694222	0.0904159
theta[836]	0.0552381	0.0469083	0.0635679
theta[837]	0.174099	0.149957	0.198241
theta[838]	0.0548818	0.0465934	0.0631703
theta[839]	0.0799363	0.0697669	0.0901057
theta[840]	0.0567582	0.0427529	0.0707634
theta[841]	0.112564	0.0999151	0.125213
theta[842]	0.0513514	0.0374155	0.0652874
theta[843]	0.0947592	0.0820699	0.107448
theta[844]	0.0831261	0.0709469	0.0953052
theta[845]	0.21619	0.183309	0.249072
theta[846]	0.117261	0.105659	0.128862
theta[847]	0.0572363	0.0493392	0.0651333
theta[848]	0.0685728	0.0594834	0.0776623
theta[849]	0.149261	0.12622	0.172303
theta[850]	0.0445092	0.0318747	0.0571438
theta[851]	0.0459266	0.0339213	0.0579318
theta[852]	0.0620745	0.0536204	0.0705285
theta[853]	0.0786504	0.0628401	0.0944607
theta[854]	0.0946638	0.0732025	0.116125
theta[855]	0.0601869	0.0523379	0.068036
theta[856]	0.0823245	0.0584631	0.106186
theta[857]	0.0443539	0.0316769	0.0570309
theta[858]	0.0707377	0.0596692	0.0818062
theta[859]	0.0696002	0.0608028	0.0783976
theta[860]	0.112636	0.0930971	0.132174
theta[861]	0.0424877	0.0290464	0.055929
theta[862]	0.0887028	0.0737891	0.103617
theta[863]	0.0745865	0.0642583	0.0849148
theta[864]	0.0618786	0.0484366	0.0753205
theta[865]	0.126086	0.108389	0.143783
theta[866]	0.0677701	0.0562246	0.0793156
theta[867]	0.372349	0.299088	0.44561
theta[868]	0.0594665	0.0516284	0.0673047
theta[869]	0.0803801	0.0622582	0.098502
theta[870]	0.114545	0.0993832	0.129706
theta[871]	0.0557973	0.0476207	0.0639739
theta[872]	0.0810657	0.0701787	0.0919526
theta[873]	0.0624769	0.0539807	0.0709731
theta[874]	0.12454	0.106509	0.142572
theta[875]	0.0644308	0.0540333	0.0748283
theta[876]	0.0791132	0.0687715	0.0894549
theta[877]	0.0688913	0.0602471	0.0775355
theta[878]	0.0841281	0.0710971	0.0971592
theta[879]	0.0834351	0.073054	0.0938162
theta[880]	0.0753662	0.0664103	0.0843221
theta[881]	0.105064	0.0943867	0.115741
theta[882]	0.0540214	0.0453918	0.0626509
theta[883]	0.049067	0.0385916	0.0595424
theta[884]	0.0679815	0.0594843	0.0764787
theta[885]	0.108395	0.0793658	0.137425
theta[886]	0.119896	0.107044	0.132749
theta[887]	0.0604429	0.052478	0.0684077
theta[888]	0.0758222	0.0665854	0.085059
theta[889]	0.0785638	0.0699426	0.0871851
theta[890]	0.0988019	0.0854912	0.112113
theta[891]	0.0699254	0.0572	0.0826509
theta[892]	0.308939	0.234716	0.383162
theta[893]	0.0460528	0.0339894	0.0581163
theta[894]	0.0602604	0.0523566	0.0681642
theta[895]	0.0498472	0.0396593	0.060035
theta[896]	0.0408837	0.0265901	0.0551772
theta[897]	0.161787	0.140763	0.182812
theta[898]	0.0675507	0.0563657	0.0787358
theta[899]	0.124839	0.110611	0.139066
theta[900]	0.0687671	0.0567665	0.0807676
theta[901]	0.0501119	0.039987	0.0602368
theta[902]	0.0960383	0.0847028	0.107374
theta[903]	0.0462133	0.0344857	0.057941
theta[904]	0.0759813	0.0658999	0.0860628
theta[905]	0.143847	0.120598	0.167095
theta[906]	0.177725	0.151743	0.203708
theta[907]	0.0812206	0.0718467	0.0905944
theta[908]	0.0842229	0.0706931	0.0977526
theta[909]	0.0773692	0.0680573	0.086681
theta[910]	0.108005	0.0888421	0.127169
theta[911]	0.0616222	0.0537272	0.0695173
theta[912]	0.0997451	0.0853094	0.114181
theta[913]	0.0810776	0.0692723	0.092883
theta[914]	0.0604482	0.0526009	0.0682955
theta[915]	0.166935	0.145334	0.188536
theta[916]	0.0688679	0.0567317	0.0810041
theta[917]	0.0598714	0.051929	0.0678138
theta[918]	0.0641521	0.0549551	0.0733491
theta[919]	0.0808495	0.0699042	0.0917948
theta[920]	0.0609744	0.0529635	0.0689853
theta[921]	0.0785175	0.0653181	0.0917169
theta[922]	0.135245	0.118298	0.152193
theta[923]	0.0569487	0.0429361	0.0709613
theta[924]	0.13082	0.113841	0.1478
theta[925]	0.0548484	0.0403849	0.0693118
theta[926]	0.0672622	0.0572443	0.07728
theta[927]	0.0448585	0.0324734	0.0572437
theta[928]	0.092593	0.0829645	0.102222
theta[929]	0.119434	0.101623	0.137246
theta[930]	0.0629909	0.0547885	0.0711932
theta[931]	0.0610537	0.0508165	0.0712909
theta[932]	0.0688755	0.0579357	0.0798152
theta[933]	0.0770052	0.0646072	0.0894031
theta[934]	0.146547	0.124129	0.168964
theta[935]	0.0647445	0.0560317	0.0734573
theta[936]	0.067158	0.0558277	0.0784884
theta[937]	0.0582025	0.050352	0.0660531
theta[938]	0.0664715	0.0560078	0.0769353
theta[939]	0.0587686	0.0509262	0.066611
theta[940]	0.101097	0.091313	0.110881
theta[941]	0.0658648	0.0557944	0.0759353
theta[942]	0.0620154	0.053793	0.0702378
theta[943]	0.128144	0.114259	0.14203
theta[944]	0.062532	0.0540821	0.0709819
theta[945]	0.118632	0.105651	0.131613
theta[946]	0.0681458	0.0567331	0.0795585
theta[947]	0.055646	0.0474541	0.0638379
theta[948]	0.0574815	0.0495846	0.0653783
theta[949]	0.063036	0.0547997	0.0712724
theta[950]	0.188314	0.154014	0.222613
theta[951]	0.060719	0.0512487	0.0701893
theta[952]	0.0482925	0.0373232	0.0592617
theta[953]	0.0620704	0.0537978	0.070343
theta[954]	0.073543	0.0648717	0.0822143
theta[955]	0.0950246	0.0840552	0.105994
theta[956]	0.0514549	0.042012	0.0608978
theta[957]	0.0816614	0.0682817	0.0950412
theta[958]	0.0706146	0.0618066	0.0794226
theta[959]	0.0968634	0.079345	0.114382
theta[960]	0.0610852	0.053062	0.0691085
theta[961]	0.0565389	0.0484706	0.0646072
theta[962]	0.0650867	0.0553382	0.0748352
theta[963]	0.0588594	0.0510054	0.0667135
theta[964]	0.045271	0.0329312	0.0576108
theta[965]	0.184642	0.151565	0.217719
theta[966]	0.119112	0.101787	0.136436
theta[967]	0.0416737	0.0276057	0.0557418
theta[968]	0.0786915	0.0595597	0.0978233
theta[969]	0.109065	0.0842128	0.133917
theta[970]	0.181035	0.157731	0.204338
theta[971]	0.0643705	0.0550498	0.0736912
theta[972]	0.0493872	0.0390238	0.0597507
theta[973]	0.115106	0.0936829	0.136529
theta[974]	0.0714519	0.0628849	0.0800189
theta[975]	0.0782697	0.0627136	0.0938258
theta[976]	0.0806984	0.0705557	0.0908411
theta[977]	0.07657	0.0673752	0.0857647
theta[978]	0.0855286	0.0660769	0.10498
theta[979]	0.0671825	0.0587863	0.0755786
theta[980]	0.107063	0.0904884	0.123638
theta[981]	0.0783155	0.0680591	0.0885718
theta[982]	0.0683777	0.0566505	0.0801049
theta[983]	0.0841345	0.0717376	0.0965313
theta[984]	0.0581595	0.0503059	0.066013
theta[985]	0.0960481	0.083022	0.109074
theta[986]	0.0428756	0.0295511	0.0562001
theta[987]	0.0481035	0.0369941	0.059213
theta[988]	0.143607	0.119321	0.167894
theta[989]	0.199065	0.154771	0.24336
theta[990]	0.0578948	0.0499494	0.0658403
theta[991]	0.0925134	0.0814611	0.103566
theta[992]	0.110938	0.0727828	0.149093
theta[993]	0.10504	0.0870742	0.123006
theta[994]	0.0814151	0.0733668	0.0894634
theta[995]	0.0758896	0.0667289	0.0850503
theta[996]	0.0495581	0.0347659	0.0643504
theta[997]	0.0574199	0.0495318	0.065308
theta[998]	0.0655784	0.0558591	0.0752978
theta[999]	0.101499	0.0889651	0.114032
theta[1000]	0.21173	0.180324	0.243135
theta[1001]	0.0681455	0.0565169	0.079774
theta[1002]	0.0741111	0.058691	0.0895311
theta[1003]	0.0792744	0.0712291	0.0873198
theta[1004]	0.158811	0.118529	0.199093
theta[1005]	0.0510923	0.040659	0.0615256
theta[1006]	0.0458354	0.0339773	0.0576934
theta[1007]	0.0663862	0.0558589	0.0769135
theta[1008]	0.0610536	0.0530959	0.0690114
theta[1009]	0.0606209	0.0525723	0.0686694
theta[1010]	0.0562702	0.0415873	0.0709532
theta[1011]	0.077524	0.0691873	0.0858608
theta[1012]	0.0462597	0.0343806	0.0581388
theta[1013]	0.141296	0.117633	0.16496
theta[1014]	0.0657723	0.0560521	0.0754924
theta[1015]	0.0437779	0.0306439	0.0569119
theta[1016]	0.146042	0.122896	0.169187
theta[1017]	0.0969629	0.0793736	0.114552
theta[1018]	0.0950236	0.0776185	0.112429
theta[1019]	0.0591699	0.0513362	0.0670035
theta[1020]	0.0473943	0.0362261	0.0585625
theta[1021]	0.0400725	0.0255148	0.0546302
theta[1022]	0.0588744	0.0510157	0.0667332
theta[1023]	0.105647	0.0902108	0.121083
theta[1024]	0.067621	0.0566919	0.0785501
theta[1025]	0.0692612	0.0603278	0.0781946
theta[1026]	0.0663596	0.0560396	0.0766795
theta[1027]	0.0757072	0.066455	0.0849595
theta[1028]	0.0503115	0.0401684	0.0604546
theta[1029]	0.195044	0.133988	0.256099
theta[1030]	0.0850443	0.0717154	0.0983733
theta[1031]	0.0455807	0.0333557	0.0578056
theta[1032]	0.0513953	0.0419747	0.0608159
theta[1033]	0.0614432	0.052222	0.0706643
theta[1034]	0.0867334	0.0782975	0.0951693
theta[1035]	0.117297	0.0988441	0.13575
theta[1036]	0.0650145	0.0561449	0.073884
theta[1037]	0.0807039	0.0683665	0.0930414
theta[1038]	0.0706195	0.0580878	0.0831512
theta[1039]	0.0457573	0.0335864	0.0579281
theta[1040]	0.069922	0.0581986	0.0816455
theta[1041]	0.0413524	0.0268165	0.0558883
theta[1042]	0.138769	0.119219	0.15832
theta[1043]	0.0493708	0.0390528	0.0596887
theta[1044]	0.280343	0.205039	0.355646
theta[1045]	0.174744	0.131016	0.218471
theta[1046]	0.318881	0.256853	0.380909
theta[1047]	0.0690459	0.0570528	0.0810389
theta[1048]	0.18338	0.159776	0.206983
theta[1049]	0.0523784	0.0431696	0.0615872
theta[1050]	0.268382	0.210502	0.326261
theta[1051]	0.0620247	0.0537279	0.0703215
theta[1052]	0.0651611	0.0554413	0.0748808
theta[1053]	0.0758678	0.0675061	0.0842294
theta[1054]	0.124401	0.107307	0.141495
theta[1055]	0.069496	0.0569486	0.0820434
theta[1056]	0.0703251	0.0613385	0.0793117
theta[1057]	0.0747128	0.0659286	0.083497
theta[1058]	0.0883133	0.0738714	0.102755
theta[1059]	0.161225	0.140233	0.182216
theta[1060]	0.0799949	0.0694259	0.0905638
theta[1061]	0.242858	0.184472	0.301244
theta[1062]	0.0675885	0.0577689	0.0774081
theta[1063]	0.0978536	0.086284	0.109423
theta[1064]	0.0582772	0.0504263	0.066128
theta[1065]	0.0632879	0.0545976	0.0719783
theta[1066]	0.0595393	0.0516752	0.0674035
theta[1067]	0.0461063	0.0341556	0.0580569
theta[1068]	0.245627	0.200861	0.290393
theta[1069]	0.160824	0.132315	0.189333
theta[1070]	0.137216	0.114314	0.160118
theta[1071]	0.0582788	0.0504258	0.0661319
theta[1072]	0.0819068	0.0699379	0.0938758
theta[1073]	0.0585849	0.0453846	0.0717853
theta[1074]	0.119246	0.106665	0.131826
theta[1075]	0.0676797	0.0593513	0.0760081
theta[1076]	0.0446687	0.0321373	0.0572001
theta[1077]	0.128186	0.113791	0.142581
theta[1078]	0.0552447	0.0469446	0.0635448
theta[1079]	0.168305	0.136235	0.200375
theta[1080]	0.0522227	0.0367279	0.0677175
theta[1081]	0.0820175	0.0703289	0.0937061
theta[1082]	0.0667347	0.0571505	0.0763189
theta[1083]	0.0847002	0.0730065	0.0963939
theta[1084]	0.0565451	0.0485273	0.0645629
theta[1085]	0.0665595	0.0561585	0.0769605
theta[1086]	0.082327	0.0701283	0.0945256
theta[1087]	0.064766	0.055972	0.0735601
theta[1088]	0.0987807	0.0850781	0.112483
theta[1089]	0.0549752	0.0465599	0.0633905
theta[1090]	0.0672363	0.0566313	0.0778414
theta[1091]	0.0498514	0.03976	0.0599429
theta[1092]	0.0620661	0.0538305	0.0703017
theta[1093]	0.105609	0.0854847	0.125734
theta[1094]	0.125395	0.0899913	0.160799
theta[1095]	0.0851477	0.0723448	0.0979506
theta[1096]	0.0622432	0.05043	0.0740564
theta[1097]	0.0657685	0.0557882	0.0757489
theta[1098]	0.161734	0.138961	0.184507
theta[1099]	0.0965678	0.0759677	0.117168
theta[1100]	0.105819	0.0904339	0.121203
theta[1101]	0.0516235	0.0422286	0.0610183
theta[1102]	0.147753	0.125355	0.17015
theta[1103]	0.0807215	0.0689946	0.0924485
theta[1104]	0.075748	0.0662009	0.0852951
theta[1105]	0.0626656	0.0540112	0.07132
theta[1106]	0.0688384	0.0568538	0.080823
theta[1107]	0.302423	0.228229	0.376618
theta[1108]	0.0465762	0.0345327	0.0586196
theta[1109]	0.131042	0.105569	0.156514
theta[1110]	0.0705287	0.0577296	0.0833279
theta[1111]	0.0749723	0.0659743	0.0839704
theta[1112]	0.126173	0.110842	0.141503
theta[1113]	0.122761	0.104703	0.140818
theta[1114]	0.0460784	0.0338248	0.058332
theta[1115]	0.0693659	0.0601915	0.0785403
theta[1116]	0.190632	0.15803	0.223235
theta[1117]	0.0751246	0.0662274	0.0840217
theta[1118]	0.0881767	0.073484	0.102869
theta[1119]	0.0691416	0.0602127	0.0780705
theta[1120]	0.0646596	0.0555044	0.0738148
theta[1121]	0.0851341	0.0728635	0.0974048
theta[1122]	0.0706426	0.0575179	0.0837673
theta[1123]	0.0985927	0.0844395	0.112746
theta[1124]	0.0443938	0.0310447	0.057743
theta[1125]	0.0997899	0.086473	0.113107
theta[1126]	0.0618522	0.0534689	0.0702354
theta[1127]	0.0676522	0.0593283	0.0759761
theta[1128]	0.103478	0.0811028	0.125853
theta[1129]	0.112911	0.0973342	0.128487
theta[1130]	0.0654852	0.0555199	0.0754505
theta[1131]	0.141106	0.119045	0.163167
theta[1132]	0.0635661	0.0545521	0.0725801
theta[1133]	0.0493912	0.0390823	0.0597001
theta[1134]	0.0933178	0.0822873	0.104348
theta[1135]	0.0683283	0.0566393	0.0800173
theta[1136]	0.0597643	0.0518485	0.0676802
theta[1137]	0.0700837	0.0569514	0.0832161
theta[1138]	0.0419981	0.02825	0.0557462
theta[1139]	0.123055	0.101918	0.144191
theta[1140]	0.10441	0.0888202	0.12
theta[1141]	0.0619237	0.0537411	0.0701064
theta[1142]	0.121248	0.104544	0.137951
theta[1143]	0.192321	0.166671	0.217971
theta[1144]	0.0752316	0.0665454	0.0839178
theta[1145]	0.0608178	0.0516875	0.0699481
theta[1146]	0.0697194	0.0573542	0.0820846
theta[1147]	0.0594179	0.0515813	0.0672544
theta[1148]	0.0772636	0.0685709	0.0859562
theta[1149]	0.0745072	0.0623645	0.0866499
theta[1150]	0.0798668	0.0693652	0.0903684
theta[1151]	0.0671897	0.0563209	0.0780586
theta[1152]	0.0801249	0.0674735	0.0927763
theta[1153]	0.424021	0.338757	0.509284
theta[1154]	0.108281	0.0968814	0.11968
theta[1155]	0.0615945	0.0534881	0.069701
theta[1156]	0.101249	0.0880325	0.114465
theta[1157]	0.0848309	0.0720693	0.0975925
theta[1158]	0.0764235	0.0674468	0.0854002
theta[1159]	0.0849624	0.0749463	0.0949786
theta[1160]	0.160098	0.140928	0.179269
theta[1161]	0.0775737	0.0677641	0.0873832
theta[1162]	0.395908	0.309039	0.482777
theta[1163]	0.0555362	0.0473439	0.0637284
theta[1164]	0.0914608	0.0680603	0.114861
theta[1165]	0.0666646	0.0573014	0.0760279
theta[1166]	0.0566002	0.0423272	0.0708731
theta[1167]	0.0461827	0.0344122	0.0579532
theta[1168]	0.148421	0.123698	0.173145
theta[1169]	0.142248	0.12119	0.163307
theta[1170]	0.260987	0.186481	0.335493
theta[1171]	0.0503894	0.0399429	0.0608359
theta[1172]	0.05595	0.0414283	0.0704717
theta[1173]	0.0788786	0.0688466	0.0889107
theta[1174]	0.09357	0.0827684	0.104372
theta[1175]	0.0502073	0.0401496	0.060265
theta[1176]	0.0852476	0.0740289	0.0964663
theta[1177]	0.0628346	0.0540922	0.0715769
theta[1178]	0.0445203	0.0319202	0.0571204
theta[1179]	0.0732931	0.0572972	0.0892891
theta[1180]	0.14572	0.10942	0.18202
theta[1181]	0.0398956	0.0252462	0.0545451
theta[1182]	0.0635491	0.054705	0.0723932
theta[1183]	0.261076	0.202699	0.319454
theta[1184]	0.0571788	0.0460263	0.0683314
theta[1185]	0.0896849	0.0788	0.10057
theta[1186]	0.0659662	0.057827	0.0741054
theta[1187]	0.0808165	0.068	0.0936329
theta[1188]	0.100747	0.0888096	0.112684
theta[1189]	0.0564755	0.0484461	0.0645048
theta[1190]	0.143764	0.121246	0.166282
theta[1191]	0.0488708	0.038168	0.0595736
theta[1192]	0.100275	0.0884192	0.112131
theta[1193]	0.0919738	0.0747373	0.10921
theta[1194]	0.06487	0.0556167	0.0741232
theta[1195]	0.111267	0.0855126	0.137021
theta[1196]	0.101834	0.0896563	0.114012
theta[1197]	0.0688819	0.0580578	0.0797061
theta[1198]	0.125596	0.0897327	0.16146
theta[1199]	0.106277	0.0901313	0.122424
theta[1200]	0.0740201	0.0564692	0.091571
theta[1201]	0.0933649	0.0836976	0.103032
theta[1202]	0.134195	0.0992559	0.169135
theta[1203]	0.142879	0.117968	0.16779
theta[1204]	0.0861282	0.0707796	0.101477
theta[1205]	0.0533357	0.0444819	0.0621896
theta[1206]	0.108906	0.098202	0.119609
theta[1207]	0.127707	0.113252	0.142163
theta[1208]	0.0471677	0.0356531	0.0586823
theta[1209]	0.109087	0.0988523	0.119322
theta[1210]	0.342064	0.274941	0.409188
theta[1211]	0.140848	0.123076	0.15862
theta[1212]	0.0658457	0.0559824	0.075709
theta[1213]	0.0672933	0.0562351	0.0783515
theta[1214]	0.0673454	0.0562516	0.0784391
theta[1215]	0.0889168	0.0737673	0.104066
theta[1216]	0.0571859	0.0492184	0.0651534
theta[1217]	0.142536	0.117279	0.167793
theta[1218]	0.106136	0.0911857	0.121086
theta[1219]	0.0987392	0.0850576	0.112421
theta[1220]	0.0473693	0.035921	0.0588176
theta[1221]	0.0982447	0.0856018	0.110888
theta[1222]	0.0702717	0.0615097	0.0790336
theta[1223]	0.0688285	0.0598015	0.0778555
theta[1224]	0.160245	0.13587	0.18462
theta[1225]	0.0852235	0.0739979	0.096449
theta[1226]	0.0651981	0.0554072	0.074989
theta[1227]	0.0597833	0.0518608	0.0677057
theta[1228]	0.0700502	0.0572786	0.0828217
theta[1229]	0.0686951	0.056772	0.0806182
theta[1230]	0.0517511	0.042425	0.0610773
theta[1231]	0.064622	0.0551464	0.0740976
theta[1232]	0.0614542	0.0531933	0.0697151
theta[1233]	0.080124	0.0699523	0.0902956
theta[1234]	0.0755039	0.0634587	0.0875491
theta[1235]	0.101521	0.0849005	0.118142
theta[1236]	0.0601224	0.0522215	0.0680233
theta[1237]	0.0720284	0.0629396	0.0811173
theta[1238]	0.0917515	0.0804494	0.103054
theta[1239]	0.0772739	0.0688359	0.0857119
theta[1240]	0.156905	0.132151	0.181659
theta[1241]	0.12206	0.0895158	0.154603
theta[1242]	0.0703876	0.0575969	0.0831783
theta[1243]	0.0964375	0.0862697	0.106605
theta[1244]	0.167897	0.13022	0.205575
theta[1245]	0.094223	0.0828766	0.105569
theta[1246]	0.0467812	0.0351449	0.0584175
theta[1247]	0.199327	0.171747	0.226908
theta[1248]	0.0757554	0.0569787	0.094532
theta[1249]	0.0690697	0.0571501	0.0809894
theta[1250]	0.19133	0.159524	0.223136
theta[1251]	0.0708728	0.0582861	0.0834594
theta[1252]	0.0691867	0.0567504	0.0816231
theta[1253]	0.141772	0.117553	0.165991
theta[1254]	0.0848996	0.0766387	0.0931605
theta[1255]	0.0976283	0.0852727	0.109984
theta[1256]	0.0821672	0.0699357	0.0943987
theta[1257]	0.0566148	0.0486083	0.0646214
theta[1258]	0.0754096	0.0667268	0.0840923
theta[1259]	0.0745959	0.0663548	0.082837
theta[1260]	0.053933	0.0450823	0.0627837
theta[1261]	0.0913233	0.0750444	0.107602
theta[1262]	0.0736998	0.0631367	0.0842629
theta[1263]	0.0809053	0.0698381	0.0919724
theta[1264]	0.068556	0.0567306	0.0803813
theta[1265]	0.144326	0.120851	0.167802
theta[1266]	0.0578314	0.0499681	0.0656946
theta[1267]	0.117717	0.0993304	0.136104
theta[1268]	0.117716	0.10121	0.134222
theta[1269]	0.0659571	0.0563869	0.0755273
theta[1270]	0.078191	0.0641764	0.0922056
theta[1271]	0.0605954	0.0474912	0.0736996
theta[1272]	0.0683325	0.0566617	0.0800034
theta[1273]	0.0983895	0.0879853	0.108794
theta[1274]	0.201071	0.149661	0.252481
theta[1275]	0.0461592	0.0335729	0.0587454
theta[1276]	0.0774454	0.0684743	0.0864165
theta[1277]	0.11484	0.0989378	0.130742
theta[1278]	0.122606	0.109561	0.135651
theta[1279]	0.065098	0.0557046	0.0744915
theta[1280]	0.118519	0.106868	0.13017
theta[1281]	0.0542032	0.0457438	0.0626625
theta[1282]	0.0879617	0.0792561	0.0966674
theta[1283]	0.0750873	0.0661168	0.0840578
theta[1284]	0.0472611	0.0358763	0.0586459
theta[1285]	0.0472452	0.0338096	0.0606808
theta[1286]	0.0666302	0.0563382	0.0769221
theta[1287]	0.124006	0.102395	0.145617
theta[1288]	0.0655517	0.0558465	0.075257
theta[1289]	0.0987144	0.0852641	0.112165
theta[1290]	0.0646337	0.0537614	0.0755061
theta[1291]	0.0639404	0.0547895	0.0730914
theta[1292]	0.192717	0.15352	0.231913
theta[1293]	0.0540086	0.0453569	0.0626603
theta[1294]	0.0890641	0.067708	0.11042
theta[1295]	0.0864264	0.0724029	0.10045
theta[1296]	0.0808208	0.0674142	0.0942273
theta[1297]	0.0404461	0.0259612	0.0549311
theta[1298]	0.363842	0.290765	0.436918
theta[1299]	0.0703505	0.0573436	0.0833574
theta[1300]	0.118274	0.0993984	0.13715
theta[1301]	0.0802109	0.0658509	0.0945708
theta[1302]	0.0878294	0.0729107	0.102748
theta[1303]	0.110158	0.0976052	0.122711
theta[1304]	0.174131	0.135565	0.212697
theta[1305]	0.0715077	0.0598005	0.0832149
theta[1306]	0.141305	0.119252	0.163357
theta[1307]	0.0656861	0.055924	0.0754482
theta[1308]	0.0459861	0.0337494	0.0582228
theta[1309]	0.0676797	0.0593513	0.0760081
theta[1310]	0.0881359	0.0652051	0.111067
theta[1311]	0.203633	0.158063	0.249203
theta[1312]	0.0523541	0.0431922	0.061516
theta[1313]	0.0830697	0.0713468	0.0947927
theta[1314]	0.145781	0.128541	0.163022
theta[1315]	0.0660945	0.0559925	0.0761965
theta[1316]	0.0656333	0.0555481	0.0757185
theta[1317]	0.189592	0.148503	0.230681
theta[1318]	0.0649808	0.0552882	0.0746733
theta[1319]	0.154575	0.133876	0.175274
theta[1320]	0.126808	0.0913055	0.16231
theta[1321]	0.0688091	0.0576521	0.0799662
theta[1322]	0.0644578	0.0553497	0.0735659
theta[1323]	0.0698526	0.0604832	0.079222
theta[1324]	0.114912	0.0943996	0.135424
theta[1325]	0.0904027	0.0810281	0.0997773
theta[1326]	0.186765	0.142988	0.230543
theta[1327]	0.0736581	0.0650693	0.082247
theta[1328]	0.104016	0.0712513	0.136781
theta[1329]	0.103973	0.0944551	0.113492
theta[1330]	0.0858612	0.0748289	0.0968936
theta[1331]	0.102673	0.0881471	0.1172
theta[1332]	0.0831997	0.0704742	0.0959252
theta[1333]	0.0714491	0.0569429	0.0859553
theta[1334]	0.0624057	0.0539962	0.0708152
theta[1335]	0.100974	0.0873152	0.114632
theta[1336]	0.161689	0.132914	0.190465

## Sheet: lambda_train
term	estimate	conf_low	conf_high
lambda[1]	3.03475	2.14005	3.92945
lambda[2]	4.53063	3.62682	5.43444
lambda[3]	5.81831	3.40917	8.22744
lambda[4]	4.5111	3.36574	5.65646
lambda[5]	4.04252	3.06694	5.01811
lambda[6]	3.84206	2.7856	4.89853
lambda[7]	3.84206	2.7856	4.89853
lambda[8]	8.08035	5.67754	10.4832
lambda[9]	4.53063	3.62682	5.43444
lambda[10]	2.4304	1.30046	3.56035
lambda[11]	8.08035	5.67754	10.4832
lambda[12]	2.56607	1.76973	3.36241
lambda[13]	4.5111	3.36574	5.65646
lambda[14]	1.77376	0.359678	3.18784
lambda[15]	3.72244	2.80474	4.64014
lambda[16]	4.37065	3.45446	5.28683
lambda[17]	4.67623	3.58371	5.76875
lambda[18]	4.37065	3.45446	5.28683
lambda[19]	4.53063	3.62682	5.43444
lambda[20]	7.1501	4.34518	9.95503
lambda[21]	4.91217	2.93095	6.89338
lambda[22]	2.27065	1.37652	3.16479
lambda[23]	4.37065	3.45446	5.28683
lambda[24]	3.35311	2.26452	4.4417
lambda[25]	7.05202	4.65855	9.44548
lambda[26]	3.14712	2.03453	4.2597
lambda[27]	3.2939	2.0033	4.5845
lambda[28]	4.5111	3.36574	5.65646
lambda[29]	2.94026	2.19339	3.68713
lambda[30]	4.53063	3.62682	5.43444
lambda[31]	3.81407	1.70409	5.92404
lambda[32]	4.67623	3.58371	5.76875
lambda[33]	4.67623	3.58371	5.76875
lambda[34]	4.04252	3.06694	5.01811
lambda[35]	4.04252	3.06694	5.01811
lambda[36]	4.91217	2.93095	6.89338
lambda[37]	3.81443	2.75303	4.87583
lambda[38]	4.08111	2.83858	5.32365
lambda[39]	4.37065	3.45446	5.28683
lambda[40]	5.02183	0	11.3335
lambda[41]	2.94026	2.19339	3.68713
lambda[42]	4.81008	2.82771	6.79244
lambda[43]	4.53063	3.62682	5.43444
lambda[44]	3.93701	2.70749	5.16652
lambda[45]	4.53063	3.62682	5.43444
lambda[46]	3.48376	2.09758	4.86994
lambda[47]	3.86748	2.51965	5.21532
lambda[48]	5.33455	3.29962	7.36948
lambda[49]	4.37065	3.45446	5.28683
lambda[50]	2.94026	2.19339	3.68713
lambda[51]	4.37065	3.45446	5.28683
lambda[52]	3.24871	2.26876	4.22866
lambda[53]	4.37065	3.45446	5.28683
lambda[54]	7.47372	5.238	9.70943
lambda[55]	3.72244	2.80474	4.64014
lambda[56]	4.08111	2.83858	5.32365
lambda[57]	6.52259	4.2476	8.79758
lambda[58]	5.81831	3.40917	8.22744
lambda[59]	5.33455	3.29962	7.36948
lambda[60]	3.24871	2.26876	4.22866
lambda[61]	2.83487	1.61584	4.0539
lambda[62]	4.19459	0.0290455	8.36013
lambda[63]	2.56607	1.76973	3.36241
lambda[64]	4.37065	3.45446	5.28683
lambda[65]	3.32868	1.40363	5.25373
lambda[66]	3.72244	2.80474	4.64014
lambda[67]	2.94026	2.19339	3.68713
lambda[68]	4.53063	3.62682	5.43444
lambda[69]	2.78481	1.54109	4.02852
lambda[70]	4.5111	3.36574	5.65646
lambda[71]	4.37065	3.45446	5.28683
lambda[72]	3.95405	2.84742	5.06068
lambda[73]	3.84206	2.7856	4.89853
lambda[74]	2.94026	2.19339	3.68713
lambda[75]	2.60176	1.6438	3.55973
lambda[76]	3.72244	2.80474	4.64014
lambda[77]	2.78481	1.54109	4.02852
lambda[78]	3.03475	2.14005	3.92945
lambda[79]	2.60176	1.6438	3.55973
lambda[80]	4.04252	3.06694	5.01811
lambda[81]	4.67623	3.58371	5.76875
lambda[82]	3.81443	2.75303	4.87583
lambda[83]	4.04252	3.06694	5.01811
lambda[84]	4.37065	3.45446	5.28683
lambda[85]	4.04252	3.06694	5.01811
lambda[86]	4.17243	3.03372	5.31115
lambda[87]	4.53063	3.62682	5.43444
lambda[88]	4.37065	3.45446	5.28683
lambda[89]	4.67623	3.58371	5.76875
lambda[90]	3.14712	2.03453	4.2597
lambda[91]	4.53063	3.62682	5.43444
lambda[92]	3.72244	2.80474	4.64014
lambda[93]	4.17243	3.03372	5.31115
lambda[94]	2.68537	1.63315	3.7376
lambda[95]	8.08035	5.67754	10.4832
lambda[96]	7.41182	4.54108	10.2826
lambda[97]	4.37065	3.45446	5.28683
lambda[98]	4.67623	3.58371	5.76875
lambda[99]	4.27514	1.86522	6.68506
lambda[100]	3.81443	2.75303	4.87583
lambda[101]	3.03475	2.14005	3.92945
lambda[102]	1.27791	0.273749	2.28208
lambda[103]	2.96709	1.70331	4.23086
lambda[104]	3.14712	2.03453	4.2597
lambda[105]	3.2939	2.0033	4.5845
lambda[106]	4.37065	3.45446	5.28683
lambda[107]	3.72244	2.80474	4.64014
lambda[108]	7.1501	4.34518	9.95503
lambda[109]	4.04252	3.06694	5.01811
lambda[110]	3.14712	2.03453	4.2597
lambda[111]	3.2939	2.0033	4.5845
lambda[112]	3.84206	2.7856	4.89853
lambda[113]	1.77376	0.359678	3.18784
lambda[114]	3.72244	2.80474	4.64014
lambda[115]	3.72244	2.80474	4.64014
lambda[116]	4.04252	3.06694	5.01811
lambda[117]	3.62444	1.84664	5.40224
lambda[118]	8.37612	6.0874	10.6648
lambda[119]	4.72042	2.45475	6.98608
lambda[120]	3.03475	2.14005	3.92945
lambda[121]	3.01263	1.35731	4.66796
lambda[122]	2.64853	1.73765	3.55942
lambda[123]	8.37612	6.0874	10.6648
lambda[124]	4.5111	3.36574	5.65646
lambda[125]	3.24871	2.26876	4.22866
lambda[126]	5.97866	3.843	8.11432
lambda[127]	4.37065	3.45446	5.28683
lambda[128]	3.81443	2.75303	4.87583
lambda[129]	3.14712	2.03453	4.2597
lambda[130]	3.72244	2.80474	4.64014
lambda[131]	3.84206	2.7856	4.89853
lambda[132]	3.14712	2.03453	4.2597
lambda[133]	4.5111	3.36574	5.65646
lambda[134]	7.47372	5.238	9.70943
lambda[135]	4.04252	3.06694	5.01811
lambda[136]	4.53063	3.62682	5.43444
lambda[137]	4.5111	3.36574	5.65646
lambda[138]	4.37065	3.45446	5.28683
lambda[139]	6.88196	4.73007	9.03384
lambda[140]	4.37065	3.45446	5.28683
lambda[141]	4.53063	3.62682	5.43444
lambda[142]	4.67623	3.58371	5.76875
lambda[143]	4.53063	3.62682	5.43444
lambda[144]	4.04252	3.06694	5.01811
lambda[145]	4.53063	3.62682	5.43444
lambda[146]	5.97866	3.843	8.11432
lambda[147]	1.66986	0.367831	2.97189
lambda[148]	3.35311	2.26452	4.4417
lambda[149]	4.53063	3.62682	5.43444
lambda[150]	3.81407	1.70409	5.92404
lambda[151]	4.37065	3.45446	5.28683
lambda[152]	4.53063	3.62682	5.43444
lambda[153]	3.84206	2.7856	4.89853
lambda[154]	3.86748	2.51965	5.21532
lambda[155]	3.37529	2.10048	4.65011
lambda[156]	1.27102	0.139424	2.40261
lambda[157]	3.81407	1.70409	5.92404
lambda[158]	4.37065	3.45446	5.28683
lambda[159]	4.37065	3.45446	5.28683
lambda[160]	2.60176	1.6438	3.55973
lambda[161]	3.84206	2.7856	4.89853
lambda[162]	3.14712	2.03453	4.2597
lambda[163]	3.24871	2.26876	4.22866
lambda[164]	3.52806	2.42855	4.62757
lambda[165]	4.53063	3.62682	5.43444
lambda[166]	3.84206	2.7856	4.89853
lambda[167]	4.53063	3.62682	5.43444
lambda[168]	3.93701	2.70749	5.16652
lambda[169]	3.2939	2.0033	4.5845
lambda[170]	1.62975	0.347397	2.91209
lambda[171]	2.56607	1.76973	3.36241
lambda[172]	6.88196	4.73007	9.03384
lambda[173]	4.53063	3.62682	5.43444
lambda[174]	2.94026	2.19339	3.68713
lambda[175]	4.67623	3.58371	5.76875
lambda[176]	3.24871	2.26876	4.22866
lambda[177]	8.37612	6.0874	10.6648
lambda[178]	3.35311	2.26452	4.4417
lambda[179]	4.17243	3.03372	5.31115
lambda[180]	4.17243	3.03372	5.31115
lambda[181]	3.14712	2.03453	4.2597
lambda[182]	4.53063	3.62682	5.43444
lambda[183]	4.04252	3.06694	5.01811
lambda[184]	2.94026	2.19339	3.68713
lambda[185]	3.85177	0	7.70838
lambda[186]	4.04252	3.06694	5.01811
lambda[187]	5.43588	3.62606	7.2457
lambda[188]	1.88917	0.244409	3.53393
lambda[189]	4.53063	3.62682	5.43444
lambda[190]	3.95405	2.84742	5.06068
lambda[191]	3.93701	2.70749	5.16652
lambda[192]	3.03475	2.14005	3.92945
lambda[193]	2.94026	2.19339	3.68713
lambda[194]	3.72244	2.80474	4.64014
lambda[195]	3.64144	2.41765	4.86522
lambda[196]	3.72244	2.80474	4.64014
lambda[197]	4.04252	3.06694	5.01811
lambda[198]	4.37065	3.45446	5.28683
lambda[199]	2.64853	1.73765	3.55942
lambda[200]	4.00905	2.57923	5.43886
lambda[201]	4.04252	3.06694	5.01811
lambda[202]	3.24825	1.96387	4.53263
lambda[203]	2.94026	2.19339	3.68713
lambda[204]	4.37065	3.45446	5.28683
lambda[205]	4.04252	3.06694	5.01811
lambda[206]	4.04252	3.06694	5.01811
lambda[207]	3.08442	0.442249	5.7266
lambda[208]	4.37065	3.45446	5.28683
lambda[209]	2.94026	2.19339	3.68713
lambda[210]	3.84206	2.7856	4.89853
lambda[211]	8.08035	5.67754	10.4832
lambda[212]	4.11968	2.10342	6.13594
lambda[213]	4.04252	3.06694	5.01811
lambda[214]	3.35311	2.26452	4.4417
lambda[215]	6.4443	1.12069	11.7679
lambda[216]	2.60176	1.6438	3.55973
lambda[217]	4.08111	2.83858	5.32365
lambda[218]	2.7466	1.66887	3.82433
lambda[219]	4.17243	3.03372	5.31115
lambda[220]	7.31015	4.92479	9.6955
lambda[221]	3.49884	2.12831	4.86938
lambda[222]	4.53063	3.62682	5.43444
lambda[223]	2.7466	1.66887	3.82433
lambda[224]	3.14712	2.03453	4.2597
lambda[225]	4.5111	3.36574	5.65646
lambda[226]	4.17243	3.03372	5.31115
lambda[227]	2.06191	0.354971	3.76884
lambda[228]	1.579	0.344555	2.81345
lambda[229]	2.94026	2.19339	3.68713
lambda[230]	3.72244	2.80474	4.64014
lambda[231]	2.68537	1.63315	3.7376
lambda[232]	2.94026	2.19339	3.68713
lambda[233]	4.37065	3.45446	5.28683
lambda[234]	4.67623	3.58371	5.76875
lambda[235]	4.67623	3.58371	5.76875
lambda[236]	5.81831	3.40917	8.22744
lambda[237]	3.84206	2.7856	4.89853
lambda[238]	4.17243	3.03372	5.31115
lambda[239]	4.04252	3.06694	5.01811
lambda[240]	2.87471	1.68444	4.06498
lambda[241]	3.03475	2.14005	3.92945
lambda[242]	2.94026	2.19339	3.68713
lambda[243]	2.7466	1.66887	3.82433
lambda[244]	2.94026	2.19339	3.68713
lambda[245]	2.94026	2.19339	3.68713
lambda[246]	4.53063	3.62682	5.43444
lambda[247]	3.84206	2.7856	4.89853
lambda[248]	4.5111	3.36574	5.65646
lambda[249]	5.97866	3.843	8.11432
lambda[250]	2.94026	2.19339	3.68713
lambda[251]	4.67623	3.58371	5.76875
lambda[252]	4.53063	3.62682	5.43444
lambda[253]	4.37065	3.45446	5.28683
lambda[254]	4.5111	3.36574	5.65646
lambda[255]	1.66986	0.367831	2.97189
lambda[256]	4.53063	3.62682	5.43444
lambda[257]	3.84206	2.7856	4.89853
lambda[258]	4.5111	3.36574	5.65646
lambda[259]	2.7466	1.66887	3.82433
lambda[260]	4.53063	3.62682	5.43444
lambda[261]	3.14712	2.03453	4.2597
lambda[262]	4.08111	2.83858	5.32365
lambda[263]	2.56607	1.76973	3.36241
lambda[264]	1.71478	0.376865	3.05269
lambda[265]	3.84206	2.7856	4.89853
lambda[266]	2.56607	1.76973	3.36241
lambda[267]	4.14203	1.83195	6.45211
lambda[268]	1.62975	0.347397	2.91209
lambda[269]	2.56607	1.76973	3.36241
lambda[270]	3.14712	2.03453	4.2597
lambda[271]	3.72244	2.80474	4.64014
lambda[272]	2.94026	2.19339	3.68713
lambda[273]	3.03475	2.14005	3.92945
lambda[274]	1.76988	0.378431	3.16134
lambda[275]	5.43588	3.62606	7.2457
lambda[276]	4.5111	3.36574	5.65646
lambda[277]	3.72244	2.80474	4.64014
lambda[278]	4.53063	3.62682	5.43444
lambda[279]	2.94026	2.19339	3.68713
lambda[280]	3.57713	2.17819	4.97607
lambda[281]	4.37065	3.45446	5.28683
lambda[282]	6.52259	4.2476	8.79758
lambda[283]	4.67623	3.58371	5.76875
lambda[284]	2.64853	1.73765	3.55942
lambda[285]	4.5111	3.36574	5.65646
lambda[286]	4.37065	3.45446	5.28683
lambda[287]	6.00614	3.91463	8.09764
lambda[288]	4.37065	3.45446	5.28683
lambda[289]	3.48344	1.29283	5.67404
lambda[290]	3.72244	2.80474	4.64014
lambda[291]	4.53063	3.62682	5.43444
lambda[292]	4.04252	3.06694	5.01811
lambda[293]	4.67623	3.58371	5.76875
lambda[294]	4.79133	2.17555	7.40712
lambda[295]	5.07785	2.84294	7.31276
lambda[296]	2.64853	1.73765	3.55942
lambda[297]	3.35311	2.26452	4.4417
lambda[298]	4.37065	3.45446	5.28683
lambda[299]	3.14712	2.03453	4.2597
lambda[300]	4.37065	3.45446	5.28683
lambda[301]	3.95405	2.84742	5.06068
lambda[302]	6.88196	4.73007	9.03384
lambda[303]	4.04252	3.06694	5.01811
lambda[304]	3.24825	1.96387	4.53263
lambda[305]	8.37612	6.0874	10.6648
lambda[306]	4.53063	3.62682	5.43444
lambda[307]	2.56607	1.76973	3.36241
lambda[308]	3.24871	2.26876	4.22866
lambda[309]	4.17243	3.03372	5.31115
lambda[310]	4.67623	3.58371	5.76875
lambda[311]	4.53063	3.62682	5.43444
lambda[312]	3.03475	2.14005	3.92945
lambda[313]	3.49884	2.12831	4.86938
lambda[314]	3.14712	2.03453	4.2597
lambda[315]	4.53063	3.62682	5.43444
lambda[316]	3.72244	2.80474	4.64014
lambda[317]	5.33455	3.29962	7.36948
lambda[318]	3.14712	2.03453	4.2597
lambda[319]	5.43588	3.62606	7.2457
lambda[320]	3.72244	2.80474	4.64014
lambda[321]	3.14712	2.03453	4.2597
lambda[322]	3.03475	2.14005	3.92945
lambda[323]	8.08035	5.67754	10.4832
lambda[324]	3.72244	2.80474	4.64014
lambda[325]	3.24871	2.26876	4.22866
lambda[326]	6.88196	4.73007	9.03384
lambda[327]	3.64144	2.41765	4.86522
lambda[328]	4.04252	3.06694	5.01811
lambda[329]	2.94026	2.19339	3.68713
lambda[330]	2.94026	2.19339	3.68713
lambda[331]	3.81443	2.75303	4.87583
lambda[332]	4.04252	3.06694	5.01811
lambda[333]	3.72244	2.80474	4.64014
lambda[334]	7.31015	4.92479	9.6955
lambda[335]	4.37065	3.45446	5.28683
lambda[336]	3.24825	1.96387	4.53263
lambda[337]	2.64853	1.73765	3.55942
lambda[338]	4.04252	3.06694	5.01811
lambda[339]	3.84206	2.7856	4.89853
lambda[340]	2.64853	1.73765	3.55942
lambda[341]	4.5111	3.36574	5.65646
lambda[342]	3.67486	1.6834	5.66631
lambda[343]	4.00905	2.57923	5.43886
lambda[344]	4.04252	3.06694	5.01811
lambda[345]	2.7466	1.66887	3.82433
lambda[346]	3.95405	2.84742	5.06068
lambda[347]	3.93701	2.70749	5.16652
lambda[348]	6.88196	4.73007	9.03384
lambda[349]	4.5111	3.36574	5.65646
lambda[350]	4.00905	2.57923	5.43886
lambda[351]	4.17243	3.03372	5.31115
lambda[352]	3.72244	2.80474	4.64014
lambda[353]	4.67623	3.58371	5.76875
lambda[354]	2.60176	1.6438	3.55973
lambda[355]	2.94026	2.19339	3.68713
lambda[356]	4.04252	3.06694	5.01811
lambda[357]	3.81443	2.75303	4.87583
lambda[358]	3.03475	2.14005	3.92945
lambda[359]	4.53063	3.62682	5.43444
lambda[360]	4.37065	3.45446	5.28683
lambda[361]	4.37065	3.45446	5.28683
lambda[362]	3.81443	2.75303	4.87583
lambda[363]	2.60176	1.6438	3.55973
lambda[364]	3.48571	0.647992	6.32344
lambda[365]	3.84206	2.7856	4.89853
lambda[366]	3.95405	2.84742	5.06068
lambda[367]	4.67623	3.58371	5.76875
lambda[368]	3.84206	2.7856	4.89853
lambda[369]	4.53063	3.62682	5.43444
lambda[370]	4.00905	2.57923	5.43886
lambda[371]	5.2178	3.20569	7.2299
lambda[372]	4.53063	3.62682	5.43444
lambda[373]	3.03475	2.14005	3.92945
lambda[374]	4.53063	3.62682	5.43444
lambda[375]	2.94026	2.19339	3.68713
lambda[376]	4.37065	3.45446	5.28683
lambda[377]	4.37065	3.45446	5.28683
lambda[378]	2.60176	1.6438	3.55973
lambda[379]	3.84206	2.7856	4.89853
lambda[380]	4.53063	3.62682	5.43444
lambda[381]	1.98358	0.445525	3.52164
lambda[382]	6.52259	4.2476	8.79758
lambda[383]	4.53063	3.62682	5.43444
lambda[384]	2.60176	1.6438	3.55973
lambda[385]	7.2256	2.90316	11.548
lambda[386]	2.94026	2.19339	3.68713
lambda[387]	4.37065	3.45446	5.28683
lambda[388]	2.56607	1.76973	3.36241
lambda[389]	2.94026	2.19339	3.68713
lambda[390]	2.78481	1.54109	4.02852
lambda[391]	3.52806	2.42855	4.62757
lambda[392]	3.95405	2.84742	5.06068
lambda[393]	4.53063	3.62682	5.43444
lambda[394]	4.17243	3.03372	5.31115
lambda[395]	2.56607	1.76973	3.36241
lambda[396]	2.94026	2.19339	3.68713
lambda[397]	2.94026	2.19339	3.68713
lambda[398]	4.5111	3.36574	5.65646
lambda[399]	4.04252	3.06694	5.01811
lambda[400]	4.5111	3.36574	5.65646
lambda[401]	2.94026	2.19339	3.68713
lambda[402]	3.84206	2.7856	4.89853
lambda[403]	3.81443	2.75303	4.87583
lambda[404]	3.14712	2.03453	4.2597
lambda[405]	2.94026	2.19339	3.68713
lambda[406]	4.37065	3.45446	5.28683
lambda[407]	5.81831	3.40917	8.22744
lambda[408]	2.94026	2.19339	3.68713
lambda[409]	2.64853	1.73765	3.55942
lambda[410]	4.92502	0.033469	9.81656
lambda[411]	2.7466	1.66887	3.82433
lambda[412]	4.37065	3.45446	5.28683
lambda[413]	4.04252	3.06694	5.01811
lambda[414]	5.10356	2.70681	7.50032
lambda[415]	4.04252	3.06694	5.01811
lambda[416]	4.37065	3.45446	5.28683
lambda[417]	3.72244	2.80474	4.64014
lambda[418]	4.37065	3.45446	5.28683
lambda[419]	4.37065	3.45446	5.28683
lambda[420]	3.49884	2.12831	4.86938
lambda[421]	8.08035	5.67754	10.4832
lambda[422]	4.67623	3.58371	5.76875
lambda[423]	3.93701	2.70749	5.16652
lambda[424]	3.59773	0.610226	6.58524
lambda[425]	4.37065	3.45446	5.28683
lambda[426]	4.53063	3.62682	5.43444
lambda[427]	4.37065	3.45446	5.28683
lambda[428]	3.84206	2.7856	4.89853
lambda[429]	4.67623	3.58371	5.76875
lambda[430]	4.5111	3.36574	5.65646
lambda[431]	4.53063	3.62682	5.43444
lambda[432]	4.5111	3.36574	5.65646
lambda[433]	4.37065	3.45446	5.28683
lambda[434]	4.05138	1.72569	6.37706
lambda[435]	3.14712	2.03453	4.2597
lambda[436]	2.56607	1.76973	3.36241
lambda[437]	4.47823	2.07766	6.87881
lambda[438]	2.4304	1.30046	3.56035
lambda[439]	2.94026	2.19339	3.68713
lambda[440]	4.5111	3.36574	5.65646
lambda[441]	3.03475	2.14005	3.92945
lambda[442]	3.03475	2.14005	3.92945
lambda[443]	2.56607	1.76973	3.36241
lambda[444]	2.94026	2.19339	3.68713
lambda[445]	4.53063	3.62682	5.43444
lambda[446]	3.24871	2.26876	4.22866
lambda[447]	4.37065	3.45446	5.28683
lambda[448]	5.97866	3.843	8.11432
lambda[449]	4.53063	3.62682	5.43444
lambda[450]	3.84206	2.7856	4.89853
lambda[451]	3.81443	2.75303	4.87583
lambda[452]	1.28729	0.255497	2.31909
lambda[453]	4.62215	2.09747	7.14682
lambda[454]	5.33455	3.29962	7.36948
lambda[455]	2.94026	2.19339	3.68713
lambda[456]	3.49884	2.12831	4.86938
lambda[457]	4.17243	3.03372	5.31115
lambda[458]	4.37065	3.45446	5.28683
lambda[459]	4.08111	2.83858	5.32365
lambda[460]	4.00905	2.57923	5.43886
lambda[461]	3.72244	2.80474	4.64014
lambda[462]	4.5111	3.36574	5.65646
lambda[463]	2.56607	1.76973	3.36241
lambda[464]	2.94026	2.19339	3.68713
lambda[465]	4.17243	3.03372	5.31115
lambda[466]	3.13987	0.461126	5.81862
lambda[467]	2.94026	2.19339	3.68713
lambda[468]	4.37065	3.45446	5.28683
lambda[469]	4.17243	3.03372	5.31115
lambda[470]	6.88196	4.73007	9.03384
lambda[471]	3.84206	2.7856	4.89853
lambda[472]	4.37065	3.45446	5.28683
lambda[473]	3.14712	2.03453	4.2597
lambda[474]	4.37065	3.45446	5.28683
lambda[475]	4.67623	3.58371	5.76875
lambda[476]	4.17243	3.03372	5.31115
lambda[477]	4.67623	3.58371	5.76875
lambda[478]	4.37065	3.45446	5.28683
lambda[479]	4.53063	3.62682	5.43444
lambda[480]	1.96913	0.444525	3.49374
lambda[481]	2.56607	1.76973	3.36241
lambda[482]	2.94026	2.19339	3.68713
lambda[483]	3.87999	2.29492	5.46506
lambda[484]	7.47372	5.238	9.70943
lambda[485]	3.72244	2.80474	4.64014
lambda[486]	3.72244	2.80474	4.64014
lambda[487]	2.94026	2.19339	3.68713
lambda[488]	4.67623	3.58371	5.76875
lambda[489]	1.92182	0.441451	3.4022
lambda[490]	4.04252	3.06694	5.01811
lambda[491]	3.24871	2.26876	4.22866
lambda[492]	2.56607	1.76973	3.36241
lambda[493]	4.16441	0.0503648	8.27846
lambda[494]	4.04252	3.06694	5.01811
lambda[495]	4.37065	3.45446	5.28683
lambda[496]	4.37065	3.45446	5.28683
lambda[497]	3.84206	2.7856	4.89853
lambda[498]	3.99177	2.51132	5.47222
lambda[499]	3.81443	2.75303	4.87583
lambda[500]	3.03475	2.14005	3.92945
lambda[501]	2.7466	1.66887	3.82433
lambda[502]	3.95405	2.84742	5.06068
lambda[503]	3.93701	2.70749	5.16652
lambda[504]	6.88196	4.73007	9.03384
lambda[505]	3.14712	2.03453	4.2597
lambda[506]	3.84206	2.7856	4.89853
lambda[507]	3.03475	2.14005	3.92945
lambda[508]	3.52806	2.42855	4.62757
lambda[509]	2.94026	2.19339	3.68713
lambda[510]	3.35311	2.26452	4.4417
lambda[511]	3.14712	2.03453	4.2597
lambda[512]	4.04252	3.06694	5.01811
lambda[513]	3.69209	2.19346	5.19071
lambda[514]	4.53063	3.62682	5.43444
lambda[515]	2.94026	2.19339	3.68713
lambda[516]	3.14712	2.03453	4.2597
lambda[517]	3.64048	0.748232	6.53273
lambda[518]	1.76988	0.378431	3.16134
lambda[519]	4.04252	3.06694	5.01811
lambda[520]	3.81443	2.75303	4.87583
lambda[521]	3.03475	2.14005	3.92945
lambda[522]	3.14712	2.03453	4.2597
lambda[523]	4.14203	1.83195	6.45211
lambda[524]	4.53063	3.62682	5.43444
lambda[525]	3.81443	2.75303	4.87583
lambda[526]	2.56607	1.76973	3.36241
lambda[527]	4.53063	3.62682	5.43444
lambda[528]	2.94026	2.19339	3.68713
lambda[529]	4.67623	3.58371	5.76875
lambda[530]	4.04252	3.06694	5.01811
lambda[531]	4.37065	3.45446	5.28683
lambda[532]	3.14712	2.03453	4.2597
lambda[533]	3.43565	1.43428	5.43701
lambda[534]	2.94026	2.19339	3.68713
lambda[535]	3.24825	1.96387	4.53263
lambda[536]	3.38621	1.9446	4.82782
lambda[537]	3.2939	2.0033	4.5845
lambda[538]	1.579	0.344555	2.81345
lambda[539]	4.16441	0.0503648	8.27846
lambda[540]	3.14712	2.03453	4.2597
lambda[541]	4.53063	3.62682	5.43444
lambda[542]	2.94026	2.19339	3.68713
lambda[543]	3.24871	2.26876	4.22866
lambda[544]	4.04252	3.06694	5.01811
lambda[545]	4.04252	3.06694	5.01811
lambda[546]	4.37065	3.45446	5.28683
lambda[547]	4.53063	3.62682	5.43444
lambda[548]	3.93701	2.70749	5.16652
lambda[549]	3.14712	2.03453	4.2597
lambda[550]	2.69189	0.344801	5.03898
lambda[551]	3.72244	2.80474	4.64014
lambda[552]	3.81443	2.75303	4.87583
lambda[553]	7.47372	5.238	9.70943
lambda[554]	3.95405	2.84742	5.06068
lambda[555]	1.75699	0.379486	3.13449
lambda[556]	3.81443	2.75303	4.87583
lambda[557]	3.72244	2.80474	4.64014
lambda[558]	3.86748	2.51965	5.21532
lambda[559]	4.67623	3.58371	5.76875
lambda[560]	2.78481	1.54109	4.02852
lambda[561]	4.37065	3.45446	5.28683
lambda[562]	4.37065	3.45446	5.28683
lambda[563]	4.5111	3.36574	5.65646
lambda[564]	2.60176	1.6438	3.55973
lambda[565]	2.56607	1.76973	3.36241
lambda[566]	3.81443	2.75303	4.87583
lambda[567]	4.37065	3.45446	5.28683
lambda[568]	4.53063	3.62682	5.43444
lambda[569]	3.81443	2.75303	4.87583
lambda[570]	3.14712	2.03453	4.2597
lambda[571]	4.37065	3.45446	5.28683
lambda[572]	3.72244	2.80474	4.64014
lambda[573]	4.04252	3.06694	5.01811
lambda[574]	4.37065	3.45446	5.28683
lambda[575]	4.37065	3.45446	5.28683
lambda[576]	7.47372	5.238	9.70943
lambda[577]	2.87471	1.68444	4.06498
lambda[578]	2.94026	2.19339	3.68713
lambda[579]	4.37065	3.45446	5.28683
lambda[580]	4.37065	3.45446	5.28683
lambda[581]	4.08111	2.83858	5.32365
lambda[582]	3.99177	2.51132	5.47222
lambda[583]	2.60176	1.6438	3.55973
lambda[584]	3.72244	2.80474	4.64014
lambda[585]	4.37065	3.45446	5.28683
lambda[586]	1.10363	0.18486	2.0224
lambda[587]	2.68537	1.63315	3.7376
lambda[588]	2.56607	1.76973	3.36241
lambda[589]	2.56607	1.76973	3.36241
lambda[590]	3.03475	2.14005	3.92945
lambda[591]	3.95405	2.84742	5.06068
lambda[592]	4.67623	3.58371	5.76875
lambda[593]	1.85396	0.410621	3.2973
lambda[594]	3.84206	2.7856	4.89853
lambda[595]	5.10356	2.70681	7.50032
lambda[596]	4.17243	3.03372	5.31115
lambda[597]	2.94026	2.19339	3.68713
lambda[598]	2.27065	1.37652	3.16479
lambda[599]	2.27065	1.37652	3.16479
lambda[600]	2.94026	2.19339	3.68713
lambda[601]	1.24925	0.151054	2.34744
lambda[602]	2.64853	1.73765	3.55942
lambda[603]	4.5111	3.36574	5.65646
lambda[604]	5.97866	3.843	8.11432
lambda[605]	4.5111	3.36574	5.65646
lambda[606]	2.94026	2.19339	3.68713
lambda[607]	1.45636	0.162608	2.75011
lambda[608]	4.04252	3.06694	5.01811
lambda[609]	2.99638	1.55888	4.43388
lambda[610]	3.99177	2.51132	5.47222
lambda[611]	2.94026	2.19339	3.68713
lambda[612]	3.81443	2.75303	4.87583
lambda[613]	3.03475	2.14005	3.92945
lambda[614]	4.53063	3.62682	5.43444
lambda[615]	3.03475	2.14005	3.92945
lambda[616]	7.31015	4.92479	9.6955
lambda[617]	2.94026	2.19339	3.68713
lambda[618]	1.91354	0.407178	3.4199
lambda[619]	2.56607	1.76973	3.36241
lambda[620]	3.14712	2.03453	4.2597
lambda[621]	5.2178	3.20569	7.2299
lambda[622]	4.17243	3.03372	5.31115
lambda[623]	4.53063	3.62682	5.43444
lambda[624]	4.37065	3.45446	5.28683
lambda[625]	4.5111	3.36574	5.65646
lambda[626]	4.53063	3.62682	5.43444
lambda[627]	3.81443	2.75303	4.87583
lambda[628]	3.84206	2.7856	4.89853
lambda[629]	5.33455	3.29962	7.36948
lambda[630]	5.43588	3.62606	7.2457
lambda[631]	2.94026	2.19339	3.68713
lambda[632]	3.86748	2.51965	5.21532
lambda[633]	3.01263	1.35731	4.66796
lambda[634]	4.53063	3.62682	5.43444
lambda[635]	2.94026	2.19339	3.68713
lambda[636]	3.62444	1.84664	5.40224
lambda[637]	4.37065	3.45446	5.28683
lambda[638]	3.72244	2.80474	4.64014
lambda[639]	4.37065	3.45446	5.28683
lambda[640]	4.37065	3.45446	5.28683
lambda[641]	3.72244	2.80474	4.64014
lambda[642]	2.27065	1.37652	3.16479
lambda[643]	4.37065	3.45446	5.28683
lambda[644]	1.96064	0.433473	3.48781
lambda[645]	2.94026	2.19339	3.68713
lambda[646]	2.94026	2.19339	3.68713
lambda[647]	7.47372	5.238	9.70943
lambda[648]	4.04252	3.06694	5.01811
lambda[649]	4.04252	3.06694	5.01811
lambda[650]	4.67623	3.58371	5.76875
lambda[651]	2.26779	0.396664	4.13892
lambda[652]	4.67623	3.58371	5.76875
lambda[653]	3.81443	2.75303	4.87583
lambda[654]	2.60176	1.6438	3.55973
lambda[655]	3.24825	1.96387	4.53263
lambda[656]	8.37612	6.0874	10.6648
lambda[657]	2.94026	2.19339	3.68713
lambda[658]	3.72244	2.80474	4.64014
lambda[659]	3.72244	2.80474	4.64014
lambda[660]	2.94026	2.19339	3.68713
lambda[661]	2.34362	1.36995	3.3173
lambda[662]	2.68537	1.63315	3.7376
lambda[663]	3.35311	2.26452	4.4417
lambda[664]	3.14712	2.03453	4.2597
lambda[665]	4.37065	3.45446	5.28683
lambda[666]	3.17024	0.642386	5.69809
lambda[667]	4.47823	2.07766	6.87881
lambda[668]	3.03475	2.14005	3.92945
lambda[669]	3.04211	0.494198	5.59002
lambda[670]	4.67623	3.58371	5.76875
lambda[671]	3.72244	2.80474	4.64014
lambda[672]	2.94026	2.19339	3.68713
lambda[673]	4.37065	3.45446	5.28683
lambda[674]	4.53063	3.62682	5.43444
lambda[675]	2.85336	0.932907	4.7738
lambda[676]	4.17243	3.03372	5.31115
lambda[677]	8.37612	6.0874	10.6648
lambda[678]	4.53063	3.62682	5.43444
lambda[679]	3.81443	2.75303	4.87583
lambda[680]	2.94026	2.19339	3.68713
lambda[681]	4.53063	3.62682	5.43444
lambda[682]	5.2178	3.20569	7.2299
lambda[683]	4.53063	3.62682	5.43444
lambda[684]	3.14712	2.03453	4.2597
lambda[685]	2.8743	1.50668	4.24192
lambda[686]	2.60176	1.6438	3.55973
lambda[687]	2.94026	2.19339	3.68713
lambda[688]	3.72244	2.80474	4.64014
lambda[689]	3.14712	2.03453	4.2597
lambda[690]	2.56607	1.76973	3.36241
lambda[691]	6.24016	3.67965	8.80067
lambda[692]	4.53063	3.62682	5.43444
lambda[693]	4.5111	3.36574	5.65646
lambda[694]	3.72244	2.80474	4.64014
lambda[695]	2.34362	1.36995	3.3173
lambda[696]	3.03475	2.14005	3.92945
lambda[697]	4.04252	3.06694	5.01811
lambda[698]	4.37065	3.45446	5.28683
lambda[699]	4.6171	2.48138	6.75283
lambda[700]	4.04252	3.06694	5.01811
lambda[701]	2.7466	1.66887	3.82433
lambda[702]	4.53063	3.62682	5.43444
lambda[703]	3.72244	2.80474	4.64014
lambda[704]	4.16441	0.0503648	8.27846
lambda[705]	4.37065	3.45446	5.28683
lambda[706]	2.7466	1.66887	3.82433
lambda[707]	8.08035	5.67754	10.4832
lambda[708]	6.00614	3.91463	8.09764
lambda[709]	3.81443	2.75303	4.87583
lambda[710]	3.24825	1.96387	4.53263
lambda[711]	2.94026	2.19339	3.68713
lambda[712]	5.97866	3.843	8.11432
lambda[713]	4.53063	3.62682	5.43444
lambda[714]	4.37065	3.45446	5.28683
lambda[715]	3.81443	2.75303	4.87583
lambda[716]	6.88196	4.73007	9.03384
lambda[717]	3.24871	2.26876	4.22866
lambda[718]	2.94026	2.19339	3.68713
lambda[719]	3.86748	2.51965	5.21532
lambda[720]	6.12583	2.50289	9.74876
lambda[721]	3.81443	2.75303	4.87583
lambda[722]	5.97866	3.843	8.11432
lambda[723]	3.03475	2.14005	3.92945
lambda[724]	4.53063	3.62682	5.43444
lambda[725]	3.72244	2.80474	4.64014
lambda[726]	7.41182	4.54108	10.2826
lambda[727]	3.86748	2.51965	5.21532
lambda[728]	3.24825	1.96387	4.53263
lambda[729]	3.14712	2.03453	4.2597
lambda[730]	4.04252	3.06694	5.01811
lambda[731]	2.7466	1.66887	3.82433
lambda[732]	6.88196	4.73007	9.03384
lambda[733]	4.09003	1.61144	6.56861
lambda[734]	4.37065	3.45446	5.28683
lambda[735]	2.94026	2.19339	3.68713
lambda[736]	3.14712	2.03453	4.2597
lambda[737]	2.56607	1.76973	3.36241
lambda[738]	3.24871	2.26876	4.22866
lambda[739]	4.37065	3.45446	5.28683
lambda[740]	8.37612	6.0874	10.6648
lambda[741]	5.03355	2.96469	7.10242
lambda[742]	4.17243	3.03372	5.31115
lambda[743]	2.94026	2.19339	3.68713
lambda[744]	2.64853	1.73765	3.55942
lambda[745]	2.94026	2.19339	3.68713
lambda[746]	2.94026	2.19339	3.68713
lambda[747]	8.08035	5.67754	10.4832
lambda[748]	3.84206	2.7856	4.89853
lambda[749]	5.43588	3.62606	7.2457
lambda[750]	4.67623	3.58371	5.76875
lambda[751]	5.33455	3.29962	7.36948
lambda[752]	4.91217	2.93095	6.89338
lambda[753]	3.14712	2.03453	4.2597
lambda[754]	3.51782	1.20977	5.82588
lambda[755]	4.04252	3.06694	5.01811
lambda[756]	5.43588	3.62606	7.2457
lambda[757]	3.14712	2.03453	4.2597
lambda[758]	3.72244	2.80474	4.64014
lambda[759]	4.37065	3.45446	5.28683
lambda[760]	2.94026	2.19339	3.68713
lambda[761]	2.60176	1.6438	3.55973
lambda[762]	2.60176	1.6438	3.55973
lambda[763]	4.53063	3.62682	5.43444
lambda[764]	4.67623	3.58371	5.76875
lambda[765]	3.84206	2.7856	4.89853
lambda[766]	3.24871	2.26876	4.22866
lambda[767]	3.72244	2.80474	4.64014
lambda[768]	5.43588	3.62606	7.2457
lambda[769]	2.56607	1.76973	3.36241
lambda[770]	4.49327	2.27443	6.7121
lambda[771]	6.00614	3.91463	8.09764
lambda[772]	3.62444	1.84664	5.40224
lambda[773]	3.37529	2.10048	4.65011
lambda[774]	5.33455	3.29962	7.36948
lambda[775]	3.72244	2.80474	4.64014
lambda[776]	4.53063	3.62682	5.43444
lambda[777]	4.53063	3.62682	5.43444
lambda[778]	4.53063	3.62682	5.43444
lambda[779]	2.94026	2.19339	3.68713
lambda[780]	4.53063	3.62682	5.43444
lambda[781]	3.84206	2.7856	4.89853
lambda[782]	3.35311	2.26452	4.4417
lambda[783]	3.93701	2.70749	5.16652
lambda[784]	2.94026	2.19339	3.68713
lambda[785]	4.08111	2.83858	5.32365
lambda[786]	3.24871	2.26876	4.22866
lambda[787]	2.60176	1.6438	3.55973
lambda[788]	4.17243	3.03372	5.31115
lambda[789]	4.37065	3.45446	5.28683
lambda[790]	3.81443	2.75303	4.87583
lambda[791]	4.53063	3.62682	5.43444
lambda[792]	3.84206	2.7856	4.89853
lambda[793]	4.04252	3.06694	5.01811
lambda[794]	5.14848	2.65864	7.63833
lambda[795]	4.17243	3.03372	5.31115
lambda[796]	4.37065	3.45446	5.28683
lambda[797]	4.37065	3.45446	5.28683
lambda[798]	8.37612	6.0874	10.6648
lambda[799]	4.37065	3.45446	5.28683
lambda[800]	4.37065	3.45446	5.28683
lambda[801]	2.94026	2.19339	3.68713
lambda[802]	2.83487	1.61584	4.0539
lambda[803]	3.64144	2.41765	4.86522
lambda[804]	4.37065	3.45446	5.28683
lambda[805]	8.37612	6.0874	10.6648
lambda[806]	8.08035	5.67754	10.4832
lambda[807]	3.87999	2.29492	5.46506
lambda[808]	5.15745	1.9793	8.3356
lambda[809]	2.94026	2.19339	3.68713
lambda[810]	3.01263	1.35731	4.66796
lambda[811]	1.31898	0.277558	2.3604
lambda[812]	4.04252	3.06694	5.01811
lambda[813]	3.84206	2.7856	4.89853
lambda[814]	5.33455	3.29962	7.36948
lambda[815]	4.53063	3.62682	5.43444
lambda[816]	4.41344	0.0391433	8.78774
lambda[817]	2.94026	2.19339	3.68713
lambda[818]	5.81831	3.40917	8.22744
lambda[819]	4.37065	3.45446	5.28683
lambda[820]	3.72244	2.80474	4.64014
lambda[821]	3.48571	0.647992	6.32344
lambda[822]	3.14712	2.03453	4.2597
lambda[823]	6.88196	4.73007	9.03384
lambda[824]	4.17243	3.03372	5.31115
lambda[825]	3.99177	2.51132	5.47222
lambda[826]	4.37065	3.45446	5.28683
lambda[827]	3.72244	2.80474	4.64014
lambda[828]	3.72244	2.80474	4.64014
lambda[829]	4.37065	3.45446	5.28683
lambda[830]	3.61128	2.15161	5.07095
lambda[831]	2.94026	2.19339	3.68713
lambda[832]	3.72244	2.80474	4.64014
lambda[833]	3.03475	2.14005	3.92945
lambda[834]	3.37529	2.10048	4.65011
lambda[835]	3.52806	2.42855	4.62757
lambda[836]	2.56607	1.76973	3.36241
lambda[837]	4.65566	2.75328	6.55804
lambda[838]	2.94026	2.19339	3.68713
lambda[839]	4.5111	3.36574	5.65646
lambda[840]	1.45735	0.293851	2.62085
lambda[841]	3.81443	2.75303	4.87583
lambda[842]	7.47372	5.238	9.70943
lambda[843]	2.94026	2.19339	3.68713
lambda[844]	3.72244	2.80474	4.64014
lambda[845]	4.17243	3.03372	5.31115
lambda[846]	2.94026	2.19339	3.68713
lambda[847]	3.99177	2.51132	5.47222
lambda[848]	6.00614	3.91463	8.09764
lambda[849]	5.43588	3.62606	7.2457
lambda[850]	4.5111	3.36574	5.65646
lambda[851]	3.14712	2.03453	4.2597
lambda[852]	4.17243	3.03372	5.31115
lambda[853]	4.04252	3.06694	5.01811
lambda[854]	4.5111	3.36574	5.65646
lambda[855]	2.94026	2.19339	3.68713
lambda[856]	4.04252	3.06694	5.01811
lambda[857]	3.24871	2.26876	4.22866
lambda[858]	3.52806	2.42855	4.62757
lambda[859]	8.37612	6.0874	10.6648
lambda[860]	5.97866	3.843	8.11432
lambda[861]	4.67623	3.58371	5.76875
lambda[862]	1.54464	0.2917	2.79758
lambda[863]	2.56607	1.76973	3.36241
lambda[864]	3.72244	2.80474	4.64014
lambda[865]	2.94026	2.19339	3.68713
lambda[866]	3.86748	2.51965	5.21532
lambda[867]	3.9755	1.54603	6.40497
lambda[868]	3.14712	2.03453	4.2597
lambda[869]	4.53063	3.62682	5.43444
lambda[870]	3.81443	2.75303	4.87583
lambda[871]	2.56607	1.76973	3.36241
lambda[872]	4.67623	3.58371	5.76875
lambda[873]	3.52806	2.42855	4.62757
lambda[874]	4.67623	3.58371	5.76875
lambda[875]	4.37065	3.45446	5.28683
lambda[876]	2.94026	2.19339	3.68713
lambda[877]	2.99108	0.591843	5.39031
lambda[878]	3.72244	2.80474	4.64014
lambda[879]	1.65785	0.335995	2.9797
lambda[880]	3.72244	2.80474	4.64014
lambda[881]	3.72244	2.80474	4.64014
lambda[882]	2.27065	1.37652	3.16479
lambda[883]	4.5111	3.36574	5.65646
lambda[884]	3.72244	2.80474	4.64014
lambda[885]	3.95405	2.84742	5.06068
lambda[886]	3.95405	2.84742	5.06068
lambda[887]	3.80341	0	7.73407
lambda[888]	2.7466	1.66887	3.82433
lambda[889]	4.37065	3.45446	5.28683
lambda[890]	2.94026	2.19339	3.68713
lambda[891]	3.95405	2.84742	5.06068
lambda[892]	4.37065	3.45446	5.28683
lambda[893]	3.04211	0.494198	5.59002
lambda[894]	2.7466	1.66887	3.82433
lambda[895]	3.72244	2.80474	4.64014
lambda[896]	4.37065	3.45446	5.28683
lambda[897]	4.64215	2.13028	7.15403
lambda[898]	6.4443	1.12069	11.7679
lambda[899]	3.62444	1.84664	5.40224
lambda[900]	4.53063	3.62682	5.43444
lambda[901]	3.72244	2.80474	4.64014
lambda[902]	5.97866	3.843	8.11432
lambda[903]	3.81443	2.75303	4.87583
lambda[904]	4.37065	3.45446	5.28683
lambda[905]	2.7466	1.66887	3.82433
lambda[906]	8.37612	6.0874	10.6648
lambda[907]	2.94026	2.19339	3.68713
lambda[908]	3.72244	2.80474	4.64014
lambda[909]	3.04211	0.494198	5.59002
lambda[910]	7.47372	5.238	9.70943
lambda[911]	2.94026	2.19339	3.68713
lambda[912]	2.7466	1.66887	3.82433
lambda[913]	3.72244	2.80474	4.64014
lambda[914]	2.94026	2.19339	3.68713
lambda[915]	4.17243	3.03372	5.31115
lambda[916]	2.94026	2.19339	3.68713
lambda[917]	4.67623	3.58371	5.76875
lambda[918]	2.56607	1.76973	3.36241
lambda[919]	2.94026	2.19339	3.68713
lambda[920]	6.88196	4.73007	9.03384
lambda[921]	4.08111	2.83858	5.32365
lambda[922]	4.04252	3.06694	5.01811
lambda[923]	2.60176	1.6438	3.55973
lambda[924]	4.5111	3.36574	5.65646
lambda[925]	1.92182	0.441451	3.4022
lambda[926]	2.94026	2.19339	3.68713
lambda[927]	2.94026	2.19339	3.68713
lambda[928]	4.04252	3.06694	5.01811
lambda[929]	4.37065	3.45446	5.28683
lambda[930]	3.10945	1.3649	4.854
lambda[931]	4.37065	3.45446	5.28683
lambda[932]	3.72244	2.80474	4.64014
lambda[933]	3.95405	2.84742	5.06068
lambda[934]	3.14712	2.03453	4.2597
lambda[935]	4.37065	3.45446	5.28683
lambda[936]	1.81345	0.391905	3.23499
lambda[937]	1.60914	0.173007	3.04527
lambda[938]	2.94026	2.19339	3.68713
lambda[939]	4.37065	3.45446	5.28683
lambda[940]	5.70241	0.792296	10.6125
lambda[941]	3.10945	1.3649	4.854
lambda[942]	4.5111	3.36574	5.65646
lambda[943]	3.14712	2.03453	4.2597
lambda[944]	4.5111	3.36574	5.65646
lambda[945]	3.64144	2.41765	4.86522
lambda[946]	4.67623	3.58371	5.76875
lambda[947]	3.48571	0.647992	6.32344
lambda[948]	3.72244	2.80474	4.64014
lambda[949]	5.97866	3.843	8.11432
lambda[950]	3.84206	2.7856	4.89853
lambda[951]	4.79133	2.17555	7.40712
lambda[952]	2.78481	1.54109	4.02852
lambda[953]	3.14712	2.03453	4.2597
lambda[954]	4.67623	3.58371	5.76875
lambda[955]	4.67623	3.58371	5.76875
lambda[956]	3.48376	2.09758	4.86994
lambda[957]	3.86748	2.51965	5.21532
lambda[958]	4.28703	2.49132	6.08274
lambda[959]	4.04252	3.06694	5.01811
lambda[960]	4.67623	3.58371	5.76875
lambda[961]	4.37065	3.45446	5.28683
lambda[962]	3.14712	2.03453	4.2597
lambda[963]	7.31015	4.92479	9.6955
lambda[964]	2.56607	1.76973	3.36241
lambda[965]	4.67623	3.58371	5.76875
lambda[966]	2.68537	1.63315	3.7376
lambda[967]	2.64853	1.73765	3.55942
lambda[968]	2.94026	2.19339	3.68713
lambda[969]	3.67486	1.6834	5.66631
lambda[970]	7.31015	4.92479	9.6955
lambda[971]	2.94026	2.19339	3.68713
lambda[972]	2.4304	1.30046	3.56035
lambda[973]	5.03355	2.96469	7.10242
lambda[974]	4.53063	3.62682	5.43444
lambda[975]	3.72244	2.80474	4.64014
lambda[976]	4.53063	3.62682	5.43444
lambda[977]	4.17243	3.03372	5.31115
lambda[978]	3.69209	2.19346	5.19071
lambda[979]	4.28703	2.49132	6.08274
lambda[980]	4.53063	3.62682	5.43444
lambda[981]	3.84206	2.7856	4.89853
lambda[982]	2.4304	1.30046	3.56035
lambda[983]	4.17243	3.03372	5.31115
lambda[984]	2.56607	1.76973	3.36241
lambda[985]	2.94026	2.19339	3.68713
lambda[986]	3.35311	2.26452	4.4417
lambda[987]	4.37065	3.45446	5.28683
lambda[988]	3.37529	2.10048	4.65011
lambda[989]	3.72244	2.80474	4.64014
lambda[990]	3.95405	2.84742	5.06068
lambda[991]	3.14712	2.03453	4.2597
lambda[992]	4.53063	3.62682	5.43444
lambda[993]	4.53063	3.62682	5.43444
lambda[994]	2.94026	2.19339	3.68713
lambda[995]	3.72244	2.80474	4.64014
lambda[996]	2.56607	1.76973	3.36241
lambda[997]	4.67623	3.58371	5.76875
lambda[998]	4.37065	3.45446	5.28683
lambda[999]	3.81443	2.75303	4.87583
lambda[1000]	4.53063	3.62682	5.43444
lambda[1001]	4.53063	3.62682	5.43444
lambda[1002]	3.72244	2.80474	4.64014
lambda[1003]	4.81008	2.82771	6.79244
lambda[1004]	4.04252	3.06694	5.01811
lambda[1005]	4.37065	3.45446	5.28683
lambda[1006]	3.14712	2.03453	4.2597
lambda[1007]	3.72244	2.80474	4.64014
lambda[1008]	3.72244	2.80474	4.64014
lambda[1009]	4.53063	3.62682	5.43444
lambda[1010]	3.72244	2.80474	4.64014
lambda[1011]	1.31898	0.277558	2.3604
lambda[1012]	1.33496	0.229194	2.44072
lambda[1013]	3.72244	2.80474	4.64014
lambda[1014]	2.94026	2.19339	3.68713
lambda[1015]	4.04252	3.06694	5.01811
lambda[1016]	4.53063	3.62682	5.43444
lambda[1017]	2.60176	1.6438	3.55973
lambda[1018]	5.97866	3.843	8.11432
lambda[1019]	4.37065	3.45446	5.28683
lambda[1020]	4.5111	3.36574	5.65646
lambda[1021]	4.91217	2.93095	6.89338
lambda[1022]	8.08035	5.67754	10.4832
lambda[1023]	4.37065	3.45446	5.28683
lambda[1024]	2.94026	2.19339	3.68713
lambda[1025]	4.37065	3.45446	5.28683
lambda[1026]	4.74409	2.99511	6.49307
lambda[1027]	2.4304	1.30046	3.56035
lambda[1028]	2.27065	1.37652	3.16479
lambda[1029]	4.04252	3.06694	5.01811
lambda[1030]	4.5111	3.36574	5.65646
lambda[1031]	4.53063	3.62682	5.43444
lambda[1032]	3.03475	2.14005	3.92945
lambda[1033]	6.4443	1.12069	11.7679
lambda[1034]	2.34362	1.36995	3.3173
lambda[1035]	4.37065	3.45446	5.28683
lambda[1036]	4.53063	3.62682	5.43444
lambda[1037]	4.17243	3.03372	5.31115
lambda[1038]	3.39975	2.02328	4.77622
lambda[1039]	4.91217	2.93095	6.89338
lambda[1040]	2.56607	1.76973	3.36241
lambda[1041]	3.48571	0.647992	6.32344
lambda[1042]	2.94026	2.19339	3.68713
lambda[1043]	2.4304	1.30046	3.56035
lambda[1044]	4.37065	3.45446	5.28683
lambda[1045]	2.94026	2.19339	3.68713
lambda[1046]	4.53063	3.62682	5.43444
lambda[1047]	4.5111	3.36574	5.65646
lambda[1048]	6.52259	4.2476	8.79758
lambda[1049]	4.53063	3.62682	5.43444
lambda[1050]	8.37612	6.0874	10.6648
lambda[1051]	3.03475	2.14005	3.92945
lambda[1052]	2.64853	1.73765	3.55942
lambda[1053]	4.37065	3.45446	5.28683
lambda[1054]	3.22222	1.81427	4.63017
lambda[1055]	2.68537	1.63315	3.7376
lambda[1056]	1.43175	0.232774	2.63072
lambda[1057]	3.39975	2.02328	4.77622
lambda[1058]	4.37065	3.45446	5.28683
lambda[1059]	4.04252	3.06694	5.01811
lambda[1060]	2.99861	0	6.09335
lambda[1061]	2.94026	2.19339	3.68713
lambda[1062]	4.17243	3.03372	5.31115
lambda[1063]	4.67623	3.58371	5.76875
lambda[1064]	2.56607	1.76973	3.36241
lambda[1065]	4.37065	3.45446	5.28683
lambda[1066]	2.60176	1.6438	3.55973
lambda[1067]	2.87471	1.68444	4.06498
lambda[1068]	4.53063	3.62682	5.43444
lambda[1069]	4.17243	3.03372	5.31115
lambda[1070]	3.61128	2.15161	5.07095
lambda[1071]	3.14712	2.03453	4.2597
lambda[1072]	4.65566	2.75328	6.55804
lambda[1073]	4.5111	3.36574	5.65646
lambda[1074]	3.61128	2.15161	5.07095
lambda[1075]	6.00614	3.91463	8.09764
lambda[1076]	3.72244	2.80474	4.64014
lambda[1077]	4.37065	3.45446	5.28683
lambda[1078]	3.84206	2.7856	4.89853
lambda[1079]	3.72244	2.80474	4.64014
lambda[1080]	3.72244	2.80474	4.64014
lambda[1081]	4.04252	3.06694	5.01811
lambda[1082]	2.7466	1.66887	3.82433
lambda[1083]	2.60176	1.6438	3.55973
lambda[1084]	3.14712	2.03453	4.2597
lambda[1085]	4.5111	3.36574	5.65646
lambda[1086]	8.37612	6.0874	10.6648
lambda[1087]	2.4304	1.30046	3.56035
lambda[1088]	7.47372	5.238	9.70943
lambda[1089]	3.84206	2.7856	4.89853
lambda[1090]	3.72244	2.80474	4.64014
lambda[1091]	4.37065	3.45446	5.28683
lambda[1092]	7.31015	4.92479	9.6955
lambda[1093]	3.24871	2.26876	4.22866
lambda[1094]	4.53063	3.62682	5.43444
lambda[1095]	4.37065	3.45446	5.28683
lambda[1096]	8.37612	6.0874	10.6648
lambda[1097]	4.5111	3.36574	5.65646
lambda[1098]	6.24016	3.67965	8.80067
lambda[1099]	3.81407	1.70409	5.92404
lambda[1100]	2.56607	1.76973	3.36241
lambda[1101]	4.04252	3.06694	5.01811
lambda[1102]	4.5111	3.36574	5.65646
lambda[1103]	3.48571	0.647992	6.32344
lambda[1104]	3.14712	2.03453	4.2597
lambda[1105]	3.72244	2.80474	4.64014
lambda[1106]	1.28729	0.255497	2.31909
lambda[1107]	4.53063	3.62682	5.43444
lambda[1108]	2.94026	2.19339	3.68713
lambda[1109]	4.04252	3.06694	5.01811
lambda[1110]	8.08035	5.67754	10.4832
lambda[1111]	3.87999	2.29492	5.46506
lambda[1112]	7.47372	5.238	9.70943
lambda[1113]	3.14712	2.03453	4.2597
lambda[1114]	4.5111	3.36574	5.65646
lambda[1115]	3.93701	2.70749	5.16652
lambda[1116]	4.37065	3.45446	5.28683
lambda[1117]	6.88196	4.73007	9.03384
lambda[1118]	3.52806	2.42855	4.62757
lambda[1119]	4.19793	2.40397	5.99189
lambda[1120]	6.52259	4.2476	8.79758
lambda[1121]	2.94026	2.19339	3.68713
lambda[1122]	4.04252	3.06694	5.01811
lambda[1123]	3.52806	2.42855	4.62757
lambda[1124]	4.04252	3.06694	5.01811
lambda[1125]	4.04252	3.06694	5.01811
lambda[1126]	3.69209	2.19346	5.19071
lambda[1127]	4.17243	3.03372	5.31115
lambda[1128]	2.64853	1.73765	3.55942
lambda[1129]	3.72244	2.80474	4.64014
lambda[1130]	4.37065	3.45446	5.28683
lambda[1131]	4.74409	2.99511	6.49307
lambda[1132]	4.74409	2.99511	6.49307
lambda[1133]	4.17243	3.03372	5.31115
lambda[1134]	3.64144	2.41765	4.86522
lambda[1135]	3.24871	2.26876	4.22866
lambda[1136]	3.03475	2.14005	3.92945
lambda[1137]	4.09003	1.61144	6.56861
lambda[1138]	8.37612	6.0874	10.6648
lambda[1139]	3.03475	2.14005	3.92945
lambda[1140]	4.53063	3.62682	5.43444
lambda[1141]	3.95405	2.84742	5.06068
lambda[1142]	4.04252	3.06694	5.01811
lambda[1143]	1.92182	0.441451	3.4022
lambda[1144]	7.1501	4.34518	9.95503
lambda[1145]	1.92182	0.441451	3.4022
lambda[1146]	4.37065	3.45446	5.28683
lambda[1147]	3.14712	2.03453	4.2597
lambda[1148]	3.84206	2.7856	4.89853
lambda[1149]	3.39975	2.02328	4.77622
lambda[1150]	3.48571	0.647992	6.32344
lambda[1151]	2.56607	1.76973	3.36241
lambda[1152]	5.77168	3.24256	8.30081
lambda[1153]	4.67623	3.58371	5.76875
lambda[1154]	2.40131	0.893101	3.90953
lambda[1155]	4.53063	3.62682	5.43444
lambda[1156]	3.81443	2.75303	4.87583
lambda[1157]	2.94026	2.19339	3.68713
lambda[1158]	4.14203	1.83195	6.45211
lambda[1159]	4.17243	3.03372	5.31115
lambda[1160]	3.24871	2.26876	4.22866
lambda[1161]	3.35311	2.26452	4.4417
lambda[1162]	4.53063	3.62682	5.43444
lambda[1163]	2.94026	2.19339	3.68713
lambda[1164]	3.95405	2.84742	5.06068
lambda[1165]	5.97866	3.843	8.11432
lambda[1166]	4.64215	2.13028	7.15403
lambda[1167]	2.56607	1.76973	3.36241
lambda[1168]	7.47372	5.238	9.70943
lambda[1169]	4.81008	2.82771	6.79244
lambda[1170]	4.67623	3.58371	5.76875
lambda[1171]	4.53063	3.62682	5.43444
lambda[1172]	2.94026	2.19339	3.68713
lambda[1173]	3.14712	2.03453	4.2597
lambda[1174]	4.5111	3.36574	5.65646
lambda[1175]	2.94026	2.19339	3.68713
lambda[1176]	5.03355	2.96469	7.10242
lambda[1177]	4.37065	3.45446	5.28683
lambda[1178]	2.94026	2.19339	3.68713
lambda[1179]	4.45407	2.34456	6.56358
lambda[1180]	3.72244	2.80474	4.64014
lambda[1181]	3.84206	2.7856	4.89853
lambda[1182]	2.64853	1.73765	3.55942
lambda[1183]	2.94026	2.19339	3.68713
lambda[1184]	2.7466	1.66887	3.82433
lambda[1185]	3.86748	2.51965	5.21532
lambda[1186]	3.39975	2.02328	4.77622
lambda[1187]	3.24871	2.26876	4.22866
lambda[1188]	3.52806	2.42855	4.62757
lambda[1189]	4.53063	3.62682	5.43444
lambda[1190]	4.04252	3.06694	5.01811
lambda[1191]	3.86748	2.51965	5.21532
lambda[1192]	4.37065	3.45446	5.28683
lambda[1193]	3.95405	2.84742	5.06068
lambda[1194]	2.94026	2.19339	3.68713
lambda[1195]	3.14712	2.03453	4.2597
lambda[1196]	3.39975	2.02328	4.77622
lambda[1197]	4.13788	2.6032	5.67256
lambda[1198]	3.24825	1.96387	4.53263
lambda[1199]	4.04252	3.06694	5.01811
lambda[1200]	3.24871	2.26876	4.22866
lambda[1201]	2.94026	2.19339	3.68713
lambda[1202]	3.72244	2.80474	4.64014
lambda[1203]	3.03475	2.14005	3.92945
lambda[1204]	4.53063	3.62682	5.43444
lambda[1205]	3.72244	2.80474	4.64014
lambda[1206]	3.72244	2.80474	4.64014
lambda[1207]	4.67623	3.58371	5.76875
lambda[1208]	2.60176	1.6438	3.55973
lambda[1209]	3.52806	2.42855	4.62757
lambda[1210]	3.24871	2.26876	4.22866
lambda[1211]	3.03475	2.14005	3.92945
lambda[1212]	4.5111	3.36574	5.65646
lambda[1213]	2.56607	1.76973	3.36241
lambda[1214]	3.84206	2.7856	4.89853
lambda[1215]	4.37065	3.45446	5.28683
lambda[1216]	3.99177	2.51132	5.47222
lambda[1217]	4.67623	3.58371	5.76875
lambda[1218]	4.37065	3.45446	5.28683
lambda[1219]	4.67623	3.58371	5.76875
lambda[1220]	2.34362	1.36995	3.3173
lambda[1221]	4.04252	3.06694	5.01811
lambda[1222]	3.14712	2.03453	4.2597
lambda[1223]	4.37065	3.45446	5.28683
lambda[1224]	3.03475	2.14005	3.92945
lambda[1225]	2.56607	1.76973	3.36241
lambda[1226]	2.7466	1.66887	3.82433
lambda[1227]	3.52806	2.42855	4.62757
lambda[1228]	3.24825	1.96387	4.53263
lambda[1229]	3.24871	2.26876	4.22866
lambda[1230]	3.48571	0.647992	6.32344
lambda[1231]	4.79133	2.17555	7.40712
lambda[1232]	3.24825	1.96387	4.53263
lambda[1233]	3.14712	2.03453	4.2597
lambda[1234]	4.37065	3.45446	5.28683
lambda[1235]	2.56607	1.76973	3.36241
lambda[1236]	4.53063	3.62682	5.43444
lambda[1237]	3.35311	2.26452	4.4417
lambda[1238]	2.94026	2.19339	3.68713
lambda[1239]	4.53063	3.62682	5.43444
lambda[1240]	4.5111	3.36574	5.65646
lambda[1241]	6.88196	4.73007	9.03384
lambda[1242]	3.14712	2.03453	4.2597
lambda[1243]	4.04252	3.06694	5.01811
lambda[1244]	2.94026	2.19339	3.68713
lambda[1245]	3.24871	2.26876	4.22866
lambda[1246]	4.04252	3.06694	5.01811
lambda[1247]	1.8996	0.424968	3.37423
lambda[1248]	2.94026	2.19339	3.68713
lambda[1249]	4.06399	0.0684091	8.05957
lambda[1250]	4.67623	3.58371	5.76875
lambda[1251]	4.67623	3.58371	5.76875
lambda[1252]	3.84206	2.7856	4.89853
lambda[1253]	8.37612	6.0874	10.6648
lambda[1254]	3.81443	2.75303	4.87583
lambda[1255]	3.84206	2.7856	4.89853
lambda[1256]	8.08035	5.67754	10.4832
lambda[1257]	4.17243	3.03372	5.31115
lambda[1258]	4.04252	3.06694	5.01811
lambda[1259]	4.67623	3.58371	5.76875
lambda[1260]	4.37065	3.45446	5.28683
lambda[1261]	3.95405	2.84742	5.06068
lambda[1262]	4.37065	3.45446	5.28683
lambda[1263]	4.53063	3.62682	5.43444
lambda[1264]	4.53063	3.62682	5.43444
lambda[1265]	6.88196	4.73007	9.03384
lambda[1266]	2.94026	2.19339	3.68713
lambda[1267]	2.94026	2.19339	3.68713
lambda[1268]	4.04252	3.06694	5.01811
lambda[1269]	4.17243	3.03372	5.31115
lambda[1270]	4.53063	3.62682	5.43444
lambda[1271]	7.31015	4.92479	9.6955
lambda[1272]	3.72244	2.80474	4.64014
lambda[1273]	2.64853	1.73765	3.55942
lambda[1274]	4.53063	3.62682	5.43444
lambda[1275]	3.37529	2.10048	4.65011
lambda[1276]	4.37065	3.45446	5.28683
lambda[1277]	4.53063	3.62682	5.43444
lambda[1278]	2.94026	2.19339	3.68713
lambda[1279]	4.5111	3.36574	5.65646
lambda[1280]	4.37065	3.45446	5.28683
lambda[1281]	3.93701	2.70749	5.16652
lambda[1282]	3.14712	2.03453	4.2597
lambda[1283]	2.94026	2.19339	3.68713
lambda[1284]	4.37065	3.45446	5.28683
lambda[1285]	4.53063	3.62682	5.43444
lambda[1286]	8.08035	5.67754	10.4832
lambda[1287]	3.48571	0.647992	6.32344
lambda[1288]	4.53063	3.62682	5.43444
lambda[1289]	2.94026	2.19339	3.68713
lambda[1290]	4.04252	3.06694	5.01811
lambda[1291]	4.37065	3.45446	5.28683
lambda[1292]	3.84206	2.7856	4.89853
lambda[1293]	3.24871	2.26876	4.22866
lambda[1294]	2.56607	1.76973	3.36241
lambda[1295]	4.04252	3.06694	5.01811
lambda[1296]	3.95405	2.84742	5.06068
lambda[1297]	4.53063	3.62682	5.43444
lambda[1298]	4.28703	2.49132	6.08274
lambda[1299]	3.14712	2.03453	4.2597
lambda[1300]	3.87999	2.29492	5.46506
lambda[1301]	3.86748	2.51965	5.21532
lambda[1302]	3.14712	2.03453	4.2597
lambda[1303]	3.72244	2.80474	4.64014
lambda[1304]	3.14712	2.03453	4.2597
lambda[1305]	3.72244	2.80474	4.64014
lambda[1306]	2.94026	2.19339	3.68713
lambda[1307]	3.14712	2.03453	4.2597
lambda[1308]	4.53063	3.62682	5.43444
lambda[1309]	5.76755	3.51247	8.02263
lambda[1310]	3.14712	2.03453	4.2597
lambda[1311]	4.06399	0.0684091	8.05957
lambda[1312]	1.61787	0.354715	2.88103
lambda[1313]	3.81443	2.75303	4.87583
lambda[1314]	3.81443	2.75303	4.87583
lambda[1315]	2.94026	2.19339	3.68713
lambda[1316]	3.14712	2.03453	4.2597
lambda[1317]	3.14712	2.03453	4.2597
lambda[1318]	4.67623	3.58371	5.76875
lambda[1319]	4.04252	3.06694	5.01811
lambda[1320]	3.86748	2.51965	5.21532
lambda[1321]	3.72244	2.80474	4.64014
lambda[1322]	5.43588	3.62606	7.2457
lambda[1323]	7.47372	5.238	9.70943
lambda[1324]	5.03355	2.96469	7.10242
lambda[1325]	4.37065	3.45446	5.28683
lambda[1326]	4.37065	3.45446	5.28683
lambda[1327]	2.60176	1.6438	3.55973
lambda[1328]	4.37065	3.45446	5.28683
lambda[1329]	3.52806	2.42855	4.62757
lambda[1330]	4.37065	3.45446	5.28683
lambda[1331]	4.27514	1.86522	6.68506
lambda[1332]	4.53063	3.62682	5.43444
lambda[1333]	2.56607	1.76973	3.36241
lambda[1334]	3.03475	2.14005	3.92945
lambda[1335]	2.64853	1.73765	3.55942
lambda[1336]	4.00905	2.57923	5.43886

## Sheet: nhat_train
term	estimate	conf_low	conf_high
nhat[1]	2.83686	0	11.252
nhat[2]	4.17191	0	16.5622
nhat[3]	6.78621	0	23.1249
nhat[4]	6.20222	0	18.6909
nhat[5]	3.75935	0	15.0071
nhat[6]	3.57262	0	14.1541
nhat[7]	4.51972	0	15.1143
nhat[8]	7.53776	0	30.0006
nhat[9]	4.32152	0	16.6959
nhat[10]	2.27428	0	9.05902
nhat[11]	7.27588	0	29.7799
nhat[12]	2.43392	0	9.55964
nhat[13]	4.17673	0	16.6743
nhat[14]	1.65326	0	6.69866
nhat[15]	5.5362	0	15.7612
nhat[16]	4.14167	0	16.2063
nhat[17]	3.84936	0	16.7367
nhat[18]	4.05643	0	16.1354
nhat[19]	4.15608	0	16.5604
nhat[20]	6.74117	0	26.6474
nhat[21]	6.58753	0	20.0155
nhat[22]	2.1365	0	8.44069
nhat[23]	4.01762	0	16.0938
nhat[24]	3.01304	0	12.3109
nhat[25]	6.70531	0	26.3915
nhat[26]	2.9184	0	11.663
nhat[27]	3.15216	0	12.2205
nhat[28]	4.06702	0	16.5946
nhat[29]	2.64323	0	10.7907
nhat[30]	4.14575	0	16.5316
nhat[31]	3.55799	0	14.1533
nhat[32]	4.423	0	17.2346
nhat[33]	4.36374	0	17.1722
nhat[34]	3.54683	0	14.8288
nhat[35]	3.78666	0	15.0194
nhat[36]	4.58694	0	18.015
nhat[37]	3.5718	0	14.1459
nhat[38]	3.75346	0	15.0061
nhat[39]	4.04295	0	16.1215
nhat[40]	4.64708	0	19.5044
nhat[41]	3.60411	0	11.768
nhat[42]	4.3333	0	17.7529
nhat[43]	4.14115	0	16.5314
nhat[44]	3.67651	0	14.6247
nhat[45]	4.12371	0	16.5125
nhat[46]	3.51967	0	13.138
nhat[47]	3.63256	0	14.3253
nhat[48]	6.26184	0	21.0527
nhat[49]	3.9093	0	16.0294
nhat[50]	2.79702	0	10.9255
nhat[51]	4.10139	0	16.1636
nhat[52]	3.03698	0	11.9973
nhat[53]	4.64076	0	16.7557
nhat[54]	6.95902	0	27.8455
nhat[55]	3.48895	0	13.714
nhat[56]	3.87584	0	15.1109
nhat[57]	6.21711	0	24.5941
nhat[58]	5.3708	0	21.6267
nhat[59]	4.45889	0	19.2697
nhat[60]	3.05408	0	12.0151
nhat[61]	4.57529	0	12.5201
nhat[62]	3.83811	0	15.976
nhat[63]	2.41069	0	9.53425
nhat[64]	4.1106	0	16.1729
nhat[65]	3.09266	0	12.3901
nhat[66]	3.54935	0	13.7744
nhat[67]	2.66804	0	10.8056
nhat[68]	4.27042	0	16.6629
nhat[69]	2.58855	0	10.3224
nhat[70]	5.51424	0	18.0256
nhat[71]	3.97409	0	16.0744
nhat[72]	3.58068	0	14.4525
nhat[73]	3.59932	0	14.1988
nhat[74]	2.76657	0	10.893
nhat[75]	2.44667	0	9.64761
nhat[76]	3.50513	0	13.7288
nhat[77]	2.61221	0	10.3482
nhat[78]	2.8998	0	11.3194
nhat[79]	2.42356	0	9.62961
nhat[80]	3.78072	0	15.0127
nhat[81]	4.41606	0	17.2273
nhat[82]	3.54127	0	14.1135
nhat[83]	5.22253	0	16.4838
nhat[84]	4.92986	0	17.0251
nhat[85]	3.84962	0	15.0878
nhat[86]	3.52569	0	15.226
nhat[87]	4.75772	0	17.2101
nhat[88]	3.76122	0	15.8676
nhat[89]	4.65633	0	17.4889
nhat[90]	3.76706	0	12.5338
nhat[91]	4.21843	0	16.5897
nhat[92]	3.3983	0	13.6527
nhat[93]	5.20589	0	16.8798
nhat[94]	2.55509	0	10.0093
nhat[95]	9.30235	0	31.8161
nhat[96]	6.61878	0	26.1644
nhat[97]	3.89619	0	16.0013
nhat[98]	6.37678	0	19.1859
nhat[99]	3.98838	0	16.0514
nhat[100]	3.58001	0	14.1549
nhat[101]	3.85946	0	12.2767
nhat[102]	1.1879	0	4.83787
nhat[103]	2.83321	0	11.0542
nhat[104]	2.98139	0	11.7181
nhat[105]	3.06661	0	12.1293
nhat[106]	3.93976	0	16.0429
nhat[107]	3.46949	0	13.6904
nhat[108]	7.67339	0	27.5482
nhat[109]	3.87437	0	15.1137
nhat[110]	2.94452	0	11.6777
nhat[111]	3.07548	0	12.1387
nhat[112]	4.52938	0	15.1316
nhat[113]	1.36091	0	6.36462
nhat[114]	3.4245	0	13.6685
nhat[115]	5.49479	0	15.719
nhat[116]	5.64477	0	16.9118
nhat[117]	3.39545	0	13.4552
nhat[118]	7.79726	0	30.8136
nhat[119]	5.08105	0	18.2026
nhat[120]	2.85547	0	11.2724
nhat[121]	4.55998	0	13.0052
nhat[122]	3.48358	0	10.8615
nhat[123]	9.56265	0	32.6522
nhat[124]	4.28212	0	16.7838
nhat[125]	2.99748	0	11.9704
nhat[126]	5.39773	0	21.6968
nhat[127]	4.18333	0	16.2495
nhat[128]	3.54391	0	14.1158
nhat[129]	2.97931	0	11.716
nhat[130]	3.07672	0	13.3471
nhat[131]	3.28976	0	13.9336
nhat[132]	2.96305	0	11.6981
nhat[133]	4.20639	0	16.6969
nhat[134]	8.22328	0	29.1916
nhat[135]	3.79289	0	15.0265
nhat[136]	4.6523	0	16.3348
nhat[137]	5.1957	0	17.6873
nhat[138]	4.00448	0	16.0797
nhat[139]	8.44915	0	27.4832
nhat[140]	4.02198	0	16.0969
nhat[141]	4.2372	0	16.6205
nhat[142]	4.44282	0	17.2541
nhat[143]	4.2166	0	16.5879
nhat[144]	3.83512	0	15.0761
nhat[145]	3.49183	0	15.9543
nhat[146]	5.6237	0	21.8824
nhat[147]	1.55351	0	6.30383
nhat[148]	3.09942	0	12.3865
nhat[149]	3.85852	0	16.294
nhat[150]	3.53653	0	14.1737
nhat[151]	4.13514	0	16.1993
nhat[152]	5.84295	0	18.2748
nhat[153]	3.17142	0	13.7868
nhat[154]	3.06202	0	13.757
nhat[155]	5.12051	0	14.4918
nhat[156]	1.19308	0	4.83067
nhat[157]	3.62864	0	14.2331
nhat[158]	3.83597	0	15.9363
nhat[159]	4.16478	0	16.231
nhat[160]	2.34073	0	9.57064
nhat[161]	4.42615	0	15.0488
nhat[162]	2.92962	0	11.6615
nhat[163]	3.02213	0	11.9802
nhat[164]	3.29992	0	13.1486
nhat[165]	4.22028	0	16.6123
nhat[166]	3.56058	0	14.159
nhat[167]	3.83758	0	16.308
nhat[168]	3.60123	0	14.5614
nhat[169]	3.15054	0	12.219
nhat[170]	1.42952	0	6.08507
nhat[171]	3.31765	0	10.4583
nhat[172]	6.42277	0	25.4512
nhat[173]	4.32948	0	16.704
nhat[174]	2.76008	0	10.8862
nhat[175]	4.38697	0	17.1962
nhat[176]	5.01881	0	13.984
nhat[177]	9.70579	0	32.7586
nhat[178]	3.958	0	12.6592
nhat[179]	3.94499	0	15.5777
nhat[180]	3.85587	0	15.4864
nhat[181]	3.96166	0	12.7104
nhat[182]	6.20052	0	18.5867
nhat[183]	5.32915	0	16.5996
nhat[184]	2.81523	0	10.9446
nhat[185]	3.58225	0	14.8637
nhat[186]	4.70436	0	15.9686
nhat[187]	4.96272	0	20.1135
nhat[188]	1.5279	0	6.85286
nhat[189]	5.24835	0	17.6217
nhat[190]	5.60846	0	16.4922
nhat[191]	3.59483	0	14.5805
nhat[192]	2.83579	0	11.2506
nhat[193]	2.77583	0	10.903
nhat[194]	3.47286	0	13.6941
nhat[195]	3.43064	0	13.6433
nhat[196]	3.32555	0	13.5753
nhat[197]	4.93416	0	16.0711
nhat[198]	4.15636	0	16.2355
nhat[199]	2.47342	0	9.84915
nhat[200]	3.75264	0	14.7202
nhat[201]	3.54639	0	14.8216
nhat[202]	3.09127	0	12.1463
nhat[203]	2.69565	0	10.83
nhat[204]	4.02749	0	16.1044
nhat[205]	4.96467	0	16.1451
nhat[206]	3.72126	0	14.9676
nhat[207]	2.8854	0	11.6764
nhat[208]	3.89532	0	15.9918
nhat[209]	2.7296	0	10.8586
nhat[210]	3.55183	0	14.1497
nhat[211]	9.5965	0	32.0643
nhat[212]	4.60599	0	16.0834
nhat[213]	3.6131	0	14.8875
nhat[214]	3.21958	0	12.5
nhat[215]	5.90227	0	24.3178
nhat[216]	2.41939	0	9.61343
nhat[217]	5.38342	0	16.6643
nhat[218]	2.57315	0	10.2275
nhat[219]	4.90579	0	16.5365
nhat[220]	6.7263	0	26.94
nhat[221]	3.06416	0	12.7383
nhat[222]	4.05812	0	16.4796
nhat[223]	4.55352	0	12.2053
nhat[224]	2.93966	0	11.6731
nhat[225]	4.1675	0	16.6982
nhat[226]	5.00182	0	16.5135
nhat[227]	1.88986	0	7.83835
nhat[228]	1.35764	0	5.85803
nhat[229]	3.64097	0	11.7874
nhat[230]	2.92382	0	13.2213
nhat[231]	2.4804	0	9.93905
nhat[232]	3.77792	0	11.9106
nhat[233]	4.06268	0	16.1622
nhat[234]	4.37904	0	17.1894
nhat[235]	4.33719	0	17.1656
nhat[236]	5.54808	0	21.817
nhat[237]	3.61475	0	14.1987
nhat[238]	3.53255	0	15.1905
nhat[239]	3.75603	0	15.0041
nhat[240]	3.68351	0	11.6341
nhat[241]	2.84091	0	11.256
nhat[242]	2.69806	0	10.8266
nhat[243]	2.47724	0	10.1491
nhat[244]	2.7038	0	10.8422
nhat[245]	2.77866	0	10.9118
nhat[246]	5.31007	0	17.6844
nhat[247]	3.48448	0	14.0846
nhat[248]	5.15518	0	17.6856
nhat[249]	6.25787	0	22.382
nhat[250]	2.80789	0	10.9369
nhat[251]	5.25742	0	17.9166
nhat[252]	4.30399	0	16.6783
nhat[253]	4.87582	0	16.9787
nhat[254]	4.28215	0	16.7765
nhat[255]	1.5424	0	6.30397
nhat[256]	5.18094	0	17.4378
nhat[257]	3.55732	0	14.1558
nhat[258]	4.21913	0	16.7094
nhat[259]	2.40413	0	10.0836
nhat[260]	6.08994	0	18.5114
nhat[261]	2.88461	0	11.6358
nhat[262]	4.7061	0	15.9637
nhat[263]	4.38737	0	11.5208
nhat[264]	1.58943	0	6.52459
nhat[265]	5.29639	0	15.9435
nhat[266]	2.41025	0	9.53395
nhat[267]	3.67188	0	15.3405
nhat[268]	1.49806	0	6.15017
nhat[269]	2.35213	0	9.48157
nhat[270]	2.94354	0	11.677
nhat[271]	3.43329	0	13.6637
nhat[272]	2.77381	0	10.9012
nhat[273]	2.5102	0	10.9718
nhat[274]	1.69337	0	6.81178
nhat[275]	5.00885	0	20.1791
nhat[276]	4.22162	0	16.7116
nhat[277]	3.49097	0	13.7135
nhat[278]	3.42333	0	15.8265
nhat[279]	2.6677	0	10.8234
nhat[280]	4.3639	0	14.3321
nhat[281]	4.14447	0	16.2097
nhat[282]	5.39528	0	23.751
nhat[283]	3.69671	0	16.5511
nhat[284]	2.48175	0	9.85866
nhat[285]	3.91723	0	16.4355
nhat[286]	4.07849	0	16.1622
nhat[287]	5.54748	0	22.2324
nhat[288]	4.06704	0	16.1268
nhat[289]	3.1587	0	12.8944
nhat[290]	3.48768	0	13.7105
nhat[291]	4.10568	0	16.5299
nhat[292]	3.48146	0	14.758
nhat[293]	3.99216	0	16.8773
nhat[294]	4.55118	0	17.837
nhat[295]	4.70808	0	18.9671
nhat[296]	2.46795	0	9.85515
nhat[297]	3.15689	0	12.4335
nhat[298]	5.84444	0	17.9715
nhat[299]	2.71183	0	11.4764
nhat[300]	4.07043	0	16.1497
nhat[301]	3.60793	0	14.4761
nhat[302]	7.27788	0	26.3312
nhat[303]	2.68485	0	13.6137
nhat[304]	3.02917	0	12.0912
nhat[305]	9.84063	0	32.8959
nhat[306]	4.1591	0	16.5538
nhat[307]	2.36903	0	9.51355
nhat[308]	3.00979	0	11.9829
nhat[309]	5.67063	0	17.3428
nhat[310]	5.14743	0	18.0079
nhat[311]	4.20133	0	16.6055
nhat[312]	2.90304	0	11.3233
nhat[313]	4.31544	0	13.929
nhat[314]	2.9369	0	11.6757
nhat[315]	5.03063	0	17.4395
nhat[316]	2.97685	0	13.2371
nhat[317]	4.66174	0	19.4521
nhat[318]	2.92847	0	11.6754
nhat[319]	5.09008	0	20.217
nhat[320]	3.50747	0	13.731
nhat[321]	2.95897	0	11.6937
nhat[322]	2.62155	0	11.0711
nhat[323]	7.27937	0	29.7823
nhat[324]	3.55079	0	13.7766
nhat[325]	2.94712	0	11.9386
nhat[326]	5.23131	0	24.2927
nhat[327]	3.45283	0	13.654
nhat[328]	3.8068	0	15.0414
nhat[329]	2.71388	0	10.8501
nhat[330]	2.74554	0	10.8704
nhat[331]	3.56047	0	14.1404
nhat[332]	3.82563	0	15.0625
nhat[333]	5.3573	0	15.5989
nhat[334]	6.57246	0	26.8089
nhat[335]	4.04254	0	16.1218
nhat[336]	2.32298	0	11.2823
nhat[337]	4.38601	0	11.7789
nhat[338]	5.35369	0	16.637
nhat[339]	4.42333	0	15.0373
nhat[340]	2.42521	0	9.82088
nhat[341]	3.90983	0	16.4605
nhat[342]	3.38008	0	13.5484
nhat[343]	3.03133	0	13.9952
nhat[344]	3.64398	0	14.9128
nhat[345]	2.50173	0	10.1749
nhat[346]	3.67943	0	14.528
nhat[347]	3.667	0	14.6141
nhat[348]	6.4754	0	25.527
nhat[349]	4.20332	0	16.6919
nhat[350]	3.77013	0	14.7387
nhat[351]	3.8919	0	15.5197
nhat[352]	2.91348	0	13.1882
nhat[353]	4.30627	0	17.1335
nhat[354]	2.33521	0	9.54782
nhat[355]	2.70336	0	10.8374
nhat[356]	3.59316	0	14.8738
nhat[357]	5.49398	0	16.0786
nhat[358]	4.71697	0	13.1506
nhat[359]	6.30962	0	18.6839
nhat[360]	3.86982	0	15.9891
nhat[361]	4.0744	0	16.1346
nhat[362]	3.60543	0	14.1822
nhat[363]	2.42104	0	9.62673
nhat[364]	5.19194	0	15.1045
nhat[365]	3.57823	0	14.1596
nhat[366]	3.74098	0	14.5953
nhat[367]	5.80422	0	18.6542
nhat[368]	3.51078	0	14.1066
nhat[369]	4.08435	0	16.4863
nhat[370]	3.75295	0	14.7354
nhat[371]	5.07539	0	19.392
nhat[372]	4.25327	0	16.6262
nhat[373]	2.84734	0	11.2753
nhat[374]	3.87924	0	16.3357
nhat[375]	2.77402	0	10.9015
nhat[376]	4.1443	0	16.2096
nhat[377]	4.08881	0	16.1497
nhat[378]	2.36208	0	9.56928
nhat[379]	2.73898	0	13.2168
nhat[380]	6.04976	0	18.4557
nhat[381]	3.8112	0	9.44781
nhat[382]	6.12167	0	24.4615
nhat[383]	6.11732	0	18.5317
nhat[384]	2.41993	0	9.61411
nhat[385]	7.0458	0	27.4591
nhat[386]	2.80094	0	10.9318
nhat[387]	4.05132	0	16.129
nhat[388]	2.41679	0	9.5512
nhat[389]	3.58898	0	11.7494
nhat[390]	2.47076	0	10.2361
nhat[391]	3.2903	0	13.1537
nhat[392]	3.71427	0	14.5806
nhat[393]	4.25019	0	16.623
nhat[394]	3.91863	0	15.5493
nhat[395]	2.39113	0	9.5126
nhat[396]	2.80611	0	10.9353
nhat[397]	2.75731	0	10.895
nhat[398]	4.5759	0	17.1251
nhat[399]	3.70376	0	14.9672
nhat[400]	3.78942	0	16.3606
nhat[401]	2.73752	0	10.8615
nhat[402]	5.3635	0	15.9863
nhat[403]	3.45188	0	14.0757
nhat[404]	4.90093	0	13.6449
nhat[405]	4.7326	0	12.867
nhat[406]	4.13926	0	16.2036
nhat[407]	5.33036	0	21.5996
nhat[408]	2.78405	0	10.9117
nhat[409]	2.48666	0	9.86425
nhat[410]	6.5834	0	20.9388
nhat[411]	4.44652	0	12.1232
nhat[412]	4.1241	0	16.1877
nhat[413]	3.77306	0	15.0101
nhat[414]	4.79241	0	18.8351
nhat[415]	3.76629	0	14.9968
nhat[416]	6.09068	0	18.152
nhat[417]	4.70933	0	14.8879
nhat[418]	4.03454	0	16.1143
nhat[419]	4.14648	0	16.2116
nhat[420]	5.32122	0	14.9364
nhat[421]	7.47037	0	29.9507
nhat[422]	6.2818	0	19.107
nhat[423]	3.68161	0	14.6301
nhat[424]	3.33858	0	13.612
nhat[425]	3.99794	0	16.0752
nhat[426]	4.25024	0	16.6229
nhat[427]	5.97783	0	18.0602
nhat[428]	4.44892	0	15.0617
nhat[429]	5.8082	0	18.665
nhat[430]	5.89158	0	18.454
nhat[431]	4.10817	0	16.5062
nhat[432]	4.05396	0	16.5761
nhat[433]	4.67588	0	16.7916
nhat[434]	3.80997	0	15.0717
nhat[435]	3.32249	0	12.0117
nhat[436]	2.39504	0	9.51719
nhat[437]	6.03358	0	18.5464
nhat[438]	4.09298	0	10.887
nhat[439]	2.75046	0	10.8815
nhat[440]	4.21158	0	16.7006
nhat[441]	4.77666	0	13.2061
nhat[442]	2.77714	0	11.2036
nhat[443]	4.1604	0	11.3237
nhat[444]	2.78822	0	10.9163
nhat[445]	4.22134	0	16.5927
nhat[446]	2.9232	0	11.9029
nhat[447]	4.06356	0	16.123
nhat[448]	5.72629	0	21.9709
nhat[449]	4.25715	0	16.6308
nhat[450]	3.56825	0	14.1492
nhat[451]	3.66208	0	14.2424
nhat[452]	1.11993	0	4.81156
nhat[453]	4.18651	0	17.149
nhat[454]	6.7601	0	21.5442
nhat[455]	3.69606	0	11.8476
nhat[456]	2.94279	0	12.5983
nhat[457]	4.65315	0	16.3254
nhat[458]	3.91709	0	16.0278
nhat[459]	3.44732	0	14.7301
nhat[460]	3.73165	0	14.716
nhat[461]	3.47348	0	13.6958
nhat[462]	4.13402	0	16.6609
nhat[463]	3.98415	0	11.098
nhat[464]	3.63403	0	11.7751
nhat[465]	3.72915	0	15.4054
nhat[466]	2.82913	0	11.8533
nhat[467]	2.75819	0	10.8966
nhat[468]	4.04021	0	16.1189
nhat[469]	3.78857	0	15.4335
nhat[470]	6.40423	0	25.4222
nhat[471]	5.30913	0	15.9432
nhat[472]	4.00647	0	16.1059
nhat[473]	2.91312	0	11.6578
nhat[474]	4.18006	0	16.2463
nhat[475]	4.78613	0	17.6697
nhat[476]	3.86311	0	15.5072
nhat[477]	5.68587	0	18.5346
nhat[478]	4.09019	0	16.1692
nhat[479]	4.23722	0	16.6111
nhat[480]	1.81052	0	7.38048
nhat[481]	4.3288	0	11.4688
nhat[482]	2.79718	0	10.9258
nhat[483]	3.2411	0	13.9704
nhat[484]	6.97513	0	27.8684
nhat[485]	5.46314	0	15.6835
nhat[486]	3.49423	0	13.7171
nhat[487]	3.6782	0	11.8173
nhat[488]	4.28128	0	17.1064
nhat[489]	1.64705	0	7.09204
nhat[490]	3.79318	0	15.027
nhat[491]	3.90658	0	12.91
nhat[492]	2.39636	0	9.51865
nhat[493]	3.93394	0	16.0741
nhat[494]	5.78689	0	17.0314
nhat[495]	3.85619	0	15.9705
nhat[496]	4.09812	0	16.1603
nhat[497]	3.66865	0	14.2549
nhat[498]	5.6561	0	16.7284
nhat[499]	3.65043	0	14.2301
nhat[500]	3.43084	0	11.8936
nhat[501]	2.55734	0	10.2098
nhat[502]	3.69471	0	14.5543
nhat[503]	3.5468	0	14.5137
nhat[504]	8.28815	0	27.3452
nhat[505]	3.00286	0	11.7413
nhat[506]	3.61258	0	14.1964
nhat[507]	2.78648	0	11.2194
nhat[508]	3.29186	0	13.1395
nhat[509]	2.58371	0	10.7421
nhat[510]	3.12045	0	12.3942
nhat[511]	2.95385	0	11.6885
nhat[512]	4.88781	0	16.0419
nhat[513]	3.47307	0	13.7843
nhat[514]	4.25757	0	16.6305
nhat[515]	4.73635	0	12.8604
nhat[516]	3.00693	0	11.7457
nhat[517]	5.4207	0	15.776
nhat[518]	1.68636	0	6.80293
nhat[519]	3.80954	0	15.0447
nhat[520]	3.57768	0	14.1528
nhat[521]	2.82095	0	11.234
nhat[522]	2.92541	0	11.6704
nhat[523]	5.8792	0	17.5289
nhat[524]	4.17015	0	16.5491
nhat[525]	3.58255	0	14.158
nhat[526]	2.38836	0	9.52187
nhat[527]	3.87334	0	16.3288
nhat[528]	3.42684	0	11.6128
nhat[529]	4.39245	0	17.2184
nhat[530]	3.47012	0	14.7617
nhat[531]	4.13928	0	16.212
nhat[532]	2.76574	0	11.53
nhat[533]	2.80072	0	12.4336
nhat[534]	2.81526	0	10.9445
nhat[535]	3.0393	0	12.0884
nhat[536]	2.47217	0	11.7796
nhat[537]	3.04036	0	12.1163
nhat[538]	1.48685	0	5.98515
nhat[539]	3.91094	0	16.044
nhat[540]	2.98944	0	11.727
nhat[541]	4.24796	0	16.6224
nhat[542]	2.61708	0	10.7716
nhat[543]	3.01921	0	11.9783
nhat[544]	3.77522	0	15.0255
nhat[545]	3.85985	0	15.099
nhat[546]	6.05902	0	18.1475
nhat[547]	6.02654	0	18.4798
nhat[548]	3.46094	0	14.4769
nhat[549]	2.94301	0	11.676
nhat[550]	2.49663	0	10.2007
nhat[551]	3.50755	0	13.7313
nhat[552]	3.60361	0	14.1808
nhat[553]	7.98366	0	28.9054
nhat[554]	5.7086	0	16.5591
nhat[555]	1.38194	0	6.387
nhat[556]	3.55961	0	14.1323
nhat[557]	3.53416	0	13.7601
nhat[558]	3.64401	0	14.331
nhat[559]	3.86401	0	16.739
nhat[560]	2.39086	0	10.1607
nhat[561]	4.11486	0	16.1785
nhat[562]	4.06134	0	16.1205
nhat[563]	4.19523	0	16.683
nhat[564]	2.41235	0	9.61439
nhat[565]	2.28238	0	9.42364
nhat[566]	5.6172	0	16.1949
nhat[567]	4.16404	0	16.2294
nhat[568]	4.26037	0	16.6338
nhat[569]	3.56666	0	14.1541
nhat[570]	2.97766	0	11.7146
nhat[571]	4.07927	0	16.1402
nhat[572]	3.44014	0	13.6644
nhat[573]	3.65166	0	14.912
nhat[574]	4.10947	0	16.1718
nhat[575]	6.07385	0	18.134
nhat[576]	8.63037	0	29.6179
nhat[577]	2.67586	0	10.6128
nhat[578]	2.77441	0	10.9015
nhat[579]	3.85487	0	15.9476
nhat[580]	6.17687	0	18.2431
nhat[581]	3.83189	0	15.0721
nhat[582]	4.59801	0	15.6841
nhat[583]	2.45567	0	9.65288
nhat[584]	3.19703	0	13.4729
nhat[585]	3.93804	0	16.022
nhat[586]	1.01397	0	4.17756
nhat[587]	2.43684	0	9.9073
nhat[588]	2.34351	0	9.47239
nhat[589]	2.3215	0	9.46084
nhat[590]	3.63354	0	12.0882
nhat[591]	3.79553	0	14.6495
nhat[592]	4.17371	0	17.0343
nhat[593]	1.73774	0	7.04555
nhat[594]	3.68326	0	14.2702
nhat[595]	4.83491	0	18.8726
nhat[596]	3.95823	0	15.5923
nhat[597]	2.59421	0	10.755
nhat[598]	1.94607	0	8.2783
nhat[599]	2.13721	0	8.4421
nhat[600]	2.71248	0	10.8484
nhat[601]	1.15525	0	4.75069
nhat[602]	2.33187	0	9.73444
nhat[603]	6.24433	0	18.7506
nhat[604]	5.38142	0	21.6741
nhat[605]	3.9279	0	16.4698
nhat[606]	2.77456	0	10.9017
nhat[607]	1.32147	0	5.47498
nhat[608]	3.84938	0	15.0873
nhat[609]	2.76175	0	11.044
nhat[610]	3.61544	0	14.7066
nhat[611]	2.74334	0	10.8679
nhat[612]	3.6226	0	14.2008
nhat[613]	2.87188	0	11.2896
nhat[614]	4.14877	0	16.5402
nhat[615]	2.83164	0	11.2461
nhat[616]	6.26786	0	26.5565
nhat[617]	2.73537	0	10.8647
nhat[618]	2.76621	0	8.26051
nhat[619]	2.38826	0	9.51011
nhat[620]	2.97731	0	11.7137
nhat[621]	4.76914	0	19.0163
nhat[622]	5.72437	0	17.4336
nhat[623]	4.88285	0	16.8933
nhat[624]	4.07462	0	16.1413
nhat[625]	4.17856	0	16.6849
nhat[626]	4.22625	0	16.598
nhat[627]	3.50229	0	14.0797
nhat[628]	3.60903	0	14.2076
nhat[629]	6.76345	0	21.5552
nhat[630]	5.66302	0	20.8717
nhat[631]	2.74718	0	10.878
nhat[632]	3.56589	0	14.2647
nhat[633]	2.71085	0	11.1474
nhat[634]	4.15353	0	16.5702
nhat[635]	2.72906	0	10.8531
nhat[636]	3.03032	0	13.1148
nhat[637]	4.07245	0	16.1511
nhat[638]	5.51269	0	15.7374
nhat[639]	6.06622	0	18.1256
nhat[640]	5.58604	0	17.6907
nhat[641]	5.2975	0	15.5852
nhat[642]	2.15461	0	8.46063
nhat[643]	4.07181	0	16.1316
nhat[644]	1.6128	0	7.20298
nhat[645]	2.75534	0	10.8814
nhat[646]	2.77873	0	10.9119
nhat[647]	5.47346	0	26.2003
nhat[648]	5.34447	0	16.715
nhat[649]	3.60714	0	14.8766
nhat[650]	6.14949	0	19.022
nhat[651]	2.08006	0	8.46881
nhat[652]	4.11345	0	16.9834
nhat[653]	5.57694	0	16.1668
nhat[654]	2.8894	0	10.0615
nhat[655]	2.97115	0	12.0276
nhat[656]	9.64996	0	32.7162
nhat[657]	2.76288	0	10.8893
nhat[658]	3.47914	0	13.7147
nhat[659]	3.32123	0	13.5918
nhat[660]	4.75212	0	12.8776
nhat[661]	3.20332	0	9.73035
nhat[662]	2.48121	0	9.94088
nhat[663]	3.10348	0	12.3811
nhat[664]	2.95176	0	11.6918
nhat[665]	3.92941	0	16.0256
nhat[666]	4.56808	0	13.6731
nhat[667]	4.25484	0	16.7642
nhat[668]	2.61942	0	11.0632
nhat[669]	2.84172	0	11.5384
nhat[670]	5.95856	0	18.8422
nhat[671]	3.44016	0	13.6771
nhat[672]	2.77448	0	10.9016
nhat[673]	4.05564	0	16.1314
nhat[674]	4.07441	0	16.4858
nhat[675]	2.65613	0	10.674
nhat[676]	3.56216	0	15.2289
nhat[677]	9.97423	0	33.0004
nhat[678]	4.27489	0	16.6489
nhat[679]	5.45404	0	16.0761
nhat[680]	2.75982	0	10.8861
nhat[681]	4.26203	0	16.6355
nhat[682]	6.58344	0	20.8771
nhat[683]	3.92533	0	16.3386
nhat[684]	2.93247	0	11.6644
nhat[685]	2.73392	0	10.7518
nhat[686]	2.1983	0	9.41037
nhat[687]	2.69165	0	10.8279
nhat[688]	5.43367	0	15.6608
nhat[689]	2.95541	0	11.693
nhat[690]	2.34957	0	9.47955
nhat[691]	5.74189	0	23.162
nhat[692]	4.24552	0	16.6183
nhat[693]	4.22418	0	16.7151
nhat[694]	3.12276	0	13.425
nhat[695]	2.20455	0	8.73182
nhat[696]	2.73537	0	11.1741
nhat[697]	5.64891	0	16.9096
nhat[698]	4.0257	0	16.1037
nhat[699]	3.93735	0	16.6062
nhat[700]	3.06917	0	14.2816
nhat[701]	2.58954	0	10.246
nhat[702]	6.32518	0	18.6997
nhat[703]	4.15448	0	14.4389
nhat[704]	3.81386	0	15.9357
nhat[705]	4.0892	0	16.1685
nhat[706]	2.62817	0	10.2882
nhat[707]	7.50143	0	29.986
nhat[708]	5.55356	0	22.2446
nhat[709]	3.56887	0	14.1428
nhat[710]	3.07988	0	12.134
nhat[711]	2.69673	0	10.8318
nhat[712]	4.47088	0	19.7662
nhat[713]	5.25475	0	17.6363
nhat[714]	3.90586	0	16.0217
nhat[715]	3.55365	0	14.1257
nhat[716]	7.61712	0	26.6833
nhat[717]	2.8736	0	11.8475
nhat[718]	2.73911	0	10.8634
nhat[719]	3.60382	0	14.287
nhat[720]	6.69633	0	23.5119
nhat[721]	3.46729	0	14.0555
nhat[722]	4.54937	0	20.8032
nhat[723]	2.67609	0	11.1241
nhat[724]	4.24036	0	16.6133
nhat[725]	3.4867	0	13.7096
nhat[726]	6.93059	0	27.3208
nhat[727]	3.648	0	14.3353
nhat[728]	3.03493	0	12.0843
nhat[729]	2.97271	0	11.7205
nhat[730]	3.86265	0	15.102
nhat[731]	2.52606	0	10.2026
nhat[732]	7.40701	0	26.4246
nhat[733]	3.68485	0	15.157
nhat[734]	4.11156	0	16.183
nhat[735]	2.82184	0	10.9513
nhat[736]	2.63044	0	11.3743
nhat[737]	4.41911	0	11.5436
nhat[738]	2.88487	0	11.8734
nhat[739]	4.43759	0	16.5433
nhat[740]	9.51557	0	32.588
nhat[741]	4.70806	0	18.5878
nhat[742]	5.61256	0	17.27
nhat[743]	2.70212	0	10.8585
nhat[744]	2.38932	0	9.78264
nhat[745]	2.81536	0	10.9447
nhat[746]	2.70147	0	10.8364
nhat[747]	8.99757	0	31.5297
nhat[748]	3.45963	0	14.0701
nhat[749]	5.06667	0	20.1915
nhat[750]	4.41587	0	17.2448
nhat[751]	4.96992	0	19.6321
nhat[752]	4.60472	0	18.0331
nhat[753]	3.0011	0	11.7394
nhat[754]	5.14933	0	14.9274
nhat[755]	3.65419	0	14.9458
nhat[756]	4.94311	0	20.109
nhat[757]	2.94934	0	11.6831
nhat[758]	3.43263	0	13.6684
nhat[759]	4.0723	0	16.1318
nhat[760]	3.74987	0	11.8872
nhat[761]	3.90837	0	11.0667
nhat[762]	2.39974	0	9.60624
nhat[763]	4.18905	0	16.5772
nhat[764]	4.3203	0	17.1577
nhat[765]	3.58995	0	14.1726
nhat[766]	4.0341	0	13.0147
nhat[767]	3.38416	0	13.6348
nhat[768]	7.11139	0	22.2494
nhat[769]	2.41279	0	9.53716
nhat[770]	5.79928	0	18.4088
nhat[771]	5.60406	0	22.2674
nhat[772]	4.3287	0	14.3823
nhat[773]	3.1089	0	12.4699
nhat[774]	4.81691	0	19.6011
nhat[775]	3.47698	0	13.6986
nhat[776]	4.20296	0	16.6132
nhat[777]	4.08976	0	16.4906
nhat[778]	4.29044	0	16.6645
nhat[779]	2.79175	0	10.9199
nhat[780]	4.08063	0	16.4932
nhat[781]	4.49712	0	15.0961
nhat[782]	3.08266	0	12.3685
nhat[783]	3.6705	0	14.6182
nhat[784]	2.47978	0	10.6284
nhat[785]	3.82693	0	15.0595
nhat[786]	2.21927	0	11.0497
nhat[787]	2.45671	0	9.65456
nhat[788]	3.89421	0	15.5234
nhat[789]	4.94169	0	17.0381
nhat[790]	3.59029	0	14.166
nhat[791]	4.27224	0	16.6468
nhat[792]	4.457	0	15.0646
nhat[793]	3.71928	0	14.9677
nhat[794]	4.84551	0	19.2398
nhat[795]	5.52929	0	17.1924
nhat[796]	6.0363	0	18.115
nhat[797]	6.09469	0	18.1569
nhat[798]	7.73269	0	30.784
nhat[799]	3.27133	0	15.2906
nhat[800]	6.1187	0	18.1818
nhat[801]	4.69444	0	12.8298
nhat[802]	2.72136	0	10.6592
nhat[803]	3.34575	0	13.5503
nhat[804]	4.13514	0	16.1999
nhat[805]	9.51562	0	32.6319
nhat[806]	9.51737	0	31.9644
nhat[807]	5.60579	0	16.2863
nhat[808]	5.73092	0	20.0992
nhat[809]	4.7813	0	12.9088
nhat[810]	2.87423	0	11.3003
nhat[811]	1.22918	0	5.0094
nhat[812]	3.40686	0	14.6666
nhat[813]	3.52755	0	14.1237
nhat[814]	4.97265	0	19.7148
nhat[815]	4.2665	0	16.6408
nhat[816]	4.00209	0	16.8734
nhat[817]	2.78878	0	10.9193
nhat[818]	7.1048	0	23.4126
nhat[819]	4.08699	0	16.1475
nhat[820]	3.04821	0	13.3106
nhat[821]	4.21129	0	14.135
nhat[822]	3.76403	0	12.529
nhat[823]	8.25526	0	27.3316
nhat[824]	3.84666	0	15.4883
nhat[825]	3.76522	0	14.8298
nhat[826]	6.13318	0	18.2028
nhat[827]	3.45095	0	13.6886
nhat[828]	3.44498	0	13.682
nhat[829]	3.65258	0	15.7411
nhat[830]	4.05575	0	14.0491
nhat[831]	2.73572	0	10.8732
nhat[832]	3.46974	0	13.6907
nhat[833]	4.48357	0	12.9338
nhat[834]	3.18708	0	12.5503
nhat[835]	3.2461	0	13.1051
nhat[836]	2.42433	0	9.54939
nhat[837]	4.84511	0	17.8095
nhat[838]	2.77889	0	10.9062
nhat[839]	5.1505	0	17.6562
nhat[840]	1.37463	0	5.54653
nhat[841]	3.38506	0	13.9912
nhat[842]	7.08993	0	28.0033
nhat[843]	2.66164	0	10.801
nhat[844]	3.41301	0	13.6485
nhat[845]	3.2704	0	14.9224
nhat[846]	2.59548	0	10.7559
nhat[847]	3.76329	0	14.8274
nhat[848]	5.59428	0	22.283
nhat[849]	4.62451	0	19.7914
nhat[850]	4.31032	0	16.8061
nhat[851]	3.00258	0	11.741
nhat[852]	5.91343	0	17.5431
nhat[853]	3.72458	0	14.9907
nhat[854]	4.08407	0	16.6066
nhat[855]	2.76329	0	10.8903
nhat[856]	3.70973	0	14.9971
nhat[857]	3.10462	0	12.0684
nhat[858]	3.27849	0	13.1275
nhat[859]	7.79314	0	30.8247
nhat[860]	7.30525	0	23.6626
nhat[861]	4.47754	0	17.2895
nhat[862]	1.40763	0	5.88322
nhat[863]	2.37468	0	9.50045
nhat[864]	3.4921	0	13.7279
nhat[865]	2.56953	0	10.7301
nhat[866]	3.60538	0	14.2885
nhat[867]	2.49523	0	13.0472
nhat[868]	2.95997	0	11.6953
nhat[869]	4.16646	0	16.5718
nhat[870]	5.3775	0	15.9807
nhat[871]	2.42289	0	9.54778
nhat[872]	4.29714	0	17.1243
nhat[873]	3.30764	0	13.1574
nhat[874]	6.09385	0	18.9661
nhat[875]	4.08904	0	16.1682
nhat[876]	2.70764	0	10.843
nhat[877]	4.78502	0	13.3339
nhat[878]	5.40928	0	15.6443
nhat[879]	1.51953	0	6.27256
nhat[880]	3.44189	0	13.6783
nhat[881]	3.33135	0	13.5996
nhat[882]	3.14799	0	9.45346
nhat[883]	4.28976	0	16.7844
nhat[884]	3.46938	0	13.6964
nhat[885]	3.52545	0	14.4348
nhat[886]	3.47997	0	14.3836
nhat[887]	3.57352	0	14.6953
nhat[888]	2.53835	0	10.2007
nhat[889]	4.02727	0	16.1072
nhat[890]	3.64976	0	11.7971
nhat[891]	5.67756	0	16.5255
nhat[892]	3.02038	0	14.9495
nhat[893]	2.90201	0	11.615
nhat[894]	2.58109	0	10.2368
nhat[895]	3.53689	0	13.7617
nhat[896]	4.19196	0	16.2585
nhat[897]	3.89111	0	16.7921
nhat[898]	6.00899	0	24.4362
nhat[899]	5.17197	0	15.2542
nhat[900]	6.21907	0	18.5901
nhat[901]	3.5359	0	13.7607
nhat[902]	5.40448	0	21.7017
nhat[903]	3.63815	0	14.2171
nhat[904]	4.03856	0	16.1117
nhat[905]	4.35151	0	12.0546
nhat[906]	7.88747	0	31.0222
nhat[907]	2.70145	0	10.8388
nhat[908]	3.40893	0	13.6434
nhat[909]	2.80675	0	11.507
nhat[910]	7.66652	0	28.656
nhat[911]	2.75907	0	10.8864
nhat[912]	2.47264	0	10.1573
nhat[913]	3.42063	0	13.657
nhat[914]	2.76252	0	10.8896
nhat[915]	5.47591	0	17.1601
nhat[916]	2.73777	0	10.8618
nhat[917]	4.39625	0	17.2061
nhat[918]	2.40145	0	9.52418
nhat[919]	2.70254	0	10.8378
nhat[920]	6.46233	0	25.4856
nhat[921]	3.76068	0	15.0272
nhat[922]	5.49579	0	16.7747
nhat[923]	2.4536	0	9.66052
nhat[924]	5.92096	0	18.4651
nhat[925]	1.81642	0	7.27016
nhat[926]	2.74249	0	10.8682
nhat[927]	2.80836	0	10.9373
nhat[928]	4.66821	0	15.9274
nhat[929]	3.84864	0	15.9625
nhat[930]	2.91358	0	11.6286
nhat[931]	4.1038	0	16.1759
nhat[932]	3.46606	0	13.6885
nhat[933]	3.64957	0	14.5035
nhat[934]	2.68592	0	11.4429
nhat[935]	5.08767	0	17.1506
nhat[936]	1.69166	0	6.91803
nhat[937]	1.51548	0	6.09726
nhat[938]	2.74481	0	10.8696
nhat[939]	4.11379	0	16.1769
nhat[940]	5.12591	0	21.4454
nhat[941]	2.90464	0	11.6171
nhat[942]	4.23135	0	16.7228
nhat[943]	2.74383	0	11.517
nhat[944]	4.22902	0	16.72
nhat[945]	4.20945	0	14.4428
nhat[946]	4.35756	0	17.1655
nhat[947]	3.29175	0	13.2209
nhat[948]	3.50847	0	13.7322
nhat[949]	7.60179	0	23.8457
nhat[950]	3.11855	0	13.7533
nhat[951]	4.50041	0	17.7894
nhat[952]	2.65032	0	10.3904
nhat[953]	2.95177	0	11.6862
nhat[954]	4.33232	0	17.1598
nhat[955]	6.23187	0	19.0946
nhat[956]	3.30451	0	12.999
nhat[957]	3.55166	0	14.2417
nhat[958]	3.9843	0	15.75
nhat[959]	3.65095	0	14.9367
nhat[960]	4.39058	0	17.2008
nhat[961]	4.12354	0	16.1876
nhat[962]	2.94228	0	11.6752
nhat[963]	7.87987	0	28.0613
nhat[964]	3.4499	0	10.5767
nhat[965]	3.8128	0	16.7396
nhat[966]	4.36551	0	11.8436
nhat[967]	2.53816	0	9.91987
nhat[968]	4.70888	0	12.8541
nhat[969]	3.27406	0	13.4714
nhat[970]	6.98676	0	27.2647
nhat[971]	3.75099	0	11.8763
nhat[972]	2.31037	0	9.08921
nhat[973]	6.45416	0	20.4097
nhat[974]	4.20691	0	16.5982
nhat[975]	3.43109	0	13.6898
nhat[976]	6.16502	0	18.5568
nhat[977]	3.85295	0	15.4955
nhat[978]	3.37631	0	13.7076
nhat[979]	3.99901	0	15.761
nhat[980]	6.04557	0	18.4947
nhat[981]	3.54117	0	14.137
nhat[982]	2.26422	0	9.03721
nhat[983]	3.82139	0	15.4618
nhat[984]	2.41683	0	9.54093
nhat[985]	2.65785	0	10.8092
nhat[986]	3.20934	0	12.4893
nhat[987]	6.16041	0	18.2261
nhat[988]	2.89058	0	12.2929
nhat[989]	2.98143	0	13.2777
nhat[990]	3.72513	0	14.5773
nhat[991]	2.85596	0	11.6123
nhat[992]	4.02801	0	16.4863
nhat[993]	5.05473	0	17.483
nhat[994]	2.70088	0	10.8415
nhat[995]	3.43995	0	13.6762
nhat[996]	2.4389	0	9.56899
nhat[997]	4.40772	0	17.2181
nhat[998]	4.08403	0	16.1452
nhat[999]	3.42727	0	14.0236
nhat[1000]	3.57136	0	15.9975
nhat[1001]	4.22189	0	16.593
nhat[1002]	3.44657	0	13.7013
nhat[1003]	4.42876	0	17.8351
nhat[1004]	3.40053	0	14.6531
nhat[1005]	4.14734	0	16.2138
nhat[1006]	3.00287	0	11.7411
nhat[1007]	3.47532	0	13.6967
nhat[1008]	5.49517	0	15.7188
nhat[1009]	4.25598	0	16.629
nhat[1010]	3.51298	0	13.751
nhat[1011]	1.21673	0	4.99832
nhat[1012]	1.2732	0	5.12068
nhat[1013]	3.19647	0	13.4833
nhat[1014]	2.74687	0	10.8723
nhat[1015]	4.86555	0	16.1048
nhat[1016]	3.86897	0	16.3284
nhat[1017]	2.34949	0	9.57937
nhat[1018]	6.41055	0	22.6837
nhat[1019]	4.11204	0	16.1754
nhat[1020]	4.2973	0	16.7922
nhat[1021]	4.71532	0	18.1483
nhat[1022]	7.60462	0	30.0594
nhat[1023]	3.9089	0	16.0285
nhat[1024]	2.74143	0	10.8662
nhat[1025]	4.06793	0	16.1472
nhat[1026]	4.42927	0	17.6827
nhat[1027]	2.2464	0	9.02789
nhat[1028]	2.15641	0	8.46272
nhat[1029]	5.25406	0	16.6023
nhat[1030]	4.12746	0	16.6311
nhat[1031]	4.32412	0	16.6989
nhat[1032]	2.87877	0	11.2969
nhat[1033]	6.04834	0	24.4979
nhat[1034]	2.14035	0	8.6775
nhat[1035]	3.85799	0	15.9551
nhat[1036]	5.23607	0	17.61
nhat[1037]	3.8357	0	15.4799
nhat[1038]	4.15966	0	13.5392
nhat[1039]	4.6874	0	18.12
nhat[1040]	2.38665	0	9.50863
nhat[1041]	5.34157	0	15.2829
nhat[1042]	2.53224	0	10.6855
nhat[1043]	2.31041	0	9.0892
nhat[1044]	3.14537	0	15.1604
nhat[1045]	2.42647	0	10.6123
nhat[1046]	3.0859	0	15.2778
nhat[1047]	4.19963	0	16.6879
nhat[1048]	6.32648	0	24.6853
nhat[1049]	4.29332	0	16.6677
nhat[1050]	8.12812	0	31.1209
nhat[1051]	2.84652	0	11.2625
nhat[1052]	2.47595	0	9.8519
nhat[1053]	4.03906	0	16.1187
nhat[1054]	2.82137	0	11.8873
nhat[1055]	2.49875	0	9.94709
nhat[1056]	1.33106	0	5.44691
nhat[1057]	3.14575	0	12.5386
nhat[1058]	5.98466	0	18.0633
nhat[1059]	5.39077	0	16.6859
nhat[1060]	2.75874	0	11.5323
nhat[1061]	3.22619	0	11.3697
nhat[1062]	4.89043	0	16.5374
nhat[1063]	4.21864	0	17.0699
nhat[1064]	2.41653	0	9.54095
nhat[1065]	4.09404	0	16.156
nhat[1066]	2.44686	0	9.64364
nhat[1067]	2.74216	0	10.6853
nhat[1068]	5.41778	0	17.821
nhat[1069]	4.50141	0	16.1564
nhat[1070]	3.11575	0	13.1206
nhat[1071]	2.96371	0	11.6988
nhat[1072]	5.27433	0	18.2015
nhat[1073]	4.24682	0	16.7559
nhat[1074]	3.18065	0	13.1623
nhat[1075]	5.59964	0	22.2728
nhat[1076]	3.55616	0	13.7814
nhat[1077]	5.81039	0	17.925
nhat[1078]	3.62981	0	14.2147
nhat[1079]	3.09594	0	13.3561
nhat[1080]	3.52804	0	13.7611
nhat[1081]	4.71097	0	15.9554
nhat[1082]	2.56331	0	10.2177
nhat[1083]	3.38139	0	10.5992
nhat[1084]	2.96916	0	11.705
nhat[1085]	4.21085	0	16.7002
nhat[1086]	7.68654	0	30.7351
nhat[1087]	2.273	0	9.0482
nhat[1088]	7.73546	0	28.6722
nhat[1089]	3.63085	0	14.2159
nhat[1090]	3.47216	0	13.694
nhat[1091]	4.15277	0	16.2177
nhat[1092]	6.85643	0	27.0369
nhat[1093]	2.90562	0	11.9024
nhat[1094]	3.96251	0	16.4159
nhat[1095]	3.9985	0	16.0748
nhat[1096]	7.85476	0	30.9109
nhat[1097]	6.21442	0	18.704
nhat[1098]	7.23091	0	24.7029
nhat[1099]	3.44575	0	14.0614
nhat[1100]	2.29453	0	9.44996
nhat[1101]	3.83384	0	15.0706
nhat[1102]	3.84458	0	16.3776
nhat[1103]	3.20434	0	13.1269
nhat[1104]	2.90873	0	11.6596
nhat[1105]	3.48917	0	13.7116
nhat[1106]	1.19868	0	4.89646
nhat[1107]	5.16046	0	17.4516
nhat[1108]	2.80331	0	10.9325
nhat[1109]	3.51279	0	14.7696
nhat[1110]	7.51045	0	29.9571
nhat[1111]	3.5891	0	14.2757
nhat[1112]	6.53074	0	27.4776
nhat[1113]	2.76077	0	11.5267
nhat[1114]	4.30324	0	16.7993
nhat[1115]	3.66391	0	14.6162
nhat[1116]	5.53746	0	17.6645
nhat[1117]	6.36495	0	25.4103
nhat[1118]	3.21697	0	13.0786
nhat[1119]	3.90768	0	15.6444
nhat[1120]	6.10084	0	24.4121
nhat[1121]	2.68994	0	10.8255
nhat[1122]	3.75695	0	14.9867
nhat[1123]	3.18022	0	13.0501
nhat[1124]	3.86306	0	15.1029
nhat[1125]	5.63912	0	16.8999
nhat[1126]	3.46372	0	13.7735
nhat[1127]	3.89016	0	15.5249
nhat[1128]	2.37447	0	9.77884
nhat[1129]	4.30214	0	14.5746
nhat[1130]	4.08444	0	16.1451
nhat[1131]	4.07467	0	17.4089
nhat[1132]	4.44253	0	17.6974
nhat[1133]	3.96635	0	15.6008
nhat[1134]	5.30163	0	15.5118
nhat[1135]	3.02673	0	11.9853
nhat[1136]	2.85338	0	11.2698
nhat[1137]	3.80338	0	15.2538
nhat[1138]	8.02434	0	31.0521
nhat[1139]	2.66131	0	11.0991
nhat[1140]	4.05759	0	16.4964
nhat[1141]	3.7092	0	14.56
nhat[1142]	4.55238	0	15.8308
nhat[1143]	1.55222	0	6.98355
nhat[1144]	8.61219	0	28.5111
nhat[1145]	1.80494	0	7.25453
nhat[1146]	4.06593	0	16.1256
nhat[1147]	2.96012	0	11.6955
nhat[1148]	5.54521	0	16.1434
nhat[1149]	3.14644	0	12.5286
nhat[1150]	3.20732	0	13.1298
nhat[1151]	2.39366	0	9.51553
nhat[1152]	5.30923	0	21.5648
nhat[1153]	4.69341	0	16.6899
nhat[1154]	2.1413	0	8.90586
nhat[1155]	4.25157	0	16.6251
nhat[1156]	3.42822	0	14.0225
nhat[1157]	2.69083	0	10.8402
nhat[1158]	3.82548	0	15.4817
nhat[1159]	5.81793	0	17.4625
nhat[1160]	2.7286	0	11.7322
nhat[1161]	3.093	0	12.3792
nhat[1162]	2.73692	0	14.5709
nhat[1163]	2.77697	0	10.9043
nhat[1164]	3.59241	0	14.4916
nhat[1165]	5.5801	0	21.824
nhat[1166]	4.37941	0	17.2343
nhat[1167]	2.44756	0	9.57408
nhat[1168]	8.36446	0	29.346
nhat[1169]	5.12585	0	18.5865
nhat[1170]	4.45579	0	17.319
nhat[1171]	4.30233	0	16.6777
nhat[1172]	3.77575	0	11.9138
nhat[1173]	2.89888	0	11.6421
nhat[1174]	4.089	0	16.6151
nhat[1175]	2.79264	0	10.9209
nhat[1176]	6.60445	0	20.5247
nhat[1177]	4.09602	0	16.1575
nhat[1178]	2.80936	0	10.9384
nhat[1179]	4.12762	0	16.4449
nhat[1180]	5.18001	0	15.4497
nhat[1181]	3.68878	0	14.2756
nhat[1182]	2.48022	0	9.85682
nhat[1183]	2.17263	0	10.2862
nhat[1184]	2.58956	0	10.2509
nhat[1185]	4.52063	0	15.2353
nhat[1186]	5.17548	0	14.5604
nhat[1187]	2.98616	0	11.9511
nhat[1188]	5.17262	0	15.0459
nhat[1189]	4.27476	0	16.6486
nhat[1190]	3.46135	0	14.7441
nhat[1191]	3.67847	0	14.3681
nhat[1192]	3.93238	0	16.0304
nhat[1193]	3.59038	0	14.4511
nhat[1194]	2.74952	0	10.8752
nhat[1195]	2.79695	0	11.5445
nhat[1196]	3.05354	0	12.4571
nhat[1197]	3.85285	0	15.2045
nhat[1198]	2.84028	0	11.946
nhat[1199]	3.6129	0	14.8651
nhat[1200]	3.00824	0	11.9988
nhat[1201]	2.66574	0	10.8108
nhat[1202]	3.22291	0	13.5014
nhat[1203]	2.60114	0	11.0594
nhat[1204]	4.14042	0	16.5586
nhat[1205]	3.5239	0	13.7483
nhat[1206]	3.31705	0	13.5782
nhat[1207]	6.07904	0	18.947
nhat[1208]	2.47904	0	9.67822
nhat[1209]	3.14319	0	13.0271
nhat[1210]	3.13744	0	11.871
nhat[1211]	2.60731	0	11.0567
nhat[1212]	5.21407	0	17.7039
nhat[1213]	2.39339	0	9.51512
nhat[1214]	3.58332	0	14.1648
nhat[1215]	3.98202	0	16.0645
nhat[1216]	3.76349	0	14.8283
nhat[1217]	5.0097	0	17.8998
nhat[1218]	5.90677	0	17.996
nhat[1219]	4.2145	0	17.0624
nhat[1220]	2.23261	0	8.7625
nhat[1221]	3.64537	0	14.9067
nhat[1222]	2.92596	0	11.6719
nhat[1223]	4.06982	0	16.149
nhat[1224]	2.54844	0	11.0035
nhat[1225]	2.34738	0	9.49084
nhat[1226]	2.56753	0	10.2212
nhat[1227]	3.31714	0	13.168
nhat[1228]	3.02071	0	12.0675
nhat[1229]	3.02554	0	11.984
nhat[1230]	3.30532	0	13.2375
nhat[1231]	4.48171	0	17.7596
nhat[1232]	3.04863	0	12.0987
nhat[1233]	2.89496	0	11.6384
nhat[1234]	4.04065	0	16.1055
nhat[1235]	3.30556	0	10.4523
nhat[1236]	4.25824	0	16.6318
nhat[1237]	3.11159	0	12.3933
nhat[1238]	2.67048	0	10.81
nhat[1239]	4.18053	0	16.5742
nhat[1240]	3.80329	0	16.3867
nhat[1241]	6.04195	0	25.1063
nhat[1242]	2.9256	0	11.6571
nhat[1243]	5.65267	0	16.9188
nhat[1244]	2.4466	0	10.611
nhat[1245]	2.94261	0	11.9282
nhat[1246]	3.85341	0	15.0917
nhat[1247]	1.52096	0	6.91766
nhat[1248]	2.71752	0	10.8691
nhat[1249]	3.78329	0	15.5135
nhat[1250]	5.78152	0	18.6497
nhat[1251]	4.34481	0	17.1532
nhat[1252]	3.57624	0	14.1571
nhat[1253]	8.18862	0	31.3507
nhat[1254]	3.49058	0	14.0846
nhat[1255]	3.46697	0	14.0803
nhat[1256]	7.41641	0	29.8897
nhat[1257]	3.93621	0	15.5684
nhat[1258]	3.73768	0	14.9849
nhat[1259]	4.3274	0	17.1585
nhat[1260]	4.13493	0	16.1998
nhat[1261]	3.59295	0	14.4556
nhat[1262]	4.04853	0	16.1148
nhat[1263]	4.16408	0	16.5544
nhat[1264]	4.22003	0	16.5912
nhat[1265]	5.88871	0	25.0166
nhat[1266]	2.77022	0	10.8971
nhat[1267]	2.59414	0	10.7531
nhat[1268]	3.56665	0	14.8452
nhat[1269]	3.89723	0	15.5263
nhat[1270]	6.17638	0	18.5531
nhat[1271]	8.86718	0	29.0792
nhat[1272]	4.46808	0	14.6891
nhat[1273]	2.38795	0	9.78441
nhat[1274]	3.61965	0	16.1115
nhat[1275]	3.21949	0	12.5863
nhat[1276]	4.03216	0	16.1105
nhat[1277]	4.01033	0	16.4481
nhat[1278]	3.57976	0	11.7359
nhat[1279]	4.21744	0	16.7078
nhat[1280]	3.85264	0	15.9626
nhat[1281]	3.72361	0	14.6762
nhat[1282]	2.87029	0	11.6199
nhat[1283]	2.71948	0	10.8555
nhat[1284]	4.16409	0	16.2297
nhat[1285]	4.31658	0	16.6947
nhat[1286]	7.54195	0	29.9917
nhat[1287]	3.05347	0	12.9637
nhat[1288]	4.23364	0	16.6061
nhat[1289]	2.65001	0	10.7972
nhat[1290]	3.78124	0	15.0317
nhat[1291]	4.09119	0	16.1525
nhat[1292]	3.10163	0	13.738
nhat[1293]	3.07325	0	12.0356
nhat[1294]	2.33753	0	9.49541
nhat[1295]	3.69314	0	14.9353
nhat[1296]	5.63448	0	16.4902
nhat[1297]	4.34738	0	16.7222
nhat[1298]	4.72723	0	16.0899
nhat[1299]	2.92571	0	11.657
nhat[1300]	3.42109	0	14.1373
nhat[1301]	3.55727	0	14.2779
nhat[1302]	2.87071	0	11.6173
nhat[1303]	4.31238	0	14.5708
nhat[1304]	2.5991	0	11.3601
nhat[1305]	3.45626	0	13.6794
nhat[1306]	3.52479	0	11.7001
nhat[1307]	2.94039	0	11.6736
nhat[1308]	4.32228	0	16.6974
nhat[1309]	5.3772	0	21.2341
nhat[1310]	4.86974	0	13.6473
nhat[1311]	5.23643	0	16.8871
nhat[1312]	1.53317	0	6.13355
nhat[1313]	3.49756	0	14.1026
nhat[1314]	5.25835	0	15.8767
nhat[1315]	2.74592	0	10.871
nhat[1316]	2.94056	0	11.6733
nhat[1317]	4.55045	0	13.3224
nhat[1318]	4.37236	0	17.1809
nhat[1319]	4.41765	0	15.7191
nhat[1320]	3.37706	0	14.0872
nhat[1321]	4.4663	0	14.6884
nhat[1322]	5.08549	0	20.2127
nhat[1323]	8.95166	0	29.848
nhat[1324]	4.45514	0	18.4215
nhat[1325]	3.97553	0	16.0624
nhat[1326]	3.55436	0	15.7126
nhat[1327]	2.41012	0	9.61504
nhat[1328]	3.91603	0	16.0266
nhat[1329]	3.16124	0	13.0422
nhat[1330]	3.99538	0	16.0908
nhat[1331]	5.8362	0	17.8931
nhat[1332]	4.15368	0	16.5432
nhat[1333]	2.38273	0	9.52301
nhat[1334]	2.84536	0	11.2613
nhat[1335]	4.3811	0	11.7743
nhat[1336]	3.36083	0	14.3747

## Sheet: theta_test_pred
term	estimate
theta[1]	0.0398921
theta[2]	0.0547246
theta[3]	0.111209
theta[4]	0.0413995
theta[5]	0.0945841
theta[6]	0.0627936
theta[7]	0.0620553
theta[8]	0.0618909
theta[9]	0.040966
theta[10]	0.253546
theta[11]	0.0966583
theta[12]	0.103895
theta[13]	0.0818269
theta[14]	0.0522863
theta[15]	0.0653097
theta[16]	0.0529796
theta[17]	0.368678
theta[18]	0.0659931
theta[19]	0.0683723
theta[20]	0.0803706
theta[21]	0.0676522
theta[22]	0.0894411
theta[23]	0.0608095
theta[24]	0.0471327
theta[25]	0.0680458
theta[26]	0.124885
theta[27]	0.045386
theta[28]	0.109147
theta[29]	0.0950704
theta[30]	0.22046
theta[31]	0.185066
theta[32]	0.0981108
theta[33]	0.0658162
theta[34]	0.0491388
theta[35]	0.046327
theta[36]	0.0741952
theta[37]	0.0608588
theta[38]	0.0779677
theta[39]	0.0992704
theta[40]	0.0924744
theta[41]	0.0575054
theta[42]	0.0666678
theta[43]	0.0686239
theta[44]	0.0683589
theta[45]	0.0569917
theta[46]	0.0707691
theta[47]	0.0583032
theta[48]	0.0542806
theta[49]	0.106967
theta[50]	0.163822
theta[51]	0.107142
theta[52]	0.0534718
theta[53]	0.0782762
theta[54]	0.144309
theta[55]	0.188672
theta[56]	0.0958735
theta[57]	0.0851854
theta[58]	0.108055
theta[59]	0.0642022
theta[60]	0.389884
theta[61]	0.0972281
theta[62]	0.0705222
theta[63]	0.313253
theta[64]	0.0732089
theta[65]	0.0655389
theta[66]	0.0395531
theta[67]	0.0714755
theta[68]	0.0522679
theta[69]	0.0449857
theta[70]	0.10415
theta[71]	0.0516845
theta[72]	0.104269
theta[73]	0.0427044
theta[74]	0.180463
theta[75]	0.0533003
theta[76]	0.0501949
theta[77]	0.170499
theta[78]	0.093684
theta[79]	0.0495596
theta[80]	0.0628821
theta[81]	0.0620296
theta[82]	0.046161
theta[83]	0.0670321
theta[84]	0.0396957
theta[85]	0.0887254
theta[86]	0.253347
theta[87]	0.146054
theta[88]	0.357838
theta[89]	0.421849
theta[90]	0.115126
theta[91]	0.0933193
theta[92]	0.0719229
theta[93]	0.21156
theta[94]	0.0685106
theta[95]	0.094944
theta[96]	0.0616811
theta[97]	0.0866036
theta[98]	0.0833532
theta[99]	0.11561
theta[100]	0.0562205
theta[101]	0.046122
theta[102]	0.0594523
theta[103]	0.0822297
theta[104]	0.102043
theta[105]	0.310357
theta[106]	0.0537455
theta[107]	0.0788607
theta[108]	0.0685411
theta[109]	0.131725
theta[110]	0.0477341
theta[111]	0.060918
theta[112]	0.0536841
theta[113]	0.0807283
theta[114]	0.0571896
theta[115]	0.07759
theta[116]	0.0914667
theta[117]	0.0647695
theta[118]	0.0666813
theta[119]	0.0681935
theta[120]	0.0720738
theta[121]	0.0988181
theta[122]	0.077692
theta[123]	0.0714471
theta[124]	0.064231
theta[125]	0.0610437
theta[126]	0.160566
theta[127]	0.0723841
theta[128]	0.102849
theta[129]	0.0676668
theta[130]	0.148664
theta[131]	0.0693554
theta[132]	0.0698914
theta[133]	0.0682065
theta[134]	0.167055
theta[135]	0.0576844
theta[136]	0.0979194
theta[137]	0.0760245
theta[138]	0.0689658
theta[139]	0.0514532
theta[140]	0.0571696
theta[141]	0.065399
theta[142]	0.162133
theta[143]	0.0513234
theta[144]	0.0670038
theta[145]	0.0682157
theta[146]	0.0611589
theta[147]	0.0977818
theta[148]	0.0921052
theta[149]	0.106551
theta[150]	0.062386
theta[151]	0.0767962
theta[152]	0.0566571
theta[153]	0.0562217
theta[154]	0.0789642
theta[155]	0.0539766
theta[156]	0.0638077
theta[157]	0.0576239
theta[158]	0.186313
theta[159]	0.0808982
theta[160]	0.171023
theta[161]	0.0538194
theta[162]	0.0646747
theta[163]	0.0489589
theta[164]	0.0740236
theta[165]	0.0573306
theta[166]	0.154647
theta[167]	0.0475243
theta[168]	0.077789
theta[169]	0.0506118
theta[170]	0.0629732
theta[171]	0.0561259
theta[172]	0.0579643
theta[173]	0.0745884
theta[174]	0.0574815
theta[175]	0.0822953
theta[176]	0.0653846
theta[177]	0.279856
theta[178]	0.0828077
theta[179]	0.0876847
theta[180]	0.341307
theta[181]	0.0621769
theta[182]	0.0702137
theta[183]	0.0585716
theta[184]	0.0501097
theta[185]	0.0711245
theta[186]	0.0624358
theta[187]	0.0463099
theta[188]	0.103667
theta[189]	0.0705559
theta[190]	0.0761378
theta[191]	0.110215
theta[192]	0.0598105
theta[193]	0.260326
theta[194]	0.0843868
theta[195]	0.120138
theta[196]	0.0833526
theta[197]	0.258943
theta[198]	0.330817
theta[199]	0.0586791
theta[200]	0.16288
theta[201]	0.0566753
theta[202]	0.145487
theta[203]	0.0474062
theta[204]	0.0719805
theta[205]	0.0853008
theta[206]	0.0413899
theta[207]	0.157739
theta[208]	0.0686628
theta[209]	0.0842913
theta[210]	0.0693221
theta[211]	0.0717161
theta[212]	0.0874595
theta[213]	0.100682
theta[214]	0.0822152
theta[215]	0.0889383
theta[216]	0.0656988
theta[217]	0.108848
theta[218]	0.0871364
theta[219]	0.0770679
theta[220]	0.205692
theta[221]	0.120409
theta[222]	0.210151
theta[223]	0.148341
theta[224]	0.0841811
theta[225]	0.225867
theta[226]	0.0470379
theta[227]	0.0599794
theta[228]	0.0514761
theta[229]	0.124993
theta[230]	0.198096
theta[231]	0.0537907
theta[232]	0.0697717
theta[233]	0.0956916
theta[234]	0.0526541
theta[235]	0.088149
theta[236]	0.0484955
theta[237]	0.0451168
theta[238]	0.0891707
theta[239]	0.0594916
theta[240]	0.0835224
theta[241]	0.065821
theta[242]	0.0459034
theta[243]	0.201869
theta[244]	0.185085
theta[245]	0.0716962
theta[246]	0.0866268
theta[247]	0.0601033
theta[248]	0.0486305
theta[249]	0.0948182
theta[250]	0.0601086
theta[251]	0.0584996
theta[252]	0.110973
theta[253]	0.112924
theta[254]	0.19142
theta[255]	0.0655855
theta[256]	0.0813663
theta[257]	0.06294
theta[258]	0.0705054
theta[259]	0.42094
theta[260]	0.140061
theta[261]	0.0788624
theta[262]	0.140349
theta[263]	0.0549587
theta[264]	0.154892
theta[265]	0.131764
theta[266]	0.0500331
theta[267]	0.127311
theta[268]	0.065784
theta[269]	0.055447
theta[270]	0.119834
theta[271]	0.220695
theta[272]	0.211867
theta[273]	0.0497113
theta[274]	0.0764965
theta[275]	0.105871
theta[276]	0.0623089
theta[277]	0.320294
theta[278]	0.0669958
theta[279]	0.0659933
theta[280]	0.0850686
theta[281]	0.0904414
theta[282]	0.063821
theta[283]	0.064399
theta[284]	0.096606
theta[285]	0.067853
theta[286]	0.082243
theta[287]	0.0468295
theta[288]	0.0920091
theta[289]	0.0465094
theta[290]	0.0540478
theta[291]	0.187975
theta[292]	0.0907797
theta[293]	0.410892
theta[294]	0.117182
theta[295]	0.090263
theta[296]	0.106925
theta[297]	0.0739788
theta[298]	0.120355
theta[299]	0.0577389
theta[300]	0.0702828
theta[301]	0.102646
theta[302]	0.0827279
theta[303]	0.0783824
theta[304]	0.0599067
theta[305]	0.0641331
theta[306]	0.0576239
theta[307]	0.159508
theta[308]	0.166074
theta[309]	0.076099
theta[310]	0.0674031
theta[311]	0.0863134
theta[312]	0.226451
theta[313]	0.114843
theta[314]	0.180079
theta[315]	0.0723279
theta[316]	0.121032
theta[317]	0.0423427
theta[318]	0.0672634
theta[319]	0.0959165
theta[320]	0.128556
theta[321]	0.22206
theta[322]	0.0538212
theta[323]	0.0686951
theta[324]	0.0499057
theta[325]	0.0676679
theta[326]	0.0740312
theta[327]	0.044207
theta[328]	0.083959
theta[329]	0.0681954
theta[330]	0.0678709
theta[331]	0.1795
theta[332]	0.0654066
theta[333]	0.0451842
theta[334]	0.0686116

## Sheet: lambda_test_pred
term	estimate
lambda[1]	3.14712
lambda[2]	3.2939
lambda[3]	5.2178
lambda[4]	4.5111
lambda[5]	3.72244
lambda[6]	2.56607
lambda[7]	2.64853
lambda[8]	3.24871
lambda[9]	3.14712
lambda[10]	8.37612
lambda[11]	4.08111
lambda[12]	6.52259
lambda[13]	4.17243
lambda[14]	2.94026
lambda[15]	3.35311
lambda[16]	4.53063
lambda[17]	4.17243
lambda[18]	4.37065
lambda[19]	4.37065
lambda[20]	4.17243
lambda[21]	4.53063
lambda[22]	4.5111
lambda[23]	2.09058
lambda[24]	3.86748
lambda[25]	4.5111
lambda[26]	4.91217
lambda[27]	3.03475
lambda[28]	3.35311
lambda[29]	4.53063
lambda[30]	4.17243
lambda[31]	2.94026
lambda[32]	3.84206
lambda[33]	4.17243
lambda[34]	3.95405
lambda[35]	3.72244
lambda[36]	4.04252
lambda[37]	3.72244
lambda[38]	3.14712
lambda[39]	8.37612
lambda[40]	1.76988
lambda[41]	4.04252
lambda[42]	3.81443
lambda[43]	3.84206
lambda[44]	3.81443
lambda[45]	4.37065
lambda[46]	4.04252
lambda[47]	1.67002
lambda[48]	4.5111
lambda[49]	4.64215
lambda[50]	6.00614
lambda[51]	4.65566
lambda[52]	3.81443
lambda[53]	3.84206
lambda[54]	4.37065
lambda[55]	2.80152
lambda[56]	2.94026
lambda[57]	1.33496
lambda[58]	2.94026
lambda[59]	3.72244
lambda[60]	5.33455
lambda[61]	3.72244
lambda[62]	4.53063
lambda[63]	5.2178
lambda[64]	4.37065
lambda[65]	2.94026
lambda[66]	4.53063
lambda[67]	2.60176
lambda[68]	4.04252
lambda[69]	3.14712
lambda[70]	3.84206
lambda[71]	4.62215
lambda[72]	3.35311
lambda[73]	2.7466
lambda[74]	4.53063
lambda[75]	1.579
lambda[76]	4.37065
lambda[77]	8.37612
lambda[78]	3.84206
lambda[79]	4.37065
lambda[80]	1.98358
lambda[81]	2.94026
lambda[82]	6.88196
lambda[83]	4.04252
lambda[84]	2.60176
lambda[85]	4.53063
lambda[86]	4.5111
lambda[87]	6.88196
lambda[88]	4.67623
lambda[89]	2.94026
lambda[90]	3.81443
lambda[91]	3.37529
lambda[92]	3.84206
lambda[93]	4.53063
lambda[94]	4.53063
lambda[95]	3.52806
lambda[96]	2.94026
lambda[97]	4.37065
lambda[98]	3.99177
lambda[99]	2.60176
lambda[100]	2.94026
lambda[101]	3.24871
lambda[102]	4.04252
lambda[103]	2.7466
lambda[104]	4.13788
lambda[105]	4.5111
lambda[106]	4.17243
lambda[107]	2.78481
lambda[108]	3.14712
lambda[109]	4.17243
lambda[110]	4.67623
lambda[111]	3.84206
lambda[112]	4.04252
lambda[113]	2.4304
lambda[114]	3.87999
lambda[115]	3.24871
lambda[116]	3.37529
lambda[117]	4.53063
lambda[118]	6.88196
lambda[119]	6.08968
lambda[120]	2.94026
lambda[121]	3.14712
lambda[122]	3.24825
lambda[123]	4.17243
lambda[124]	1.82325
lambda[125]	4.37065
lambda[126]	3.2939
lambda[127]	2.94026
lambda[128]	4.94633
lambda[129]	7.47372
lambda[130]	3.84206
lambda[131]	4.68038
lambda[132]	4.37065
lambda[133]	4.37065
lambda[134]	3.03475
lambda[135]	4.04252
lambda[136]	4.04252
lambda[137]	3.86748
lambda[138]	3.2939
lambda[139]	3.86748
lambda[140]	3.72244
lambda[141]	2.4304
lambda[142]	4.08111
lambda[143]	3.71169
lambda[144]	4.17243
lambda[145]	4.5111
lambda[146]	4.53063
lambda[147]	3.79349
lambda[148]	4.13788
lambda[149]	5.33455
lambda[150]	3.95405
lambda[151]	4.04252
lambda[152]	4.64215
lambda[153]	3.35311
lambda[154]	3.24871
lambda[155]	3.72244
lambda[156]	3.03475
lambda[157]	4.5111
lambda[158]	3.48571
lambda[159]	4.17243
lambda[160]	3.84206
lambda[161]	6.88196
lambda[162]	5.31468
lambda[163]	3.84206
lambda[164]	4.04252
lambda[165]	3.24825
lambda[166]	5.43588
lambda[167]	3.69209
lambda[168]	3.59773
lambda[169]	2.94026
lambda[170]	3.72244
lambda[171]	2.94026
lambda[172]	1.47859
lambda[173]	3.48571
lambda[174]	4.5111
lambda[175]	4.53063
lambda[176]	4.18157
lambda[177]	5.76755
lambda[178]	4.65566
lambda[179]	4.17243
lambda[180]	4.08111
lambda[181]	4.67623
lambda[182]	2.94026
lambda[183]	3.95405
lambda[184]	4.37065
lambda[185]	4.08111
lambda[186]	4.53063
lambda[187]	2.94026
lambda[188]	4.67623
lambda[189]	3.14712
lambda[190]	3.81443
lambda[191]	8.08035
lambda[192]	4.17243
lambda[193]	2.68537
lambda[194]	3.84206
lambda[195]	3.03475
lambda[196]	3.72244
lambda[197]	3.24825
lambda[198]	3.52806
lambda[199]	3.84206
lambda[200]	7.05202
lambda[201]	3.14712
lambda[202]	4.5111
lambda[203]	7.47372
lambda[204]	4.37065
lambda[205]	3.72244
lambda[206]	3.57713
lambda[207]	5.97866
lambda[208]	3.37529
lambda[209]	3.2939
lambda[210]	2.94026
lambda[211]	3.81443
lambda[212]	1.54464
lambda[213]	4.17243
lambda[214]	3.72244
lambda[215]	4.67623
lambda[216]	2.94026
lambda[217]	3.2939
lambda[218]	2.34362
lambda[219]	3.14712
lambda[220]	3.93664
lambda[221]	3.48571
lambda[222]	4.67623
lambda[223]	3.14712
lambda[224]	4.53063
lambda[225]	4.17243
lambda[226]	8.37612
lambda[227]	5.81831
lambda[228]	4.06399
lambda[229]	2.78481
lambda[230]	4.5111
lambda[231]	4.5111
lambda[232]	5.43588
lambda[233]	4.04252
lambda[234]	3.84206
lambda[235]	3.14712
lambda[236]	3.03475
lambda[237]	4.37065
lambda[238]	2.94026
lambda[239]	4.37065
lambda[240]	5.57184
lambda[241]	4.37065
lambda[242]	4.53063
lambda[243]	4.15296
lambda[244]	4.04252
lambda[245]	4.5111
lambda[246]	4.67623
lambda[247]	4.37065
lambda[248]	3.48571
lambda[249]	2.94026
lambda[250]	4.53063
lambda[251]	4.67623
lambda[252]	1.62975
lambda[253]	4.37065
lambda[254]	4.67623
lambda[255]	2.94026
lambda[256]	3.72244
lambda[257]	3.14712
lambda[258]	3.72244
lambda[259]	3.81443
lambda[260]	3.24825
lambda[261]	4.67623
lambda[262]	4.67623
lambda[263]	2.7466
lambda[264]	3.72244
lambda[265]	2.7466
lambda[266]	3.24871
lambda[267]	2.94026
lambda[268]	4.5111
lambda[269]	2.64853
lambda[270]	2.59848
lambda[271]	5.03355
lambda[272]	4.53063
lambda[273]	3.72244
lambda[274]	5.81831
lambda[275]	4.67623
lambda[276]	4.37065
lambda[277]	2.64853
lambda[278]	4.37065
lambda[279]	2.94026
lambda[280]	3.48571
lambda[281]	3.72244
lambda[282]	4.17243
lambda[283]	2.94026
lambda[284]	2.83487
lambda[285]	2.94026
lambda[286]	3.84206
lambda[287]	3.14712
lambda[288]	3.84206
lambda[289]	7.1501
lambda[290]	2.64853
lambda[291]	4.53063
lambda[292]	3.72244
lambda[293]	4.04252
lambda[294]	4.67623
lambda[295]	4.04252
lambda[296]	5.43588
lambda[297]	4.37065
lambda[298]	8.08035
lambda[299]	3.14712
lambda[300]	2.78481
lambda[301]	3.95405
lambda[302]	1.72788
lambda[303]	4.37065
lambda[304]	4.53063
lambda[305]	4.04252
lambda[306]	3.72244
lambda[307]	2.94026
lambda[308]	4.00905
lambda[309]	5.33455
lambda[310]	2.60176
lambda[311]	4.04252
lambda[312]	4.37065
lambda[313]	2.60176
lambda[314]	4.77026
lambda[315]	3.81443
lambda[316]	4.17243
lambda[317]	3.84206
lambda[318]	4.37065
lambda[319]	3.48376
lambda[320]	3.84206
lambda[321]	4.37065
lambda[322]	4.53063
lambda[323]	3.72244
lambda[324]	4.53063
lambda[325]	4.17243
lambda[326]	3.81443
lambda[327]	8.37612
lambda[328]	5.33455
lambda[329]	4.53063
lambda[330]	4.37065
lambda[331]	7.05136
lambda[332]	3.14712
lambda[333]	4.5111
lambda[334]	2.94026

## Sheet: nhat_test_pred
term	estimate
nhat[1]	3.02157
nhat[2]	3.11364
nhat[3]	4.63753
nhat[4]	4.32435
nhat[5]	3.37036
nhat[6]	2.40494
nhat[7]	2.48418
nhat[8]	3.04765
nhat[9]	3.01819
nhat[10]	6.25239
nhat[11]	3.68664
nhat[12]	5.84493
nhat[13]	3.83102
nhat[14]	2.78652
nhat[15]	4.13412
nhat[16]	5.2906
nhat[17]	4.63415
nhat[18]	4.08222
nhat[19]	4.07182
nhat[20]	5.83709
nhat[21]	4.22412
nhat[22]	4.10763
nhat[23]	2.96346
nhat[24]	4.6852
nhat[25]	5.20414
nhat[26]	6.29871
nhat[27]	2.89701
nhat[28]	3.98713
nhat[29]	4.0999
nhat[30]	3.25258
nhat[31]	2.39612
nhat[32]	3.46512
nhat[33]	3.89782
nhat[34]	3.75975
nhat[35]	3.54999
nhat[36]	3.74259
nhat[37]	4.4959
nhat[38]	2.90174
nhat[39]	8.54462
nhat[40]	1.60621
nhat[41]	3.81006
nhat[42]	3.56013
nhat[43]	3.57841
nhat[44]	3.55368
nhat[45]	4.12156
nhat[46]	3.75644
nhat[47]	1.57265
nhat[48]	4.26624
nhat[49]	4.1456
nhat[50]	5.0222
nhat[51]	4.15684
nhat[52]	3.61046
nhat[53]	3.54132
nhat[54]	3.73993
nhat[55]	2.27295
nhat[56]	2.65837
nhat[57]	2.22124
nhat[58]	2.62255
nhat[59]	3.48345
nhat[60]	3.25469
nhat[61]	3.36051
nhat[62]	4.21112
nhat[63]	5.58331
nhat[64]	4.05068
nhat[65]	2.74756
nhat[66]	4.35143
nhat[67]	2.4158
nhat[68]	3.83123
nhat[69]	3.00554
nhat[70]	3.44191
nhat[71]	4.38325
nhat[72]	3.00349
nhat[73]	2.62931
nhat[74]	3.71302
nhat[75]	1.49484
nhat[76]	4.15126
nhat[77]	6.948
nhat[78]	3.48212
nhat[79]	6.15404
nhat[80]	1.85885
nhat[81]	2.75788
nhat[82]	6.56428
nhat[83]	3.77155
nhat[84]	2.49848
nhat[85]	4.12865
nhat[86]	5.36823
nhat[87]	7.87682
nhat[88]	3.00289
nhat[89]	3.69991
nhat[90]	3.37529
nhat[91]	3.06031
nhat[92]	3.56573
nhat[93]	5.57213
nhat[94]	4.22023
nhat[95]	4.19309
nhat[96]	2.7589
nhat[97]	3.99213
nhat[98]	3.65904
nhat[99]	2.30097
nhat[100]	2.77496
nhat[101]	3.09887
nhat[102]	3.80219
nhat[103]	2.52075
nhat[104]	4.71564
nhat[105]	3.11105
nhat[106]	3.94819
nhat[107]	2.56519
nhat[108]	2.93141
nhat[109]	3.62282
nhat[110]	4.45301
nhat[111]	3.60801
nhat[112]	5.8255
nhat[113]	4.2342
nhat[114]	3.6581
nhat[115]	2.99664
nhat[116]	3.06657
nhat[117]	4.23718
nhat[118]	6.42306
nhat[119]	5.6744
nhat[120]	4.72834
nhat[121]	3.83612
nhat[122]	2.99589
nhat[123]	4.87433
nhat[124]	1.70614
nhat[125]	4.10385
nhat[126]	2.76501
nhat[127]	4.72743
nhat[128]	4.43761
nhat[129]	6.968
nhat[130]	3.27089
nhat[131]	4.35577
nhat[132]	4.06518
nhat[133]	4.07254
nhat[134]	2.52778
nhat[135]	5.80933
nhat[136]	3.64668
nhat[137]	3.57346
nhat[138]	3.06673
nhat[139]	3.66849
nhat[140]	3.50963
nhat[141]	2.27146
nhat[142]	3.41943
nhat[143]	3.52119
nhat[144]	5.89287
nhat[145]	4.20338
nhat[146]	4.25354
nhat[147]	3.42255
nhat[148]	5.75676
nhat[149]	6.76615
nhat[150]	3.70737
nhat[151]	3.73207
nhat[152]	4.37914
nhat[153]	3.16459
nhat[154]	2.99218
nhat[155]	3.52152
nhat[156]	2.84111
nhat[157]	5.25116
nhat[158]	2.83628
nhat[159]	4.83489
nhat[160]	5.18499
nhat[161]	6.51157
nhat[162]	4.97096
nhat[163]	3.65396
nhat[164]	3.74328
nhat[165]	3.06203
nhat[166]	4.59523
nhat[167]	5.51662
nhat[168]	4.31787
nhat[169]	2.79145
nhat[170]	3.48803
nhat[171]	2.77523
nhat[172]	1.39288
nhat[173]	4.22572
nhat[174]	4.2518
nhat[175]	4.15778
nhat[176]	5.90816
nhat[177]	6.15346
nhat[178]	4.27014
nhat[179]	3.80658
nhat[180]	2.6882
nhat[181]	4.38547
nhat[182]	2.73381
nhat[183]	3.72245
nhat[184]	4.15164
nhat[185]	3.79085
nhat[186]	4.24776
nhat[187]	2.8041
nhat[188]	5.19145
nhat[189]	2.92507
nhat[190]	3.524
nhat[191]	7.18978
nhat[192]	3.92288
nhat[193]	1.9863
nhat[194]	3.51785
nhat[195]	2.67016
nhat[196]	3.41217
nhat[197]	4.40714
nhat[198]	2.36092
nhat[199]	3.61662
nhat[200]	7.90338
nhat[201]	2.96875
nhat[202]	3.8548
nhat[203]	7.11942
nhat[204]	4.05605
nhat[205]	3.40491
nhat[206]	3.42908
nhat[207]	7.03559
nhat[208]	3.14354
nhat[209]	5.01625
nhat[210]	2.73643
nhat[211]	3.54087
nhat[212]	2.40955
nhat[213]	3.75234
nhat[214]	5.4164
nhat[215]	6.26033
nhat[216]	2.74709
nhat[217]	4.93536
nhat[218]	4.13941
nhat[219]	2.90457
nhat[220]	3.1269
nhat[221]	5.066
nhat[222]	4.69351
nhat[223]	2.68027
nhat[224]	4.14924
nhat[225]	3.23002
nhat[226]	7.98212
nhat[227]	5.46933
nhat[228]	3.85479
nhat[229]	2.43673
nhat[230]	4.61747
nhat[231]	4.26845
nhat[232]	5.05661
nhat[233]	3.65569
nhat[234]	3.63976
nhat[235]	2.8697
nhat[236]	3.88757
nhat[237]	4.17346
nhat[238]	2.67807
nhat[239]	6.11063
nhat[240]	5.10646
nhat[241]	4.08297
nhat[242]	4.32266
nhat[243]	4.31461
nhat[244]	3.29432
nhat[245]	4.18768
nhat[246]	5.27114
nhat[247]	5.10796
nhat[248]	3.3162
nhat[249]	2.66147
nhat[250]	4.2583
nhat[251]	4.40267
nhat[252]	1.44889
nhat[253]	3.8771
nhat[254]	5.7811
nhat[255]	2.74742
nhat[256]	3.41956
nhat[257]	2.94904
nhat[258]	3.45999
nhat[259]	4.20878
nhat[260]	2.7933
nhat[261]	4.30745
nhat[262]	6.01992
nhat[263]	2.59565
nhat[264]	5.14586
nhat[265]	2.3847
nhat[266]	3.08617
nhat[267]	2.56593
nhat[268]	4.21435
nhat[269]	2.50168
nhat[270]	4.28709
nhat[271]	5.92267
nhat[272]	3.57074
nhat[273]	5.53739
nhat[274]	5.37323
nhat[275]	6.18115
nhat[276]	4.09832
nhat[277]	3.80022
nhat[278]	4.07783
nhat[279]	2.74622
nhat[280]	3.18919
nhat[281]	3.38578
nhat[282]	5.90615
nhat[283]	2.75091
nhat[284]	4.561
nhat[285]	2.74075
nhat[286]	3.52608
nhat[287]	2.99974
nhat[288]	5.48856
nhat[289]	6.81756
nhat[290]	2.50539
nhat[291]	5.67898
nhat[292]	3.38452
nhat[293]	4.38149
nhat[294]	4.12826
nhat[295]	3.67763
nhat[296]	4.85464
nhat[297]	6.04731
nhat[298]	7.10784
nhat[299]	2.9654
nhat[300]	2.58908
nhat[301]	3.54818
nhat[302]	3.58494
nhat[303]	4.02807
nhat[304]	4.25922
nhat[305]	3.78326
nhat[306]	3.50794
nhat[307]	2.47126
nhat[308]	5.34325
nhat[309]	4.9286
nhat[310]	2.4264
nhat[311]	3.6936
nhat[312]	3.38091
nhat[313]	2.30297
nhat[314]	3.91123
nhat[315]	3.53854
nhat[316]	3.66744
nhat[317]	3.67938
nhat[318]	4.07666
nhat[319]	5.14961
nhat[320]	5.34814
nhat[321]	4.4001
nhat[322]	6.28679
nhat[323]	3.46673
nhat[324]	4.30453
nhat[325]	3.8901
nhat[326]	3.53204
nhat[327]	8.00583
nhat[328]	6.88667
nhat[329]	4.22166
nhat[330]	4.07401
nhat[331]	5.78564
nhat[332]	2.94127
nhat[333]	6.30727
nhat[334]	2.73852
