# Supplementary material for: Efficient EM Estimation for the Pogit Model via Polya-Gamma Augmentation
Source: Entropy (Basel). 2026 Feb 11;28(2):207. doi: 10.3390/e28020207 (PMC12939104; doi:10.3390/e28020207)
Supplement: Supplementary file 1 [file entropy-28-00207-s001.zip › Supplementary_File_S3/Replicating_code_for_the_real_application/data/outputs_empogit2/summarize_bhat_train.csv]

term	estimate	std_error	statistic	p_value	conf_low	conf_high
beta1[1]	-2.389588459346996	1.5508892061225328	-1.540786053519157	0.12336886483356713	-5.429275447359082	0.6500985286650902
beta1[2]	-0.14273037115308226	0.06252474712590354	-2.282782061727845	0.022443209124534347	-0.2652766236623277	-0.020184118643836846
beta1[3]	0.30543486334316283	0.09756772797986708	3.130490682392325	0.0017451453539842898	0.11420563044922208	0.4966640962371036
beta1[4]	0.20961568069191036	0.06726394273949937	3.1163156983484086	0.0018312610940964813	0.0777807754643269	0.34145058591949384
beta2[1]	1.0784974099622076	1.4128550189710356	0.763346129277768	0.445256998256814	-1.690647542597682	3.8476423625220972
beta2[2]	-0.12230790724993566	0.15765088384584586	-0.7758149162647939	0.4378582754181579	-0.43129796171870155	0.1866821472188302
beta2[3]	-0.1361212832456668	0.11526552513418045	-1.1809366511557398	0.23762789001728257	-0.3620375611677573	0.08979499467642368
beta2[4]	0.08778552882105202	0.4962045277177364	0.17691400202415808	0.8595759400815628	-0.88475747447142	1.060328532113524
beta2[5]	0.024317159211145595	0.25876922355579474	0.09397237769236662	0.925131099023319	-0.48286119926560683	0.531495517687898
beta2[6]	-0.8575862715153533	0.3840309628908739	-2.233117520159552	0.02554119553202283	-1.6102731277297055	-0.104899415301001
beta2[7]	0.3964141009637417	0.15477432338569175	2.5612394374737	0.010429944593159712	0.09306200139622989	0.6997662005312535
beta2[8]	0.23588208855580173	0.16801721415696422	1.403916198345231	0.16034380551560012	-0.09342559997460204	0.5651897770862055
beta2[9]	0.43236363317632875	0.15325051007412357	2.821286747869256	0.0047831427094091605	0.1319981528186533	0.7327291135340042
beta2[10]	0.31837194280082437	0.16842234885957075	1.890318861817326	0.05871532765404708	-0.01172979515557554	0.6484736807572242
beta2[11]	0.06798885034444295	0.21310602276003232	0.3190376764761908	0.7496979427577863	-0.34969127915379417	0.4856689798426801
beta2[12]	0.1701756643055775	0.43075353418931	0.39506504485413635	0.6927948851220207	-0.6740857489188145	1.0144370775299696
beta2[13]	0.03163039672017027	0.11124796507551152	0.28432337345407244	0.7761625755374475	-0.18641160818120248	0.249672401621543
beta2[14]	0.6145234003633931	0.13302674760989563	4.6195476579304104	3.845775411459584e-6	0.3537957660674975	0.8752510346592888
beta2[15]	0.27733548696705634	0.18131416454453572	1.529585334183503	0.12611940188775828	-0.07803374542720354	0.6327047193613162
