# Supplementary material for: Efficient EM Estimation for the Pogit Model via Polya-Gamma Augmentation
Source: Entropy (Basel). 2026 Feb 11;28(2):207. doi: 10.3390/e28020207 (PMC12939104; doi:10.3390/e28020207)
Supplement: Supplementary file 1 [file entropy-28-00207-s001.zip › Supplementary_File_S3/Replicating_code_for_the_real_application/data/outputs_empogit2/summarize_lambda_train.csv]

term	estimate	conf_low	conf_high
lambda[1]	3.034746230498706	2.140047358213922	3.92944510278349
lambda[2]	4.530630183334862	3.6268235120790546	5.43443685459067
lambda[3]	5.818308947476117	3.4091737976302308	8.227444097322003
lambda[4]	4.511103976229072	3.365743254459956	5.656464697998189
lambda[5]	4.0425244179618645	3.066943396603613	5.0181054393201165
lambda[6]	3.842064664830534	2.7856030996751047	4.898526229985963
lambda[7]	3.842064664830534	2.7856030996751047	4.898526229985963
lambda[8]	8.080347760634753	5.677542180351282	10.483153340918225
lambda[9]	4.530630183334862	3.6268235120790546	5.43443685459067
lambda[10]	2.4304029576811548	1.3004584790267875	3.560347436335522
lambda[11]	8.080347760634753	5.677542180351282	10.483153340918225
lambda[12]	2.5660714910981492	1.769731845652451	3.3624111365438476
lambda[13]	4.511103976229072	3.365743254459956	5.656464697998189
lambda[14]	1.7737590369541723	0.3596784328627316	3.187839641045613
lambda[15]	3.722440488652236	2.804737611152255	4.640143366152217
lambda[16]	4.3706490011343595	3.454464687179042	5.286833315089678
lambda[17]	4.67622630633593	3.5837051551772694	5.76874745749459
lambda[18]	4.3706490011343595	3.454464687179042	5.286833315089678
lambda[19]	4.530630183334862	3.6268235120790546	5.43443685459067
lambda[20]	7.150104729201456	4.345177628714462	9.955031829688451
lambda[21]	4.912166002077756	2.930951824209036	6.893380179946476
lambda[22]	2.270654735103704	1.3765180649314437	3.1647914052759645
lambda[23]	4.3706490011343595	3.454464687179042	5.286833315089678
lambda[24]	3.35311113537849	2.264522229000801	4.441700041756179
lambda[25]	7.052016667478476	4.658549932195411	9.44548340276154
lambda[26]	3.1471153151928157	2.034527428119512	4.259703202266119
lambda[27]	3.293897754221474	2.0032954754872923	4.584500032955656
lambda[28]	4.511103976229072	3.365743254459956	5.656464697998189
lambda[29]	2.9402582274578686	2.1933903240037274	3.68712613091201
lambda[30]	4.530630183334862	3.6268235120790546	5.43443685459067
lambda[31]	3.814069226829488	1.7040936578609287	5.924044795798047
lambda[32]	4.67622630633593	3.5837051551772694	5.76874745749459
lambda[33]	4.67622630633593	3.5837051551772694	5.76874745749459
lambda[34]	4.0425244179618645	3.066943396603613	5.0181054393201165
lambda[35]	4.0425244179618645	3.066943396603613	5.0181054393201165
lambda[36]	4.912166002077756	2.930951824209036	6.893380179946476
lambda[37]	3.8144261257978886	2.7530250262071085	4.875827225388669
lambda[38]	4.0811146784840595	2.8385776191400405	5.3236517378280785
lambda[39]	4.3706490011343595	3.454464687179042	5.286833315089678
lambda[40]	5.0218283977794504	0.0	11.333507247124142
lambda[41]	2.9402582274578686	2.1933903240037274	3.68712613091201
lambda[42]	4.810076089789786	2.8277085269169744	6.792443652662597
lambda[43]	4.530630183334862	3.6268235120790546	5.43443685459067
lambda[44]	3.937006348176879	2.707489771335808	5.166522925017951
lambda[45]	4.530630183334862	3.6268235120790546	5.43443685459067
lambda[46]	3.4837619051663604	2.0975847335737248	4.869939076758996
lambda[47]	3.8674818236084825	2.519645580789436	5.215318066427529
lambda[48]	5.334551638640476	3.2996198533616767	7.3694834239192755
lambda[49]	4.3706490011343595	3.454464687179042	5.286833315089678
lambda[50]	2.9402582274578686	2.1933903240037274	3.68712613091201
lambda[51]	4.3706490011343595	3.454464687179042	5.286833315089678
lambda[52]	3.2487107173231573	2.268762020969912	4.228659413676403
lambda[53]	4.3706490011343595	3.454464687179042	5.286833315089678
lambda[54]	7.473719147776812	5.238004659392647	9.709433636160977
lambda[55]	3.722440488652236	2.804737611152255	4.640143366152217
lambda[56]	4.0811146784840595	2.8385776191400405	5.3236517378280785
lambda[57]	6.522589566619705	4.247599270603018	8.797579862636391
lambda[58]	5.818308947476117	3.4091737976302308	8.227444097322003
lambda[59]	5.334551638640476	3.2996198533616767	7.3694834239192755
lambda[60]	3.2487107173231573	2.268762020969912	4.228659413676403
lambda[61]	2.834867995838384	1.6158350989478039	4.053900892728963
lambda[62]	4.194589263076718	0.029045532448974676	8.360132993704461
lambda[63]	2.5660714910981492	1.769731845652451	3.3624111365438476
lambda[64]	4.3706490011343595	3.454464687179042	5.286833315089678
lambda[65]	3.3286784870265804	1.4036280009442297	5.253728973108931
lambda[66]	3.722440488652236	2.804737611152255	4.640143366152217
lambda[67]	2.9402582274578686	2.1933903240037274	3.68712613091201
lambda[68]	4.530630183334862	3.6268235120790546	5.43443685459067
lambda[69]	2.784806392631648	1.5410932969966225	4.028519488266674
lambda[70]	4.511103976229072	3.365743254459956	5.656464697998189
lambda[71]	4.3706490011343595	3.454464687179042	5.286833315089678
lambda[72]	3.9540475872474916	2.847417184821972	5.060677989673011
lambda[73]	3.842064664830534	2.7856030996751047	4.898526229985963
lambda[74]	2.9402582274578686	2.1933903240037274	3.68712613091201
lambda[75]	2.601763547806576	1.6437960547495634	3.559731040863589
lambda[76]	3.722440488652236	2.804737611152255	4.640143366152217
lambda[77]	2.784806392631648	1.5410932969966225	4.028519488266674
lambda[78]	3.034746230498706	2.140047358213922	3.92944510278349
lambda[79]	2.601763547806576	1.6437960547495634	3.559731040863589
lambda[80]	4.0425244179618645	3.066943396603613	5.0181054393201165
lambda[81]	4.67622630633593	3.5837051551772694	5.76874745749459
lambda[82]	3.8144261257978886	2.7530250262071085	4.875827225388669
lambda[83]	4.0425244179618645	3.066943396603613	5.0181054393201165
lambda[84]	4.3706490011343595	3.454464687179042	5.286833315089678
lambda[85]	4.0425244179618645	3.066943396603613	5.0181054393201165
lambda[86]	4.172434796557179	3.033715549250469	5.31115404386389
lambda[87]	4.530630183334862	3.6268235120790546	5.43443685459067
lambda[88]	4.3706490011343595	3.454464687179042	5.286833315089678
lambda[89]	4.67622630633593	3.5837051551772694	5.76874745749459
lambda[90]	3.1471153151928157	2.034527428119512	4.259703202266119
lambda[91]	4.530630183334862	3.6268235120790546	5.43443685459067
lambda[92]	3.722440488652236	2.804737611152255	4.640143366152217
lambda[93]	4.172434796557179	3.033715549250469	5.31115404386389
lambda[94]	2.685373701404968	1.6331465805163918	3.7376008222935444
lambda[95]	8.080347760634753	5.677542180351282	10.483153340918225
lambda[96]	7.411823802761967	4.541077944944041	10.282569660579894
lambda[97]	4.3706490011343595	3.454464687179042	5.286833315089678
lambda[98]	4.67622630633593	3.5837051551772694	5.76874745749459
lambda[99]	4.275140249257061	1.8652216234021508	6.68505887511197
lambda[100]	3.8144261257978886	2.7530250262071085	4.875827225388669
lambda[101]	3.034746230498706	2.140047358213922	3.92944510278349
lambda[102]	1.2779130244557326	0.27374948262457766	2.2820765662868876
lambda[103]	2.9670871225874618	1.7033123658543143	4.230861879320609
lambda[104]	3.1471153151928157	2.034527428119512	4.259703202266119
lambda[105]	3.293897754221474	2.0032954754872923	4.584500032955656
lambda[106]	4.3706490011343595	3.454464687179042	5.286833315089678
lambda[107]	3.722440488652236	2.804737611152255	4.640143366152217
lambda[108]	7.150104729201456	4.345177628714462	9.955031829688451
lambda[109]	4.0425244179618645	3.066943396603613	5.0181054393201165
lambda[110]	3.1471153151928157	2.034527428119512	4.259703202266119
lambda[111]	3.293897754221474	2.0032954754872923	4.584500032955656
lambda[112]	3.842064664830534	2.7856030996751047	4.898526229985963
lambda[113]	1.7737590369541723	0.3596784328627316	3.187839641045613
lambda[114]	3.722440488652236	2.804737611152255	4.640143366152217
lambda[115]	3.722440488652236	2.804737611152255	4.640143366152217
lambda[116]	4.0425244179618645	3.066943396603613	5.0181054393201165
lambda[117]	3.6244424298750926	1.846641270545871	5.402243589204314
lambda[118]	8.376117012981947	6.0873993416511585	10.664834684312735
lambda[119]	4.7204160055379045	2.4547522478306236	6.986079763245185
lambda[120]	3.034746230498706	2.140047358213922	3.92944510278349
lambda[121]	3.012633367401286	1.3573084794585653	4.667958255344007
lambda[122]	2.6485346464052673	1.737653758624851	3.5594155341856837
lambda[123]	8.376117012981947	6.0873993416511585	10.664834684312735
lambda[124]	4.511103976229072	3.365743254459956	5.656464697998189
lambda[125]	3.2487107173231573	2.268762020969912	4.228659413676403
lambda[126]	5.9786604036812	3.842997784270399	8.114323023092002
lambda[127]	4.3706490011343595	3.454464687179042	5.286833315089678
lambda[128]	3.8144261257978886	2.7530250262071085	4.875827225388669
lambda[129]	3.1471153151928157	2.034527428119512	4.259703202266119
lambda[130]	3.722440488652236	2.804737611152255	4.640143366152217
lambda[131]	3.842064664830534	2.7856030996751047	4.898526229985963
lambda[132]	3.1471153151928157	2.034527428119512	4.259703202266119
lambda[133]	4.511103976229072	3.365743254459956	5.656464697998189
lambda[134]	7.473719147776812	5.238004659392647	9.709433636160977
lambda[135]	4.0425244179618645	3.066943396603613	5.0181054393201165
lambda[136]	4.530630183334862	3.6268235120790546	5.43443685459067
lambda[137]	4.511103976229072	3.365743254459956	5.656464697998189
lambda[138]	4.3706490011343595	3.454464687179042	5.286833315089678
lambda[139]	6.881955896886393	4.730069187728649	9.033842606044137
lambda[140]	4.3706490011343595	3.454464687179042	5.286833315089678
lambda[141]	4.530630183334862	3.6268235120790546	5.43443685459067
lambda[142]	4.67622630633593	3.5837051551772694	5.76874745749459
lambda[143]	4.530630183334862	3.6268235120790546	5.43443685459067
lambda[144]	4.0425244179618645	3.066943396603613	5.0181054393201165
lambda[145]	4.530630183334862	3.6268235120790546	5.43443685459067
lambda[146]	5.9786604036812	3.842997784270399	8.114323023092002
lambda[147]	1.6698616570943485	0.36783081967879916	2.971892494509898
lambda[148]	3.35311113537849	2.264522229000801	4.441700041756179
lambda[149]	4.530630183334862	3.6268235120790546	5.43443685459067
lambda[150]	3.814069226829488	1.7040936578609287	5.924044795798047
lambda[151]	4.3706490011343595	3.454464687179042	5.286833315089678
lambda[152]	4.530630183334862	3.6268235120790546	5.43443685459067
lambda[153]	3.842064664830534	2.7856030996751047	4.898526229985963
lambda[154]	3.8674818236084825	2.519645580789436	5.215318066427529
lambda[155]	3.3752936246291703	2.1004773719611265	4.650109877297214
lambda[156]	1.2710170858005092	0.13942437111947115	2.4026098004815473
lambda[157]	3.814069226829488	1.7040936578609287	5.924044795798047
lambda[158]	4.3706490011343595	3.454464687179042	5.286833315089678
lambda[159]	4.3706490011343595	3.454464687179042	5.286833315089678
lambda[160]	2.601763547806576	1.6437960547495634	3.559731040863589
lambda[161]	3.842064664830534	2.7856030996751047	4.898526229985963
lambda[162]	3.1471153151928157	2.034527428119512	4.259703202266119
lambda[163]	3.2487107173231573	2.268762020969912	4.228659413676403
lambda[164]	3.528059734389001	2.428549380308669	4.627570088469334
lambda[165]	4.530630183334862	3.6268235120790546	5.43443685459067
lambda[166]	3.842064664830534	2.7856030996751047	4.898526229985963
lambda[167]	4.530630183334862	3.6268235120790546	5.43443685459067
lambda[168]	3.937006348176879	2.707489771335808	5.166522925017951
lambda[169]	3.293897754221474	2.0032954754872923	4.584500032955656
lambda[170]	1.6297451024461467	0.3473967001586036	2.91209350473369
lambda[171]	2.5660714910981492	1.769731845652451	3.3624111365438476
lambda[172]	6.881955896886393	4.730069187728649	9.033842606044137
lambda[173]	4.530630183334862	3.6268235120790546	5.43443685459067
lambda[174]	2.9402582274578686	2.1933903240037274	3.68712613091201
lambda[175]	4.67622630633593	3.5837051551772694	5.76874745749459
lambda[176]	3.2487107173231573	2.268762020969912	4.228659413676403
lambda[177]	8.376117012981947	6.0873993416511585	10.664834684312735
lambda[178]	3.35311113537849	2.264522229000801	4.441700041756179
lambda[179]	4.172434796557179	3.033715549250469	5.31115404386389
lambda[180]	4.172434796557179	3.033715549250469	5.31115404386389
lambda[181]	3.1471153151928157	2.034527428119512	4.259703202266119
lambda[182]	4.530630183334862	3.6268235120790546	5.43443685459067
lambda[183]	4.0425244179618645	3.066943396603613	5.0181054393201165
lambda[184]	2.9402582274578686	2.1933903240037274	3.68712613091201
lambda[185]	3.8517731408391453	0.0	7.708384284125708
lambda[186]	4.0425244179618645	3.066943396603613	5.0181054393201165
lambda[187]	5.435876680502335	3.6260560308243512	7.2456973301803185
lambda[188]	1.8891707306453982	0.24440895590137068	3.5339325053894255
lambda[189]	4.530630183334862	3.6268235120790546	5.43443685459067
lambda[190]	3.9540475872474916	2.847417184821972	5.060677989673011
lambda[191]	3.937006348176879	2.707489771335808	5.166522925017951
lambda[192]	3.034746230498706	2.140047358213922	3.92944510278349
lambda[193]	2.9402582274578686	2.1933903240037274	3.68712613091201
lambda[194]	3.722440488652236	2.804737611152255	4.640143366152217
lambda[195]	3.6414372995967437	2.41764968178302	4.865224917410467
lambda[196]	3.722440488652236	2.804737611152255	4.640143366152217
lambda[197]	4.0425244179618645	3.066943396603613	5.0181054393201165
lambda[198]	4.3706490011343595	3.454464687179042	5.286833315089678
lambda[199]	2.6485346464052673	1.737653758624851	3.5594155341856837
lambda[200]	4.009045310889034	2.5792314672917094	5.438859154486359
lambda[201]	4.0425244179618645	3.066943396603613	5.0181054393201165
lambda[202]	3.2482508680823	1.963866747070286	4.532634989094314
lambda[203]	2.9402582274578686	2.1933903240037274	3.68712613091201
lambda[204]	4.3706490011343595	3.454464687179042	5.286833315089678
lambda[205]	4.0425244179618645	3.066943396603613	5.0181054393201165
lambda[206]	4.0425244179618645	3.066943396603613	5.0181054393201165
lambda[207]	3.084424730945365	0.4422494712523517	5.726599990638379
lambda[208]	4.3706490011343595	3.454464687179042	5.286833315089678
lambda[209]	2.9402582274578686	2.1933903240037274	3.68712613091201
lambda[210]	3.842064664830534	2.7856030996751047	4.898526229985963
lambda[211]	8.080347760634753	5.677542180351282	10.483153340918225
lambda[212]	4.119680654174036	2.1034199371569433	6.135941371191128
lambda[213]	4.0425244179618645	3.066943396603613	5.0181054393201165
lambda[214]	3.35311113537849	2.264522229000801	4.441700041756179
lambda[215]	6.444302935155537	1.120689110422517	11.767916759888557
lambda[216]	2.601763547806576	1.6437960547495634	3.559731040863589
lambda[217]	4.0811146784840595	2.8385776191400405	5.3236517378280785
lambda[218]	2.746603279296621	1.6688734234741573	3.824333135119084
lambda[219]	4.172434796557179	3.033715549250469	5.31115404386389
lambda[220]	7.31014537172081	4.924794034882538	9.695496708559082
lambda[221]	3.4988412863612943	2.128305634942034	4.8693769377805545
lambda[222]	4.530630183334862	3.6268235120790546	5.43443685459067
lambda[223]	2.746603279296621	1.6688734234741573	3.824333135119084
lambda[224]	3.1471153151928157	2.034527428119512	4.259703202266119
lambda[225]	4.511103976229072	3.365743254459956	5.656464697998189
lambda[226]	4.172434796557179	3.033715549250469	5.31115404386389
lambda[227]	2.061905210349931	0.3549714568228448	3.7688389638770174
lambda[228]	1.5790023554420862	0.34455512989686543	2.813449580987307
lambda[229]	2.9402582274578686	2.1933903240037274	3.68712613091201
lambda[230]	3.722440488652236	2.804737611152255	4.640143366152217
lambda[231]	2.685373701404968	1.6331465805163918	3.7376008222935444
lambda[232]	2.9402582274578686	2.1933903240037274	3.68712613091201
lambda[233]	4.3706490011343595	3.454464687179042	5.286833315089678
lambda[234]	4.67622630633593	3.5837051551772694	5.76874745749459
lambda[235]	4.67622630633593	3.5837051551772694	5.76874745749459
lambda[236]	5.818308947476117	3.4091737976302308	8.227444097322003
lambda[237]	3.842064664830534	2.7856030996751047	4.898526229985963
lambda[238]	4.172434796557179	3.033715549250469	5.31115404386389
lambda[239]	4.0425244179618645	3.066943396603613	5.0181054393201165
lambda[240]	2.8747057121604676	1.6844350419746945	4.064976382346241
lambda[241]	3.034746230498706	2.140047358213922	3.92944510278349
lambda[242]	2.9402582274578686	2.1933903240037274	3.68712613091201
lambda[243]	2.746603279296621	1.6688734234741573	3.824333135119084
lambda[244]	2.9402582274578686	2.1933903240037274	3.68712613091201
lambda[245]	2.9402582274578686	2.1933903240037274	3.68712613091201
lambda[246]	4.530630183334862	3.6268235120790546	5.43443685459067
lambda[247]	3.842064664830534	2.7856030996751047	4.898526229985963
lambda[248]	4.511103976229072	3.365743254459956	5.656464697998189
lambda[249]	5.9786604036812	3.842997784270399	8.114323023092002
lambda[250]	2.9402582274578686	2.1933903240037274	3.68712613091201
lambda[251]	4.67622630633593	3.5837051551772694	5.76874745749459
lambda[252]	4.530630183334862	3.6268235120790546	5.43443685459067
lambda[253]	4.3706490011343595	3.454464687179042	5.286833315089678
lambda[254]	4.511103976229072	3.365743254459956	5.656464697998189
lambda[255]	1.6698616570943485	0.36783081967879916	2.971892494509898
lambda[256]	4.530630183334862	3.6268235120790546	5.43443685459067
lambda[257]	3.842064664830534	2.7856030996751047	4.898526229985963
lambda[258]	4.511103976229072	3.365743254459956	5.656464697998189
lambda[259]	2.746603279296621	1.6688734234741573	3.824333135119084
lambda[260]	4.530630183334862	3.6268235120790546	5.43443685459067
lambda[261]	3.1471153151928157	2.034527428119512	4.259703202266119
lambda[262]	4.0811146784840595	2.8385776191400405	5.3236517378280785
lambda[263]	2.5660714910981492	1.769731845652451	3.3624111365438476
lambda[264]	1.7147770655710466	0.3768654207312132	3.05268871041088
lambda[265]	3.842064664830534	2.7856030996751047	4.898526229985963
lambda[266]	2.5660714910981492	1.769731845652451	3.3624111365438476
lambda[267]	4.142032096485609	1.8319513669253964	6.452112826045822
lambda[268]	1.6297451024461467	0.3473967001586036	2.91209350473369
lambda[269]	2.5660714910981492	1.769731845652451	3.3624111365438476
lambda[270]	3.1471153151928157	2.034527428119512	4.259703202266119
lambda[271]	3.722440488652236	2.804737611152255	4.640143366152217
lambda[272]	2.9402582274578686	2.1933903240037274	3.68712613091201
lambda[273]	3.034746230498706	2.140047358213922	3.92944510278349
lambda[274]	1.7698830624093318	0.3784305704131088	3.1613355544055546
lambda[275]	5.435876680502335	3.6260560308243512	7.2456973301803185
lambda[276]	4.511103976229072	3.365743254459956	5.656464697998189
lambda[277]	3.722440488652236	2.804737611152255	4.640143366152217
lambda[278]	4.530630183334862	3.6268235120790546	5.43443685459067
lambda[279]	2.9402582274578686	2.1933903240037274	3.68712613091201
lambda[280]	3.577132298636476	2.1781900910050744	4.976074506267878
lambda[281]	4.3706490011343595	3.454464687179042	5.286833315089678
lambda[282]	6.522589566619705	4.247599270603018	8.797579862636391
lambda[283]	4.67622630633593	3.5837051551772694	5.76874745749459
lambda[284]	2.6485346464052673	1.737653758624851	3.5594155341856837
lambda[285]	4.511103976229072	3.365743254459956	5.656464697998189
lambda[286]	4.3706490011343595	3.454464687179042	5.286833315089678
lambda[287]	6.006136013864113	3.9146294556994348	8.097642572028791
lambda[288]	4.3706490011343595	3.454464687179042	5.286833315089678
lambda[289]	3.483435944985431	1.292834298851591	5.674037591119271
lambda[290]	3.722440488652236	2.804737611152255	4.640143366152217
lambda[291]	4.530630183334862	3.6268235120790546	5.43443685459067
lambda[292]	4.0425244179618645	3.066943396603613	5.0181054393201165
lambda[293]	4.67622630633593	3.5837051551772694	5.76874745749459
lambda[294]	4.791332704191593	2.1755457586157827	7.407119649767402
lambda[295]	5.077852202603414	2.842940074339804	7.312764330867024
lambda[296]	2.6485346464052673	1.737653758624851	3.5594155341856837
lambda[297]	3.35311113537849	2.264522229000801	4.441700041756179
lambda[298]	4.3706490011343595	3.454464687179042	5.286833315089678
lambda[299]	3.1471153151928157	2.034527428119512	4.259703202266119
lambda[300]	4.3706490011343595	3.454464687179042	5.286833315089678
lambda[301]	3.9540475872474916	2.847417184821972	5.060677989673011
lambda[302]	6.881955896886393	4.730069187728649	9.033842606044137
lambda[303]	4.0425244179618645	3.066943396603613	5.0181054393201165
lambda[304]	3.2482508680823	1.963866747070286	4.532634989094314
lambda[305]	8.376117012981947	6.0873993416511585	10.664834684312735
lambda[306]	4.530630183334862	3.6268235120790546	5.43443685459067
lambda[307]	2.5660714910981492	1.769731845652451	3.3624111365438476
lambda[308]	3.2487107173231573	2.268762020969912	4.228659413676403
lambda[309]	4.172434796557179	3.033715549250469	5.31115404386389
lambda[310]	4.67622630633593	3.5837051551772694	5.76874745749459
lambda[311]	4.530630183334862	3.6268235120790546	5.43443685459067
lambda[312]	3.034746230498706	2.140047358213922	3.92944510278349
lambda[313]	3.4988412863612943	2.128305634942034	4.8693769377805545
lambda[314]	3.1471153151928157	2.034527428119512	4.259703202266119
lambda[315]	4.530630183334862	3.6268235120790546	5.43443685459067
lambda[316]	3.722440488652236	2.804737611152255	4.640143366152217
lambda[317]	5.334551638640476	3.2996198533616767	7.3694834239192755
lambda[318]	3.1471153151928157	2.034527428119512	4.259703202266119
lambda[319]	5.435876680502335	3.6260560308243512	7.2456973301803185
lambda[320]	3.722440488652236	2.804737611152255	4.640143366152217
lambda[321]	3.1471153151928157	2.034527428119512	4.259703202266119
lambda[322]	3.034746230498706	2.140047358213922	3.92944510278349
lambda[323]	8.080347760634753	5.677542180351282	10.483153340918225
lambda[324]	3.722440488652236	2.804737611152255	4.640143366152217
lambda[325]	3.2487107173231573	2.268762020969912	4.228659413676403
lambda[326]	6.881955896886393	4.730069187728649	9.033842606044137
lambda[327]	3.6414372995967437	2.41764968178302	4.865224917410467
lambda[328]	4.0425244179618645	3.066943396603613	5.0181054393201165
lambda[329]	2.9402582274578686	2.1933903240037274	3.68712613091201
lambda[330]	2.9402582274578686	2.1933903240037274	3.68712613091201
lambda[331]	3.8144261257978886	2.7530250262071085	4.875827225388669
lambda[332]	4.0425244179618645	3.066943396603613	5.0181054393201165
lambda[333]	3.722440488652236	2.804737611152255	4.640143366152217
lambda[334]	7.31014537172081	4.924794034882538	9.695496708559082
lambda[335]	4.3706490011343595	3.454464687179042	5.286833315089678
lambda[336]	3.2482508680823	1.963866747070286	4.532634989094314
lambda[337]	2.6485346464052673	1.737653758624851	3.5594155341856837
lambda[338]	4.0425244179618645	3.066943396603613	5.0181054393201165
lambda[339]	3.842064664830534	2.7856030996751047	4.898526229985963
lambda[340]	2.6485346464052673	1.737653758624851	3.5594155341856837
lambda[341]	4.511103976229072	3.365743254459956	5.656464697998189
lambda[342]	3.674855602381119	1.6834028647516246	5.666308340010614
lambda[343]	4.009045310889034	2.5792314672917094	5.438859154486359
lambda[344]	4.0425244179618645	3.066943396603613	5.0181054393201165
lambda[345]	2.746603279296621	1.6688734234741573	3.824333135119084
lambda[346]	3.9540475872474916	2.847417184821972	5.060677989673011
lambda[347]	3.937006348176879	2.707489771335808	5.166522925017951
lambda[348]	6.881955896886393	4.730069187728649	9.033842606044137
lambda[349]	4.511103976229072	3.365743254459956	5.656464697998189
lambda[350]	4.009045310889034	2.5792314672917094	5.438859154486359
lambda[351]	4.172434796557179	3.033715549250469	5.31115404386389
lambda[352]	3.722440488652236	2.804737611152255	4.640143366152217
lambda[353]	4.67622630633593	3.5837051551772694	5.76874745749459
lambda[354]	2.601763547806576	1.6437960547495634	3.559731040863589
lambda[355]	2.9402582274578686	2.1933903240037274	3.68712613091201
lambda[356]	4.0425244179618645	3.066943396603613	5.0181054393201165
lambda[357]	3.8144261257978886	2.7530250262071085	4.875827225388669
lambda[358]	3.034746230498706	2.140047358213922	3.92944510278349
lambda[359]	4.530630183334862	3.6268235120790546	5.43443685459067
lambda[360]	4.3706490011343595	3.454464687179042	5.286833315089678
lambda[361]	4.3706490011343595	3.454464687179042	5.286833315089678
lambda[362]	3.8144261257978886	2.7530250262071085	4.875827225388669
lambda[363]	2.601763547806576	1.6437960547495634	3.559731040863589
lambda[364]	3.4857146029977555	0.6479920588272439	6.323437147168267
lambda[365]	3.842064664830534	2.7856030996751047	4.898526229985963
lambda[366]	3.9540475872474916	2.847417184821972	5.060677989673011
lambda[367]	4.67622630633593	3.5837051551772694	5.76874745749459
lambda[368]	3.842064664830534	2.7856030996751047	4.898526229985963
lambda[369]	4.530630183334862	3.6268235120790546	5.43443685459067
lambda[370]	4.009045310889034	2.5792314672917094	5.438859154486359
lambda[371]	5.217796815794648	3.205694819105837	7.229898812483459
lambda[372]	4.530630183334862	3.6268235120790546	5.43443685459067
lambda[373]	3.034746230498706	2.140047358213922	3.92944510278349
lambda[374]	4.530630183334862	3.6268235120790546	5.43443685459067
lambda[375]	2.9402582274578686	2.1933903240037274	3.68712613091201
lambda[376]	4.3706490011343595	3.454464687179042	5.286833315089678
lambda[377]	4.3706490011343595	3.454464687179042	5.286833315089678
lambda[378]	2.601763547806576	1.6437960547495634	3.559731040863589
lambda[379]	3.842064664830534	2.7856030996751047	4.898526229985963
lambda[380]	4.530630183334862	3.6268235120790546	5.43443685459067
lambda[381]	1.9835837200873778	0.4455250430516624	3.5216423971230935
lambda[382]	6.522589566619705	4.247599270603018	8.797579862636391
lambda[383]	4.530630183334862	3.6268235120790546	5.43443685459067
lambda[384]	2.601763547806576	1.6437960547495634	3.559731040863589
lambda[385]	7.225603697497046	2.903158569689827	11.548048825304265
lambda[386]	2.9402582274578686	2.1933903240037274	3.68712613091201
lambda[387]	4.3706490011343595	3.454464687179042	5.286833315089678
lambda[388]	2.5660714910981492	1.769731845652451	3.3624111365438476
lambda[389]	2.9402582274578686	2.1933903240037274	3.68712613091201
lambda[390]	2.784806392631648	1.5410932969966225	4.028519488266674
lambda[391]	3.528059734389001	2.428549380308669	4.627570088469334
lambda[392]	3.9540475872474916	2.847417184821972	5.060677989673011
lambda[393]	4.530630183334862	3.6268235120790546	5.43443685459067
lambda[394]	4.172434796557179	3.033715549250469	5.31115404386389
lambda[395]	2.5660714910981492	1.769731845652451	3.3624111365438476
lambda[396]	2.9402582274578686	2.1933903240037274	3.68712613091201
lambda[397]	2.9402582274578686	2.1933903240037274	3.68712613091201
lambda[398]	4.511103976229072	3.365743254459956	5.656464697998189
lambda[399]	4.0425244179618645	3.066943396603613	5.0181054393201165
lambda[400]	4.511103976229072	3.365743254459956	5.656464697998189
lambda[401]	2.9402582274578686	2.1933903240037274	3.68712613091201
lambda[402]	3.842064664830534	2.7856030996751047	4.898526229985963
lambda[403]	3.8144261257978886	2.7530250262071085	4.875827225388669
lambda[404]	3.1471153151928157	2.034527428119512	4.259703202266119
lambda[405]	2.9402582274578686	2.1933903240037274	3.68712613091201
lambda[406]	4.3706490011343595	3.454464687179042	5.286833315089678
lambda[407]	5.818308947476117	3.4091737976302308	8.227444097322003
lambda[408]	2.9402582274578686	2.1933903240037274	3.68712613091201
lambda[409]	2.6485346464052673	1.737653758624851	3.5594155341856837
lambda[410]	4.925015572101981	0.03346903288762881	9.816562111316333
lambda[411]	2.746603279296621	1.6688734234741573	3.824333135119084
lambda[412]	4.3706490011343595	3.454464687179042	5.286833315089678
lambda[413]	4.0425244179618645	3.066943396603613	5.0181054393201165
lambda[414]	5.1035638542771355	2.7068088278803706	7.5003188806739
lambda[415]	4.0425244179618645	3.066943396603613	5.0181054393201165
lambda[416]	4.3706490011343595	3.454464687179042	5.286833315089678
lambda[417]	3.722440488652236	2.804737611152255	4.640143366152217
lambda[418]	4.3706490011343595	3.454464687179042	5.286833315089678
lambda[419]	4.3706490011343595	3.454464687179042	5.286833315089678
lambda[420]	3.4988412863612943	2.128305634942034	4.8693769377805545
lambda[421]	8.080347760634753	5.677542180351282	10.483153340918225
lambda[422]	4.67622630633593	3.5837051551772694	5.76874745749459
lambda[423]	3.937006348176879	2.707489771335808	5.166522925017951
lambda[424]	3.597731367012495	0.6102256859109518	6.585237048114038
lambda[425]	4.3706490011343595	3.454464687179042	5.286833315089678
lambda[426]	4.530630183334862	3.6268235120790546	5.43443685459067
lambda[427]	4.3706490011343595	3.454464687179042	5.286833315089678
lambda[428]	3.842064664830534	2.7856030996751047	4.898526229985963
lambda[429]	4.67622630633593	3.5837051551772694	5.76874745749459
lambda[430]	4.511103976229072	3.365743254459956	5.656464697998189
lambda[431]	4.530630183334862	3.6268235120790546	5.43443685459067
lambda[432]	4.511103976229072	3.365743254459956	5.656464697998189
lambda[433]	4.3706490011343595	3.454464687179042	5.286833315089678
lambda[434]	4.051377388010398	1.7256922425913146	6.377062533429481
lambda[435]	3.1471153151928157	2.034527428119512	4.259703202266119
lambda[436]	2.5660714910981492	1.769731845652451	3.3624111365438476
lambda[437]	4.478233542569059	2.0776619134751653	6.878805171662954
lambda[438]	2.4304029576811548	1.3004584790267875	3.560347436335522
lambda[439]	2.9402582274578686	2.1933903240037274	3.68712613091201
lambda[440]	4.511103976229072	3.365743254459956	5.656464697998189
lambda[441]	3.034746230498706	2.140047358213922	3.92944510278349
lambda[442]	3.034746230498706	2.140047358213922	3.92944510278349
lambda[443]	2.5660714910981492	1.769731845652451	3.3624111365438476
lambda[444]	2.9402582274578686	2.1933903240037274	3.68712613091201
lambda[445]	4.530630183334862	3.6268235120790546	5.43443685459067
lambda[446]	3.2487107173231573	2.268762020969912	4.228659413676403
lambda[447]	4.3706490011343595	3.454464687179042	5.286833315089678
lambda[448]	5.9786604036812	3.842997784270399	8.114323023092002
lambda[449]	4.530630183334862	3.6268235120790546	5.43443685459067
lambda[450]	3.842064664830534	2.7856030996751047	4.898526229985963
lambda[451]	3.8144261257978886	2.7530250262071085	4.875827225388669
lambda[452]	1.2872929629726375	0.2554974870566582	2.319088438888617
lambda[453]	4.622145849534591	2.097468334094619	7.146823364974562
lambda[454]	5.334551638640476	3.2996198533616767	7.3694834239192755
lambda[455]	2.9402582274578686	2.1933903240037274	3.68712613091201
lambda[456]	3.4988412863612943	2.128305634942034	4.8693769377805545
lambda[457]	4.172434796557179	3.033715549250469	5.31115404386389
lambda[458]	4.3706490011343595	3.454464687179042	5.286833315089678
lambda[459]	4.0811146784840595	2.8385776191400405	5.3236517378280785
lambda[460]	4.009045310889034	2.5792314672917094	5.438859154486359
lambda[461]	3.722440488652236	2.804737611152255	4.640143366152217
lambda[462]	4.511103976229072	3.365743254459956	5.656464697998189
lambda[463]	2.5660714910981492	1.769731845652451	3.3624111365438476
lambda[464]	2.9402582274578686	2.1933903240037274	3.68712613091201
lambda[465]	4.172434796557179	3.033715549250469	5.31115404386389
lambda[466]	3.1398724803509204	0.46112582343784503	5.818619137263996
lambda[467]	2.9402582274578686	2.1933903240037274	3.68712613091201
lambda[468]	4.3706490011343595	3.454464687179042	5.286833315089678
lambda[469]	4.172434796557179	3.033715549250469	5.31115404386389
lambda[470]	6.881955896886393	4.730069187728649	9.033842606044137
lambda[471]	3.842064664830534	2.7856030996751047	4.898526229985963
lambda[472]	4.3706490011343595	3.454464687179042	5.286833315089678
lambda[473]	3.1471153151928157	2.034527428119512	4.259703202266119
lambda[474]	4.3706490011343595	3.454464687179042	5.286833315089678
lambda[475]	4.67622630633593	3.5837051551772694	5.76874745749459
lambda[476]	4.172434796557179	3.033715549250469	5.31115404386389
lambda[477]	4.67622630633593	3.5837051551772694	5.76874745749459
lambda[478]	4.3706490011343595	3.454464687179042	5.286833315089678
lambda[479]	4.530630183334862	3.6268235120790546	5.43443685459067
lambda[480]	1.9691302165938234	0.4445245332053396	3.4937358999823074
lambda[481]	2.5660714910981492	1.769731845652451	3.3624111365438476
lambda[482]	2.9402582274578686	2.1933903240037274	3.68712613091201
lambda[483]	3.879991243990917	2.2949190819766185	5.465063406005216
lambda[484]	7.473719147776812	5.238004659392647	9.709433636160977
lambda[485]	3.722440488652236	2.804737611152255	4.640143366152217
lambda[486]	3.722440488652236	2.804737611152255	4.640143366152217
lambda[487]	2.9402582274578686	2.1933903240037274	3.68712613091201
lambda[488]	4.67622630633593	3.5837051551772694	5.76874745749459
lambda[489]	1.9218240702386415	0.4414507705340285	3.402197369943255
lambda[490]	4.0425244179618645	3.066943396603613	5.0181054393201165
lambda[491]	3.2487107173231573	2.268762020969912	4.228659413676403
lambda[492]	2.5660714910981492	1.769731845652451	3.3624111365438476
lambda[493]	4.164414778994063	0.05036482414954957	8.278464733838575
lambda[494]	4.0425244179618645	3.066943396603613	5.0181054393201165
lambda[495]	4.3706490011343595	3.454464687179042	5.286833315089678
lambda[496]	4.3706490011343595	3.454464687179042	5.286833315089678
lambda[497]	3.842064664830534	2.7856030996751047	4.898526229985963
lambda[498]	3.99176704144986	2.5113166031952647	5.4722174797044545
lambda[499]	3.8144261257978886	2.7530250262071085	4.875827225388669
lambda[500]	3.034746230498706	2.140047358213922	3.92944510278349
lambda[501]	2.746603279296621	1.6688734234741573	3.824333135119084
lambda[502]	3.9540475872474916	2.847417184821972	5.060677989673011
lambda[503]	3.937006348176879	2.707489771335808	5.166522925017951
lambda[504]	6.881955896886393	4.730069187728649	9.033842606044137
lambda[505]	3.1471153151928157	2.034527428119512	4.259703202266119
lambda[506]	3.842064664830534	2.7856030996751047	4.898526229985963
lambda[507]	3.034746230498706	2.140047358213922	3.92944510278349
lambda[508]	3.528059734389001	2.428549380308669	4.627570088469334
lambda[509]	2.9402582274578686	2.1933903240037274	3.68712613091201
lambda[510]	3.35311113537849	2.264522229000801	4.441700041756179
lambda[511]	3.1471153151928157	2.034527428119512	4.259703202266119
lambda[512]	4.0425244179618645	3.066943396603613	5.0181054393201165
lambda[513]	3.692086857509787	2.1934635937406233	5.190710121278951
lambda[514]	4.530630183334862	3.6268235120790546	5.43443685459067
lambda[515]	2.9402582274578686	2.1933903240037274	3.68712613091201
lambda[516]	3.1471153151928157	2.034527428119512	4.259703202266119
lambda[517]	3.6404792359035265	0.7482324237915683	6.532726048015485
lambda[518]	1.7698830624093318	0.3784305704131088	3.1613355544055546
lambda[519]	4.0425244179618645	3.066943396603613	5.0181054393201165
lambda[520]	3.8144261257978886	2.7530250262071085	4.875827225388669
lambda[521]	3.034746230498706	2.140047358213922	3.92944510278349
lambda[522]	3.1471153151928157	2.034527428119512	4.259703202266119
lambda[523]	4.142032096485609	1.8319513669253964	6.452112826045822
lambda[524]	4.530630183334862	3.6268235120790546	5.43443685459067
lambda[525]	3.8144261257978886	2.7530250262071085	4.875827225388669
lambda[526]	2.5660714910981492	1.769731845652451	3.3624111365438476
lambda[527]	4.530630183334862	3.6268235120790546	5.43443685459067
lambda[528]	2.9402582274578686	2.1933903240037274	3.68712613091201
lambda[529]	4.67622630633593	3.5837051551772694	5.76874745749459
lambda[530]	4.0425244179618645	3.066943396603613	5.0181054393201165
lambda[531]	4.3706490011343595	3.454464687179042	5.286833315089678
lambda[532]	3.1471153151928157	2.034527428119512	4.259703202266119
lambda[533]	3.4356487456477325	1.4342837639682733	5.437013727327192
lambda[534]	2.9402582274578686	2.1933903240037274	3.68712613091201
lambda[535]	3.2482508680823	1.963866747070286	4.532634989094314
lambda[536]	3.3862110558648895	1.9445991157869684	4.82782299594281
lambda[537]	3.293897754221474	2.0032954754872923	4.584500032955656
lambda[538]	1.5790023554420862	0.34455512989686543	2.813449580987307
lambda[539]	4.164414778994063	0.05036482414954957	8.278464733838575
lambda[540]	3.1471153151928157	2.034527428119512	4.259703202266119
lambda[541]	4.530630183334862	3.6268235120790546	5.43443685459067
lambda[542]	2.9402582274578686	2.1933903240037274	3.68712613091201
lambda[543]	3.2487107173231573	2.268762020969912	4.228659413676403
lambda[544]	4.0425244179618645	3.066943396603613	5.0181054393201165
lambda[545]	4.0425244179618645	3.066943396603613	5.0181054393201165
lambda[546]	4.3706490011343595	3.454464687179042	5.286833315089678
lambda[547]	4.530630183334862	3.6268235120790546	5.43443685459067
lambda[548]	3.937006348176879	2.707489771335808	5.166522925017951
lambda[549]	3.1471153151928157	2.034527428119512	4.259703202266119
lambda[550]	2.6918909008070773	0.3448012251861048	5.03898057642805
lambda[551]	3.722440488652236	2.804737611152255	4.640143366152217
lambda[552]	3.8144261257978886	2.7530250262071085	4.875827225388669
lambda[553]	7.473719147776812	5.238004659392647	9.709433636160977
lambda[554]	3.9540475872474916	2.847417184821972	5.060677989673011
lambda[555]	1.7569867017633647	0.3794860421498103	3.134487361376919
lambda[556]	3.8144261257978886	2.7530250262071085	4.875827225388669
lambda[557]	3.722440488652236	2.804737611152255	4.640143366152217
lambda[558]	3.8674818236084825	2.519645580789436	5.215318066427529
lambda[559]	4.67622630633593	3.5837051551772694	5.76874745749459
lambda[560]	2.784806392631648	1.5410932969966225	4.028519488266674
lambda[561]	4.3706490011343595	3.454464687179042	5.286833315089678
lambda[562]	4.3706490011343595	3.454464687179042	5.286833315089678
lambda[563]	4.511103976229072	3.365743254459956	5.656464697998189
lambda[564]	2.601763547806576	1.6437960547495634	3.559731040863589
lambda[565]	2.5660714910981492	1.769731845652451	3.3624111365438476
lambda[566]	3.8144261257978886	2.7530250262071085	4.875827225388669
lambda[567]	4.3706490011343595	3.454464687179042	5.286833315089678
lambda[568]	4.530630183334862	3.6268235120790546	5.43443685459067
lambda[569]	3.8144261257978886	2.7530250262071085	4.875827225388669
lambda[570]	3.1471153151928157	2.034527428119512	4.259703202266119
lambda[571]	4.3706490011343595	3.454464687179042	5.286833315089678
lambda[572]	3.722440488652236	2.804737611152255	4.640143366152217
lambda[573]	4.0425244179618645	3.066943396603613	5.0181054393201165
lambda[574]	4.3706490011343595	3.454464687179042	5.286833315089678
lambda[575]	4.3706490011343595	3.454464687179042	5.286833315089678
lambda[576]	7.473719147776812	5.238004659392647	9.709433636160977
lambda[577]	2.8747057121604676	1.6844350419746945	4.064976382346241
lambda[578]	2.9402582274578686	2.1933903240037274	3.68712613091201
lambda[579]	4.3706490011343595	3.454464687179042	5.286833315089678
lambda[580]	4.3706490011343595	3.454464687179042	5.286833315089678
lambda[581]	4.0811146784840595	2.8385776191400405	5.3236517378280785
lambda[582]	3.99176704144986	2.5113166031952647	5.4722174797044545
lambda[583]	2.601763547806576	1.6437960547495634	3.559731040863589
lambda[584]	3.722440488652236	2.804737611152255	4.640143366152217
lambda[585]	4.3706490011343595	3.454464687179042	5.286833315089678
lambda[586]	1.1036283273872762	0.18486011636629274	2.02239653840826
lambda[587]	2.685373701404968	1.6331465805163918	3.7376008222935444
lambda[588]	2.5660714910981492	1.769731845652451	3.3624111365438476
lambda[589]	2.5660714910981492	1.769731845652451	3.3624111365438476
lambda[590]	3.034746230498706	2.140047358213922	3.92944510278349
lambda[591]	3.9540475872474916	2.847417184821972	5.060677989673011
lambda[592]	4.67622630633593	3.5837051551772694	5.76874745749459
lambda[593]	1.8539624981621827	0.41062062710216196	3.2973043692222035
lambda[594]	3.842064664830534	2.7856030996751047	4.898526229985963
lambda[595]	5.1035638542771355	2.7068088278803706	7.5003188806739
lambda[596]	4.172434796557179	3.033715549250469	5.31115404386389
lambda[597]	2.9402582274578686	2.1933903240037274	3.68712613091201
lambda[598]	2.270654735103704	1.3765180649314437	3.1647914052759645
lambda[599]	2.270654735103704	1.3765180649314437	3.1647914052759645
lambda[600]	2.9402582274578686	2.1933903240037274	3.68712613091201
lambda[601]	1.2492453355971602	0.15105442630709498	2.3474362448872252
lambda[602]	2.6485346464052673	1.737653758624851	3.5594155341856837
lambda[603]	4.511103976229072	3.365743254459956	5.656464697998189
lambda[604]	5.9786604036812	3.842997784270399	8.114323023092002
lambda[605]	4.511103976229072	3.365743254459956	5.656464697998189
lambda[606]	2.9402582274578686	2.1933903240037274	3.68712613091201
lambda[607]	1.4563578827514163	0.16260830480309707	2.7501074606997356
lambda[608]	4.0425244179618645	3.066943396603613	5.0181054393201165
lambda[609]	2.9963764434207776	1.5588756964633774	4.433877190378178
lambda[610]	3.99176704144986	2.5113166031952647	5.4722174797044545
lambda[611]	2.9402582274578686	2.1933903240037274	3.68712613091201
lambda[612]	3.8144261257978886	2.7530250262071085	4.875827225388669
lambda[613]	3.034746230498706	2.140047358213922	3.92944510278349
lambda[614]	4.530630183334862	3.6268235120790546	5.43443685459067
lambda[615]	3.034746230498706	2.140047358213922	3.92944510278349
lambda[616]	7.31014537172081	4.924794034882538	9.695496708559082
lambda[617]	2.9402582274578686	2.1933903240037274	3.68712613091201
lambda[618]	1.9135413516547226	0.4071784086633876	3.4199042946460576
lambda[619]	2.5660714910981492	1.769731845652451	3.3624111365438476
lambda[620]	3.1471153151928157	2.034527428119512	4.259703202266119
lambda[621]	5.217796815794648	3.205694819105837	7.229898812483459
lambda[622]	4.172434796557179	3.033715549250469	5.31115404386389
lambda[623]	4.530630183334862	3.6268235120790546	5.43443685459067
lambda[624]	4.3706490011343595	3.454464687179042	5.286833315089678
lambda[625]	4.511103976229072	3.365743254459956	5.656464697998189
lambda[626]	4.530630183334862	3.6268235120790546	5.43443685459067
lambda[627]	3.8144261257978886	2.7530250262071085	4.875827225388669
lambda[628]	3.842064664830534	2.7856030996751047	4.898526229985963
lambda[629]	5.334551638640476	3.2996198533616767	7.3694834239192755
lambda[630]	5.435876680502335	3.6260560308243512	7.2456973301803185
lambda[631]	2.9402582274578686	2.1933903240037274	3.68712613091201
lambda[632]	3.8674818236084825	2.519645580789436	5.215318066427529
lambda[633]	3.012633367401286	1.3573084794585653	4.667958255344007
lambda[634]	4.530630183334862	3.6268235120790546	5.43443685459067
lambda[635]	2.9402582274578686	2.1933903240037274	3.68712613091201
lambda[636]	3.6244424298750926	1.846641270545871	5.402243589204314
lambda[637]	4.3706490011343595	3.454464687179042	5.286833315089678
lambda[638]	3.722440488652236	2.804737611152255	4.640143366152217
lambda[639]	4.3706490011343595	3.454464687179042	5.286833315089678
lambda[640]	4.3706490011343595	3.454464687179042	5.286833315089678
lambda[641]	3.722440488652236	2.804737611152255	4.640143366152217
lambda[642]	2.270654735103704	1.3765180649314437	3.1647914052759645
lambda[643]	4.3706490011343595	3.454464687179042	5.286833315089678
lambda[644]	1.9606436169660475	0.4334728015313132	3.487814432400782
lambda[645]	2.9402582274578686	2.1933903240037274	3.68712613091201
lambda[646]	2.9402582274578686	2.1933903240037274	3.68712613091201
lambda[647]	7.473719147776812	5.238004659392647	9.709433636160977
lambda[648]	4.0425244179618645	3.066943396603613	5.0181054393201165
lambda[649]	4.0425244179618645	3.066943396603613	5.0181054393201165
lambda[650]	4.67622630633593	3.5837051551772694	5.76874745749459
lambda[651]	2.26779078367979	0.3966636949894824	4.138917872370098
lambda[652]	4.67622630633593	3.5837051551772694	5.76874745749459
lambda[653]	3.8144261257978886	2.7530250262071085	4.875827225388669
lambda[654]	2.601763547806576	1.6437960547495634	3.559731040863589
lambda[655]	3.2482508680823	1.963866747070286	4.532634989094314
lambda[656]	8.376117012981947	6.0873993416511585	10.664834684312735
lambda[657]	2.9402582274578686	2.1933903240037274	3.68712613091201
lambda[658]	3.722440488652236	2.804737611152255	4.640143366152217
lambda[659]	3.722440488652236	2.804737611152255	4.640143366152217
lambda[660]	2.9402582274578686	2.1933903240037274	3.68712613091201
lambda[661]	2.3436243911398917	1.3699466790893462	3.3173021031904373
lambda[662]	2.685373701404968	1.6331465805163918	3.7376008222935444
lambda[663]	3.35311113537849	2.264522229000801	4.441700041756179
lambda[664]	3.1471153151928157	2.034527428119512	4.259703202266119
lambda[665]	4.3706490011343595	3.454464687179042	5.286833315089678
lambda[666]	3.170237421988965	0.6423860757583748	5.698088768219555
lambda[667]	4.478233542569059	2.0776619134751653	6.878805171662954
lambda[668]	3.034746230498706	2.140047358213922	3.92944510278349
lambda[669]	3.0421113306740044	0.4941977106886668	5.590024950659342
lambda[670]	4.67622630633593	3.5837051551772694	5.76874745749459
lambda[671]	3.722440488652236	2.804737611152255	4.640143366152217
lambda[672]	2.9402582274578686	2.1933903240037274	3.68712613091201
lambda[673]	4.3706490011343595	3.454464687179042	5.286833315089678
lambda[674]	4.530630183334862	3.6268235120790546	5.43443685459067
lambda[675]	2.8533550495148567	0.932906613185539	4.773803485844175
lambda[676]	4.172434796557179	3.033715549250469	5.31115404386389
lambda[677]	8.376117012981947	6.0873993416511585	10.664834684312735
lambda[678]	4.530630183334862	3.6268235120790546	5.43443685459067
lambda[679]	3.8144261257978886	2.7530250262071085	4.875827225388669
lambda[680]	2.9402582274578686	2.1933903240037274	3.68712613091201
lambda[681]	4.530630183334862	3.6268235120790546	5.43443685459067
lambda[682]	5.217796815794648	3.205694819105837	7.229898812483459
lambda[683]	4.530630183334862	3.6268235120790546	5.43443685459067
lambda[684]	3.1471153151928157	2.034527428119512	4.259703202266119
lambda[685]	2.8742988026648395	1.506680335440657	4.241917269889022
lambda[686]	2.601763547806576	1.6437960547495634	3.559731040863589
lambda[687]	2.9402582274578686	2.1933903240037274	3.68712613091201
lambda[688]	3.722440488652236	2.804737611152255	4.640143366152217
lambda[689]	3.1471153151928157	2.034527428119512	4.259703202266119
lambda[690]	2.5660714910981492	1.769731845652451	3.3624111365438476
lambda[691]	6.240159361728313	3.6796529676471836	8.800665755809444
lambda[692]	4.530630183334862	3.6268235120790546	5.43443685459067
lambda[693]	4.511103976229072	3.365743254459956	5.656464697998189
lambda[694]	3.722440488652236	2.804737611152255	4.640143366152217
lambda[695]	2.3436243911398917	1.3699466790893462	3.3173021031904373
lambda[696]	3.034746230498706	2.140047358213922	3.92944510278349
lambda[697]	4.0425244179618645	3.066943396603613	5.0181054393201165
lambda[698]	4.3706490011343595	3.454464687179042	5.286833315089678
lambda[699]	4.617102480462412	2.4813760595022485	6.752828901422576
lambda[700]	4.0425244179618645	3.066943396603613	5.0181054393201165
lambda[701]	2.746603279296621	1.6688734234741573	3.824333135119084
lambda[702]	4.530630183334862	3.6268235120790546	5.43443685459067
lambda[703]	3.722440488652236	2.804737611152255	4.640143366152217
lambda[704]	4.164414778994063	0.05036482414954957	8.278464733838575
lambda[705]	4.3706490011343595	3.454464687179042	5.286833315089678
lambda[706]	2.746603279296621	1.6688734234741573	3.824333135119084
lambda[707]	8.080347760634753	5.677542180351282	10.483153340918225
lambda[708]	6.006136013864113	3.9146294556994348	8.097642572028791
lambda[709]	3.8144261257978886	2.7530250262071085	4.875827225388669
lambda[710]	3.2482508680823	1.963866747070286	4.532634989094314
lambda[711]	2.9402582274578686	2.1933903240037274	3.68712613091201
lambda[712]	5.9786604036812	3.842997784270399	8.114323023092002
lambda[713]	4.530630183334862	3.6268235120790546	5.43443685459067
lambda[714]	4.3706490011343595	3.454464687179042	5.286833315089678
lambda[715]	3.8144261257978886	2.7530250262071085	4.875827225388669
lambda[716]	6.881955896886393	4.730069187728649	9.033842606044137
lambda[717]	3.2487107173231573	2.268762020969912	4.228659413676403
lambda[718]	2.9402582274578686	2.1933903240037274	3.68712613091201
lambda[719]	3.8674818236084825	2.519645580789436	5.215318066427529
lambda[720]	6.125826519687518	2.502892901980051	9.748760137394985
lambda[721]	3.8144261257978886	2.7530250262071085	4.875827225388669
lambda[722]	5.9786604036812	3.842997784270399	8.114323023092002
lambda[723]	3.034746230498706	2.140047358213922	3.92944510278349
lambda[724]	4.530630183334862	3.6268235120790546	5.43443685459067
lambda[725]	3.722440488652236	2.804737611152255	4.640143366152217
lambda[726]	7.411823802761967	4.541077944944041	10.282569660579894
lambda[727]	3.8674818236084825	2.519645580789436	5.215318066427529
lambda[728]	3.2482508680823	1.963866747070286	4.532634989094314
lambda[729]	3.1471153151928157	2.034527428119512	4.259703202266119
lambda[730]	4.0425244179618645	3.066943396603613	5.0181054393201165
lambda[731]	2.746603279296621	1.6688734234741573	3.824333135119084
lambda[732]	6.881955896886393	4.730069187728649	9.033842606044137
lambda[733]	4.090025315348558	1.611438573847979	6.568612056849137
lambda[734]	4.3706490011343595	3.454464687179042	5.286833315089678
lambda[735]	2.9402582274578686	2.1933903240037274	3.68712613091201
lambda[736]	3.1471153151928157	2.034527428119512	4.259703202266119
lambda[737]	2.5660714910981492	1.769731845652451	3.3624111365438476
lambda[738]	3.2487107173231573	2.268762020969912	4.228659413676403
lambda[739]	4.3706490011343595	3.454464687179042	5.286833315089678
lambda[740]	8.376117012981947	6.0873993416511585	10.664834684312735
lambda[741]	5.033551077499052	2.9646858900160824	7.102416264982021
lambda[742]	4.172434796557179	3.033715549250469	5.31115404386389
lambda[743]	2.9402582274578686	2.1933903240037274	3.68712613091201
lambda[744]	2.6485346464052673	1.737653758624851	3.5594155341856837
lambda[745]	2.9402582274578686	2.1933903240037274	3.68712613091201
lambda[746]	2.9402582274578686	2.1933903240037274	3.68712613091201
lambda[747]	8.080347760634753	5.677542180351282	10.483153340918225
lambda[748]	3.842064664830534	2.7856030996751047	4.898526229985963
lambda[749]	5.435876680502335	3.6260560308243512	7.2456973301803185
lambda[750]	4.67622630633593	3.5837051551772694	5.76874745749459
lambda[751]	5.334551638640476	3.2996198533616767	7.3694834239192755
lambda[752]	4.912166002077756	2.930951824209036	6.893380179946476
lambda[753]	3.1471153151928157	2.034527428119512	4.259703202266119
lambda[754]	3.5178223545445846	1.2097667439534519	5.825877965135717
lambda[755]	4.0425244179618645	3.066943396603613	5.0181054393201165
lambda[756]	5.435876680502335	3.6260560308243512	7.2456973301803185
lambda[757]	3.1471153151928157	2.034527428119512	4.259703202266119
lambda[758]	3.722440488652236	2.804737611152255	4.640143366152217
lambda[759]	4.3706490011343595	3.454464687179042	5.286833315089678
lambda[760]	2.9402582274578686	2.1933903240037274	3.68712613091201
lambda[761]	2.601763547806576	1.6437960547495634	3.559731040863589
lambda[762]	2.601763547806576	1.6437960547495634	3.559731040863589
lambda[763]	4.530630183334862	3.6268235120790546	5.43443685459067
lambda[764]	4.67622630633593	3.5837051551772694	5.76874745749459
lambda[765]	3.842064664830534	2.7856030996751047	4.898526229985963
lambda[766]	3.2487107173231573	2.268762020969912	4.228659413676403
lambda[767]	3.722440488652236	2.804737611152255	4.640143366152217
lambda[768]	5.435876680502335	3.6260560308243512	7.2456973301803185
lambda[769]	2.5660714910981492	1.769731845652451	3.3624111365438476
lambda[770]	4.493268869552786	2.2744349633847736	6.712102775720798
lambda[771]	6.006136013864113	3.9146294556994348	8.097642572028791
lambda[772]	3.6244424298750926	1.846641270545871	5.402243589204314
lambda[773]	3.3752936246291703	2.1004773719611265	4.650109877297214
lambda[774]	5.334551638640476	3.2996198533616767	7.3694834239192755
lambda[775]	3.722440488652236	2.804737611152255	4.640143366152217
lambda[776]	4.530630183334862	3.6268235120790546	5.43443685459067
lambda[777]	4.530630183334862	3.6268235120790546	5.43443685459067
lambda[778]	4.530630183334862	3.6268235120790546	5.43443685459067
lambda[779]	2.9402582274578686	2.1933903240037274	3.68712613091201
lambda[780]	4.530630183334862	3.6268235120790546	5.43443685459067
lambda[781]	3.842064664830534	2.7856030996751047	4.898526229985963
lambda[782]	3.35311113537849	2.264522229000801	4.441700041756179
lambda[783]	3.937006348176879	2.707489771335808	5.166522925017951
lambda[784]	2.9402582274578686	2.1933903240037274	3.68712613091201
lambda[785]	4.0811146784840595	2.8385776191400405	5.3236517378280785
lambda[786]	3.2487107173231573	2.268762020969912	4.228659413676403
lambda[787]	2.601763547806576	1.6437960547495634	3.559731040863589
lambda[788]	4.172434796557179	3.033715549250469	5.31115404386389
lambda[789]	4.3706490011343595	3.454464687179042	5.286833315089678
lambda[790]	3.8144261257978886	2.7530250262071085	4.875827225388669
lambda[791]	4.530630183334862	3.6268235120790546	5.43443685459067
lambda[792]	3.842064664830534	2.7856030996751047	4.898526229985963
lambda[793]	4.0425244179618645	3.066943396603613	5.0181054393201165
lambda[794]	5.148481173542476	2.6586360548410344	7.638326292243917
lambda[795]	4.172434796557179	3.033715549250469	5.31115404386389
lambda[796]	4.3706490011343595	3.454464687179042	5.286833315089678
lambda[797]	4.3706490011343595	3.454464687179042	5.286833315089678
lambda[798]	8.376117012981947	6.0873993416511585	10.664834684312735
lambda[799]	4.3706490011343595	3.454464687179042	5.286833315089678
lambda[800]	4.3706490011343595	3.454464687179042	5.286833315089678
lambda[801]	2.9402582274578686	2.1933903240037274	3.68712613091201
lambda[802]	2.834867995838384	1.6158350989478039	4.053900892728963
lambda[803]	3.6414372995967437	2.41764968178302	4.865224917410467
lambda[804]	4.3706490011343595	3.454464687179042	5.286833315089678
lambda[805]	8.376117012981947	6.0873993416511585	10.664834684312735
lambda[806]	8.080347760634753	5.677542180351282	10.483153340918225
lambda[807]	3.879991243990917	2.2949190819766185	5.465063406005216
lambda[808]	5.157453107682745	1.9793013241007258	8.335604891264763
lambda[809]	2.9402582274578686	2.1933903240037274	3.68712613091201
lambda[810]	3.012633367401286	1.3573084794585653	4.667958255344007
lambda[811]	1.3189799785800636	0.27755788548850147	2.3604020716716256
lambda[812]	4.0425244179618645	3.066943396603613	5.0181054393201165
lambda[813]	3.842064664830534	2.7856030996751047	4.898526229985963
lambda[814]	5.334551638640476	3.2996198533616767	7.3694834239192755
lambda[815]	4.530630183334862	3.6268235120790546	5.43443685459067
lambda[816]	4.413441989804777	0.039143292706145694	8.787740686903408
lambda[817]	2.9402582274578686	2.1933903240037274	3.68712613091201
lambda[818]	5.818308947476117	3.4091737976302308	8.227444097322003
lambda[819]	4.3706490011343595	3.454464687179042	5.286833315089678
lambda[820]	3.722440488652236	2.804737611152255	4.640143366152217
lambda[821]	3.4857146029977555	0.6479920588272439	6.323437147168267
lambda[822]	3.1471153151928157	2.034527428119512	4.259703202266119
lambda[823]	6.881955896886393	4.730069187728649	9.033842606044137
lambda[824]	4.172434796557179	3.033715549250469	5.31115404386389
lambda[825]	3.99176704144986	2.5113166031952647	5.4722174797044545
lambda[826]	4.3706490011343595	3.454464687179042	5.286833315089678
lambda[827]	3.722440488652236	2.804737611152255	4.640143366152217
lambda[828]	3.722440488652236	2.804737611152255	4.640143366152217
lambda[829]	4.3706490011343595	3.454464687179042	5.286833315089678
lambda[830]	3.611279888868309	2.1516102976792526	5.070949480057365
lambda[831]	2.9402582274578686	2.1933903240037274	3.68712613091201
lambda[832]	3.722440488652236	2.804737611152255	4.640143366152217
lambda[833]	3.034746230498706	2.140047358213922	3.92944510278349
lambda[834]	3.3752936246291703	2.1004773719611265	4.650109877297214
lambda[835]	3.528059734389001	2.428549380308669	4.627570088469334
lambda[836]	2.5660714910981492	1.769731845652451	3.3624111365438476
lambda[837]	4.6556594076913935	2.753280058926007	6.55803875645678
lambda[838]	2.9402582274578686	2.1933903240037274	3.68712613091201
lambda[839]	4.511103976229072	3.365743254459956	5.656464697998189
lambda[840]	1.4573496818517524	0.29385126650864346	2.6208480971948616
lambda[841]	3.8144261257978886	2.7530250262071085	4.875827225388669
lambda[842]	7.473719147776812	5.238004659392647	9.709433636160977
lambda[843]	2.9402582274578686	2.1933903240037274	3.68712613091201
lambda[844]	3.722440488652236	2.804737611152255	4.640143366152217
lambda[845]	4.172434796557179	3.033715549250469	5.31115404386389
lambda[846]	2.9402582274578686	2.1933903240037274	3.68712613091201
lambda[847]	3.99176704144986	2.5113166031952647	5.4722174797044545
lambda[848]	6.006136013864113	3.9146294556994348	8.097642572028791
lambda[849]	5.435876680502335	3.6260560308243512	7.2456973301803185
lambda[850]	4.511103976229072	3.365743254459956	5.656464697998189
lambda[851]	3.1471153151928157	2.034527428119512	4.259703202266119
lambda[852]	4.172434796557179	3.033715549250469	5.31115404386389
lambda[853]	4.0425244179618645	3.066943396603613	5.0181054393201165
lambda[854]	4.511103976229072	3.365743254459956	5.656464697998189
lambda[855]	2.9402582274578686	2.1933903240037274	3.68712613091201
lambda[856]	4.0425244179618645	3.066943396603613	5.0181054393201165
lambda[857]	3.2487107173231573	2.268762020969912	4.228659413676403
lambda[858]	3.528059734389001	2.428549380308669	4.627570088469334
lambda[859]	8.376117012981947	6.0873993416511585	10.664834684312735
lambda[860]	5.9786604036812	3.842997784270399	8.114323023092002
lambda[861]	4.67622630633593	3.5837051551772694	5.76874745749459
lambda[862]	1.5446420408294397	0.29170047521045217	2.797583606448427
lambda[863]	2.5660714910981492	1.769731845652451	3.3624111365438476
lambda[864]	3.722440488652236	2.804737611152255	4.640143366152217
lambda[865]	2.9402582274578686	2.1933903240037274	3.68712613091201
lambda[866]	3.8674818236084825	2.519645580789436	5.215318066427529
lambda[867]	3.975498130644838	1.5460259789785846	6.4049702823110914
lambda[868]	3.1471153151928157	2.034527428119512	4.259703202266119
lambda[869]	4.530630183334862	3.6268235120790546	5.43443685459067
lambda[870]	3.8144261257978886	2.7530250262071085	4.875827225388669
lambda[871]	2.5660714910981492	1.769731845652451	3.3624111365438476
lambda[872]	4.67622630633593	3.5837051551772694	5.76874745749459
lambda[873]	3.528059734389001	2.428549380308669	4.627570088469334
lambda[874]	4.67622630633593	3.5837051551772694	5.76874745749459
lambda[875]	4.3706490011343595	3.454464687179042	5.286833315089678
lambda[876]	2.9402582274578686	2.1933903240037274	3.68712613091201
lambda[877]	2.991077787737293	0.5918429045167097	5.390312670957876
lambda[878]	3.722440488652236	2.804737611152255	4.640143366152217
lambda[879]	1.6578492261191	0.33599461091313576	2.9797038413250645
lambda[880]	3.722440488652236	2.804737611152255	4.640143366152217
lambda[881]	3.722440488652236	2.804737611152255	4.640143366152217
lambda[882]	2.270654735103704	1.3765180649314437	3.1647914052759645
lambda[883]	4.511103976229072	3.365743254459956	5.656464697998189
lambda[884]	3.722440488652236	2.804737611152255	4.640143366152217
lambda[885]	3.9540475872474916	2.847417184821972	5.060677989673011
lambda[886]	3.9540475872474916	2.847417184821972	5.060677989673011
lambda[887]	3.803410810934661	0.0	7.734068524954017
lambda[888]	2.746603279296621	1.6688734234741573	3.824333135119084
lambda[889]	4.3706490011343595	3.454464687179042	5.286833315089678
lambda[890]	2.9402582274578686	2.1933903240037274	3.68712613091201
lambda[891]	3.9540475872474916	2.847417184821972	5.060677989673011
lambda[892]	4.3706490011343595	3.454464687179042	5.286833315089678
lambda[893]	3.0421113306740044	0.4941977106886668	5.590024950659342
lambda[894]	2.746603279296621	1.6688734234741573	3.824333135119084
lambda[895]	3.722440488652236	2.804737611152255	4.640143366152217
lambda[896]	4.3706490011343595	3.454464687179042	5.286833315089678
lambda[897]	4.6421526987685615	2.1302801890485914	7.154025208488532
lambda[898]	6.444302935155537	1.120689110422517	11.767916759888557
lambda[899]	3.6244424298750926	1.846641270545871	5.402243589204314
lambda[900]	4.530630183334862	3.6268235120790546	5.43443685459067
lambda[901]	3.722440488652236	2.804737611152255	4.640143366152217
lambda[902]	5.9786604036812	3.842997784270399	8.114323023092002
lambda[903]	3.8144261257978886	2.7530250262071085	4.875827225388669
lambda[904]	4.3706490011343595	3.454464687179042	5.286833315089678
lambda[905]	2.746603279296621	1.6688734234741573	3.824333135119084
lambda[906]	8.376117012981947	6.0873993416511585	10.664834684312735
lambda[907]	2.9402582274578686	2.1933903240037274	3.68712613091201
lambda[908]	3.722440488652236	2.804737611152255	4.640143366152217
lambda[909]	3.0421113306740044	0.4941977106886668	5.590024950659342
lambda[910]	7.473719147776812	5.238004659392647	9.709433636160977
lambda[911]	2.9402582274578686	2.1933903240037274	3.68712613091201
lambda[912]	2.746603279296621	1.6688734234741573	3.824333135119084
lambda[913]	3.722440488652236	2.804737611152255	4.640143366152217
lambda[914]	2.9402582274578686	2.1933903240037274	3.68712613091201
lambda[915]	4.172434796557179	3.033715549250469	5.31115404386389
lambda[916]	2.9402582274578686	2.1933903240037274	3.68712613091201
lambda[917]	4.67622630633593	3.5837051551772694	5.76874745749459
lambda[918]	2.5660714910981492	1.769731845652451	3.3624111365438476
lambda[919]	2.9402582274578686	2.1933903240037274	3.68712613091201
lambda[920]	6.881955896886393	4.730069187728649	9.033842606044137
lambda[921]	4.0811146784840595	2.8385776191400405	5.3236517378280785
lambda[922]	4.0425244179618645	3.066943396603613	5.0181054393201165
lambda[923]	2.601763547806576	1.6437960547495634	3.559731040863589
lambda[924]	4.511103976229072	3.365743254459956	5.656464697998189
lambda[925]	1.9218240702386415	0.4414507705340285	3.402197369943255
lambda[926]	2.9402582274578686	2.1933903240037274	3.68712613091201
lambda[927]	2.9402582274578686	2.1933903240037274	3.68712613091201
lambda[928]	4.0425244179618645	3.066943396603613	5.0181054393201165
lambda[929]	4.3706490011343595	3.454464687179042	5.286833315089678
lambda[930]	3.109447214607507	1.3648974154094446	4.85399701380557
lambda[931]	4.3706490011343595	3.454464687179042	5.286833315089678
lambda[932]	3.722440488652236	2.804737611152255	4.640143366152217
lambda[933]	3.9540475872474916	2.847417184821972	5.060677989673011
lambda[934]	3.1471153151928157	2.034527428119512	4.259703202266119
lambda[935]	4.3706490011343595	3.454464687179042	5.286833315089678
lambda[936]	1.8134491455271777	0.39190509110972016	3.2349931999446353
lambda[937]	1.6091394346826582	0.17300702703025062	3.0452718423350658
lambda[938]	2.9402582274578686	2.1933903240037274	3.68712613091201
lambda[939]	4.3706490011343595	3.454464687179042	5.286833315089678
lambda[940]	5.702408146037864	0.7922958115735437	10.612520480502184
lambda[941]	3.109447214607507	1.3648974154094446	4.85399701380557
lambda[942]	4.511103976229072	3.365743254459956	5.656464697998189
lambda[943]	3.1471153151928157	2.034527428119512	4.259703202266119
lambda[944]	4.511103976229072	3.365743254459956	5.656464697998189
lambda[945]	3.6414372995967437	2.41764968178302	4.865224917410467
lambda[946]	4.67622630633593	3.5837051551772694	5.76874745749459
lambda[947]	3.4857146029977555	0.6479920588272439	6.323437147168267
lambda[948]	3.722440488652236	2.804737611152255	4.640143366152217
lambda[949]	5.9786604036812	3.842997784270399	8.114323023092002
lambda[950]	3.842064664830534	2.7856030996751047	4.898526229985963
lambda[951]	4.791332704191593	2.1755457586157827	7.407119649767402
lambda[952]	2.784806392631648	1.5410932969966225	4.028519488266674
lambda[953]	3.1471153151928157	2.034527428119512	4.259703202266119
lambda[954]	4.67622630633593	3.5837051551772694	5.76874745749459
lambda[955]	4.67622630633593	3.5837051551772694	5.76874745749459
lambda[956]	3.4837619051663604	2.0975847335737248	4.869939076758996
lambda[957]	3.8674818236084825	2.519645580789436	5.215318066427529
lambda[958]	4.287027928282167	2.491315849179194	6.08274000738514
lambda[959]	4.0425244179618645	3.066943396603613	5.0181054393201165
lambda[960]	4.67622630633593	3.5837051551772694	5.76874745749459
lambda[961]	4.3706490011343595	3.454464687179042	5.286833315089678
lambda[962]	3.1471153151928157	2.034527428119512	4.259703202266119
lambda[963]	7.31014537172081	4.924794034882538	9.695496708559082
lambda[964]	2.5660714910981492	1.769731845652451	3.3624111365438476
lambda[965]	4.67622630633593	3.5837051551772694	5.76874745749459
lambda[966]	2.685373701404968	1.6331465805163918	3.7376008222935444
lambda[967]	2.6485346464052673	1.737653758624851	3.5594155341856837
lambda[968]	2.9402582274578686	2.1933903240037274	3.68712613091201
lambda[969]	3.674855602381119	1.6834028647516246	5.666308340010614
lambda[970]	7.31014537172081	4.924794034882538	9.695496708559082
lambda[971]	2.9402582274578686	2.1933903240037274	3.68712613091201
lambda[972]	2.4304029576811548	1.3004584790267875	3.560347436335522
lambda[973]	5.033551077499052	2.9646858900160824	7.102416264982021
lambda[974]	4.530630183334862	3.6268235120790546	5.43443685459067
lambda[975]	3.722440488652236	2.804737611152255	4.640143366152217
lambda[976]	4.530630183334862	3.6268235120790546	5.43443685459067
lambda[977]	4.172434796557179	3.033715549250469	5.31115404386389
lambda[978]	3.692086857509787	2.1934635937406233	5.190710121278951
lambda[979]	4.287027928282167	2.491315849179194	6.08274000738514
lambda[980]	4.530630183334862	3.6268235120790546	5.43443685459067
lambda[981]	3.842064664830534	2.7856030996751047	4.898526229985963
lambda[982]	2.4304029576811548	1.3004584790267875	3.560347436335522
lambda[983]	4.172434796557179	3.033715549250469	5.31115404386389
lambda[984]	2.5660714910981492	1.769731845652451	3.3624111365438476
lambda[985]	2.9402582274578686	2.1933903240037274	3.68712613091201
lambda[986]	3.35311113537849	2.264522229000801	4.441700041756179
lambda[987]	4.3706490011343595	3.454464687179042	5.286833315089678
lambda[988]	3.3752936246291703	2.1004773719611265	4.650109877297214
lambda[989]	3.722440488652236	2.804737611152255	4.640143366152217
lambda[990]	3.9540475872474916	2.847417184821972	5.060677989673011
lambda[991]	3.1471153151928157	2.034527428119512	4.259703202266119
lambda[992]	4.530630183334862	3.6268235120790546	5.43443685459067
lambda[993]	4.530630183334862	3.6268235120790546	5.43443685459067
lambda[994]	2.9402582274578686	2.1933903240037274	3.68712613091201
lambda[995]	3.722440488652236	2.804737611152255	4.640143366152217
lambda[996]	2.5660714910981492	1.769731845652451	3.3624111365438476
lambda[997]	4.67622630633593	3.5837051551772694	5.76874745749459
lambda[998]	4.3706490011343595	3.454464687179042	5.286833315089678
lambda[999]	3.8144261257978886	2.7530250262071085	4.875827225388669
lambda[1000]	4.530630183334862	3.6268235120790546	5.43443685459067
lambda[1001]	4.530630183334862	3.6268235120790546	5.43443685459067
lambda[1002]	3.722440488652236	2.804737611152255	4.640143366152217
lambda[1003]	4.810076089789786	2.8277085269169744	6.792443652662597
lambda[1004]	4.0425244179618645	3.066943396603613	5.0181054393201165
lambda[1005]	4.3706490011343595	3.454464687179042	5.286833315089678
lambda[1006]	3.1471153151928157	2.034527428119512	4.259703202266119
lambda[1007]	3.722440488652236	2.804737611152255	4.640143366152217
lambda[1008]	3.722440488652236	2.804737611152255	4.640143366152217
lambda[1009]	4.530630183334862	3.6268235120790546	5.43443685459067
lambda[1010]	3.722440488652236	2.804737611152255	4.640143366152217
lambda[1011]	1.3189799785800636	0.27755788548850147	2.3604020716716256
lambda[1012]	1.3349582110677418	0.22919408828590626	2.4407223338495774
lambda[1013]	3.722440488652236	2.804737611152255	4.640143366152217
lambda[1014]	2.9402582274578686	2.1933903240037274	3.68712613091201
lambda[1015]	4.0425244179618645	3.066943396603613	5.0181054393201165
lambda[1016]	4.530630183334862	3.6268235120790546	5.43443685459067
lambda[1017]	2.601763547806576	1.6437960547495634	3.559731040863589
lambda[1018]	5.9786604036812	3.842997784270399	8.114323023092002
lambda[1019]	4.3706490011343595	3.454464687179042	5.286833315089678
lambda[1020]	4.511103976229072	3.365743254459956	5.656464697998189
lambda[1021]	4.912166002077756	2.930951824209036	6.893380179946476
lambda[1022]	8.080347760634753	5.677542180351282	10.483153340918225
lambda[1023]	4.3706490011343595	3.454464687179042	5.286833315089678
lambda[1024]	2.9402582274578686	2.1933903240037274	3.68712613091201
lambda[1025]	4.3706490011343595	3.454464687179042	5.286833315089678
lambda[1026]	4.744089498228321	2.9951086323906644	6.493070364065977
lambda[1027]	2.4304029576811548	1.3004584790267875	3.560347436335522
lambda[1028]	2.270654735103704	1.3765180649314437	3.1647914052759645
lambda[1029]	4.0425244179618645	3.066943396603613	5.0181054393201165
lambda[1030]	4.511103976229072	3.365743254459956	5.656464697998189
lambda[1031]	4.530630183334862	3.6268235120790546	5.43443685459067
lambda[1032]	3.034746230498706	2.140047358213922	3.92944510278349
lambda[1033]	6.444302935155537	1.120689110422517	11.767916759888557
lambda[1034]	2.3436243911398917	1.3699466790893462	3.3173021031904373
lambda[1035]	4.3706490011343595	3.454464687179042	5.286833315089678
lambda[1036]	4.530630183334862	3.6268235120790546	5.43443685459067
lambda[1037]	4.172434796557179	3.033715549250469	5.31115404386389
lambda[1038]	3.3997503008143557	2.0232844498675204	4.776216151761191
lambda[1039]	4.912166002077756	2.930951824209036	6.893380179946476
lambda[1040]	2.5660714910981492	1.769731845652451	3.3624111365438476
lambda[1041]	3.4857146029977555	0.6479920588272439	6.323437147168267
lambda[1042]	2.9402582274578686	2.1933903240037274	3.68712613091201
lambda[1043]	2.4304029576811548	1.3004584790267875	3.560347436335522
lambda[1044]	4.3706490011343595	3.454464687179042	5.286833315089678
lambda[1045]	2.9402582274578686	2.1933903240037274	3.68712613091201
lambda[1046]	4.530630183334862	3.6268235120790546	5.43443685459067
lambda[1047]	4.511103976229072	3.365743254459956	5.656464697998189
lambda[1048]	6.522589566619705	4.247599270603018	8.797579862636391
lambda[1049]	4.530630183334862	3.6268235120790546	5.43443685459067
lambda[1050]	8.376117012981947	6.0873993416511585	10.664834684312735
lambda[1051]	3.034746230498706	2.140047358213922	3.92944510278349
lambda[1052]	2.6485346464052673	1.737653758624851	3.5594155341856837
lambda[1053]	4.3706490011343595	3.454464687179042	5.286833315089678
lambda[1054]	3.222219987087776	1.8142695163886575	4.630170457786894
lambda[1055]	2.685373701404968	1.6331465805163918	3.7376008222935444
lambda[1056]	1.4317479620816653	0.2327738022767245	2.630722121886606
lambda[1057]	3.3997503008143557	2.0232844498675204	4.776216151761191
lambda[1058]	4.3706490011343595	3.454464687179042	5.286833315089678
lambda[1059]	4.0425244179618645	3.066943396603613	5.0181054393201165
lambda[1060]	2.99861497145756	0.0	6.09335024981987
lambda[1061]	2.9402582274578686	2.1933903240037274	3.68712613091201
lambda[1062]	4.172434796557179	3.033715549250469	5.31115404386389
lambda[1063]	4.67622630633593	3.5837051551772694	5.76874745749459
lambda[1064]	2.5660714910981492	1.769731845652451	3.3624111365438476
lambda[1065]	4.3706490011343595	3.454464687179042	5.286833315089678
lambda[1066]	2.601763547806576	1.6437960547495634	3.559731040863589
lambda[1067]	2.8747057121604676	1.6844350419746945	4.064976382346241
lambda[1068]	4.530630183334862	3.6268235120790546	5.43443685459067
lambda[1069]	4.172434796557179	3.033715549250469	5.31115404386389
lambda[1070]	3.611279888868309	2.1516102976792526	5.070949480057365
lambda[1071]	3.1471153151928157	2.034527428119512	4.259703202266119
lambda[1072]	4.6556594076913935	2.753280058926007	6.55803875645678
lambda[1073]	4.511103976229072	3.365743254459956	5.656464697998189
lambda[1074]	3.611279888868309	2.1516102976792526	5.070949480057365
lambda[1075]	6.006136013864113	3.9146294556994348	8.097642572028791
lambda[1076]	3.722440488652236	2.804737611152255	4.640143366152217
lambda[1077]	4.3706490011343595	3.454464687179042	5.286833315089678
lambda[1078]	3.842064664830534	2.7856030996751047	4.898526229985963
lambda[1079]	3.722440488652236	2.804737611152255	4.640143366152217
lambda[1080]	3.722440488652236	2.804737611152255	4.640143366152217
lambda[1081]	4.0425244179618645	3.066943396603613	5.0181054393201165
lambda[1082]	2.746603279296621	1.6688734234741573	3.824333135119084
lambda[1083]	2.601763547806576	1.6437960547495634	3.559731040863589
lambda[1084]	3.1471153151928157	2.034527428119512	4.259703202266119
lambda[1085]	4.511103976229072	3.365743254459956	5.656464697998189
lambda[1086]	8.376117012981947	6.0873993416511585	10.664834684312735
lambda[1087]	2.4304029576811548	1.3004584790267875	3.560347436335522
lambda[1088]	7.473719147776812	5.238004659392647	9.709433636160977
lambda[1089]	3.842064664830534	2.7856030996751047	4.898526229985963
lambda[1090]	3.722440488652236	2.804737611152255	4.640143366152217
lambda[1091]	4.3706490011343595	3.454464687179042	5.286833315089678
lambda[1092]	7.31014537172081	4.924794034882538	9.695496708559082
lambda[1093]	3.2487107173231573	2.268762020969912	4.228659413676403
lambda[1094]	4.530630183334862	3.6268235120790546	5.43443685459067
lambda[1095]	4.3706490011343595	3.454464687179042	5.286833315089678
lambda[1096]	8.376117012981947	6.0873993416511585	10.664834684312735
lambda[1097]	4.511103976229072	3.365743254459956	5.656464697998189
lambda[1098]	6.240159361728313	3.6796529676471836	8.800665755809444
lambda[1099]	3.814069226829488	1.7040936578609287	5.924044795798047
lambda[1100]	2.5660714910981492	1.769731845652451	3.3624111365438476
lambda[1101]	4.0425244179618645	3.066943396603613	5.0181054393201165
lambda[1102]	4.511103976229072	3.365743254459956	5.656464697998189
lambda[1103]	3.4857146029977555	0.6479920588272439	6.323437147168267
lambda[1104]	3.1471153151928157	2.034527428119512	4.259703202266119
lambda[1105]	3.722440488652236	2.804737611152255	4.640143366152217
lambda[1106]	1.2872929629726375	0.2554974870566582	2.319088438888617
lambda[1107]	4.530630183334862	3.6268235120790546	5.43443685459067
lambda[1108]	2.9402582274578686	2.1933903240037274	3.68712613091201
lambda[1109]	4.0425244179618645	3.066943396603613	5.0181054393201165
lambda[1110]	8.080347760634753	5.677542180351282	10.483153340918225
lambda[1111]	3.879991243990917	2.2949190819766185	5.465063406005216
lambda[1112]	7.473719147776812	5.238004659392647	9.709433636160977
lambda[1113]	3.1471153151928157	2.034527428119512	4.259703202266119
lambda[1114]	4.511103976229072	3.365743254459956	5.656464697998189
lambda[1115]	3.937006348176879	2.707489771335808	5.166522925017951
lambda[1116]	4.3706490011343595	3.454464687179042	5.286833315089678
lambda[1117]	6.881955896886393	4.730069187728649	9.033842606044137
lambda[1118]	3.528059734389001	2.428549380308669	4.627570088469334
lambda[1119]	4.1979303071941825	2.403974430547195	5.99188618384117
lambda[1120]	6.522589566619705	4.247599270603018	8.797579862636391
lambda[1121]	2.9402582274578686	2.1933903240037274	3.68712613091201
lambda[1122]	4.0425244179618645	3.066943396603613	5.0181054393201165
lambda[1123]	3.528059734389001	2.428549380308669	4.627570088469334
lambda[1124]	4.0425244179618645	3.066943396603613	5.0181054393201165
lambda[1125]	4.0425244179618645	3.066943396603613	5.0181054393201165
lambda[1126]	3.692086857509787	2.1934635937406233	5.190710121278951
lambda[1127]	4.172434796557179	3.033715549250469	5.31115404386389
lambda[1128]	2.6485346464052673	1.737653758624851	3.5594155341856837
lambda[1129]	3.722440488652236	2.804737611152255	4.640143366152217
lambda[1130]	4.3706490011343595	3.454464687179042	5.286833315089678
lambda[1131]	4.744089498228321	2.9951086323906644	6.493070364065977
lambda[1132]	4.744089498228321	2.9951086323906644	6.493070364065977
lambda[1133]	4.172434796557179	3.033715549250469	5.31115404386389
lambda[1134]	3.6414372995967437	2.41764968178302	4.865224917410467
lambda[1135]	3.2487107173231573	2.268762020969912	4.228659413676403
lambda[1136]	3.034746230498706	2.140047358213922	3.92944510278349
lambda[1137]	4.090025315348558	1.611438573847979	6.568612056849137
lambda[1138]	8.376117012981947	6.0873993416511585	10.664834684312735
lambda[1139]	3.034746230498706	2.140047358213922	3.92944510278349
lambda[1140]	4.530630183334862	3.6268235120790546	5.43443685459067
lambda[1141]	3.9540475872474916	2.847417184821972	5.060677989673011
lambda[1142]	4.0425244179618645	3.066943396603613	5.0181054393201165
lambda[1143]	1.9218240702386415	0.4414507705340285	3.402197369943255
lambda[1144]	7.150104729201456	4.345177628714462	9.955031829688451
lambda[1145]	1.9218240702386415	0.4414507705340285	3.402197369943255
lambda[1146]	4.3706490011343595	3.454464687179042	5.286833315089678
lambda[1147]	3.1471153151928157	2.034527428119512	4.259703202266119
lambda[1148]	3.842064664830534	2.7856030996751047	4.898526229985963
lambda[1149]	3.3997503008143557	2.0232844498675204	4.776216151761191
lambda[1150]	3.4857146029977555	0.6479920588272439	6.323437147168267
lambda[1151]	2.5660714910981492	1.769731845652451	3.3624111365438476
lambda[1152]	5.77168209691807	3.242556098966287	8.300808094869854
lambda[1153]	4.67622630633593	3.5837051551772694	5.76874745749459
lambda[1154]	2.4013132504718864	0.8931011323207836	3.9095253686229894
lambda[1155]	4.530630183334862	3.6268235120790546	5.43443685459067
lambda[1156]	3.8144261257978886	2.7530250262071085	4.875827225388669
lambda[1157]	2.9402582274578686	2.1933903240037274	3.68712613091201
lambda[1158]	4.142032096485609	1.8319513669253964	6.452112826045822
lambda[1159]	4.172434796557179	3.033715549250469	5.31115404386389
lambda[1160]	3.2487107173231573	2.268762020969912	4.228659413676403
lambda[1161]	3.35311113537849	2.264522229000801	4.441700041756179
lambda[1162]	4.530630183334862	3.6268235120790546	5.43443685459067
lambda[1163]	2.9402582274578686	2.1933903240037274	3.68712613091201
lambda[1164]	3.9540475872474916	2.847417184821972	5.060677989673011
lambda[1165]	5.9786604036812	3.842997784270399	8.114323023092002
lambda[1166]	4.6421526987685615	2.1302801890485914	7.154025208488532
lambda[1167]	2.5660714910981492	1.769731845652451	3.3624111365438476
lambda[1168]	7.473719147776812	5.238004659392647	9.709433636160977
lambda[1169]	4.810076089789786	2.8277085269169744	6.792443652662597
lambda[1170]	4.67622630633593	3.5837051551772694	5.76874745749459
lambda[1171]	4.530630183334862	3.6268235120790546	5.43443685459067
lambda[1172]	2.9402582274578686	2.1933903240037274	3.68712613091201
lambda[1173]	3.1471153151928157	2.034527428119512	4.259703202266119
lambda[1174]	4.511103976229072	3.365743254459956	5.656464697998189
lambda[1175]	2.9402582274578686	2.1933903240037274	3.68712613091201
lambda[1176]	5.033551077499052	2.9646858900160824	7.102416264982021
lambda[1177]	4.3706490011343595	3.454464687179042	5.286833315089678
lambda[1178]	2.9402582274578686	2.1933903240037274	3.68712613091201
lambda[1179]	4.454067873073303	2.3445568136462076	6.563578932500398
lambda[1180]	3.722440488652236	2.804737611152255	4.640143366152217
lambda[1181]	3.842064664830534	2.7856030996751047	4.898526229985963
lambda[1182]	2.6485346464052673	1.737653758624851	3.5594155341856837
lambda[1183]	2.9402582274578686	2.1933903240037274	3.68712613091201
lambda[1184]	2.746603279296621	1.6688734234741573	3.824333135119084
lambda[1185]	3.8674818236084825	2.519645580789436	5.215318066427529
lambda[1186]	3.3997503008143557	2.0232844498675204	4.776216151761191
lambda[1187]	3.2487107173231573	2.268762020969912	4.228659413676403
lambda[1188]	3.528059734389001	2.428549380308669	4.627570088469334
lambda[1189]	4.530630183334862	3.6268235120790546	5.43443685459067
lambda[1190]	4.0425244179618645	3.066943396603613	5.0181054393201165
lambda[1191]	3.8674818236084825	2.519645580789436	5.215318066427529
lambda[1192]	4.3706490011343595	3.454464687179042	5.286833315089678
lambda[1193]	3.9540475872474916	2.847417184821972	5.060677989673011
lambda[1194]	2.9402582274578686	2.1933903240037274	3.68712613091201
lambda[1195]	3.1471153151928157	2.034527428119512	4.259703202266119
lambda[1196]	3.3997503008143557	2.0232844498675204	4.776216151761191
lambda[1197]	4.137879806440689	2.6031978668694586	5.67256174601192
lambda[1198]	3.2482508680823	1.963866747070286	4.532634989094314
lambda[1199]	4.0425244179618645	3.066943396603613	5.0181054393201165
lambda[1200]	3.2487107173231573	2.268762020969912	4.228659413676403
lambda[1201]	2.9402582274578686	2.1933903240037274	3.68712613091201
lambda[1202]	3.722440488652236	2.804737611152255	4.640143366152217
lambda[1203]	3.034746230498706	2.140047358213922	3.92944510278349
lambda[1204]	4.530630183334862	3.6268235120790546	5.43443685459067
lambda[1205]	3.722440488652236	2.804737611152255	4.640143366152217
lambda[1206]	3.722440488652236	2.804737611152255	4.640143366152217
lambda[1207]	4.67622630633593	3.5837051551772694	5.76874745749459
lambda[1208]	2.601763547806576	1.6437960547495634	3.559731040863589
lambda[1209]	3.528059734389001	2.428549380308669	4.627570088469334
lambda[1210]	3.2487107173231573	2.268762020969912	4.228659413676403
lambda[1211]	3.034746230498706	2.140047358213922	3.92944510278349
lambda[1212]	4.511103976229072	3.365743254459956	5.656464697998189
lambda[1213]	2.5660714910981492	1.769731845652451	3.3624111365438476
lambda[1214]	3.842064664830534	2.7856030996751047	4.898526229985963
lambda[1215]	4.3706490011343595	3.454464687179042	5.286833315089678
lambda[1216]	3.99176704144986	2.5113166031952647	5.4722174797044545
lambda[1217]	4.67622630633593	3.5837051551772694	5.76874745749459
lambda[1218]	4.3706490011343595	3.454464687179042	5.286833315089678
lambda[1219]	4.67622630633593	3.5837051551772694	5.76874745749459
lambda[1220]	2.3436243911398917	1.3699466790893462	3.3173021031904373
lambda[1221]	4.0425244179618645	3.066943396603613	5.0181054393201165
lambda[1222]	3.1471153151928157	2.034527428119512	4.259703202266119
lambda[1223]	4.3706490011343595	3.454464687179042	5.286833315089678
lambda[1224]	3.034746230498706	2.140047358213922	3.92944510278349
lambda[1225]	2.5660714910981492	1.769731845652451	3.3624111365438476
lambda[1226]	2.746603279296621	1.6688734234741573	3.824333135119084
lambda[1227]	3.528059734389001	2.428549380308669	4.627570088469334
lambda[1228]	3.2482508680823	1.963866747070286	4.532634989094314
lambda[1229]	3.2487107173231573	2.268762020969912	4.228659413676403
lambda[1230]	3.4857146029977555	0.6479920588272439	6.323437147168267
lambda[1231]	4.791332704191593	2.1755457586157827	7.407119649767402
lambda[1232]	3.2482508680823	1.963866747070286	4.532634989094314
lambda[1233]	3.1471153151928157	2.034527428119512	4.259703202266119
lambda[1234]	4.3706490011343595	3.454464687179042	5.286833315089678
lambda[1235]	2.5660714910981492	1.769731845652451	3.3624111365438476
lambda[1236]	4.530630183334862	3.6268235120790546	5.43443685459067
lambda[1237]	3.35311113537849	2.264522229000801	4.441700041756179
lambda[1238]	2.9402582274578686	2.1933903240037274	3.68712613091201
lambda[1239]	4.530630183334862	3.6268235120790546	5.43443685459067
lambda[1240]	4.511103976229072	3.365743254459956	5.656464697998189
lambda[1241]	6.881955896886393	4.730069187728649	9.033842606044137
lambda[1242]	3.1471153151928157	2.034527428119512	4.259703202266119
lambda[1243]	4.0425244179618645	3.066943396603613	5.0181054393201165
lambda[1244]	2.9402582274578686	2.1933903240037274	3.68712613091201
lambda[1245]	3.2487107173231573	2.268762020969912	4.228659413676403
lambda[1246]	4.0425244179618645	3.066943396603613	5.0181054393201165
lambda[1247]	1.8995982161413982	0.4249682490473614	3.3742281832354353
lambda[1248]	2.9402582274578686	2.1933903240037274	3.68712613091201
lambda[1249]	4.063989096558173	0.0684090944136666	8.05956909870268
lambda[1250]	4.67622630633593	3.5837051551772694	5.76874745749459
lambda[1251]	4.67622630633593	3.5837051551772694	5.76874745749459
lambda[1252]	3.842064664830534	2.7856030996751047	4.898526229985963
lambda[1253]	8.376117012981947	6.0873993416511585	10.664834684312735
lambda[1254]	3.8144261257978886	2.7530250262071085	4.875827225388669
lambda[1255]	3.842064664830534	2.7856030996751047	4.898526229985963
lambda[1256]	8.080347760634753	5.677542180351282	10.483153340918225
lambda[1257]	4.172434796557179	3.033715549250469	5.31115404386389
lambda[1258]	4.0425244179618645	3.066943396603613	5.0181054393201165
lambda[1259]	4.67622630633593	3.5837051551772694	5.76874745749459
lambda[1260]	4.3706490011343595	3.454464687179042	5.286833315089678
lambda[1261]	3.9540475872474916	2.847417184821972	5.060677989673011
lambda[1262]	4.3706490011343595	3.454464687179042	5.286833315089678
lambda[1263]	4.530630183334862	3.6268235120790546	5.43443685459067
lambda[1264]	4.530630183334862	3.6268235120790546	5.43443685459067
lambda[1265]	6.881955896886393	4.730069187728649	9.033842606044137
lambda[1266]	2.9402582274578686	2.1933903240037274	3.68712613091201
lambda[1267]	2.9402582274578686	2.1933903240037274	3.68712613091201
lambda[1268]	4.0425244179618645	3.066943396603613	5.0181054393201165
lambda[1269]	4.172434796557179	3.033715549250469	5.31115404386389
lambda[1270]	4.530630183334862	3.6268235120790546	5.43443685459067
lambda[1271]	7.31014537172081	4.924794034882538	9.695496708559082
lambda[1272]	3.722440488652236	2.804737611152255	4.640143366152217
lambda[1273]	2.6485346464052673	1.737653758624851	3.5594155341856837
lambda[1274]	4.530630183334862	3.6268235120790546	5.43443685459067
lambda[1275]	3.3752936246291703	2.1004773719611265	4.650109877297214
lambda[1276]	4.3706490011343595	3.454464687179042	5.286833315089678
lambda[1277]	4.530630183334862	3.6268235120790546	5.43443685459067
lambda[1278]	2.9402582274578686	2.1933903240037274	3.68712613091201
lambda[1279]	4.511103976229072	3.365743254459956	5.656464697998189
lambda[1280]	4.3706490011343595	3.454464687179042	5.286833315089678
lambda[1281]	3.937006348176879	2.707489771335808	5.166522925017951
lambda[1282]	3.1471153151928157	2.034527428119512	4.259703202266119
lambda[1283]	2.9402582274578686	2.1933903240037274	3.68712613091201
lambda[1284]	4.3706490011343595	3.454464687179042	5.286833315089678
lambda[1285]	4.530630183334862	3.6268235120790546	5.43443685459067
lambda[1286]	8.080347760634753	5.677542180351282	10.483153340918225
lambda[1287]	3.4857146029977555	0.6479920588272439	6.323437147168267
lambda[1288]	4.530630183334862	3.6268235120790546	5.43443685459067
lambda[1289]	2.9402582274578686	2.1933903240037274	3.68712613091201
lambda[1290]	4.0425244179618645	3.066943396603613	5.0181054393201165
lambda[1291]	4.3706490011343595	3.454464687179042	5.286833315089678
lambda[1292]	3.842064664830534	2.7856030996751047	4.898526229985963
lambda[1293]	3.2487107173231573	2.268762020969912	4.228659413676403
lambda[1294]	2.5660714910981492	1.769731845652451	3.3624111365438476
lambda[1295]	4.0425244179618645	3.066943396603613	5.0181054393201165
lambda[1296]	3.9540475872474916	2.847417184821972	5.060677989673011
lambda[1297]	4.530630183334862	3.6268235120790546	5.43443685459067
lambda[1298]	4.287027928282167	2.491315849179194	6.08274000738514
lambda[1299]	3.1471153151928157	2.034527428119512	4.259703202266119
lambda[1300]	3.879991243990917	2.2949190819766185	5.465063406005216
lambda[1301]	3.8674818236084825	2.519645580789436	5.215318066427529
lambda[1302]	3.1471153151928157	2.034527428119512	4.259703202266119
lambda[1303]	3.722440488652236	2.804737611152255	4.640143366152217
lambda[1304]	3.1471153151928157	2.034527428119512	4.259703202266119
lambda[1305]	3.722440488652236	2.804737611152255	4.640143366152217
lambda[1306]	2.9402582274578686	2.1933903240037274	3.68712613091201
lambda[1307]	3.1471153151928157	2.034527428119512	4.259703202266119
lambda[1308]	4.530630183334862	3.6268235120790546	5.43443685459067
lambda[1309]	5.767547794474103	3.5124692598360303	8.022626329112175
lambda[1310]	3.1471153151928157	2.034527428119512	4.259703202266119
lambda[1311]	4.063989096558173	0.0684090944136666	8.05956909870268
lambda[1312]	1.6178698655739814	0.35471465032058624	2.8810250808273765
lambda[1313]	3.8144261257978886	2.7530250262071085	4.875827225388669
lambda[1314]	3.8144261257978886	2.7530250262071085	4.875827225388669
lambda[1315]	2.9402582274578686	2.1933903240037274	3.68712613091201
lambda[1316]	3.1471153151928157	2.034527428119512	4.259703202266119
lambda[1317]	3.1471153151928157	2.034527428119512	4.259703202266119
lambda[1318]	4.67622630633593	3.5837051551772694	5.76874745749459
lambda[1319]	4.0425244179618645	3.066943396603613	5.0181054393201165
lambda[1320]	3.8674818236084825	2.519645580789436	5.215318066427529
lambda[1321]	3.722440488652236	2.804737611152255	4.640143366152217
lambda[1322]	5.435876680502335	3.6260560308243512	7.2456973301803185
lambda[1323]	7.473719147776812	5.238004659392647	9.709433636160977
lambda[1324]	5.033551077499052	2.9646858900160824	7.102416264982021
lambda[1325]	4.3706490011343595	3.454464687179042	5.286833315089678
lambda[1326]	4.3706490011343595	3.454464687179042	5.286833315089678
lambda[1327]	2.601763547806576	1.6437960547495634	3.559731040863589
lambda[1328]	4.3706490011343595	3.454464687179042	5.286833315089678
lambda[1329]	3.528059734389001	2.428549380308669	4.627570088469334
lambda[1330]	4.3706490011343595	3.454464687179042	5.286833315089678
lambda[1331]	4.275140249257061	1.8652216234021508	6.68505887511197
lambda[1332]	4.530630183334862	3.6268235120790546	5.43443685459067
lambda[1333]	2.5660714910981492	1.769731845652451	3.3624111365438476
lambda[1334]	3.034746230498706	2.140047358213922	3.92944510278349
lambda[1335]	2.6485346464052673	1.737653758624851	3.5594155341856837
lambda[1336]	4.009045310889034	2.5792314672917094	5.438859154486359
