# Supplementary material for: Efficient EM Estimation for the Pogit Model via Polya-Gamma Augmentation
Source: Entropy (Basel). 2026 Feb 11;28(2):207. doi: 10.3390/e28020207 (PMC12939104; doi:10.3390/e28020207)
Supplement: Supplementary file 1 [file entropy-28-00207-s001.zip › Supplementary_File_S3/Replicating_code_for_the_real_application/data/outputs_empogit2/summarize_nhat_train.csv]

term	estimate	conf_low	conf_high
nhat[1]	2.836862987556892	0.0	11.252027892895379
nhat[2]	4.1719072957098655	0.0	16.56223967703429
nhat[3]	6.786208683496584	0.0	23.124859122780066
nhat[4]	6.202215383883554	0.0	18.690855046146304
nhat[5]	3.759350094983992	0.0	15.007143518958696
nhat[6]	3.5726150774092305	0.0	14.154078064974314
nhat[7]	4.519722463837724	0.0	15.114280181428493
nhat[8]	7.537755784115497	0.0	30.00058725076456
nhat[9]	4.321515316053903	0.0	16.695926218147925
nhat[10]	2.2742813386357503	0.0	9.05901518709474
nhat[11]	7.275883582234893	0.0	29.779885662665354
nhat[12]	2.433924843456442	0.0	9.559640762419583
nhat[13]	4.176734032948095	0.0	16.674280762558165
nhat[14]	1.6532588859046833	0.0	6.698657817627761
nhat[15]	5.536201617296465	0.0	15.761189780146898
nhat[16]	4.141672615373294	0.0	16.206313459937636
nhat[17]	3.8493611787422126	0.0	16.73674280721368
nhat[18]	4.0564337304113325	0.0	16.135391977089114
nhat[19]	4.15608059776016	0.0	16.56041149454157
nhat[20]	6.7411684844961695	0.0	26.647391886185375
nhat[21]	6.587534823448517	0.0	20.015513135205012
nhat[22]	2.136499477392872	0.0	8.44069125662558
nhat[23]	4.017615926375118	0.0	16.093787158852606
nhat[24]	3.013044081122867	0.0	12.310931236689314
nhat[25]	6.705312079896844	0.0	26.391464666903914
nhat[26]	2.91840404207123	0.0	11.662973587589534
nhat[27]	3.152163024724024	0.0	12.22049947956339
nhat[28]	4.067018942769616	0.0	16.594619403148364
nhat[29]	2.6432274424071607	0.0	10.79065830255649
nhat[30]	4.1457501265361785	0.0	16.531559233556237
nhat[31]	3.5579907010181873	0.0	14.153307167510826
nhat[32]	4.4230041298693665	0.0	17.234561111298508
nhat[33]	4.363736223047545	0.0	17.172245632389316
nhat[34]	3.5468267607675834	0.0	14.828821763040112
nhat[35]	3.7866623597876643	0.0	15.019368771956136
nhat[36]	4.586939261306811	0.0	18.014984182035278
nhat[37]	3.5717961718080207	0.0	14.145946485718639
nhat[38]	3.753461270895601	0.0	15.006069025225557
nhat[39]	4.042945137911905	0.0	16.121464375179116
nhat[40]	4.647084983762888	0.0	19.504364027645742
nhat[41]	3.6041081887515314	0.0	11.768003164579568
nhat[42]	4.333298771039011	0.0	17.752926335658113
nhat[43]	4.141151579384483	0.0	16.53135954681349
nhat[44]	3.6765128134029976	0.0	14.624686727443276
nhat[45]	4.123710794356164	0.0	16.51247530837591
nhat[46]	3.519673365864826	0.0	13.138031949126695
nhat[47]	3.6325585224876367	0.0	14.325254326253535
nhat[48]	6.261842810956991	0.0	21.05274059384278
nhat[49]	3.9092967999183377	0.0	16.02935425420245
nhat[50]	2.7970176906779143	0.0	10.925480302294584
nhat[51]	4.101394127826858	0.0	16.16356443944384
nhat[52]	3.0369832817704703	0.0	11.997295512012961
nhat[53]	4.640759777720343	0.0	16.755726838797003
nhat[54]	6.959020038604805	0.0	27.845467713515372
nhat[55]	3.488950108628198	0.0	13.71397382093933
nhat[56]	3.8758406772555984	0.0	15.110947262251784
nhat[57]	6.217106908374637	0.0	24.59414856937785
nhat[58]	5.37080439917447	0.0	21.62668071896738
nhat[59]	4.458891165923625	0.0	19.269720043850185
nhat[60]	3.0540833576249797	0.0	12.015129601951603
nhat[61]	4.575288407247648	0.0	12.520119118914565
nhat[62]	3.8381083758359487	0.0	15.97603704536448
nhat[63]	2.4106924197929547	0.0	9.534254996217527
nhat[64]	4.110597065541638	0.0	16.172939081606863
nhat[65]	3.0926613459752983	0.0	12.390112912033667
nhat[66]	3.5493532777034464	0.0	13.77441980800811
nhat[67]	2.668040733445675	0.0	10.805648539888894
nhat[68]	4.270415885901478	0.0	16.66291417288741
nhat[69]	2.588554416220314	0.0	10.322399239449325
nhat[70]	5.514238343115625	0.0	18.025607758228166
nhat[71]	3.974088524109666	0.0	16.074356920663437
nhat[72]	3.5806840422581456	0.0	14.452529966916224
nhat[73]	3.599315142715648	0.0	14.198797078285713
nhat[74]	2.7665699768061787	0.0	10.893044022256632
nhat[75]	2.4466711131435406	0.0	9.647610182887414
nhat[76]	3.505125228387937	0.0	13.728803574013565
nhat[77]	2.612207907238463	0.0	10.348160434612952
nhat[78]	2.8997952544706447	0.0	11.319402645525795
nhat[79]	2.4235562246720193	0.0	9.629609903008124
nhat[80]	3.780721379152981	0.0	15.012716624734892
nhat[81]	4.416062664319576	0.0	17.2273415764846
nhat[82]	3.541270255729967	0.0	14.113500260770067
nhat[83]	5.222533127962566	0.0	16.483849859738196
nhat[84]	4.929864578084294	0.0	17.02506030486953
nhat[85]	3.8496225358786424	0.0	15.087803357282658
nhat[86]	3.5256856944500976	0.0	15.226025348523478
nhat[87]	4.757724405706952	0.0	17.210113418740427
nhat[88]	3.761218971950652	0.0	15.867618903005344
nhat[89]	4.656328797618327	0.0	17.48885119626107
nhat[90]	3.767061700644102	0.0	12.53384445911183
nhat[91]	4.218431713828891	0.0	16.58967092596953
nhat[92]	3.398303027278162	0.0	13.652710875571458
nhat[93]	5.205886624258451	0.0	16.879824637454895
nhat[94]	2.5550904220091795	0.0	10.009288878483929
nhat[95]	9.302353137742148	0.0	31.81614061787804
nhat[96]	6.618775297761342	0.0	26.164399067640655
nhat[97]	3.896187823124567	0.0	16.001322649672396
nhat[98]	6.376783110188253	0.0	19.185923117450685
nhat[99]	3.9883799974942167	0.0	16.051416573263868
nhat[100]	3.580012917126035	0.0	14.154878424077754
nhat[101]	3.859456643916741	0.0	12.276736413064988
nhat[102]	1.1879008495652816	0.0	4.837870186491492
nhat[103]	2.833205276814099	0.0	11.054212877427972
nhat[104]	2.9813944389925715	0.0	11.718104751588342
nhat[105]	3.0666127438275925	0.0	12.129266282221854
nhat[106]	3.9397561998408372	0.0	16.042913726901848
nhat[107]	3.4694929087485855	0.0	13.690444343652963
nhat[108]	7.673389590027376	0.0	27.548206574101116
nhat[109]	3.874370689615889	0.0	15.113710003325348
nhat[110]	2.944519843162246	0.0	11.67773399148549
nhat[111]	3.075476504145629	0.0	12.138743438876942
nhat[112]	4.529378828101208	0.0	15.131631449443502
nhat[113]	1.3609088010804038	0.0	6.364623314039284
nhat[114]	3.4244964457230145	0.0	13.668513417434614
nhat[115]	5.494793449976951	0.0	15.71904129308308
nhat[116]	5.644770175604126	0.0	16.911802674210886
nhat[117]	3.395446032737076	0.0	13.45523991616939
nhat[118]	7.7972577757499835	0.0	30.81359862225974
nhat[119]	5.081052583083303	0.0	18.202603420104342
nhat[120]	2.8554746460329214	0.0	11.27240210173003
nhat[121]	4.559977939354884	0.0	13.005230995132235
nhat[122]	3.4835836470547985	0.0	10.861523558204686
nhat[123]	9.562651508456511	0.0	32.65215989741887
nhat[124]	4.282116884441427	0.0	16.783754931767785
nhat[125]	2.9974761199880766	0.0	11.970406876594039
nhat[126]	5.397732787303513	0.0	21.69683264167682
nhat[127]	4.183332866120958	0.0	16.249491269499266
nhat[128]	3.5439070090865212	0.0	14.115794114318186
nhat[129]	2.9793090245166076	0.0	11.715970794973092
nhat[130]	3.0767192034043362	0.0	13.347118541045258
nhat[131]	3.289759933977402	0.0	13.93356634591305
nhat[132]	2.96305288727575	0.0	11.698143317908485
nhat[133]	4.206391772969586	0.0	16.696887930256995
nhat[134]	8.223275329142659	0.0	29.19163989592106
nhat[135]	3.7928923798005973	0.0	15.026458809221115
nhat[136]	4.652297352974061	0.0	16.33481107718945
nhat[137]	5.19569646868959	0.0	17.687327285970234
nhat[138]	4.004483497546675	0.0	16.079670208186513
nhat[139]	8.449149173170298	0.0	27.483244010452307
nhat[140]	4.021984244027331	0.0	16.096893610963463
nhat[141]	4.237202949707892	0.0	16.620548832226895
nhat[142]	4.442821924089169	0.0	17.254124835955988
nhat[143]	4.216603467004125	0.0	16.58789279540443
nhat[144]	3.8351164982258648	0.0	15.076147424069319
nhat[145]	3.4918253701216577	0.0	15.954314016215498
nhat[146]	5.623699724863981	0.0	21.8824466672312
nhat[147]	1.5535115520072946	0.0	6.303825565194588
nhat[148]	3.099420363011034	0.0	12.386534194500385
nhat[149]	3.858516380122524	0.0	16.293990369047535
nhat[150]	3.536527682431328	0.0	14.173705126895058
nhat[151]	4.1351435556158975	0.0	16.199341190311884
nhat[152]	5.842953163300048	0.0	18.27483685693347
nhat[153]	3.1714154286855014	0.0	13.786824510108517
nhat[154]	3.0620213778669156	0.0	13.757037170675195
nhat[155]	5.120505998117762	0.0	14.491781061210526
nhat[156]	1.1930781446777683	0.0	4.830665878039612
nhat[157]	3.6286426922618706	0.0	14.233107087917952
nhat[158]	3.835966368292752	0.0	15.936264880289977
nhat[159]	4.164775213277128	0.0	16.231045223342484
nhat[160]	2.3407263879689797	0.0	9.570641018298502
nhat[161]	4.426149397859207	0.0	15.04881430487087
nhat[162]	2.929624964541599	0.0	11.661515087661156
nhat[163]	3.0221321403880754	0.0	11.980178029488528
nhat[164]	3.2999166189990072	0.0	13.148559581984685
nhat[165]	4.220284320733609	0.0	16.61226989786135
nhat[166]	3.5605753079264404	0.0	14.159026501879666
nhat[167]	3.8375779278374247	0.0	16.307952065330994
nhat[168]	3.601234218687878	0.0	14.561415166827642
nhat[169]	3.1505350769658507	0.0	12.219008218050284
nhat[170]	1.429522625227933	0.0	6.085074764339989
nhat[171]	3.3176462209505213	0.0	10.458337745109196
nhat[172]	6.422773390460697	0.0	25.45121918288542
nhat[173]	4.329478565211673	0.0	16.704027188635255
nhat[174]	2.7600826607751885	0.0	10.88622664142849
nhat[175]	4.386968481343692	0.0	17.196170887804115
nhat[176]	5.018809226903764	0.0	13.984005016873219
nhat[177]	9.705791911472412	0.0	32.75857315273307
nhat[178]	3.9579970437305896	0.0	12.659218818770007
nhat[179]	3.944991444149408	0.0	15.57774386013094
nhat[180]	3.855874407244821	0.0	15.48641775526026
nhat[181]	3.9616568537274692	0.0	12.710366689702353
nhat[182]	6.200517291791607	0.0	18.58671990893814
nhat[183]	5.329153525906204	0.0	16.599572746799588
nhat[184]	2.815228618353157	0.0	10.944567105374546
nhat[185]	3.5822491093718067	0.0	14.863684126592135
nhat[186]	4.704357744991892	0.0	15.968585649292347
nhat[187]	4.96271540192348	0.0	20.113462721673418
nhat[188]	1.5279046570877202	0.0	6.852862574601707
nhat[189]	5.24835279172062	0.0	17.6217186558492
nhat[190]	5.608455815139763	0.0	16.492236176920564
nhat[191]	3.5948321881527696	0.0	14.580477523013855
nhat[192]	2.8357881655732693	0.0	11.250554015312272
nhat[193]	2.775833650905147	0.0	10.90298077898457
nhat[194]	3.472859151997624	0.0	13.694140266551887
nhat[195]	3.4306425768152375	0.0	13.643303765976407
nhat[196]	3.325545786104079	0.0	13.57528154417006
nhat[197]	4.9341604196738444	0.0	16.07112585288771
nhat[198]	4.156362243995799	0.0	16.23548551981385
nhat[199]	2.47342270955634	0.0	9.849151666760239
nhat[200]	3.7526364325309687	0.0	14.72022150856401
nhat[201]	3.5463912740919477	0.0	14.821585424396334
nhat[202]	3.0912678495030597	0.0	12.146310175228887
nhat[203]	2.6956469893075283	0.0	10.829994377020808
nhat[204]	4.027489224507699	0.0	16.104377759342732
nhat[205]	4.964668917017152	0.0	16.14511961520658
nhat[206]	3.721263518584394	0.0	14.967589829901225
nhat[207]	2.8853984304795612	0.0	11.67644731907262
nhat[208]	3.8953190156321993	0.0	15.991766301805292
nhat[209]	2.7296007649400007	0.0	10.858611378505914
nhat[210]	3.5518264470690712	0.0	14.149717285008638
nhat[211]	9.596497564541568	0.0	32.064256361347134
nhat[212]	4.605993701387408	0.0	16.083413423612292
nhat[213]	3.6130955112248135	0.0	14.887491644555475
nhat[214]	3.2195834257428237	0.0	12.499978220956974
nhat[215]	5.9022691213079685	0.0	24.317778034594554
nhat[216]	2.4193906372034677	0.0	9.61342511351261
nhat[217]	5.383416039599713	0.0	16.66433159386677
nhat[218]	2.5731461514947487	0.0	10.227485775647818
nhat[219]	4.905786305956152	0.0	16.536510282012152
nhat[220]	6.726299445238382	0.0	26.94003923784364
nhat[221]	3.0641556165858623	0.0	12.738307320099498
nhat[222]	4.058116306356633	0.0	16.479575264290816
nhat[223]	4.553517097745658	0.0	12.205302951169585
nhat[224]	2.939660151924856	0.0	11.673116637672544
nhat[225]	4.167504525351052	0.0	16.698152803419006
nhat[226]	5.001820822522584	0.0	16.513537680890995
nhat[227]	1.8898606796219204	0.0	7.838349592552124
nhat[228]	1.3576370279675467	0.0	5.858029622823973
nhat[229]	3.6409656185546297	0.0	11.787443703912883
nhat[230]	2.923821048633828	0.0	13.221283293973618
nhat[231]	2.4803963855269857	0.0	9.939046778059078
nhat[232]	3.7779202046907256	0.0	11.910589330038807
nhat[233]	4.062677953413297	0.0	16.162194075022782
nhat[234]	4.37903700670087	0.0	17.189414414427528
nhat[235]	4.337188596425671	0.0	17.165630828766425
nhat[236]	5.54807939505853	0.0	21.816987487702963
nhat[237]	3.614749826712876	0.0	14.198689258825798
nhat[238]	3.5325491782938343	0.0	15.190503288093504
nhat[239]	3.7560341748715462	0.0	15.004140270746749
nhat[240]	3.6835085687126825	0.0	11.634087762847352
nhat[241]	2.8409076396641275	0.0	11.255950373977123
nhat[242]	2.698055702689516	0.0	10.826556797582533
nhat[243]	2.4772385443351075	0.0	10.149098430786664
nhat[244]	2.7037986873261097	0.0	10.842211949693715
nhat[245]	2.7786644805683753	0.0	10.911823728279613
nhat[246]	5.310068235461444	0.0	17.684447630694766
nhat[247]	3.484476829198602	0.0	14.084638068148811
nhat[248]	5.155179519517815	0.0	17.685606366339794
nhat[249]	6.257871965025403	0.0	22.382008862977074
nhat[250]	2.8078894724124708	0.0	10.93692521257039
nhat[251]	5.257420981004509	0.0	17.916629928390446
nhat[252]	4.30398639735224	0.0	16.678338228968933
nhat[253]	4.875822415301162	0.0	16.97866222787685
nhat[254]	4.282147496601798	0.0	16.776480962224717
nhat[255]	1.5424010267166415	0.0	6.303970144352413
nhat[256]	5.180939564674604	0.0	17.43780681212266
nhat[257]	3.5573217948354188	0.0	14.155755108573468
nhat[258]	4.219133782259197	0.0	16.709403119662518
nhat[259]	2.404133238509749	0.0	10.083582213171555
nhat[260]	6.089942650392135	0.0	18.511373027091267
nhat[261]	2.8846091079462344	0.0	11.635800682461456
nhat[262]	4.706099370240065	0.0	15.963689358491589
nhat[263]	4.3873679379093735	0.0	11.52075761134725
nhat[264]	1.5894252492785843	0.0	6.5245943024567
nhat[265]	5.2963904982347145	0.0	15.943510699227799
nhat[266]	2.41024610198869	0.0	9.53394633793311
nhat[267]	3.6718823989090494	0.0	15.340456287744733
nhat[268]	1.4980576713315357	0.0	6.150169831345528
nhat[269]	2.352128686252725	0.0	9.481574000965871
nhat[270]	2.9435422685960466	0.0	11.67698006096932
nhat[271]	3.4332937786027546	0.0	13.663692407077923
nhat[272]	2.7738141818556383	0.0	10.901246471537913
nhat[273]	2.5101987895324513	0.0	10.971841693303693
nhat[274]	1.6933658314100875	0.0	6.811781842083722
nhat[275]	5.008850103850853	0.0	20.17907606418074
nhat[276]	4.2216230275227655	0.0	16.71161056412083
nhat[277]	3.4909737468961035	0.0	13.713489571543743
nhat[278]	3.4233296736991563	0.0	15.826522628687863
nhat[279]	2.6677001398466107	0.0	10.823408491952192
nhat[280]	4.363897641791881	0.0	14.332075337449897
nhat[281]	4.14446977511116	0.0	16.209680382778316
nhat[282]	5.395284723864925	0.0	23.751017943513922
nhat[283]	3.6967072015686826	0.0	16.551117947242194
nhat[284]	2.481746096320121	0.0	9.858662426013275
nhat[285]	3.917227910361353	0.0	16.435493648386462
nhat[286]	4.078488263394925	0.0	16.16223741130867
nhat[287]	5.547483219178657	0.0	22.232417930344575
nhat[288]	4.067038849964901	0.0	16.12676641869383
nhat[289]	3.158702936690366	0.0	12.894385593469996
nhat[290]	3.487679608018436	0.0	13.710484034467456
nhat[291]	4.105683803363622	0.0	16.52987957301358
nhat[292]	3.4814639720179414	0.0	14.757953791839032
nhat[293]	3.9921567341469855	0.0	16.877252833487155
nhat[294]	4.5511824836177235	0.0	17.836960761605912
nhat[295]	4.708081550639885	0.0	18.9671254824963
nhat[296]	2.4679467222263267	0.0	9.855149039411488
nhat[297]	3.1568928846244506	0.0	12.433539162074846
nhat[298]	5.844444956827779	0.0	17.971491955641355
nhat[299]	2.711833765195454	0.0	11.476446980989065
nhat[300]	4.070433021941539	0.0	16.149655453448553
nhat[301]	3.607931894337522	0.0	14.476080773246112
nhat[302]	7.277878959304626	0.0	26.33115726048116
nhat[303]	2.6848485634986776	0.0	13.613684999748315
nhat[304]	3.0291680039901996	0.0	12.091202332261606
nhat[305]	9.84062862831972	0.0	32.89593917159691
nhat[306]	4.159096449871921	0.0	16.553833475552267
nhat[307]	2.369031939180869	0.0	9.513551918925941
nhat[308]	3.0097926420598977	0.0	11.982942762557224
nhat[309]	5.670628643962675	0.0	17.342842894714988
nhat[310]	5.1474312756454745	0.0	18.007878483874105
nhat[311]	4.201334947434224	0.0	16.605532875295836
nhat[312]	2.903042233379564	0.0	11.32329201206353
nhat[313]	4.315439289616796	0.0	13.92900901604201
nhat[314]	2.9368987718385204	0.0	11.675660362859013
nhat[315]	5.030628706459624	0.0	17.439498826172116
nhat[316]	2.976849386056162	0.0	13.237120929541216
nhat[317]	4.661742806957222	0.0	19.45206336254516
nhat[318]	2.9284696837180646	0.0	11.675434348374994
nhat[319]	5.090082113230787	0.0	20.216952533157016
nhat[320]	3.50746686142914	0.0	13.730955630256748
nhat[321]	2.9589708934426353	0.0	11.693660512140408
nhat[322]	2.621545162707355	0.0	11.071085795947605
nhat[323]	7.279372429806623	0.0	29.782308710205633
nhat[324]	3.550786092534073	0.0	13.776635868228823
nhat[325]	2.9471242705695353	0.0	11.938573303822917
nhat[326]	5.2313097858631	0.0	24.292700196829514
nhat[327]	3.4528317006845355	0.0	13.653983613908318
nhat[328]	3.8067952486681187	0.0	15.041358036981444
nhat[329]	2.7138848599336756	0.0	10.850147786353425
nhat[330]	2.7455438013275835	0.0	10.870394667290672
nhat[331]	3.560465137617112	0.0	14.14037572429238
nhat[332]	3.8256337669291436	0.0	15.062501133629693
nhat[333]	5.357298474841894	0.0	15.598949423541375
nhat[334]	6.572459570975874	0.0	26.808855059749394
nhat[335]	4.042537229534121	0.0	16.121765808006806
nhat[336]	2.3229808498181135	0.0	11.282257771902389
nhat[337]	4.386010303473963	0.0	11.778948787616304
nhat[338]	5.353692214946408	0.0	16.6369828592522
nhat[339]	4.423329393876975	0.0	15.037317294019026
nhat[340]	2.4252081857994794	0.0	9.820876979304483
nhat[341]	3.9098309872758055	0.0	16.46045772172351
nhat[342]	3.380076096783523	0.0	13.548377017467246
nhat[343]	3.0313334048757126	0.0	13.995157421591646
nhat[344]	3.643980707336518	0.0	14.912823518707023
nhat[345]	2.5017318168901683	0.0	10.174854109778746
nhat[346]	3.679432010499524	0.0	14.52801980473403
nhat[347]	3.666996894136576	0.0	14.614132294905117
nhat[348]	6.475395225499514	0.0	25.526983922839598
nhat[349]	4.203316709117153	0.0	16.69192399151638
nhat[350]	3.770128436200861	0.0	14.738709716554236
nhat[351]	3.8918986341622754	0.0	15.519747369642438
nhat[352]	2.91347508397505	0.0	13.188194762283132
nhat[353]	4.306266829030682	0.0	17.13347487992141
nhat[354]	2.3352057601581127	0.0	9.547819614366167
nhat[355]	2.7033643892987023	0.0	10.837371232631194
nhat[356]	3.5931644846109503	0.0	14.873762067361909
nhat[357]	5.4939779518938305	0.0	16.07859398505571
nhat[358]	4.716970792930958	0.0	13.150628837848046
nhat[359]	6.3096192466592385	0.0	18.683945115663356
nhat[360]	3.869819779244693	0.0	15.989063179036393
nhat[361]	4.0744043157495335	0.0	16.13460645124027
nhat[362]	3.6054303764871154	0.0	14.182212780892298
nhat[363]	2.421043312651319	0.0	9.626725571188588
nhat[364]	5.191944132965967	0.0	15.104528727050905
nhat[365]	3.5782286937752867	0.0	14.159622684122384
nhat[366]	3.7409798772802323	0.0	14.595268492018025
nhat[367]	5.804223571001085	0.0	18.65416046553119
nhat[368]	3.510784352159713	0.0	14.106638582667358
nhat[369]	4.084351505697621	0.0	16.48630504307336
nhat[370]	3.752948922980045	0.0	14.735355593109762
nhat[371]	5.075386108512498	0.0	19.39202652725753
nhat[372]	4.2532710037796955	0.0	16.626174994301564
nhat[373]	2.8473414690068233	0.0	11.275262898457079
nhat[374]	3.879240431274081	0.0	16.335670538219798
nhat[375]	2.7740191705519126	0.0	10.90146489430281
nhat[376]	4.144301142472214	0.0	16.20961277400503
nhat[377]	4.088810134396185	0.0	16.14970265528848
nhat[378]	2.362076553549808	0.0	9.569275628121913
nhat[379]	2.73897616019098	0.0	13.216769225871955
nhat[380]	6.049764305927066	0.0	18.455686582070225
nhat[381]	3.8112036205944078	0.0	9.447807010993051
nhat[382]	6.121666954432529	0.0	24.461543176250657
nhat[383]	6.1173171420155885	0.0	18.53165072833632
nhat[384]	2.419928275589057	0.0	9.614107627683993
nhat[385]	7.045798244219178	0.0	27.459132710984584
nhat[386]	2.800941088663009	0.0	10.931845520520488
nhat[387]	4.051323645959739	0.0	16.12898693432812
nhat[388]	2.4167948868971174	0.0	9.551198619674889
nhat[389]	3.5889775736412703	0.0	11.749424893608982
nhat[390]	2.470761957153651	0.0	10.236110381349622
nhat[391]	3.2902979343341077	0.0	13.153719788290262
nhat[392]	3.7142738892613765	0.0	14.580559854194261
nhat[393]	4.250194115028264	0.0	16.62296534985106
nhat[394]	3.9186261955308037	0.0	15.549318774996618
nhat[395]	2.3911344020264447	0.0	9.512598219292842
nhat[396]	2.806106020660481	0.0	10.93532252336137
nhat[397]	2.757311425545278	0.0	10.895032476949096
nhat[398]	4.575903867422591	0.0	17.125084931796703
nhat[399]	3.703758429846258	0.0	14.967170071744963
nhat[400]	3.789422551972411	0.0	16.360558275565367
nhat[401]	2.737522487929524	0.0	10.861511155318682
nhat[402]	5.363504532377444	0.0	15.986303517712372
nhat[403]	3.4518815440256247	0.0	14.075714261836291
nhat[404]	4.900930996552416	0.0	13.644870332465263
nhat[405]	4.732595220390433	0.0	12.866976796949961
nhat[406]	4.13926199895335	0.0	16.20356159041352
nhat[407]	5.330355636092559	0.0	21.599624472449147
nhat[408]	2.7840460897194057	0.0	10.911657032639734
nhat[409]	2.4866566449646603	0.0	9.864251904930338
nhat[410]	6.583404548961403	0.0	20.938821859789634
nhat[411]	4.446524424471101	0.0	12.123182561700684
nhat[412]	4.124098831991568	0.0	16.187740739485797
nhat[413]	3.773056962906311	0.0	15.010103066096356
nhat[414]	4.792413950739625	0.0	18.835061102581253
nhat[415]	3.7662885039858742	0.0	14.996846215638339
nhat[416]	6.0906831370518075	0.0	18.151987404093166
nhat[417]	4.709330126957621	0.0	14.887909663326777
nhat[418]	4.034541328307504	0.0	16.11427039428862
nhat[419]	4.14647935565773	0.0	16.21156560599239
nhat[420]	5.321215171396564	0.0	14.936429928907234
nhat[421]	7.470371672857233	0.0	29.950672455286085
nhat[422]	6.281800753530438	0.0	19.107012378605962
nhat[423]	3.6816144499091563	0.0	14.630119225070528
nhat[424]	3.338577606647687	0.0	13.611950480701928
nhat[425]	3.99794298126913	0.0	16.075203207719753
nhat[426]	4.2502402251713125	0.0	16.62294623927155
nhat[427]	5.977833814050571	0.0	18.060243440792725
nhat[428]	4.448924582419465	0.0	15.061666663965848
nhat[429]	5.808198906605386	0.0	18.66500721294662
nhat[430]	5.891580673002776	0.0	18.453982813880664
nhat[431]	4.108170283979897	0.0	16.506175065879546
nhat[432]	4.053964595880421	0.0	16.576090986505246
nhat[433]	4.675884010681171	0.0	16.79162292800557
nhat[434]	3.8099677927653492	0.0	15.071740400995074
nhat[435]	3.3224853506675696	0.0	12.011690908695517
nhat[436]	2.3950386284582637	0.0	9.517189855134841
nhat[437]	6.033577737415761	0.0	18.546438087962866
nhat[438]	4.092978951030959	0.0	10.887027246652305
nhat[439]	2.750457155779154	0.0	10.881469947811736
nhat[440]	4.2115799526272175	0.0	16.70062937577631
nhat[441]	4.776660870391227	0.0	13.2060933535319
nhat[442]	2.7771423977391994	0.0	11.203646537159857
nhat[443]	4.16039977046459	0.0	11.32372710155827
nhat[444]	2.7882167955652126	0.0	10.916319747209837
nhat[445]	4.221337404320151	0.0	16.59272527532599
nhat[446]	2.923197741234501	0.0	11.90290022249238
nhat[447]	4.063564426340647	0.0	16.1229697954513
nhat[448]	5.726286380766956	0.0	21.970882688674934
nhat[449]	4.257145571539085	0.0	16.630800845451862
nhat[450]	3.568250162018858	0.0	14.149190070226119
nhat[451]	3.6620812289099454	0.0	14.242355105743632
nhat[452]	1.1199281589442969	0.0	4.811562878396153
nhat[453]	4.186512214386911	0.0	17.149037150300536
nhat[454]	6.76009624285539	0.0	21.54420118497488
nhat[455]	3.6960584621812393	0.0	11.84762412617826
nhat[456]	2.9427898491244835	0.0	12.598264841696599
nhat[457]	4.653152359989649	0.0	16.325428231674984
nhat[458]	3.917093948903249	0.0	16.027796232560426
nhat[459]	3.4473153192612607	0.0	14.730135486674268
nhat[460]	3.731650759273121	0.0	14.715958034472743
nhat[461]	3.4734825755246392	0.0	13.69579432426049
nhat[462]	4.134018593041772	0.0	16.660921601532415
nhat[463]	3.984154436986996	0.0	11.097960803569318
nhat[464]	3.634029159655545	0.0	11.775118213011355
nhat[465]	3.72914727769639	0.0	15.405445179256839
nhat[466]	2.829132294070622	0.0	11.85334199242806
nhat[467]	2.7581879477131617	0.0	10.896597356396558
nhat[468]	4.040208044332217	0.0	16.11888418615339
nhat[469]	3.7885717542300577	0.0	15.433499265768058
nhat[470]	6.404227002533551	0.0	25.42215659581202
nhat[471]	5.309132285933603	0.0	15.943155123062066
nhat[472]	4.0064685203570845	0.0	16.105856794078683
nhat[473]	2.9131157075334535	0.0	11.657785033266515
nhat[474]	4.180057555599309	0.0	16.246294373990878
nhat[475]	4.7861331199170385	0.0	17.66968099303978
nhat[476]	3.8631085142069828	0.0	15.507223191588372
nhat[477]	5.685874494476373	0.0	18.534621429873525
nhat[478]	4.090185696526517	0.0	16.169219538423356
nhat[479]	4.237221119926655	0.0	16.611144761967658
nhat[480]	1.8105159098147932	0.0	7.380476546857842
nhat[481]	4.328797131954764	0.0	11.46878613060268
nhat[482]	2.7971832661748364	0.0	10.92575715257476
nhat[483]	3.2410953124760273	0.0	13.970366035225414
nhat[484]	6.975132242206708	0.0	27.868436622942205
nhat[485]	5.463137999677275	0.0	15.683535169541567
nhat[486]	3.4942331912401707	0.0	13.717064154891425
nhat[487]	3.678197960854966	0.0	11.8173330943169
nhat[488]	4.281280999885672	0.0	17.10643199729101
nhat[489]	1.6470468219998795	0.0	7.092035510759754
nhat[490]	3.7931769867219787	0.0	15.026950676478766
nhat[491]	3.906578792411813	0.0	12.909966227160613
nhat[492]	2.396356178692402	0.0	9.518654205680981
nhat[493]	3.933940084578383	0.0	16.074076064972914
nhat[494]	5.786892308001475	0.0	17.031402428787178
nhat[495]	3.856191392218827	0.0	15.970482735737365
nhat[496]	4.098118100588384	0.0	16.160307066429002
nhat[497]	3.668651005547531	0.0	14.25493807078048
nhat[498]	5.656098707611938	0.0	16.728377667574442
nhat[499]	3.6504300536841523	0.0	14.230079488253086
nhat[500]	3.4308416979739227	0.0	11.89359042514243
nhat[501]	2.5573389995026248	0.0	10.209824778566308
nhat[502]	3.6947058392175256	0.0	14.554318439769155
nhat[503]	3.546796084565732	0.0	14.513726916600522
nhat[504]	8.288148569188643	0.0	27.345206680707534
nhat[505]	3.0028578001329214	0.0	11.741334483529666
nhat[506]	3.612584199249418	0.0	14.196417942151161
nhat[507]	2.7864782283964526	0.0	11.219386443001001
nhat[508]	3.2918566375183973	0.0	13.139507107611372
nhat[509]	2.583713188244201	0.0	10.742129083419556
nhat[510]	3.120447835389637	0.0	12.39418957290544
nhat[511]	2.9538499720493254	0.0	11.688549229876841
nhat[512]	4.887807074294187	0.0	16.041911736373393
nhat[513]	3.4730712064741884	0.0	13.7843461727652
nhat[514]	4.257571212653208	0.0	16.630454391568094
nhat[515]	4.736351681103586	0.0	12.860362080201561
nhat[516]	3.006934355246309	0.0	11.745679906751924
nhat[517]	5.420704443110708	0.0	15.776049842771258
nhat[518]	1.6863616498387632	0.0	6.802931326453463
nhat[519]	3.8095429226120214	0.0	15.044686346384609
nhat[520]	3.5776796524677503	0.0	14.15277349452063
nhat[521]	2.820954530701594	0.0	11.234049685006749
nhat[522]	2.9254104310381237	0.0	11.67042290108935
nhat[523]	5.8791964060610145	0.0	17.528931393961223
nhat[524]	4.170147258545611	0.0	16.549059054707918
nhat[525]	3.582546663008814	0.0	14.157966236093152
nhat[526]	2.3883594910724364	0.0	9.521866331870122
nhat[527]	3.8733406339523437	0.0	16.32879386255196
nhat[528]	3.4268354744901246	0.0	11.612787755187018
nhat[529]	4.392445782725116	0.0	17.21837291284614
nhat[530]	3.470122254189199	0.0	14.761737192378602
nhat[531]	4.139279868856321	0.0	16.21199399713676
nhat[532]	2.7657409078926127	0.0	11.530001009854786
nhat[533]	2.800723502959231	0.0	12.433611797573667
nhat[534]	2.8152604258106577	0.0	10.944478858213277
nhat[535]	3.0392974224728824	0.0	12.088402614512363
nhat[536]	2.4721681125725197	0.0	11.779649641386026
nhat[537]	3.0403582148135087	0.0	12.116325768492255
nhat[538]	1.4868514550310858	0.0	5.985152713009244
nhat[539]	3.9109418190166334	0.0	16.04397840117892
nhat[540]	2.9894447251712197	0.0	11.727012851178491
nhat[541]	4.247955937595424	0.0	16.622389932391926
nhat[542]	2.617079881807152	0.0	10.771604967500819
nhat[543]	3.0192062811995806	0.0	11.978345533663816
nhat[544]	3.7752202426653	0.0	15.02553239746708
nhat[545]	3.8598480279359215	0.0	15.098978467192424
nhat[546]	6.059017067368861	0.0	18.147467576161578
nhat[547]	6.026543884965967	0.0	18.479818185092924
nhat[548]	3.4609399430618546	0.0	14.476916358648012
nhat[549]	2.9430129612000524	0.0	11.675965958825554
nhat[550]	2.4966316867706784	0.0	10.200651795389772
nhat[551]	3.507553906206924	0.0	13.73130185286157
nhat[552]	3.6036113456177294	0.0	14.18083884136831
nhat[553]	7.983660893075802	0.0	28.905446116976556
nhat[554]	5.708598705258939	0.0	16.55905585542313
nhat[555]	1.3819386264075482	0.0	6.386999445128544
nhat[556]	3.559610780734365	0.0	14.132294626874298
nhat[557]	3.5341589907190607	0.0	13.760127219763008
nhat[558]	3.644005600568856	0.0	14.331022036293241
nhat[559]	3.86401232449583	0.0	16.738977022552177
nhat[560]	2.3908573434821214	0.0	10.160682365742545
nhat[561]	4.114861719885529	0.0	16.17848597787679
nhat[562]	4.0613444188237535	0.0	16.120502187097113
nhat[563]	4.195228198636115	0.0	16.683027584211594
nhat[564]	2.412345635055231	0.0	9.614390909848717
nhat[565]	2.2823765058626497	0.0	9.423639153491798
nhat[566]	5.617196230032038	0.0	16.194949464575572
nhat[567]	4.164039338982828	0.0	16.22935784235243
nhat[568]	4.2603712025417675	0.0	16.633821292918004
nhat[569]	3.566658105170457	0.0	14.154062358879395
nhat[570]	2.9776561763780864	0.0	11.714581115023648
nhat[571]	4.079268681475121	0.0	16.140179897383646
nhat[572]	3.440140392277839	0.0	13.664422435210163
nhat[573]	3.6516578827836432	0.0	14.912008913001722
nhat[574]	4.109465534372695	0.0	16.171823212138047
nhat[575]	6.0738506299271835	0.0	18.13402115264528
nhat[576]	8.630365551514863	0.0	29.617886691277917
nhat[577]	2.675862867124974	0.0	10.612812175782812
nhat[578]	2.774411164715195	0.0	10.901478954456461
nhat[579]	3.8548722824185018	0.0	15.947609253990333
nhat[580]	6.176873233520968	0.0	18.243099268299005
nhat[581]	3.8318907591958338	0.0	15.072141817439235
nhat[582]	4.598008754234449	0.0	15.68414900369556
nhat[583]	2.4556668268324806	0.0	9.652878673103233
nhat[584]	3.197030694274497	0.0	13.472918947511742
nhat[585]	3.9380395830563084	0.0	16.022034096082727
nhat[586]	1.0139709236722616	0.0	4.177557106753536
nhat[587]	2.436837412025202	0.0	9.907304863502759
nhat[588]	2.3435116621994174	0.0	9.472388832498062
nhat[589]	2.3214985759372238	0.0	9.460835846060597
nhat[590]	3.6335404884990865	0.0	12.0881509690468
nhat[591]	3.7955330309877993	0.0	14.649500855097086
nhat[592]	4.17371487074104	0.0	17.034317688204453
nhat[593]	1.7377427591746109	0.0	7.045554271289184
nhat[594]	3.6832557329205775	0.0	14.27023841088512
nhat[595]	4.834909311002358	0.0	18.872561069212672
nhat[596]	3.9582339580223476	0.0	15.592341959861498
nhat[597]	2.5942094538526006	0.0	10.75503778086955
nhat[598]	1.9460692116326368	0.0	8.278295106436046
nhat[599]	2.1372093821831566	0.0	8.442099817433702
nhat[600]	2.712482975397815	0.0	10.848438248824118
nhat[601]	1.155254931927098	0.0	4.750685517872398
nhat[602]	2.331873248888522	0.0	9.734444350006818
nhat[603]	6.2443266972965565	0.0	18.75055295818578
nhat[604]	5.3814172005751395	0.0	21.674147112309296
nhat[605]	3.927896012485254	0.0	16.46984059066233
nhat[606]	2.774560655450704	0.0	10.901716760967917
nhat[607]	1.3214701474444681	0.0	5.474984241593745
nhat[608]	3.849383473319185	0.0	15.087310218858466
nhat[609]	2.761745272680071	0.0	11.044031881907973
nhat[610]	3.615437165595611	0.0	14.706560533847938
nhat[611]	2.7433418247181267	0.0	10.867942449735267
nhat[612]	3.6225970775710126	0.0	14.200800484634286
nhat[613]	2.8718830221747282	0.0	11.28961148842262
nhat[614]	4.148774007204731	0.0	16.540226378134086
nhat[615]	2.8316357892132213	0.0	11.246072900769269
nhat[616]	6.267857168492653	0.0	26.556511374467668
nhat[617]	2.735366777301462	0.0	10.864663098340811
nhat[618]	2.7662136382798574	0.0	8.260507088217091
nhat[619]	2.3882561344156352	0.0	9.510105828380782
nhat[620]	2.977314706908179	0.0	11.71368876755551
nhat[621]	4.769142802984719	0.0	19.016264062752768
nhat[622]	5.724370508270237	0.0	17.433565017420253
nhat[623]	4.882853494220293	0.0	16.893326083135054
nhat[624]	4.0746186065420416	0.0	16.14130702111451
nhat[625]	4.178564880034654	0.0	16.68486565080555
nhat[626]	4.226251285201593	0.0	16.5980096069136
nhat[627]	3.5022947787864482	0.0	14.079659426638901
nhat[628]	3.6090349049918116	0.0	14.2076238457485
nhat[629]	6.7634467632873285	0.0	21.555179949314834
nhat[630]	5.6630222693644905	0.0	20.87172276111286
nhat[631]	2.747184296116762	0.0	10.877988921910347
nhat[632]	3.5658906533651455	0.0	14.264671620611995
nhat[633]	2.710847612936845	0.0	11.147433346259366
nhat[634]	4.1535263993535425	0.0	16.570166541768728
nhat[635]	2.7290602660330605	0.0	10.853124470730624
nhat[636]	3.030321030621236	0.0	13.114781922903331
nhat[637]	4.0724503972869055	0.0	16.151110329732504
nhat[638]	5.512691405145608	0.0	15.737432253342805
nhat[639]	6.066215222978817	0.0	18.125623113398007
nhat[640]	5.586039187840025	0.0	17.69067261865334
nhat[641]	5.297502537210157	0.0	15.585179347358388
nhat[642]	2.15460686938022	0.0	8.460626297951068
nhat[643]	4.071807682702868	0.0	16.131649617724392
nhat[644]	1.6128033045810153	0.0	7.202981698088315
nhat[645]	2.755340395927439	0.0	10.881380205616994
nhat[646]	2.7787309605755808	0.0	10.911892319669057
nhat[647]	5.47345572123968	0.0	26.20028482358098
nhat[648]	5.344469390983038	0.0	16.71498987360853
nhat[649]	3.6071363792677866	0.0	14.876591477939535
nhat[650]	6.149485779879796	0.0	19.02204369830842
nhat[651]	2.0800564837766338	0.0	8.468805143012244
nhat[652]	4.113453136928476	0.0	16.983398220253388
nhat[653]	5.576943910038622	0.0	16.16681749499061
nhat[654]	2.889397733629049	0.0	10.061465026827463
nhat[655]	2.9711524131723657	0.0	12.027592010500879
nhat[656]	9.649956866193376	0.0	32.71622976072091
nhat[657]	2.762875013386203	0.0	10.889318906002272
nhat[658]	3.479138660992595	0.0	13.714749939939002
nhat[659]	3.3212251543110276	0.0	13.591812548489218
nhat[660]	4.7521221228007535	0.0	12.877608168074943
nhat[661]	3.2033201548736	0.0	9.730347837607972
nhat[662]	2.481212288742215	0.0	9.940875933959084
nhat[663]	3.103481948300218	0.0	12.381096449522618
nhat[664]	2.951761566128037	0.0	11.691764453702277
nhat[665]	3.9294123254633173	0.0	16.02561037050719
nhat[666]	4.568075943698705	0.0	13.673059776789888
nhat[667]	4.254839439964043	0.0	16.764199289644786
nhat[668]	2.6194228432082696	0.0	11.063234008554007
nhat[669]	2.8417198127940355	0.0	11.53841483256161
nhat[670]	5.958562114492416	0.0	18.84223556108151
nhat[671]	3.440157316974527	0.0	13.677092434866953
nhat[672]	2.7744792901486375	0.0	10.901551661365469
nhat[673]	4.055639605792789	0.0	16.131368914890082
nhat[674]	4.0744066300313495	0.0	16.485763712441866
nhat[675]	2.656132207149788	0.0	10.674007582176845
nhat[676]	3.5621627334400277	0.0	15.228938846538398
nhat[677]	9.974231233364403	0.0	33.000404193465876
nhat[678]	4.274886269347622	0.0	16.64888209716522
nhat[679]	5.454044486943945	0.0	16.076073800562508
nhat[680]	2.7598166036483955	0.0	10.886108265520999
nhat[681]	4.26202660788023	0.0	16.635456732606002
nhat[682]	6.583439190992394	0.0	20.877108932231614
nhat[683]	3.925333467370897	0.0	16.338636682452904
nhat[684]	2.932465688628825	0.0	11.664440984315698
nhat[685]	2.733923578899318	0.0	10.751768964371026
nhat[686]	2.198302984246274	0.0	9.410368136462775
nhat[687]	2.691652540291711	0.0	10.827894656831488
nhat[688]	5.433665229694069	0.0	15.660759357129798
nhat[689]	2.9554114921929373	0.0	11.692970335973158
nhat[690]	2.3495748877424387	0.0	9.479548476937696
nhat[691]	5.741892152761812	0.0	23.162005700501275
nhat[692]	4.2455173098709995	0.0	16.61834633563111
nhat[693]	4.2241806733859395	0.0	16.715078839211625
nhat[694]	3.1227596315101187	0.0	13.424988600918129
nhat[695]	2.204554217112193	0.0	8.731817488198761
nhat[696]	2.7353688162012197	0.0	11.174086209316807
nhat[697]	5.648910088718118	0.0	16.90958413657858
nhat[698]	4.025697168369484	0.0	16.103716225451222
nhat[699]	3.9373521677646606	0.0	16.60623500501137
nhat[700]	3.069167728381715	0.0	14.281604701705739
nhat[701]	2.5895387453024448	0.0	10.246017350818327
nhat[702]	6.325183853505422	0.0	18.69967751640008
nhat[703]	4.154484606927922	0.0	14.438919908356276
nhat[704]	3.8138573946387644	0.0	15.935713515519986
nhat[705]	4.0892000959706305	0.0	16.16847777920782
nhat[706]	2.6281712457796194	0.0	10.288223604934283
nhat[707]	7.501431705748672	0.0	29.98596713872448
nhat[708]	5.553563754615692	0.0	22.244596748075885
nhat[709]	3.56887124906566	0.0	14.142792917119023
nhat[710]	3.079875648993921	0.0	12.13399916018458
nhat[711]	2.6967278584237646	0.0	10.831795560915808
nhat[712]	4.470883727795514	0.0	19.766230232333854
nhat[713]	5.254746143345091	0.0	17.636313002664536
nhat[714]	3.905860115134897	0.0	16.021732652407962
nhat[715]	3.553645296057076	0.0	14.125681620907859
nhat[716]	7.617123287432707	0.0	26.683297886292408
nhat[717]	2.8735969174872324	0.0	11.847515084682053
nhat[718]	2.7391102798361326	0.0	10.86344273750347
nhat[719]	3.603823537155107	0.0	14.286984362778925
nhat[720]	6.696327427826743	0.0	23.511924077705054
nhat[721]	3.467292013147398	0.0	14.055493475284656
nhat[722]	4.549373829280179	0.0	20.80322939774779
nhat[723]	2.6760933016629758	0.0	11.124103263091868
nhat[724]	4.240359923325644	0.0	16.61328898347383
nhat[725]	3.486700102452453	0.0	13.709609126454858
nhat[726]	6.930589620980082	0.0	27.320818896576313
nhat[727]	3.648003414231886	0.0	14.335333041637746
nhat[728]	3.034927215601338	0.0	12.08432044180202
nhat[729]	2.9727110653310973	0.0	11.720475833146402
nhat[730]	3.8626520811509333	0.0	15.102033125516034
nhat[731]	2.5260585640018762	0.0	10.202589558041286
nhat[732]	7.407009859142439	0.0	26.42458183031681
nhat[733]	3.6848511072063674	0.0	15.156951162053602
nhat[734]	4.11155627588091	0.0	16.18298380527824
nhat[735]	2.8218423128979255	0.0	10.951344954974623
nhat[736]	2.6304431449628747	0.0	11.374327699748335
nhat[737]	4.419113813525965	0.0	11.543630392856173
nhat[738]	2.884866503687869	0.0	11.873413599252164
nhat[739]	4.437585269458361	0.0	16.543251301229162
nhat[740]	9.515566900958945	0.0	32.58803809071898
nhat[741]	4.708056132545642	0.0	18.587771605531515
nhat[742]	5.612561760963043	0.0	17.27000312494298
nhat[743]	2.702116157399966	0.0	10.85852219103774
nhat[744]	2.3893150166856683	0.0	9.782643595173727
nhat[745]	2.8153619083813335	0.0	10.944723827796198
nhat[746]	2.7014672486931093	0.0	10.836396450340962
nhat[747]	8.997568000993791	0.0	31.529685987438008
nhat[748]	3.4596297401469496	0.0	14.070141001898888
nhat[749]	5.066674205864974	0.0	20.191505733473505
nhat[750]	4.415867444571753	0.0	17.244756794799592
nhat[751]	4.969918515796945	0.0	19.63208605782656
nhat[752]	4.604724408680678	0.0	18.033095381479846
nhat[753]	3.0010950374070284	0.0	11.739383252404384
nhat[754]	5.149332445328396	0.0	14.927370052014053
nhat[755]	3.6541864262029766	0.0	14.945838891285874
nhat[756]	4.943105674602564	0.0	20.109007623584965
nhat[757]	2.9493351817681814	0.0	11.683067743154442
nhat[758]	3.4326260250646947	0.0	13.668401999347934
nhat[759]	4.072301779135822	0.0	16.13178312213047
nhat[760]	3.7498686520807585	0.0	11.88724729616635
nhat[761]	3.9083734265398697	0.0	11.066686832490001
nhat[762]	2.399742749754341	0.0	9.606236615978474
nhat[763]	4.189054148556105	0.0	16.577174534383857
nhat[764]	4.320297487110861	0.0	17.15765969511066
nhat[765]	3.5899535701242944	0.0	14.172579446920393
nhat[766]	4.034104332229454	0.0	13.014705150139472
nhat[767]	3.38416032102289	0.0	13.634778452048337
nhat[768]	7.111392784625162	0.0	22.249393467710828
nhat[769]	2.412786420704447	0.0	9.537157154923426
nhat[770]	5.799283919157413	0.0	18.408829771269787
nhat[771]	5.604058418651561	0.0	22.26735547121626
nhat[772]	4.328695308272567	0.0	14.382261025805303
nhat[773]	3.108896391102814	0.0	12.469904150714639
nhat[774]	4.8169060308212766	0.0	19.601098295366466
nhat[775]	3.476983926294097	0.0	13.698567505547029
nhat[776]	4.202960124598972	0.0	16.613207329857264
nhat[777]	4.089755087666542	0.0	16.4906252642859
nhat[778]	4.290436837422456	0.0	16.66447125872617
nhat[779]	2.7917493265071553	0.0	10.919898053106246
nhat[780]	4.080633112532482	0.0	16.49322966588236
nhat[781]	4.497121828630699	0.0	15.09611798747843
nhat[782]	3.0826631785340135	0.0	12.36851155430994
nhat[783]	3.670495858258533	0.0	14.618163129961676
nhat[784]	2.4797829449711504	0.0	10.6283713883935
nhat[785]	3.826928909935881	0.0	15.059459753706882
nhat[786]	2.219268154007077	0.0	11.049655548039674
nhat[787]	2.456710327269947	0.0	9.654559513651645
nhat[788]	3.8942136164907235	0.0	15.523427561144604
nhat[789]	4.941694113355606	0.0	17.038068984197956
nhat[790]	3.5902912701672864	0.0	14.16602225138474
nhat[791]	4.272244116067099	0.0	16.646787813737607
nhat[792]	4.456999749015621	0.0	15.064597042263948
nhat[793]	3.719278451163203	0.0	14.967653002494615
nhat[794]	4.845510309445666	0.0	19.239816894763926
nhat[795]	5.529287995727994	0.0	17.1924390186411
nhat[796]	6.0363023898470765	0.0	18.114988164121947
nhat[797]	6.094692347757937	0.0	18.156887730573562
nhat[798]	7.7326874012759665	0.0	30.783990059456308
nhat[799]	3.271326399704203	0.0	15.290628592549659
nhat[800]	6.11869638433168	0.0	18.181835562197126
nhat[801]	4.6944370014474845	0.0	12.829788687650895
nhat[802]	2.721362630013183	0.0	10.65923851875387
nhat[803]	3.3457497089320785	0.0	13.55028082471072
nhat[804]	4.135141058353261	0.0	16.199901802977244
nhat[805]	9.515624228812438	0.0	32.63188875696994
nhat[806]	9.517373483957558	0.0	31.9644029519796
nhat[807]	5.6057853122824675	0.0	16.28625008632268
nhat[808]	5.730920914906256	0.0	20.099200912751282
nhat[809]	4.781296513635995	0.0	12.908838811320637
nhat[810]	2.874229399041704	0.0	11.300284223381611
nhat[811]	1.229175339054306	0.0	5.009401846902709
nhat[812]	3.4068611039658876	0.0	14.666598215449348
nhat[813]	3.5275547262144937	0.0	14.123717754986808
nhat[814]	4.972645270686607	0.0	19.714770550074505
nhat[815]	4.266498938101715	0.0	16.640806298059292
nhat[816]	4.002088447474404	0.0	16.87342759566738
nhat[817]	2.7887810200509993	0.0	10.919342768129772
nhat[818]	7.104797102902539	0.0	23.412627691593585
nhat[819]	4.086988925773813	0.0	16.147536350036326
nhat[820]	3.04820666632261	0.0	13.310591700783538
nhat[821]	4.21129313869694	0.0	14.134989172184856
nhat[822]	3.764032149739804	0.0	12.528976633788414
nhat[823]	8.255263596045772	0.0	27.331599706982022
nhat[824]	3.8466630548642673	0.0	15.4883326535336
nhat[825]	3.7652161573941605	0.0	14.829845841673697
nhat[826]	6.133177605688459	0.0	18.202771777963598
nhat[827]	3.450946934910374	0.0	13.688642797553896
nhat[828]	3.444982898332218	0.0	13.68202415579411
nhat[829]	3.6525828989051146	0.0	15.741051761056571
nhat[830]	4.0557491681267885	0.0	14.04908648590138
nhat[831]	2.73572366722381	0.0	10.87318129666301
nhat[832]	3.4697440252310674	0.0	13.690728418680116
nhat[833]	4.483565640604509	0.0	12.93378991163993
nhat[834]	3.187077642018563	0.0	12.550289004289295
nhat[835]	3.2461005023728373	0.0	13.105149840532313
nhat[836]	2.424326515783142	0.0	9.549386358657738
nhat[837]	4.845112743324684	0.0	17.80951100333542
nhat[838]	2.7788915076953207	0.0	10.906195339377403
nhat[839]	5.15050294292606	0.0	17.656191130998536
nhat[840]	1.374633208658511	0.0	5.546529272763931
nhat[841]	3.3850588826155206	0.0	13.991154063667166
nhat[842]	7.089932973298919	0.0	28.003268546456745
nhat[843]	2.6616417744024163	0.0	10.800975599880783
nhat[844]	3.4130086946408102	0.0	13.648516530398451
nhat[845]	3.270395943783561	0.0	14.922365302337633
nhat[846]	2.595481953621717	0.0	10.755850953362675
nhat[847]	3.7632932523009215	0.0	14.827442619689936
nhat[848]	5.594278169952053	0.0	22.283045256533313
nhat[849]	4.62450979203172	0.0	19.791413085763033
nhat[850]	4.310318145647424	0.0	16.80609514448615
nhat[851]	3.002579130317953	0.0	11.741002936308636
nhat[852]	5.91343307515769	0.0	17.543102326214363
nhat[853]	3.7245781730394176	0.0	14.990704309160495
nhat[854]	4.084065561437623	0.0	16.606555450828523
nhat[855]	2.763293059342909	0.0	10.890308035290278
nhat[856]	3.7097257520980915	0.0	14.997146049806634
nhat[857]	3.1046176911757803	0.0	12.068379556923547
nhat[858]	3.2784929688924307	0.0	13.127451121530587
nhat[859]	7.793137470525888	0.0	30.824726912614317
nhat[860]	7.305250906431607	0.0	23.662589688063193
nhat[861]	4.477544329934024	0.0	17.28948500451618
nhat[862]	1.407627908287905	0.0	5.883218517323399
nhat[863]	2.374677091043322	0.0	9.500445402182018
nhat[864]	3.49210117852409	0.0	13.727864183281394
nhat[865]	2.5695322203713054	0.0	10.730054607446094
nhat[866]	3.6053821664968617	0.0	14.288466202090378
nhat[867]	2.495226629795076	0.0	13.04723547272907
nhat[868]	2.9599672326715387	0.0	11.695304144478428
nhat[869]	4.166457787742504	0.0	16.57177317362023
nhat[870]	5.377503839963796	0.0	15.980654857720776
nhat[871]	2.4228916237108824	0.0	9.547783379149596
nhat[872]	4.297144887252188	0.0	17.124284231671293
nhat[873]	3.307637503437875	0.0	13.157444619293045
nhat[874]	6.093847917360043	0.0	18.9661046095633
nhat[875]	4.089044450100576	0.0	16.168245247573754
nhat[876]	2.7076449380602305	0.0	10.84298190939045
nhat[877]	4.785018602773507	0.0	13.33389786160538
nhat[878]	5.409278475954258	0.0	15.644310128620951
nhat[879]	1.519526363695688	0.0	6.272563161534574
nhat[880]	3.44189425946873	0.0	13.678330204985478
nhat[881]	3.3313456051838686	0.0	13.599638151189277
nhat[882]	3.1479908675030868	0.0	9.453455773742672
nhat[883]	4.289757784533959	0.0	16.784439940657684
nhat[884]	3.4693834830098402	0.0	13.69641021195457
nhat[885]	3.5254469618472477	0.0	14.434790049180412
nhat[886]	3.479972127015146	0.0	14.383550388901234
nhat[887]	3.573521759852176	0.0	14.69531655008444
nhat[888]	2.5383497399697075	0.0	10.200734516282797
nhat[889]	4.027274086403849	0.0	16.10716189720395
nhat[890]	3.649755254865837	0.0	11.79711621520968
nhat[891]	5.6775591431235695	0.0	16.525469557811565
nhat[892]	3.020383547967533	0.0	14.949494972821928
nhat[893]	2.902013460135113	0.0	11.614954840114377
nhat[894]	2.5810918653166848	0.0	10.236797507745628
nhat[895]	3.5368873083041033	0.0	13.761675130684818
nhat[896]	4.191960798754639	0.0	16.258513049812493
nhat[897]	3.8911111074739138	0.0	16.79209790460635
nhat[898]	6.008985593762811	0.0	24.43618826764937
nhat[899]	5.171971476175531	0.0	15.25415799299438
nhat[900]	6.2190719896080875	0.0	18.590135198620686
nhat[901]	3.535901853431408	0.0	13.760747506106638
nhat[902]	5.404479896005852	0.0	21.70166045190692
nhat[903]	3.6381487423429992	0.0	14.217080686959445
nhat[904]	4.038561304315302	0.0	16.1117006321237
nhat[905]	4.351513883001065	0.0	12.054629279887465
nhat[906]	7.887470353962768	0.0	31.02220913191294
nhat[907]	2.7014487372417726	0.0	10.838776945767078
nhat[908]	3.408925926155291	0.0	13.643422675391898
nhat[909]	2.806745728831255	0.0	11.50697855133065
nhat[910]	7.666517901426043	0.0	28.656003561371946
nhat[911]	2.7590729817598665	0.0	10.886365602975145
nhat[912]	2.4726431344701094	0.0	10.157334898556822
nhat[913]	3.4206337927998622	0.0	13.656953647521988
nhat[914]	2.7625248973241225	0.0	10.88964984098293
nhat[915]	5.475909419056013	0.0	17.160077391937627
nhat[916]	2.7377689098256424	0.0	10.861782376208897
nhat[917]	4.396254100723627	0.0	17.206107625208688
nhat[918]	2.401452669067778	0.0	9.524177248532716
nhat[919]	2.702539874574146	0.0	10.837824227391314
nhat[920]	6.46233264719843	0.0	25.485641538421856
nhat[921]	3.7606757325086573	0.0	15.027194647513051
nhat[922]	5.495791247944915	0.0	16.774688682812563
nhat[923]	2.453596608936574	0.0	9.660522371608277
nhat[924]	5.920960666083589	0.0	18.465139235590378
nhat[925]	1.8164151092027403	0.0	7.270159652469765
nhat[926]	2.742490064457358	0.0	10.868180610563407
nhat[927]	2.8083625773369847	0.0	10.937291230470437
nhat[928]	4.668214855264767	0.0	15.927350761391079
nhat[929]	3.848643689657827	0.0	15.962534173699487
nhat[930]	2.913580418513174	0.0	11.628596717681658
nhat[931]	4.103804695263671	0.0	16.175885262063336
nhat[932]	3.4660556667477334	0.0	13.688472022901948
nhat[933]	3.64956547705625	0.0	14.50349285593132
nhat[934]	2.6859157569918852	0.0	11.442898499891196
nhat[935]	5.087673483857271	0.0	17.150591531627672
nhat[936]	1.6916615143790545	0.0	6.918027580834389
nhat[937]	1.5154834272594933	0.0	6.0972587133141625
nhat[938]	2.744814822567772	0.0	10.869601564941263
nhat[939]	4.113791998379158	0.0	16.176924243604123
nhat[940]	5.1259107316247015	0.0	21.44542090738777
nhat[941]	2.904643957554307	0.0	11.617137047574282
nhat[942]	4.231346039102865	0.0	16.722827660089017
nhat[943]	2.7438298974997393	0.0	11.517031111477078
nhat[944]	4.229015618641726	0.0	16.720049902279424
nhat[945]	4.209446780713423	0.0	14.442780729593682
nhat[946]	4.357561043482562	0.0	17.165523067665063
nhat[947]	3.291748498396954	0.0	13.220854844369638
nhat[948]	3.5084691923102627	0.0	13.732210985955092
nhat[949]	7.6017893867837625	0.0	23.84566447946323
nhat[950]	3.118551432295957	0.0	13.753305208196734
nhat[951]	4.50040766505935	0.0	17.78938447525163
nhat[952]	2.6503211950365237	0.0	10.390411348282017
nhat[953]	2.951772580126961	0.0	11.686171233746041
nhat[954]	4.332322490136863	0.0	17.159752339383907
nhat[955]	6.2318695949697664	0.0	19.0945567481869
nhat[956]	3.3045054391569897	0.0	12.998970058118172
nhat[957]	3.5516576951701464	0.0	14.241704634564941
nhat[958]	3.9843010826146728	0.0	15.749992739860321
nhat[959]	3.650951703510864	0.0	14.9366541314173
nhat[960]	4.3905779018280136	0.0	17.200808225635818
nhat[961]	4.123537179039833	0.0	16.187575268697326
nhat[962]	2.9422799867703255	0.0	11.675246207169886
nhat[963]	7.879874298847281	0.0	28.061264185461162
nhat[964]	3.449902897440634	0.0	10.576711021422504
nhat[965]	3.8127970352125202	0.0	16.739592773902594
nhat[966]	4.365513964393753	0.0	11.843644138537412
nhat[967]	2.538160357164778	0.0	9.919870994293948
nhat[968]	4.708884885152591	0.0	12.854098753679484
nhat[969]	3.274057110733797	0.0	13.471371564631804
nhat[970]	6.986755375695293	0.0	27.26470147304138
nhat[971]	3.7509923472174393	0.0	11.876338297341407
nhat[972]	2.310372114374784	0.0	9.089211926807751
nhat[973]	6.4541602816931185	0.0	20.409707608419154
nhat[974]	4.206908115559964	0.0	16.598233394417505
nhat[975]	3.4310862629425833	0.0	13.689758425830979
nhat[976]	6.165015554109116	0.0	18.55683714469791
nhat[977]	3.8529515855632517	0.0	15.495485331886671
nhat[978]	3.376307925374911	0.0	13.707625820093455
nhat[979]	3.9990148396118927	0.0	15.761026997131413
nhat[980]	6.045565542453631	0.0	18.494708828165297
nhat[981]	3.5411716057816496	0.0	14.136956386195758
nhat[982]	2.2642174962142727	0.0	9.037213773147215
nhat[983]	3.8213892724258316	0.0	15.461817885139322
nhat[984]	2.416830121650212	0.0	9.540934598028553
nhat[985]	2.6578521025415416	0.0	10.809158030229113
nhat[986]	3.2093444709981003	0.0	12.489273679390458
nhat[987]	6.160405331995543	0.0	18.226084256905004
nhat[988]	2.890576415672353	0.0	12.29287059180241
nhat[989]	2.9814310205558012	0.0	13.277689300366685
nhat[990]	3.725128639035454	0.0	14.57733941118247
nhat[991]	2.85596497510178	0.0	11.61226938562487
nhat[992]	4.028012233729356	0.0	16.486301317246497
nhat[993]	5.054733160875589	0.0	17.482995865531493
nhat[994]	2.700876775961874	0.0	10.841486117152428
nhat[995]	3.4399459698352297	0.0	13.67616092813266
nhat[996]	2.43890177035301	0.0	9.568988996559083
nhat[997]	4.407717809085621	0.0	17.218060637459548
nhat[998]	4.084028791572732	0.0	16.145234747658197
nhat[999]	3.427266752618319	0.0	14.023636800438597
nhat[1000]	3.5713616255134832	0.0	15.99749948172514
nhat[1001]	4.221888299503664	0.0	16.593024417532817
nhat[1002]	3.4465665054882435	0.0	13.701315131956958
nhat[1003]	4.42876006206629	0.0	17.835062888910315
nhat[1004]	3.4005258858461236	0.0	14.653095657993529
nhat[1005]	4.147342498000716	0.0	16.21375820950163
nhat[1006]	3.002866156498979	0.0	11.741080230730901
nhat[1007]	3.4753218426135697	0.0	13.696727607066219
nhat[1008]	5.49517200989702	0.0	15.718791408490105
nhat[1009]	4.255979495659955	0.0	16.628995799866207
nhat[1010]	3.512977857941108	0.0	13.751001139363359
nhat[1011]	1.2167273586035348	0.0	4.99831597075795
nhat[1012]	1.2732034149230929	0.0	5.120678255084362
nhat[1013]	3.1964730201266964	0.0	13.483263762796975
nhat[1014]	2.7468707772674485	0.0	10.872275643019092
nhat[1015]	4.8655513187037105	0.0	16.10476310637393
nhat[1016]	3.8689699213445183	0.0	16.328424890061704
nhat[1017]	2.349489046023547	0.0	9.579367222130745
nhat[1018]	6.410546474630647	0.0	22.683748026738304
nhat[1019]	4.112038190536975	0.0	16.17542969774664
nhat[1020]	4.297303335960545	0.0	16.79224826295322
nhat[1021]	4.715323157863331	0.0	18.148338868518024
nhat[1022]	7.604621873124021	0.0	30.059374261244216
nhat[1023]	3.9089034504189977	0.0	16.028465147724113
nhat[1024]	2.741434889164418	0.0	10.86619099705011
nhat[1025]	4.067932694258361	0.0	16.147168645399812
nhat[1026]	4.429273820342424	0.0	17.682691973382216
nhat[1027]	2.246403940936747	0.0	9.027890998882913
nhat[1028]	2.1564147434692535	0.0	8.462722504019858
nhat[1029]	5.254055883229377	0.0	16.602279925036107
nhat[1030]	4.127460136330207	0.0	16.631119531637548
nhat[1031]	4.324120997840463	0.0	16.69891351089492
nhat[1032]	2.87877461214032	0.0	11.296900004959046
nhat[1033]	6.048344521145567	0.0	24.49790400021805
nhat[1034]	2.1403539449018627	0.0	8.677495820329263
nhat[1035]	3.8579854165241354	0.0	15.955088840686603
nhat[1036]	5.236073735746426	0.0	17.609989848305357
nhat[1037]	3.8357028888851787	0.0	15.47993890059523
nhat[1038]	4.159661629152708	0.0	13.53921754893852
nhat[1039]	4.687398639282662	0.0	18.12003380010107
nhat[1040]	2.386646532468511	0.0	9.508632927773299
nhat[1041]	5.341571993140658	0.0	15.28291484193986
nhat[1042]	2.5322405708499116	0.0	10.685484993463504
nhat[1043]	2.310412109190088	0.0	9.089198744087195
nhat[1044]	3.145369302056868	0.0	15.160389785916006
nhat[1045]	2.426466341347175	0.0	10.612293489553892
nhat[1046]	3.0858971537069384	0.0	15.277823592072481
nhat[1047]	4.1996309040538105	0.0	16.687944246555155
nhat[1048]	6.326479852798247	0.0	24.685297767663986
nhat[1049]	4.293323008587042	0.0	16.66767889574929
nhat[1050]	8.128119815823588	0.0	31.120853039827104
nhat[1051]	2.8465171068339474	0.0	11.262512968342744
nhat[1052]	2.4759533350340432	0.0	9.851904572210628
nhat[1053]	4.039057616788705	0.0	16.11874520021971
nhat[1054]	2.8213721385872446	0.0	11.887256174675445
nhat[1055]	2.4987509618484105	0.0	9.9470861316155
nhat[1056]	1.3310601415829908	0.0	5.44690705208096
nhat[1057]	3.1457454881500015	0.0	12.538608835863855
nhat[1058]	5.984662644948832	0.0	18.063336961020198
nhat[1059]	5.390770165833054	0.0	16.68592362331596
nhat[1060]	2.7587411975123777	0.0	11.53227300676819
nhat[1061]	3.2261932326093183	0.0	11.36965740852793
nhat[1062]	4.89042617833019	0.0	16.53743626201043
nhat[1063]	4.218640591432775	0.0	17.069886997300735
nhat[1064]	2.416528130989319	0.0	9.540953039399595
nhat[1065]	4.094039601851427	0.0	16.155992013314542
nhat[1066]	2.4468562792196287	0.0	9.643635177689523
nhat[1067]	2.7421637172637046	0.0	10.685277842785595
nhat[1068]	5.417783624442794	0.0	17.820957814102563
nhat[1069]	4.5014065042601565	0.0	16.15636866206394
nhat[1070]	3.1157548432390474	0.0	13.120595750236612
nhat[1071]	2.9637050793667967	0.0	11.698827165128522
nhat[1072]	5.274329026020731	0.0	18.20147117740236
nhat[1073]	4.2468211814572845	0.0	16.75592512974929
nhat[1074]	3.1806505136914476	0.0	13.16230437695883
nhat[1075]	5.599642522078733	0.0	22.272829786150204
nhat[1076]	3.5561638472820407	0.0	13.781441044261328
nhat[1077]	5.8103925894999415	0.0	17.92495665391505
nhat[1078]	3.629810817836066	0.0	14.21470591278866
nhat[1079]	3.0959358856960932	0.0	13.356068050281806
nhat[1080]	3.5280446366090574	0.0	13.761115258726463
nhat[1081]	4.7109668021058795	0.0	15.955393014421414
nhat[1082]	2.5633095698173824	0.0	10.217682246235995
nhat[1083]	3.381393703890186	0.0	10.599179393106285
nhat[1084]	2.9691613094325655	0.0	11.705038333624504
nhat[1085]	4.210847012034246	0.0	16.70016946211336
nhat[1086]	7.686536533756988	0.0	30.735098161412385
nhat[1087]	2.27299539952082	0.0	9.04820493540443
nhat[1088]	7.7354596161966676	0.0	28.67219927258173
nhat[1089]	3.6308464319773655	0.0	14.215939135496152
nhat[1090]	3.472157194884586	0.0	13.693988372068837
nhat[1091]	4.152765830854982	0.0	16.21767578913532
nhat[1092]	6.85643331145027	0.0	27.03693864397649
nhat[1093]	2.9056163476009007	0.0	11.902352768019822
nhat[1094]	3.9625108386033916	0.0	16.41587215024153
nhat[1095]	3.998498208168959	0.0	16.074755600168167
nhat[1096]	7.8547604727014235	0.0	30.91089341588488
nhat[1097]	6.214415267626596	0.0	18.703996764499255
nhat[1098]	7.230913482359501	0.0	24.702927232867555
nhat[1099]	3.445752883337737	0.0	14.06140137838404
nhat[1100]	2.294533607456717	0.0	9.449964039862518
nhat[1101]	3.83383527991786	0.0	15.070627155481024
nhat[1102]	3.8445765500024787	0.0	16.377571373437394
nhat[1103]	3.204342430439597	0.0	13.126915721887439
nhat[1104]	2.908727640266592	0.0	11.659626075328095
nhat[1105]	3.4891714164200636	0.0	13.711575082272798
nhat[1106]	1.1986778078442726	0.0	4.896461820117872
nhat[1107]	5.160461256474127	0.0	17.45161657067348
nhat[1108]	2.803312274676176	0.0	10.932526436954916
nhat[1109]	3.5127854809395744	0.0	14.769648067675622
nhat[1110]	7.510451128120512	0.0	29.95706466538585
nhat[1111]	3.5890993006611294	0.0	14.275709599896468
nhat[1112]	6.530739853634966	0.0	27.477569384406834
nhat[1113]	2.760772709997908	0.0	11.526701167656316
nhat[1114]	4.303239375882206	0.0	16.799277606781594
nhat[1115]	3.663912298547945	0.0	14.61616141175488
nhat[1116]	5.537461549222217	0.0	17.664517141173143
nhat[1117]	6.36495200408431	0.0	25.41034264575473
nhat[1118]	3.216967071327368	0.0	13.078630256486202
nhat[1119]	3.9076788235405386	0.0	15.644404283767912
nhat[1120]	6.10084151975452	0.0	24.412079514443988
nhat[1121]	2.689941919442356	0.0	10.825494601833116
nhat[1122]	3.75694991750872	0.0	14.986734433478494
nhat[1123]	3.1802186579324188	0.0	13.050137932485715
nhat[1124]	3.863061197086886	0.0	15.102865718812833
nhat[1125]	5.639121123388607	0.0	16.899933274311408
nhat[1126]	3.4637232273122827	0.0	13.773485181122947
nhat[1127]	3.8901602679022664	0.0	15.524908182601806
nhat[1128]	2.3744693868155644	0.0	9.77884328916049
nhat[1129]	4.302137212696845	0.0	14.574563369216804
nhat[1130]	4.084435965722477	0.0	16.145105561355052
nhat[1131]	4.0746700775772435	0.0	17.40888592532756
nhat[1132]	4.4425260592865605	0.0	17.697364325661347
nhat[1133]	3.9663532252669524	0.0	15.600811830589183
nhat[1134]	5.301626263940017	0.0	15.511829463858822
nhat[1135]	3.026731899432509	0.0	11.985285422157304
nhat[1136]	2.853376636727249	0.0	11.269776445050143
nhat[1137]	3.803381098205513	0.0	15.253766506377458
nhat[1138]	8.024336112661734	0.0	31.052084879621795
nhat[1139]	2.6613060817166323	0.0	11.09909653900079
nhat[1140]	4.0575856097446374	0.0	16.496406868644552
nhat[1141]	3.709198153855259	0.0	14.559985771558438
nhat[1142]	4.552378088883849	0.0	15.830787006303408
nhat[1143]	1.5522168448797766	0.0	6.983553038337712
nhat[1144]	8.612190868217318	0.0	28.511078984001934
nhat[1145]	1.8049429803915813	0.0	7.254527713136472
nhat[1146]	4.065929869260056	0.0	16.12555457942916
nhat[1147]	2.960120455349176	0.0	11.695471826733453
nhat[1148]	5.545213001144566	0.0	16.143428836842272
nhat[1149]	3.1464443156646844	0.0	12.528607365927858
nhat[1150]	3.207321828026642	0.0	13.129809821846402
nhat[1151]	2.3936577948364626	0.0	9.515534189784233
nhat[1152]	5.309226435976025	0.0	21.564783913894182
nhat[1153]	4.693410144047611	0.0	16.689885144689107
nhat[1154]	2.141297705894856	0.0	8.905864063956379
nhat[1155]	4.251568081653259	0.0	16.625068005601086
nhat[1156]	3.4282197415905746	0.0	14.022479519044314
nhat[1157]	2.6908334580301116	0.0	10.84022901286308
nhat[1158]	3.8254835101372544	0.0	15.48172244408839
nhat[1159]	5.817934653077606	0.0	17.462474798264594
nhat[1160]	2.728597680329865	0.0	11.73218764844836
nhat[1161]	3.0929980210990715	0.0	12.379230588153568
nhat[1162]	2.7369176937112156	0.0	14.570900325127742
nhat[1163]	2.776967559427075	0.0	10.90432060154391
nhat[1164]	3.5924070794758003	0.0	14.491624667469848
nhat[1165]	5.5800952015785334	0.0	21.824033639354152
nhat[1166]	4.379406036052302	0.0	17.23431152205733
nhat[1167]	2.447563393736026	0.0	9.574081320445334
nhat[1168]	8.364461015188706	0.0	29.34598291746859
nhat[1169]	5.125851053254105	0.0	18.586477148049504
nhat[1170]	4.455791893142091	0.0	17.319010870737824
nhat[1171]	4.302334351783336	0.0	16.677747031981603
nhat[1172]	3.775750789038322	0.0	11.913846875602431
nhat[1173]	2.8988751113934415	0.0	11.64209109310847
nhat[1174]	4.089000182515101	0.0	16.615107194434877
nhat[1175]	2.792635828801781	0.0	10.920942663098934
nhat[1176]	6.60445277312737	0.0	20.524672606077594
nhat[1177]	4.096021137924572	0.0	16.15754105721367
nhat[1178]	2.8093570236116223	0.0	10.938392269969658
nhat[1179]	4.127615252697029	0.0	16.444927581626
nhat[1180]	5.180006630004111	0.0	15.449725906996271
nhat[1181]	3.688783015356165	0.0	14.275629446113923
nhat[1182]	2.4802226013927755	0.0	9.856816503337402
nhat[1183]	2.1726259202476816	0.0	10.28624639687473
nhat[1184]	2.5895556889852878	0.0	10.250891130307854
nhat[1185]	4.520626999631929	0.0	15.235314620414341
nhat[1186]	5.1754816629062965	0.0	14.560390929068003
nhat[1187]	2.986161361436281	0.0	11.951120771878355
nhat[1188]	5.172619823441089	0.0	15.045899023456052
nhat[1189]	4.274760699437211	0.0	16.64862863590001
nhat[1190]	3.4613549284841256	0.0	14.744103737430597
nhat[1191]	3.6784749441098232	0.0	14.368063953601963
nhat[1192]	3.9323826816823977	0.0	16.03037118668913
nhat[1193]	3.5903786183966084	0.0	14.451125798461506
nhat[1194]	2.749523815814888	0.0	10.87518198111444
nhat[1195]	2.796946270431377	0.0	11.544474668268174
nhat[1196]	3.05354041940098	0.0	12.457097389349881
nhat[1197]	3.8528546296703206	0.0	15.204537168533282
nhat[1198]	2.8402826041000604	0.0	11.945968406494563
nhat[1199]	3.6128952284311198	0.0	14.865145104864153
nhat[1200]	3.0082407687789856	0.0	11.998838835261212
nhat[1201]	2.665741425467484	0.0	10.810815450125203
nhat[1202]	3.2229063836346565	0.0	13.501378574736734
nhat[1203]	2.6011446998548577	0.0	11.059442376333154
nhat[1204]	4.140415277546866	0.0	16.558562164161195
nhat[1205]	3.5239014239789275	0.0	13.748319143400629
nhat[1206]	3.3170454065059682	0.0	13.578197127366533
nhat[1207]	6.079037666301967	0.0	18.946970330243424
nhat[1208]	2.4790443671230165	0.0	9.678223088782305
nhat[1209]	3.143193948037577	0.0	13.027058405042347
nhat[1210]	3.137442558430521	0.0	11.871000479407249
nhat[1211]	2.6073082468591307	0.0	11.056706863645214
nhat[1212]	5.214067061473257	0.0	17.703923613265083
nhat[1213]	2.3933920433923315	0.0	9.515119325310039
nhat[1214]	3.583319433843368	0.0	14.164841195903636
nhat[1215]	3.982024677787683	0.0	16.064472201512885
nhat[1216]	3.763494348720944	0.0	14.82829878412029
nhat[1217]	5.009696594215337	0.0	17.899775207945723
nhat[1218]	5.9067673919328	0.0	17.996007164761547
nhat[1219]	4.214499483296609	0.0	17.06238667884478
nhat[1220]	2.2326085120744286	0.0	8.762499316178154
nhat[1221]	3.645367805222266	0.0	14.906727234364782
nhat[1222]	2.925962209872336	0.0	11.671890294280907
nhat[1223]	4.0698237567958	0.0	16.149024983051554
nhat[1224]	2.5484428552086875	0.0	11.003543410139635
nhat[1225]	2.3473819755726337	0.0	9.49083596438148
nhat[1226]	2.5675299787843975	0.0	10.221174338937209
nhat[1227]	3.317140705108408	0.0	13.167952746527865
nhat[1228]	3.0207102658237845	0.0	12.067531947789988
nhat[1229]	3.025540195209477	0.0	11.98400311586407
nhat[1230]	3.3053249179997155	0.0	13.237543479044835
nhat[1231]	4.4817072002953235	0.0	17.7595533535076
nhat[1232]	3.0486321361726723	0.0	12.09871376328421
nhat[1233]	2.8949559928394977	0.0	11.638377444067414
nhat[1234]	4.040647795958686	0.0	16.1054509731126
nhat[1235]	3.3055605464116824	0.0	10.45230956216868
nhat[1236]	4.258237938261473	0.0	16.631803924128672
nhat[1237]	3.111591741339311	0.0	12.393269072918589
nhat[1238]	2.670484984580906	0.0	10.809999946225435
nhat[1239]	4.180530758530154	0.0	16.5741582863107
nhat[1240]	3.8032875625103397	0.0	16.38669063554046
nhat[1241]	6.041947181164935	0.0	25.10634732018091
nhat[1242]	2.9255974594229532	0.0	11.657082158514791
nhat[1243]	5.652673460602016	0.0	16.91879036216424
nhat[1244]	2.446596898730841	0.0	10.610972786911077
nhat[1245]	2.942607421446256	0.0	11.928215707575427
nhat[1246]	3.853410376588938	0.0	15.091736889096872
nhat[1247]	1.5209562656425382	0.0	6.9176616918828335
nhat[1248]	2.717517805077201	0.0	10.869094627540633
nhat[1249]	3.7832903979712547	0.0	15.513499700380141
nhat[1250]	5.781523851979378	0.0	18.64968385856497
nhat[1251]	4.344809281895437	0.0	17.153163448775466
nhat[1252]	3.5762447372052772	0.0	14.157081128082678
nhat[1253]	8.188618169988466	0.0	31.350673848760053
nhat[1254]	3.490582923304953	0.0	14.084565336736826
nhat[1255]	3.466970352323249	0.0	14.08031248115167
nhat[1256]	7.416408340540686	0.0	29.889664010530083
nhat[1257]	3.9362130566850397	0.0	15.56841578670972
nhat[1258]	3.7376794345728572	0.0	14.984872342915075
nhat[1259]	4.327399195789934	0.0	17.158487445405928
nhat[1260]	4.1349267788436626	0.0	16.199845860999016
nhat[1261]	3.592951077056798	0.0	14.455636330410462
nhat[1262]	4.048533080509826	0.0	16.114777776933998
nhat[1263]	4.164078356657872	0.0	16.554412872462997
nhat[1264]	4.2200285020144035	0.0	16.591195297998386
nhat[1265]	5.888709387689997	0.0	25.016625766334847
nhat[1266]	2.7702189983868912	0.0	10.897077610712204
nhat[1267]	2.594139360039943	0.0	10.75306662733011
nhat[1268]	3.5666544214680185	0.0	14.845163369779293
nhat[1269]	3.897233131723573	0.0	15.52633427691095
nhat[1270]	6.176375578397151	0.0	18.553142439286624
nhat[1271]	8.86718393326256	0.0	29.079152957336504
nhat[1272]	4.468076718816924	0.0	14.689107600180344
nhat[1273]	2.387946758286197	0.0	9.784407337806858
nhat[1274]	3.6196523350283685	0.0	16.111542251769375
nhat[1275]	3.2194928562174763	0.0	12.586284049577284
nhat[1276]	4.032162267026464	0.0	16.110524216536867
nhat[1277]	4.010333077325458	0.0	16.448076622674098
nhat[1278]	3.57976384345174	0.0	11.735882796919784
nhat[1279]	4.217439939551578	0.0	16.707762185717385
nhat[1280]	3.8526449063434614	0.0	15.962558394628903
nhat[1281]	3.7236081075693286	0.0	14.676179543162121
nhat[1282]	2.8702895929794936	0.0	11.619886448068069
nhat[1283]	2.719482168825163	0.0	10.85545536811509
nhat[1284]	4.164087375377683	0.0	16.22970847779779
nhat[1285]	4.316579490951923	0.0	16.69465178838511
nhat[1286]	7.54195274329916	0.0	29.991655431107855
nhat[1287]	3.0534663600993595	0.0	12.963694172354476
nhat[1288]	4.23363952165476	0.0	16.606061217852535
nhat[1289]	2.6500122916458757	0.0	10.797204319031515
nhat[1290]	3.7812410783059374	0.0	15.031669870810969
nhat[1291]	4.091187752318045	0.0	16.15246539227452
nhat[1292]	3.1016344508259435	0.0	13.738024061807927
nhat[1293]	3.0732523753405503	0.0	12.035610966568333
nhat[1294]	2.3375266011729487	0.0	9.495405914716779
nhat[1295]	3.6931435744017986	0.0	14.935342579868358
nhat[1296]	5.6344784804999986	0.0	16.490234752682177
nhat[1297]	4.347383738750907	0.0	16.722150141153822
nhat[1298]	4.727228467731605	0.0	16.089868477743437
nhat[1299]	2.9257140979587124	0.0	11.6569530858482
nhat[1300]	3.4210892472579197	0.0	14.137274323212171
nhat[1301]	3.55726779345118	0.0	14.277902811837873
nhat[1302]	2.870705958878831	0.0	11.617304170133682
nhat[1303]	4.312383846149734	0.0	14.57080206661487
nhat[1304]	2.599104414251808	0.0	11.360089372754123
nhat[1305]	3.4562574541522064	0.0	13.67937768961505
nhat[1306]	3.5247860227705536	0.0	11.700093338473692
nhat[1307]	2.9403935861938497	0.0	11.673577328361409
nhat[1308]	4.322284184021688	0.0	16.69741432324863
nhat[1309]	5.377201882126623	0.0	21.234146407519034
nhat[1310]	4.869741567778096	0.0	13.647287996106654
nhat[1311]	5.236426818591665	0.0	16.88708386255366
nhat[1312]	1.5331678067486836	0.0	6.133545613878448
nhat[1313]	3.4975627402375586	0.0	14.102563567926696
nhat[1314]	5.258353534656244	0.0	15.876679672780819
nhat[1315]	2.7459233089901947	0.0	10.870981364357108
nhat[1316]	2.9405598411269596	0.0	11.673283831863095
nhat[1317]	4.5504475790813945	0.0	13.322361024043326
nhat[1318]	4.372361411070934	0.0	17.180895608044146
nhat[1319]	4.417650684505926	0.0	15.719131160289486
nhat[1320]	3.377055056569787	0.0	14.08715694004841
nhat[1321]	4.466302577168571	0.0	14.688357277130583
nhat[1322]	5.085492221670179	0.0	20.21271702138901
nhat[1323]	8.951660565873858	0.0	29.84800797134803
nhat[1324]	4.4551356325256855	0.0	18.42147243706458
nhat[1325]	3.975530678920781	0.0	16.062358993656986
nhat[1326]	3.554362754951177	0.0	15.71259647859599
nhat[1327]	2.4101224683107576	0.0	9.615041891178915
nhat[1328]	3.916030910681778	0.0	16.02664197483039
nhat[1329]	3.1612351438856927	0.0	13.042201061416135
nhat[1330]	3.9953796207615917	0.0	16.090820858480885
nhat[1331]	5.836196989208784	0.0	17.89306227156645
nhat[1332]	4.153683195871503	0.0	16.54315763881977
nhat[1333]	2.382728050788284	0.0	9.523007819498575
nhat[1334]	2.845360696268384	0.0	11.261253072865967
nhat[1335]	4.381101988705375	0.0	11.774301494588352
nhat[1336]	3.3608263447482813	0.0	14.37468316281956
