# Supplementary material for: Efficient EM Estimation for the Pogit Model via Polya-Gamma Augmentation
Source: Entropy (Basel). 2026 Feb 11;28(2):207. doi: 10.3390/e28020207 (PMC12939104; doi:10.3390/e28020207)
Supplement: Supplementary file 1 [file entropy-28-00207-s001.zip › Supplementary_File_S3/Replicating_code_for_the_real_application/data/outputs_empogit2/summarize_theta_train.csv]

term	estimate	conf_low	conf_high
theta[1]	0.06520586168066374	0.055679859594243174	0.0747318637670843
theta[2]	0.07917726080237064	0.06884195768555425	0.08951256391918704
theta[3]	0.1773883568742496	0.14682048046026966	0.20795623328822951
theta[4]	0.06847294896619187	0.05692408894317181	0.08002180898921192
theta[5]	0.07004888374196669	0.06132768618037558	0.0787700813035578
theta[6]	0.07013145559151812	0.05772503482524494	0.08253787635779129
theta[7]	0.08389817171570894	0.07048365079221938	0.0973126926391985
theta[8]	0.06714958224479103	0.058891830684968095	0.07540733380461398
theta[9]	0.04615580147109599	0.03440145979481077	0.057910143147381216
theta[10]	0.06423692768805708	0.053583196072593015	0.07489065930352115
theta[11]	0.09955811336722291	0.08812402075061254	0.11099220598383328
theta[12]	0.05149764848724257	0.0419545004493794	0.061040796525105745
theta[13]	0.07412153323064927	0.06427730370970362	0.08396576275159491
theta[14]	0.06793490465108881	0.05680919136365442	0.0790606179385232
theta[15]	0.0500313898700372	0.03979336925339928	0.06026941048667511
theta[16]	0.05238956175653479	0.043216962232489615	0.06156216128057996
theta[17]	0.17682316325738515	0.15322067120763555	0.20042565530713474
theta[18]	0.07189213104083061	0.06338490745667255	0.08039935462498868
theta[19]	0.08267052714927331	0.0655030460735808	0.09983800822496582
theta[20]	0.05719304264665759	0.03953347335347378	0.0748526119398414
theta[21]	0.06608717589998497	0.056090234623868036	0.0760841171761019
theta[22]	0.059082191421191525	0.05120735856076972	0.06695702428161333
theta[23]	0.0807736047135369	0.06967494282127892	0.09187226660579487
theta[24]	0.10141836656339673	0.086252722593922	0.11658401053287146
theta[25]	0.04916389224950601	0.038139955442884496	0.06018782905612752
theta[26]	0.07267330561974446	0.0640916634053032	0.08125494783418571
theta[27]	0.04302948666691371	0.029804028543719163	0.05625494479010826
theta[28]	0.09844265080111843	0.08769092342687183	0.10919437817536502
theta[29]	0.10102200625674951	0.08720584320420746	0.11483816930929155
theta[30]	0.0849506671752638	0.07100008637520408	0.09890124797532351
theta[31]	0.06714050285452493	0.05622190470325	0.07805910100579985
theta[32]	0.054150967014463425	0.045433119241401226	0.06286881478752562
theta[33]	0.06682526952662322	0.05634085187494439	0.07730968717830206
theta[34]	0.12262081955319366	0.10759281573917401	0.13764882336721332
theta[35]	0.06329264383347838	0.0544212486877714	0.07216403897918536
theta[36]	0.06620841816693095	0.05619553606752566	0.07622130026633624
theta[37]	0.06360850780380897	0.05468760044524229	0.07252941516237565
theta[38]	0.08028527336315039	0.07223459048982328	0.0883359562364775
theta[39]	0.07497830714326455	0.06641070565785719	0.08354590862867191
theta[40]	0.07462290312075702	0.0639999571370816	0.08524584910443243
theta[41]	0.1143267062624532	0.09941201924629803	0.12924139327860837
theta[42]	0.09912053569439704	0.08787708768196936	0.11036398370682471
theta[43]	0.08596565779811573	0.07227157190056387	0.09965974369566759
theta[44]	0.06616538347582526	0.055846990368435614	0.07648377658321491
theta[45]	0.08981518519774155	0.07403546649951585	0.10559490389596725
theta[46]	0.27673778103831015	0.21826854516196456	0.33520701691465576
theta[47]	0.060743220481810835	0.05158812194548461	0.06989831901813706
theta[48]	0.20108697044253696	0.1600361727076547	0.24213776817741922
theta[49]	0.10555690953363732	0.09013442345353916	0.12097939561373548
theta[50]	0.048716992079909816	0.038054383206838224	0.05937960095298141
theta[51]	0.06160523831532075	0.053349444460317766	0.06986103217032373
theta[52]	0.06517275743379956	0.055956741031261026	0.0743887738363381
theta[53]	0.16699790425279643	0.1451931459750165	0.18880266253057634
theta[54]	0.06886786872705983	0.05673165776873397	0.08100407968538569
theta[55]	0.06272508069257998	0.054804041533186194	0.07064611985197378
theta[56]	0.05029851337201602	0.04038139365404081	0.06021563308999123
theta[57]	0.20014790826730292	0.15602837648941126	0.24426744004519457
theta[58]	0.07691316365999551	0.06342384262140936	0.09040248469858166
theta[59]	0.16414884174596053	0.1435936844409329	0.18470399905098817
theta[60]	0.05990910753006201	0.051998248593102835	0.06781996646702118
theta[61]	0.09156672867018914	0.0822199958043566	0.10091346153602168
theta[62]	0.08498588655121199	0.07098939412711126	0.09898237897531272
theta[63]	0.060551341552335464	0.05248892208262965	0.06861376102204128
theta[64]	0.05949961562349837	0.0515501106774327	0.06744912056956404
theta[65]	0.0709041567009705	0.0622789708326574	0.07952934256928361
theta[66]	0.0464983151447126	0.03484565682978421	0.058150973459640994
theta[67]	0.0925828525773913	0.07926302278183696	0.10590268237294563
theta[68]	0.057434459866209576	0.04271828013050103	0.07215063960191813
theta[69]	0.07047239511177499	0.05817941297766596	0.08276537724588401
theta[70]	0.22098041596167073	0.18666708873468593	0.25529374318865555
theta[71]	0.09073262962131486	0.0803858401921031	0.10107941905052661
theta[72]	0.09442565794946675	0.08258079561853594	0.10627052028039756
theta[73]	0.06318205009326491	0.05158659434404614	0.07477750584248369
theta[74]	0.05907244779716504	0.05119216935991103	0.06695272623441906
theta[75]	0.05961050334254502	0.05005121906905647	0.06916978761603357
theta[76]	0.05837978093317516	0.05053519563379681	0.06622436623255351
theta[77]	0.061978630130218516	0.053556703996289146	0.07040055626414789
theta[78]	0.044468619705933306	0.031756465199843015	0.0571807742120236
theta[79]	0.06849481894109674	0.059338113458326416	0.07765152442386707
theta[80]	0.06476226529285335	0.055165540664330985	0.07435898992137573
theta[81]	0.05563538310022591	0.04736160223950944	0.06390916396094237
theta[82]	0.07161126236539285	0.05865962015187015	0.08456290457891555
theta[83]	0.20284139444053537	0.16161576859393711	0.24406702028713362
theta[84]	0.10085102302556549	0.08715212704548334	0.11454991900564765
theta[85]	0.047718173630841895	0.03645926750580026	0.05897707975588353
theta[86]	0.15500520287117167	0.1336222576880709	0.17638814805427244
theta[87]	0.1705956448334517	0.14722205039342035	0.19396923927348303
theta[88]	0.1394369644017481	0.11999630898526865	0.15887761981822757
theta[89]	0.2181026840672188	0.17327930868040312	0.26292605945403447
theta[90]	0.1207625321874897	0.10345464129355773	0.13807042308142164
theta[91]	0.06890839836240424	0.056939680818064935	0.08087711590674354
theta[92]	0.08707659997848159	0.07619694838346933	0.09795625157349386
theta[93]	0.2316508751907307	0.17385606254522507	0.2894456878362363
theta[94]	0.048515884149615884	0.03743462841032461	0.05959713988890716
theta[95]	0.09628231926882908	0.0856119405113432	0.10695269802631495
theta[96]	0.3768368729920178	0.3032223263219754	0.4504514196620602
theta[97]	0.10855622995272575	0.09193923625535842	0.1251732236500931
theta[98]	0.06403522338984204	0.05495847254286291	0.07311197423682117
theta[99]	0.06707622090589377	0.05571825799072657	0.07843418382106096
theta[100]	0.06145438420905835	0.05323768709536229	0.0696710813227544
theta[101]	0.05776087134414514	0.049858956951755365	0.06566278573653492
theta[102]	0.07043685537893901	0.05732462907425893	0.08354908168361909
theta[103]	0.045122317020677954	0.03262629029530579	0.05761834374605012
theta[104]	0.05265802476325555	0.043668059378476516	0.06164799014803458
theta[105]	0.06900184139067221	0.05708511315232434	0.08091856962902008
theta[106]	0.09858783013270753	0.0715374786595583	0.12563818160585677
theta[107]	0.06795208161816278	0.05640170094492823	0.07950246229139733
theta[108]	0.06667246945728601	0.056926203729331576	0.07641873518524045
theta[109]	0.041596218342882435	0.02773096611472462	0.05546147057104025
theta[110]	0.06437497572857681	0.054989295501497365	0.07376065595565626
theta[111]	0.06631087737799858	0.05594412375929646	0.0766776309967007
theta[112]	0.08138484487041232	0.07326303997308486	0.08950664976773978
theta[113]	0.2327544087288757	0.18700073789691446	0.27850807956083695
theta[114]	0.08003997480617799	0.07184710436447328	0.08823284524788269
theta[115]	0.06115531984171716	0.053283218339024906	0.06902742134440942
theta[116]	0.09839253922386332	0.07255657464288508	0.12422850380484156
theta[117]	0.06318113794565315	0.05200505279302715	0.07435722309827915
theta[118]	0.06910830356533978	0.056752427386784925	0.08146417974389465
theta[119]	0.13544641440595745	0.12044820318901964	0.15044462562289526
theta[120]	0.05907300671935409	0.051240235737162486	0.0669057777015457
theta[121]	0.15025241137684972	0.12571138652109043	0.174793436232609
theta[122]	0.06228009876115806	0.054291505831785616	0.0702686916905305
theta[123]	0.09711725651213604	0.08493447024830267	0.10930004277596941
theta[124]	0.05076076565609566	0.03654110828149369	0.06498042303069763
theta[125]	0.07733363146044928	0.06870176992322607	0.08596549299767248
theta[126]	0.09716685296592478	0.08619336404763371	0.10814034188421585
theta[127]	0.04285773919726462	0.02952515078004874	0.0561903276144805
theta[128]	0.0709200041604636	0.05799726786410837	0.08384274045681882
theta[129]	0.05332066793552723	0.04449982963516228	0.06214150623589217
theta[130]	0.1734671883180845	0.14944193418283594	0.19749244245333306
theta[131]	0.14375206536964746	0.11900209592164764	0.1685020348176473
theta[132]	0.05848607676639544	0.050633219440279424	0.06633893409251146
theta[133]	0.06754714696560848	0.05741741985385378	0.07767687407736319
theta[134]	0.16731212317579783	0.14325877854240723	0.19136546780918842
theta[135]	0.061751522650573126	0.05349279417107388	0.07001025113007238
theta[136]	0.4145853345677876	0.3294144507911303	0.49975621834444495
theta[137]	0.0699180309745682	0.05947408336513508	0.0803619785840013
theta[138]	0.08377829093405782	0.07080836704545729	0.09674821482265836
theta[139]	0.0628900751764349	0.05409477083559878	0.07168537951727103
theta[140]	0.07977413812377436	0.06854060098947894	0.09100767525806978
theta[141]	0.06476521405483315	0.05562246436239338	0.07390796374727292
theta[142]	0.04991297831982917	0.039869338095693985	0.05995661854396435
theta[143]	0.06931192872149002	0.05715680495817209	0.08146705248480794
theta[144]	0.05130653480148163	0.039376585215827514	0.06323648438713575
theta[145]	0.22928483923368279	0.17120960545919814	0.28736007300816746
theta[146]	0.05937127296921931	0.047040659610132124	0.0717018863283065
theta[147]	0.06967649361415335	0.05704227310799166	0.08231071412031503
theta[148]	0.07565832509718473	0.06674111734559533	0.08457553284877413
theta[149]	0.14834885568117925	0.1258772920453024	0.1708204193170561
theta[150]	0.07276783086312034	0.04941619042326521	0.09611947130297548
theta[151]	0.05388340391949547	0.04526393938442784	0.0625028684545631
theta[152]	0.15178396651404363	0.11378738484132181	0.18978054818676546
theta[153]	0.17455438537617995	0.13921640089387466	0.20989236985848525
theta[154]	0.20826483031536178	0.16851510932204739	0.24801455130867617
theta[155]	0.07548606279828494	0.06466730695611275	0.08630481864045714
theta[156]	0.06132013644305461	0.053383002488014766	0.06925727039809446
theta[157]	0.048616457526062334	0.037770362343525855	0.05946255270859881
theta[158]	0.12233483693218931	0.08763804754300593	0.15703162632137269
theta[159]	0.04710371109732197	0.03528130878513136	0.05892611340951258
theta[160]	0.10033085445357429	0.08364214323905769	0.11701956566809088
theta[161]	0.10825306267708866	0.09824861635829711	0.11825750899588021
theta[162]	0.06910784285573332	0.057168023841670926	0.08104766186979571
theta[163]	0.06974415288098533	0.05698869593549389	0.08249960982647676
theta[164]	0.06466532104494092	0.05513613048537342	0.07419451160450842
theta[165]	0.06849949125020335	0.05934315661137318	0.07765582588903353
theta[166]	0.07326512733655656	0.06487610323369875	0.08165415143941437
theta[167]	0.15297038766189971	0.13036854689269622	0.1755722284311032
theta[168]	0.08528615394397017	0.07253563844601116	0.09803666944192918
theta[169]	0.043523718085022194	0.030347148192585535	0.05670028797745885
theta[170]	0.12285508753343836	0.10835225476783773	0.137357920299039
theta[171]	0.09681151558303407	0.08436013586279727	0.10926289530327087
theta[172]	0.06672267496416898	0.05843853245199357	0.07500681747634438
theta[173]	0.044398154336915595	0.03178546006807392	0.05701084860575727
theta[174]	0.06127882408425705	0.05310521796754124	0.06945243020097286
theta[175]	0.061857105717983474	0.05343102791730979	0.07028318351865716
theta[176]	0.07076699356254927	0.06187672774267891	0.07965725938241963
theta[177]	0.08002814436219235	0.07012298977316422	0.08993329895122049
theta[178]	0.41606556875736345	0.3309235360348736	0.5012076014798532
theta[179]	0.05451094229092401	0.04609402058342324	0.06292786399842477
theta[180]	0.07586946345418338	0.06357140746774187	0.0881675194406249
theta[181]	0.05892966824890049	0.04463776750476745	0.07322156899303353
theta[182]	0.07286246685009039	0.06335631527568518	0.0823686184244956
theta[183]	0.17646668722296144	0.1514168647596966	0.20151650968622628
theta[184]	0.0425233429965814	0.0289517880901075	0.0560948979030553
theta[185]	0.0699740149827776	0.057421834758084524	0.08252619520747068
theta[186]	0.0836523513543714	0.07220895464709806	0.09509574806164472
theta[187]	0.08704415246872924	0.07791612533752026	0.0961721795999382
theta[188]	0.19122997604047062	0.16567586565465942	0.21678408642628183
theta[189]	0.06230422263387348	0.054021865083451893	0.07058658018429508
theta[190]	0.08740202652652035	0.07535944434283606	0.09944460871020463
theta[191]	0.08691227033011042	0.06893033910161508	0.10489420155860577
theta[192]	0.06556003362849275	0.0556243830746219	0.0754956841823636
theta[193]	0.055921814967552115	0.04784391625642814	0.06399971367867609
theta[194]	0.06704777078786209	0.056147743296898096	0.07794779827882609
theta[195]	0.057887780411556115	0.04427340678688298	0.07150215403622925
theta[196]	0.10662217535997695	0.09210373341723568	0.12114061730271822
theta[197]	0.2741762037016535	0.2258946448183926	0.32245776258491443
theta[198]	0.04902858982337513	0.031446017263134896	0.06661116238361536
theta[199]	0.06611653620865349	0.05593819330877504	0.07629487910853193
theta[200]	0.06395759051703137	0.05481918999624761	0.07309599103781514
theta[201]	0.12272854597129532	0.10398323156611772	0.14147386037647292
theta[202]	0.04832847737278372	0.03694491524194245	0.059712039503625
theta[203]	0.08319379429534988	0.07044369754368658	0.09594389104701319
theta[204]	0.07851460424701145	0.06858684491201507	0.08844236358200784
theta[205]	0.26662931116892036	0.2136164428223989	0.3196421795154418
theta[206]	0.07947036706817018	0.06795913042384322	0.09098160371249714
theta[207]	0.06452623027853979	0.05607073428126187	0.07298172627581771
theta[208]	0.10875501221415695	0.09351890925133446	0.12399111517697944
theta[209]	0.07164590529859724	0.06212925956929659	0.08116255102789789
theta[210]	0.07554225216932012	0.06696801949419683	0.08411648484444341
theta[211]	0.05987987280081808	0.0502612153732813	0.06949853022835487
theta[212]	0.12469096415669095	0.10736468326088153	0.14201724505250038
theta[213]	0.10622790670824393	0.07353970700588802	0.13891610641059984
theta[214]	0.03982203519198119	0.025158441496311724	0.05448562888765065
theta[215]	0.08411054217991797	0.06895968205444714	0.0992614023053888
theta[216]	0.0700958819862236	0.05747867143523133	0.08271309253721587
theta[217]	0.170957861724069	0.13497276849532538	0.2069429549528126
theta[218]	0.0631533243659029	0.054311774264221936	0.07199487446758386
theta[219]	0.06390716778151878	0.05548896224545435	0.07232537331758321
theta[220]	0.07986789547866274	0.07181278890645128	0.08792300205087421
theta[221]	0.12423703569232022	0.10151329129789902	0.14696078008674143
theta[222]	0.10429319054031172	0.09384860690628725	0.11473777417433619
theta[223]	0.07029998944747881	0.057195759308229704	0.08340421958672792
theta[224]	0.06591914896364365	0.056281265528662076	0.07555703239862521
theta[225]	0.07616748642651384	0.06046379078761738	0.09187118206541031
theta[226]	0.2805589616404575	0.22741675869092715	0.3337011645899879
theta[227]	0.0834395925983486	0.07087025129864212	0.09600893389805508
theta[228]	0.14019315849124364	0.12472242271431434	0.15566389426817293
theta[229]	0.10179126653171736	0.08677862156384995	0.11680391149958476
theta[230]	0.21454189595588677	0.17081433012409036	0.2582694617876832
theta[231]	0.07633102080754706	0.06705016067814891	0.0856118809369452
theta[232]	0.055212165125883984	0.04306060823607982	0.06736372201568815
theta[233]	0.0704634592348028	0.05288833110059844	0.08803858736900715
theta[234]	0.0635532329203978	0.055066239562400025	0.07204022627839557
theta[235]	0.07250241705601124	0.06402249266982774	0.08098234144219474
theta[236]	0.046444689489169765	0.03453488239830032	0.05835449658003921
theta[237]	0.05916476112399951	0.05130426813837119	0.06702525410962783
theta[238]	0.15336024394948886	0.11481342641589487	0.19190706148308284
theta[239]	0.07086914350285087	0.06225028729857264	0.0794879997071291
theta[240]	0.06651016228860925	0.05676611766866532	0.07625420690855317
theta[241]	0.06387308068349588	0.054633672004968444	0.07311248936202333
theta[242]	0.08237457598333454	0.06779375432715828	0.0969553976395108
theta[243]	0.09807194835596904	0.08598067559553951	0.11016322111639856
theta[244]	0.08042135140497518	0.0718685606361247	0.08897414217382565
theta[245]	0.054959032298740114	0.04221118753070099	0.06770687706677925
theta[246]	0.04868239934583877	0.0380349147663812	0.05932988392529634
theta[247]	0.09307178999489957	0.07990749450756487	0.10623608548223426
theta[248]	0.07889963489797056	0.06459203603454128	0.09320723376139983
theta[249]	0.28782173973224295	0.23366481303687767	0.3419786664276082
theta[250]	0.04501943190202156	0.032592072269768485	0.057446791534274635
theta[251]	0.3034081826640956	0.249036870882382	0.35777949444580914
theta[252]	0.050024781721600665	0.03993988621618854	0.06010967722701279
theta[253]	0.11321581433438613	0.10061001782785828	0.12582161084091398
theta[254]	0.05075397969848246	0.040978533759461505	0.06052942563750341
theta[255]	0.07633005395159231	0.0617933704910454	0.09086673741213923
theta[256]	0.29790350658609493	0.24507269944633675	0.3507343137258531
theta[257]	0.0741119410616882	0.06574167346207554	0.08248220866130085
theta[258]	0.06472255915811073	0.055418028369475084	0.07402708994674638
theta[259]	0.1246885720148762	0.10643467265848747	0.14294247137126492
theta[260]	0.09726848476040281	0.08281646696453494	0.11172050255627068
theta[261]	0.08341169005766103	0.07497363266099458	0.09184974745432747
theta[262]	0.09189041175958691	0.08246905697812705	0.10131176654104677
theta[263]	0.06964090977539351	0.060665622733466956	0.07861619681732007
theta[264]	0.0731009405299681	0.06231453790833781	0.08388734315159839
theta[265]	0.1420262838340042	0.11884783322193081	0.1652047344460776
theta[266]	0.060725271938068225	0.05269655920535051	0.06875398467078594
theta[267]	0.11350701458239973	0.08050590504858991	0.14650812411620956
theta[268]	0.08080247083851116	0.06993663390655815	0.09166830777046418
theta[269]	0.08337367278643815	0.07038687346975461	0.09636047210312168
theta[270]	0.06468560132322222	0.05536802312309213	0.07400317952335231
theta[271]	0.07767665082381782	0.0667416270896879	0.08861167455794774
theta[272]	0.056608648875761156	0.04855317582239617	0.06466412192912614
theta[273]	0.1728472172383437	0.13872465510247062	0.2069697793742168
theta[274]	0.04323293025646674	0.03008394727597025	0.05638191323696323
theta[275]	0.07855707584080425	0.06529369789623485	0.09182045378537365
theta[276]	0.06417075514812003	0.054898506146282354	0.0734430041499577
theta[277]	0.06218144855821152	0.05369477841542607	0.07066811870099697
theta[278]	0.24440319885492295	0.19931063550073905	0.28949576220910683
theta[279]	0.09269869056600176	0.08154430838532198	0.10385307274668154
theta[280]	0.05961050334254502	0.05005121906905647	0.06916978761603357
theta[281]	0.05174957448298788	0.04213861508096808	0.06136053388500768
theta[282]	0.1728308720395234	0.14870607998041988	0.19695566409862694
theta[283]	0.20946785732762194	0.16713350209749916	0.2518022125577447
theta[284]	0.06297389777835088	0.05444308547945842	0.07150471007724335
theta[285]	0.13164761198081554	0.09353211809961706	0.169763105862014
theta[286]	0.0668460765583343	0.050433111559473165	0.08325904155719543
theta[287]	0.07636403731562794	0.06711547250015426	0.08561260213110161
theta[288]	0.06946569058523337	0.05728447716117221	0.08164690400929454
theta[289]	0.09322204094567411	0.08222312939349143	0.1042209524978568
theta[290]	0.06306638920070382	0.05448068430519835	0.07165209409620928
theta[291]	0.09379409988798727	0.07692422767884448	0.11066397209713007
theta[292]	0.13878962448587878	0.12033696894179349	0.15724228002996407
theta[293]	0.14628666950144867	0.1304467270490431	0.16212661195385425
theta[294]	0.05012180021725041	0.04011384802045864	0.060129752414042184
theta[295]	0.0728202864537781	0.06432511624313128	0.08131545666442491
theta[296]	0.06818408980378793	0.05877787247245839	0.07759030713511747
theta[297]	0.05851826641943102	0.050662674984170875	0.06637385785469116
theta[298]	0.12039494458832302	0.10657798736287638	0.13421190181376966
theta[299]	0.1383112807770417	0.12011617096423953	0.15650639058984386
theta[300]	0.06868910752497001	0.0596251788202051	0.07775303622973492
theta[301]	0.08753452892834535	0.07318384394996535	0.10188521390672534
theta[302]	0.08777692659365473	0.07802302665692819	0.09753082653038127
theta[303]	0.33584852287613187	0.2720318426825405	0.39966520306972325
theta[304]	0.06744641131164916	0.057965175651811855	0.07692764697148648
theta[305]	0.06393038490654855	0.05308267226335358	0.07477809754974352
theta[306]	0.08200486873317621	0.0727691937646671	0.09124054370168531
theta[307]	0.07678646234168524	0.062331434603325006	0.09124149008004546
theta[308]	0.07354242838221109	0.06516931394137576	0.08191554282304642
theta[309]	0.12026698488100084	0.10817750473261815	0.1323564650293835
theta[310]	0.1130815739122759	0.10134176352327956	0.12482138430127224
theta[311]	0.07268199402191201	0.059948183980142886	0.08541580406368114
theta[312]	0.043398685463561466	0.029739009716756918	0.05705836121036602
theta[313]	0.05241792403085297	0.04332465515459159	0.06151119290711435
theta[314]	0.06679658109109227	0.05850345368042904	0.07508970850175549
theta[315]	0.11036024937864211	0.09368062967729944	0.12703986907998477
theta[316]	0.20029631229001227	0.16328237282223018	0.23731025175779435
theta[317]	0.12612284541587457	0.11001797624891885	0.1422277145828303
theta[318]	0.06947493484564463	0.060255989733575925	0.07869387995771332
theta[319]	0.06361339441563496	0.05456494902275685	0.07266183980851307
theta[320]	0.05775072237647255	0.04988456259906598	0.06561688215387912
theta[321]	0.05978313563596038	0.05183733342418953	0.06772893784773124
theta[322]	0.1361567117667855	0.11859950022307968	0.15371392331049133
theta[323]	0.09912634388463619	0.08457199776519153	0.11368069000408085
theta[324]	0.046113402387881634	0.03375285519888709	0.058473949576876176
theta[325]	0.09283265670454044	0.08249350874580068	0.1031718046632802
theta[326]	0.23985130619190617	0.18036590586079593	0.2993367065230164
theta[327]	0.05179427335824079	0.04246592747345024	0.06112261924303135
theta[328]	0.05831236745196815	0.05046137433655598	0.06616336056738031
theta[329]	0.07699098174785629	0.0678749141929662	0.08610704930274639
theta[330]	0.0662235800624335	0.055904775854440966	0.07654238427042605
theta[331]	0.06657908157223882	0.058364459077650484	0.07479370406682716
theta[332]	0.05365227976583784	0.04472686389471212	0.06257769563696355
theta[333]	0.09809210245898325	0.08344773835671035	0.11273646656125616
theta[334]	0.10091260340713096	0.08850240446477856	0.11332280234948336
theta[335]	0.07507163616091808	0.06666051605130868	0.08348275627052748
theta[336]	0.2848517727974768	0.22597725123121357	0.34372629436374
theta[337]	0.09912059987118402	0.08548689985354899	0.11275429988881905
theta[338]	0.17039654725517975	0.14700704238216983	0.19378605212818967
theta[339]	0.10898704407205186	0.09372672340550225	0.12424736473860146
theta[340]	0.08432076239172412	0.07163875211503923	0.09700277266840901
theta[341]	0.13328732658826536	0.09835541337312577	0.16821923980340497
theta[342]	0.08021526217427269	0.07071981240746555	0.08971071194107982
theta[343]	0.24387649183154464	0.1974458503087391	0.2903071333543502
theta[344]	0.09858783013270753	0.0715374786595583	0.12563818160585677
theta[345]	0.08915428895474192	0.07824188079979102	0.10006669710969282
theta[346]	0.0694517632093381	0.05744037671568896	0.08146314970298724
theta[347]	0.06858242790625349	0.05673765127321024	0.08042720453929675
theta[348]	0.059076326189596726	0.0453952031414853	0.07275744923770816
theta[349]	0.06822881244453272	0.056759987391915914	0.07969763749714952
theta[350]	0.05959445607642476	0.051668480807954956	0.06752043134489456
theta[351]	0.06723560129121336	0.056581686147807196	0.07788951643461953
theta[352]	0.217321245871706	0.17314646238962933	0.2614960293537827
theta[353]	0.07911496430443944	0.06903422335420413	0.08919570525467475
theta[354]	0.10245273359801876	0.08723487837368926	0.11767058882234827
theta[355]	0.08056905884895123	0.0690802917416918	0.09205782595621066
theta[356]	0.11115824838417916	0.09562872826558527	0.12668776850277305
theta[357]	0.08400953730281699	0.07102374458360308	0.0969953300220309
theta[358]	0.10471235926554814	0.09112869847902114	0.11829602005207515
theta[359]	0.04878150008547925	0.03820198164922221	0.05936101852173629
theta[360]	0.11458921129554936	0.09950020955365335	0.12967821303744537
theta[361]	0.06778047958276641	0.05664180052789404	0.07891915863763878
theta[362]	0.0547908761156192	0.04646887243929289	0.0631128797919455
theta[363]	0.06946066844068664	0.05711518293142441	0.08180615394994888
theta[364]	0.08427840586235684	0.06899944554698045	0.09955736617773323
theta[365]	0.06867036192033593	0.056896064812529894	0.08044465902814196
theta[366]	0.053885975134553406	0.04424239740023609	0.06352955286887073
theta[367]	0.18647573453691646	0.1447446292643061	0.22820683980952683
theta[368]	0.0862245541318688	0.07284053680795402	0.09960857145578358
theta[369]	0.09850256136084558	0.08514549371827672	0.11185962900341444
theta[370]	0.06387964416700448	0.051301276283220995	0.07645801205078796
theta[371]	0.2189450351581323	0.17578612631363938	0.2621039440026252
theta[372]	0.06121867562163533	0.05304300862956745	0.0693943426137032
theta[373]	0.06175302554411151	0.05008390290524252	0.0734221481829805
theta[374]	0.14377464628580924	0.11934640942772129	0.1682028831438972
theta[375]	0.05653893095290666	0.048470618121953205	0.06460724378386011
theta[376]	0.0517881574574849	0.04214326740085118	0.06143304751411862
theta[377]	0.06448444308042701	0.05498024706920841	0.07398863909164562
theta[378]	0.09212481835977637	0.08096068641383783	0.10328895030571492
theta[379]	0.2871082610183524	0.233080040534567	0.3411364815021378
theta[380]	0.10613664279564877	0.09055407955915803	0.12171920603213951
theta[381]	0.0869033647268374	0.07825525366293133	0.09555147579074348
theta[382]	0.06146678525335323	0.04940677986750798	0.07352679063919848
theta[383]	0.09122639116288365	0.0797967634175034	0.10265601890826391
theta[384]	0.0698892381557179	0.05751524352941184	0.08226323278202397
theta[385]	0.163281229177647	0.13948363053930074	0.18707882781599328
theta[386]	0.047382620170512195	0.03401234075195103	0.06075289958907336
theta[387]	0.07306131311202137	0.06202315572643697	0.08409947049760577
theta[388]	0.05817320550845168	0.04065762433158642	0.07568878668531695
theta[389]	0.11947272199976573	0.10222490169115402	0.13672054230837746
theta[390]	0.11277065303675358	0.097376368789856	0.12816493728365116
theta[391]	0.06739165942610366	0.057891788860753454	0.07689152999145386
theta[392]	0.060640063806876775	0.0484974075104255	0.07278272010332805
theta[393]	0.061897806035490104	0.0535411284832986	0.0702544835876816
theta[394]	0.06082985436604117	0.05281992814048693	0.06883978059159541
theta[395]	0.0681731158615696	0.05652556162769178	0.07982067009544742
theta[396]	0.04562599486827198	0.0332447052479167	0.058007284488627256
theta[397]	0.0622213383178814	0.050838114315566875	0.07360456232019594
theta[398]	0.20731069683484313	0.16207284206841077	0.2525485516012755
theta[399]	0.08380060405087268	0.07169892219989941	0.09590228590184595
theta[400]	0.15997889387154623	0.13228074682436386	0.1876770409187286
theta[401]	0.06895167833732364	0.05675521980116799	0.0811481368734793
theta[402]	0.12455806296904115	0.11015085365154557	0.1389652722865367
theta[403]	0.09504564246775854	0.07712084986198293	0.11297043507353415
theta[404]	0.0782253886446216	0.06884392245947345	0.08760685482976975
theta[405]	0.0706274724880133	0.06068611861255306	0.08056882636347353
theta[406]	0.05294110831616898	0.044050290047164264	0.0618319265851737
theta[407]	0.08386514291153682	0.07077478816403447	0.09695549765903917
theta[408]	0.05312871375706446	0.044336637325575405	0.061920790188553516
theta[409]	0.06111983532490925	0.05313207370559141	0.06910759694422709
theta[410]	0.06936242497905021	0.06010564388112548	0.07861920607697494
theta[411]	0.10925453162000406	0.09161071195119691	0.12689835128881122
theta[412]	0.056410425334727524	0.04838734170594096	0.06443350896351409
theta[413]	0.06665821333279952	0.058379733678479206	0.07493669298711983
theta[414]	0.06096718144845901	0.05188576090701869	0.07004860198989932
theta[415]	0.06833252824611531	0.056661658909312684	0.08000339758291794
theta[416]	0.06405590199759563	0.054882224095354676	0.07322957989983658
theta[417]	0.27216294384908407	0.2245642613140885	0.3197616263840797
theta[418]	0.07690109014464935	0.0649288624127516	0.0888733178765471
theta[419]	0.0512897845190606	0.04158855574080766	0.06099101329731354
theta[420]	0.050767125578724676	0.040216404502672436	0.061317846654776915
theta[421]	0.07548884105572247	0.06688142409094061	0.08409625802050433
theta[422]	0.08434697702099554	0.07066827769314998	0.0980256763488411
theta[423]	0.06486956730105048	0.05513361806843342	0.07460551653366754
theta[424]	0.07203254882812593	0.062242222620035974	0.0818228750362159
theta[425]	0.08527475433705546	0.07206176624423785	0.09848774242987307
theta[426]	0.061887628611780286	0.05351398449801313	0.07026127272554744
theta[427]	0.0898757111316504	0.07892768404508149	0.1008237382182193
theta[428]	0.10232521227708403	0.08819619499374677	0.1164542295604213
theta[429]	0.18562561836548255	0.14366076683477974	0.22759046989618537
theta[430]	0.13733296915584922	0.11437692139828141	0.16028901691341704
theta[431]	0.09324528426727724	0.0805791270987213	0.10591144143583318
theta[432]	0.10133647611704652	0.08685660139707727	0.11581635083701577
theta[433]	0.15896151584647228	0.13889589933252733	0.17902713236041723
theta[434]	0.059587042164838296	0.04951524530398144	0.06965883902569515
theta[435]	0.2620272477923876	0.2149566301424079	0.30909786544236734
theta[436]	0.06665163586954163	0.056233580726669084	0.07706969101241418
theta[437]	0.09929267889369839	0.07967683135366224	0.11890852643373453
theta[438]	0.13883459349149735	0.12028549395041463	0.15738369303258007
theta[439]	0.0645525178388211	0.05610107099620884	0.07300396468143336
theta[440]	0.06639705605992992	0.05590191324219089	0.07689219887766895
theta[441]	0.08504347332695016	0.07029419166061135	0.09979275499328896
theta[442]	0.08488480195498076	0.07422893923776375	0.09554066467219777
theta[443]	0.1580905762138188	0.1373533903083687	0.1788277621192689
theta[444]	0.051710230915367625	0.04225250370494797	0.06116795812578728
theta[445]	0.06826705480230785	0.056725188130453075	0.07980892147416263
theta[446]	0.10019758741611492	0.0878278265579277	0.11256734827430215
theta[447]	0.07026063514000137	0.05749701168423994	0.0830242585957628
theta[448]	0.042212469997267535	0.028472071518425204	0.05595286847610986
theta[449]	0.06036348161934373	0.0524520622833638	0.06827490095532367
theta[450]	0.07126754146491006	0.05789938179609959	0.08463570113372053
theta[451]	0.03993913943111862	0.02532467843373498	0.054553600428502255
theta[452]	0.13001298759674654	0.10523002118965208	0.154795954003841
theta[453]	0.09424921872414392	0.0827855506736956	0.10571288677459224
theta[454]	0.10768578780343156	0.0933338486371305	0.12203772696973263
theta[455]	0.08305384982725253	0.07081928403278226	0.0952884156217228
theta[456]	0.15892445290511883	0.13953897454015426	0.1783099312700834
theta[457]	0.12445549466609	0.10685002564040141	0.1420609636917786
theta[458]	0.10377292985856214	0.07099530819855326	0.136550551518571
theta[459]	0.15530055123523875	0.1287640426697252	0.18183705980075232
theta[460]	0.06919217172788668	0.06025639678093237	0.07812794667484099
theta[461]	0.06688029369080271	0.056737539753032654	0.07702304762857277
theta[462]	0.0835904880876883	0.07204884596337303	0.09513213021200358
theta[463]	0.22677351590938022	0.18987273155045656	0.26367430026830385
theta[464]	0.10415039908487465	0.08874327533448437	0.11955752283526494
theta[465]	0.1062419283883265	0.09396614077369073	0.11851771600296226
theta[466]	0.09896586190199959	0.08216192040286546	0.11576980340113371
theta[467]	0.061923227709874996	0.04992293729477432	0.07392351812497568
theta[468]	0.07560455134154676	0.06702019987438419	0.08418890280870932
theta[469]	0.09199977016869383	0.07992934689584533	0.10407019344154234
theta[470]	0.06941760474939708	0.057181746385181136	0.08165346311361303
theta[471]	0.13870989308828763	0.10352332523729177	0.1738964609392835
theta[472]	0.08332411975492782	0.0715071144473542	0.09514112506250143
theta[473]	0.0743536808231082	0.06578476190753808	0.08292259973867831
theta[474]	0.043607126878773425	0.03049829840848564	0.05671595534906121
theta[475]	0.1903443349636186	0.1549208833209193	0.2257677866063179
theta[476]	0.07413567795126064	0.0656613582684552	0.08260999763406607
theta[477]	0.21178440626744377	0.16889605015998022	0.2546727623749073
theta[478]	0.06416971587859163	0.053733927179416795	0.07460550457776646
theta[479]	0.06476120352693131	0.05597753873288166	0.07354486832098095
theta[480]	0.08055044071864338	0.07074195513439883	0.09035892630288793
theta[481]	0.09246599713472657	0.08246698086843446	0.10246501340101868
theta[482]	0.04866067882980937	0.03789029298659447	0.059431064673024274
theta[483]	0.16466427147338825	0.1413248395581643	0.1880037033886122
theta[484]	0.06671202057658504	0.057468968107266524	0.07595507304590356
theta[485]	0.06965927051498566	0.05684879072520201	0.0824697503047693
theta[486]	0.061305828288658985	0.053112454626142516	0.06949920195117545
theta[487]	0.08912831674294072	0.0738279385225927	0.10442869496328874
theta[488]	0.08445812511578779	0.07068027740946285	0.09823597282211273
theta[489]	0.1429773164432485	0.10722115225310136	0.1787334806333956
theta[490]	0.061681119384703734	0.05349241383119537	0.06986982493821209
theta[491]	0.10531313948237621	0.08986620339537559	0.12076007556937683
theta[492]	0.06613818554724578	0.0560207351846362	0.07625563590985536
theta[493]	0.05534383740501284	0.04708309824384408	0.06360457656618161
theta[494]	0.06323576150203503	0.052512823986216595	0.07395869901785346
theta[495]	0.11770737224197365	0.1003066995228673	0.13510804496108
theta[496]	0.06235478998090274	0.053961031603240214	0.07074854835856527
theta[497]	0.045135538938320195	0.03282062497697952	0.05745045289966087
theta[498]	0.08409016116231142	0.07098324591611586	0.09719707640850699
theta[499]	0.042993642216476835	0.029751907753558904	0.056235376679394766
theta[500]	0.19899671559211138	0.15472855153874704	0.24326487964547572
theta[501]	0.06890848824824274	0.05699560793723932	0.08082136855924615
theta[502]	0.06558892939639607	0.056355606513592435	0.07482225227919971
theta[503]	0.09911344536994286	0.08600119409310644	0.11222569664677928
theta[504]	0.08628467496666262	0.07772596994223976	0.09484337999108547
theta[505]	0.04583801374022935	0.033762908900812516	0.05791311857964618
theta[506]	0.059728423543136254	0.05182834650181985	0.06762850058445266
theta[507]	0.08180848850134492	0.07318191424049963	0.09043506276219021
theta[508]	0.0669498576138791	0.056152366123857135	0.07774734910390108
theta[509]	0.12126317201803548	0.10203543062581555	0.1404909134102554
theta[510]	0.0693872915615697	0.05720977401369348	0.08156480910944591
theta[511]	0.06141031509411007	0.05332919180621172	0.06949143838200841
theta[512]	0.2856426391729393	0.2100546438659431	0.36123063447993553
theta[513]	0.05932028673434814	0.0514686388442364	0.06717193462445988
theta[514]	0.060269534177839985	0.052245229705542	0.06829383865013797
theta[515]	0.06934987697681885	0.05700253608762859	0.08169721786600911
theta[516]	0.04454268303095784	0.031864803489214936	0.057220562572700744
theta[517]	0.060369742155189976	0.05234935439796941	0.06839012991241054
theta[518]	0.04719035643906966	0.03588633603762538	0.05849437684051394
theta[519]	0.057632674849075194	0.04974558570295204	0.06551976399519835
theta[520]	0.062066079017486994	0.053830488777208405	0.07030166925776558
theta[521]	0.07044796617540541	0.057132676039796854	0.08376325631101397
theta[522]	0.07044701637858747	0.061776317474213624	0.07911771528296131
theta[523]	0.0634557348427123	0.0555101164071251	0.07140135327829951
theta[524]	0.0795657359356376	0.06587529079344098	0.0932561810778342
theta[525]	0.06079013071476672	0.05279874833401845	0.06878151309551499
theta[526]	0.06925450075814579	0.06014721919968626	0.07836178231660532
theta[527]	0.14507684864684928	0.12969852811700686	0.1604551691766917
theta[528]	0.1746182522926385	0.1308585924234394	0.2183779121618376
theta[529]	0.060685797696812226	0.046661344496848195	0.07471025089677626
theta[530]	0.1415952272865319	0.11773938348115469	0.1654510710919091
theta[531]	0.052937019700732786	0.03921329381329986	0.0666607455881657
theta[532]	0.12118221580858637	0.10172792037437836	0.1406365112427944
theta[533]	0.1848050513000849	0.153429134732956	0.2161809678672138
theta[534]	0.04251252508365001	0.029053255006769384	0.05597179516053064
theta[535]	0.06432798884551039	0.055057928444737975	0.0735980492462828
theta[536]	0.2699308838736602	0.21962745886308077	0.32023430888423965
theta[537]	0.07697249833666758	0.06789457013458639	0.08605042653874878
theta[538]	0.058360204526230766	0.05050919586631728	0.06621121318614424
theta[539]	0.06086640582873385	0.053020431557641315	0.06871238009982639
theta[540]	0.05010003582024325	0.03994357343584308	0.06025649820464342
theta[541]	0.06239181621559123	0.054336335610638546	0.0704472968205439
theta[542]	0.10991495326250131	0.07793514601922519	0.14189476050577743
theta[543]	0.07064477452540989	0.0584540916126938	0.08283545743812598
theta[544]	0.06612308242564251	0.05583828462995917	0.07640788022132584
theta[545]	0.04518869180214963	0.03254293602318384	0.05783444758111542
theta[546]	0.07130106619969212	0.05922034812201922	0.08338178427736502
theta[547]	0.1112618505529516	0.09459926702915292	0.12792443407675028
theta[548]	0.1209209137636971	0.09772239406535636	0.14411943346203782
theta[549]	0.06485378943931656	0.05516021419333807	0.07454736468529506
theta[550]	0.07253608011300033	0.059240649202483245	0.08583151102351742
theta[551]	0.057727338583488	0.0498481324368752	0.0656065447301008
theta[552]	0.05526775803950366	0.04690016759267391	0.0636353484863334
theta[553]	0.06557086840047857	0.05546799120653519	0.07567374559442194
theta[554]	0.06207534850621665	0.05376424442432686	0.07038645258810644
theta[555]	0.2134609641492489	0.17011887273995047	0.2568030555585473
theta[556]	0.06680306202292027	0.05605777744948583	0.07754834659635472
theta[557]	0.05058012304216729	0.03994343927783335	0.061216806806501226
theta[558]	0.05778339323418358	0.04991759966080114	0.06564918680756601
theta[559]	0.1736900501884633	0.14960928631414266	0.19777081406278396
theta[560]	0.1414637118730699	0.11677299414285329	0.16615442960328647
theta[561]	0.058523867092151224	0.05067991538345637	0.06636781880084608
theta[562]	0.07076857057849512	0.05759570165109179	0.08394143950589844
theta[563]	0.07002183484518226	0.05727153021945272	0.0827721394709118
theta[564]	0.07280366154373823	0.06330141902267639	0.08230590406480007
theta[565]	0.11055615021625625	0.09595729187927884	0.12515500855323367
theta[566]	0.05170630896006562	0.04231644008606623	0.061096177834065006
theta[567]	0.0472720783796428	0.036062014175184995	0.0584821425841006
theta[568]	0.05965152083857912	0.051772970413547975	0.06753007126361027
theta[569]	0.06495551688672536	0.05281467770348733	0.0770963560699634
theta[570]	0.05384586258935572	0.04500716175475923	0.0626845634239522
theta[571]	0.06666751770357543	0.056390570757152675	0.07694446464999818
theta[572]	0.07583736992840626	0.06270959469498782	0.08896514516182469
theta[573]	0.09668872584702556	0.08370580094991113	0.10967165074414
theta[574]	0.05975850879214452	0.05179039722171437	0.06772662036257467
theta[575]	0.06790716232992976	0.05669544784681304	0.07911887681304647
theta[576]	0.11284255931838404	0.09814769040412373	0.12753742823264433
theta[577]	0.06916980899796335	0.05667608318469345	0.08166353481123326
theta[578]	0.05640561131464429	0.04840524812980164	0.06440597449948694
theta[579]	0.11800918320871637	0.08780868327055485	0.14820968314687788
theta[580]	0.04433569649795684	0.03150292783971312	0.05716846515620057
theta[581]	0.06106760993562687	0.05171990705401185	0.07041531281724189
theta[582]	0.0986426019170681	0.08749777097674935	0.10978743285738685
theta[583]	0.056152958671921945	0.04812876263272185	0.06417715471112204
theta[584]	0.14114659347259886	0.12470312931935577	0.15759005762584194
theta[585]	0.09898059028894142	0.07959671235525552	0.11836446822262732
theta[586]	0.08123876624956627	0.06967619257971147	0.09280133991942108
theta[587]	0.09255184455323061	0.08205688811705587	0.10304680098940534
theta[588]	0.08673173357437816	0.07275314899911958	0.10071031814963674
theta[589]	0.09531024993238231	0.08505838439675119	0.10556211546801343
theta[590]	0.13220404986999143	0.11792351427878839	0.14648458546119447
theta[591]	0.04008918779099423	0.02532205774748319	0.054856317834505265
theta[592]	0.10746088890394918	0.09100751654587966	0.12391426126201871
theta[593]	0.0626872113663461	0.054388859402947055	0.07098556332974515
theta[594]	0.04133426835931742	0.02708763642969034	0.05558090028894451
theta[595]	0.05264057645710209	0.04347424387513325	0.06180690903907092
theta[596]	0.0513371326285497	0.04171431888707396	0.060959946370025435
theta[597]	0.11769332719611497	0.10088182901127887	0.13450482538095107
theta[598]	0.142947986962995	0.11690466330456387	0.1689913106214261
theta[599]	0.058769548208945574	0.0509193737957083	0.06661972262218284
theta[600]	0.0774677713450313	0.06804751536749819	0.08688802732256441
theta[601]	0.07523774633517695	0.061688558997778115	0.08878693367257579
theta[602]	0.11956097985976315	0.10163012151840953	0.13749183820111677
theta[603]	0.059137913986970464	0.044871169864612585	0.07340465810932835
theta[604]	0.09989582327477976	0.08534669530516632	0.1144449512443932
theta[605]	0.12928275801599542	0.11111106406672092	0.14745445196526993
theta[606]	0.05635476859133749	0.0483308520728228	0.06437868510985219
theta[607]	0.09261990950473824	0.07956292423191323	0.10567689477756324
theta[608]	0.04777731057962448	0.036687141541491546	0.05886747961775741
theta[609]	0.07830497107794726	0.0695388623829048	0.08707107977298972
theta[610]	0.09427651261872266	0.08315391961111483	0.1053991056263305
theta[611]	0.06697248592005287	0.056157895631794075	0.07778707620831166
theta[612]	0.05029040854389337	0.040268450492976796	0.060312366594809944
theta[613]	0.053666170399102625	0.04501414637101218	0.06231819442719307
theta[614]	0.08428323669734127	0.07229344935115774	0.0962730240435248
theta[615]	0.06692831158146204	0.05626375708948619	0.07759286607343788
theta[616]	0.1425810500650553	0.11735738389745336	0.16780471623265725
theta[617]	0.06968484884865186	0.06086003754334374	0.07850966015395999
theta[618]	0.0769921764415827	0.06831341905194328	0.08567093383122211
theta[619]	0.06929477892543756	0.05765792785744821	0.08093162999342692
theta[620]	0.05395436495921149	0.04539064464434919	0.06251808527407379
theta[621]	0.08598533608127867	0.07282562922408493	0.09914504293847241
theta[622]	0.10738676819027965	0.07836381092714492	0.13640972545341437
theta[623]	0.3636970183917528	0.28635596422568915	0.4410380725578164
theta[624]	0.06773145006965461	0.05927375578414747	0.07618914435516176
theta[625]	0.07371567978630253	0.06500398723111094	0.08242737234149412
theta[626]	0.06718246376693343	0.05639753474835623	0.07796739278551063
theta[627]	0.08182917605886253	0.06769603331878335	0.09596231879894171
theta[628]	0.06065222222099187	0.04839089719383295	0.07291354724815079
theta[629]	0.10705770869596364	0.09154483743119603	0.12257057996073124
theta[630]	0.1421765901919658	0.1203725312313087	0.1639806491526229
theta[631]	0.0656656376430029	0.05734042778921601	0.07399084749678979
theta[632]	0.07798127670628402	0.06876748627418532	0.08719506713838272
theta[633]	0.10017340899492294	0.0895233368933595	0.11082348109648638
theta[634]	0.08323428943029394	0.07094605026634329	0.0955225285942446
theta[635]	0.07182973231824219	0.058420394609042	0.08523907002744238
theta[636]	0.16392077147003598	0.1403969252078755	0.18744461773219645
theta[637]	0.06822753411908845	0.0591437684448216	0.0773112997933553
theta[638]	0.05634719591785084	0.04810512576559255	0.06458926607010912
theta[639]	0.06965413559325608	0.05717666362153569	0.08213160756497646
theta[640]	0.17951791898427374	0.13963737303780901	0.21939846493073847
theta[641]	0.11415574076670702	0.07676342943285114	0.1515480521005629
theta[642]	0.05110766684578481	0.04142967437073168	0.060785659320837945
theta[643]	0.06837458655543607	0.05675685761798067	0.07999231549289149
theta[644]	0.177411289525064	0.13810465572745775	0.21671792332267023
theta[645]	0.06289169767592441	0.05437773896075687	0.07140565639109195
theta[646]	0.05493642203730646	0.042177703329793606	0.06769514074481932
theta[647]	0.26763962987987655	0.22036368369329384	0.31491557606645926
theta[648]	0.17267799889524663	0.11286996039696753	0.23248603739352572
theta[649]	0.1077020182635259	0.09138489289967507	0.12401914362737675
theta[650]	0.11264222301269744	0.09646340886036175	0.12882103716503313
theta[651]	0.08278290098636558	0.06793310918030596	0.0976326927924252
theta[652]	0.12034771898120895	0.10172504686042139	0.13897039110199652
theta[653]	0.062258963190587796	0.05088732503605184	0.07363060134512375
theta[654]	0.2738011356866344	0.19873326320472984	0.34886900816853894
theta[655]	0.08530697478841208	0.07203508818110564	0.09857886139571852
theta[656]	0.08669412636704005	0.07780083667500058	0.09558741605907951
theta[657]	0.06032912769877017	0.05236497943653204	0.0682932759610083
theta[658]	0.06536083744020635	0.053335858929128996	0.0773858159512837
theta[659]	0.10778287404843763	0.09629468205592427	0.11927106604095099
theta[660]	0.0639862522618554	0.054872660091234066	0.07309984443247675
theta[661]	0.059866349231009225	0.05198299398713747	0.06774970447488099
theta[662]	0.07602718852721954	0.06741035520666071	0.08464402184777838
theta[663]	0.07444703649826824	0.06310229024847401	0.08579178274806247
theta[664]	0.06207390880203891	0.05305112431077098	0.07109669329330684
theta[665]	0.10095449796049136	0.0889478375032671	0.11296115841771562
theta[666]	0.1899420762980177	0.14614717841191044	0.23373697418412498
theta[667]	0.04988442440115806	0.039660378266518984	0.06010847053579714
theta[668]	0.1368560517899336	0.11896713386824098	0.1547449697116262
theta[669]	0.06587251290227131	0.055994553922748096	0.07575047188179451
theta[670]	0.15347079992068244	0.12586686911618775	0.18107473072517713
theta[671]	0.07583282326157847	0.06700627978858614	0.0846593667345708
theta[672]	0.056382441433575334	0.04837855963788077	0.06438632322926989
theta[673]	0.07207382593747814	0.061863619848622965	0.08228403202633333
theta[674]	0.10069759279440911	0.08603789945185979	0.11535728613695843
theta[675]	0.06911962897803471	0.05725340918163727	0.08098584877443216
theta[676]	0.14626281604704963	0.10983856497715092	0.18268706711694835
theta[677]	0.047979962433030966	0.03704941641912536	0.05891050844693657
theta[678]	0.056447757516813045	0.048395382839428694	0.0645001321941974
theta[679]	0.0944785996552915	0.07687625657372302	0.11208094273685998
theta[680]	0.0613693117578594	0.05323814152917495	0.06950048198654385
theta[681]	0.05928614002587181	0.051425399763503105	0.06714688028824052
theta[682]	0.12157576218414783	0.10223169192367884	0.1409198324446168
theta[683]	0.13360099841969986	0.09456662147370747	0.17263537536569223
theta[684]	0.06820519906841725	0.05666531514783909	0.07974508298899542
theta[685]	0.0488380761371697	0.038297273759929126	0.059378878514410274
theta[686]	0.15507195644294455	0.11647548844341535	0.19366842444247376
theta[687]	0.08455233109953769	0.07152380973969379	0.0975808524593816
theta[688]	0.07757686384469858	0.06529689835740257	0.0898568293319946
theta[689]	0.060914140029893864	0.052883683395757025	0.0689445966640307
theta[690]	0.08436888999653741	0.07169039545182053	0.09704738454125429
theta[691]	0.07984847502812786	0.06898400096114823	0.09071294909510749
theta[692]	0.06293006975334282	0.05432212300980493	0.07153801649688071
theta[693]	0.06360378841965379	0.054867232250877286	0.0723403445884303
theta[694]	0.16109884334490476	0.12883004245172142	0.1933676442380881
theta[695]	0.059339787789142166	0.051502671390335215	0.06717690418794911
theta[696]	0.09864990070299519	0.08724793676693784	0.11005186463905253
theta[697]	0.09736844816442618	0.08445997464802457	0.11027692168082778
theta[698]	0.07892462484984429	0.06945850393359632	0.08839074576609227
theta[699]	0.14722443687879178	0.13148019661822474	0.1629686771393588
theta[700]	0.24077942120901044	0.19452693524542686	0.287031907172594
theta[701]	0.05718500927239803	0.049251247638594266	0.06511877090620179
theta[702]	0.04534608244679494	0.033187059977138354	0.05750510491645152
theta[703]	0.15257621537690466	0.12838447750754137	0.17676795324626796
theta[704]	0.08417926718624734	0.07581435557577196	0.09254417879672272
theta[705]	0.06439522027293475	0.0539563640666627	0.07483407647920678
theta[706]	0.043119453912299585	0.02978807790475335	0.05645082991984582
theta[707]	0.07164494301921034	0.0630275663510983	0.08026231968732239
theta[708]	0.07535165007980793	0.06716402558634994	0.08353927457326592
theta[709]	0.064375313253934	0.055143675817076646	0.07360695069079136
theta[710]	0.051835657381901684	0.042004924630997933	0.061666390132805435
theta[711]	0.08282618402692443	0.07052565401069512	0.09512671404315375
theta[712]	0.4194546113275793	0.33431806304913503	0.5045911596060235
theta[713]	0.06089308304274364	0.05148458762025118	0.0703015784652361
theta[714]	0.10634321948040926	0.09461044146981831	0.1180759974910002
theta[715]	0.06836698919847692	0.05658505218486635	0.08014892621208748
theta[716]	0.18378969996392083	0.14251549159247187	0.2250639083353698
theta[717]	0.11546543613000042	0.08742662867350406	0.14350424358649677
theta[718]	0.0684116604940673	0.05677452020269294	0.08004880078544166
theta[719]	0.0681731158615696	0.05652556162769178	0.07982067009544742
theta[720]	0.07011283954588442	0.05743607529322789	0.08278960379854094
theta[721]	0.09100559329298288	0.07819692038819206	0.1038142661977737
theta[722]	0.23906468638375508	0.1971633272499001	0.28096604551761006
theta[723]	0.11818218117591736	0.10002901217690408	0.13633535017493065
theta[724]	0.06406840732155263	0.05514293209224563	0.07299388255085962
theta[725]	0.06332952451984974	0.05471943384793608	0.07193961519176341
theta[726]	0.06492790365612261	0.0552630683024677	0.07459273900977752
theta[727]	0.056749693828377544	0.048784781359590065	0.06471460629716502
theta[728]	0.06567339197138553	0.05627774212315182	0.07506904181961922
theta[729]	0.055417178080439285	0.04041645618393616	0.07041789997694241
theta[730]	0.04449505264871553	0.03146643165306833	0.057523673644362734
theta[731]	0.08029725914811553	0.06708378489154214	0.09351073340468892
theta[732]	0.06901323473445008	0.05679523361467213	0.08123123585422802
theta[733]	0.09906398540412477	0.08544953134968511	0.11267843945856443
theta[734]	0.05928014928359715	0.04886698552543088	0.06969331304176342
theta[735]	0.04027398459567433	0.025802081802005487	0.05474588738934317
theta[736]	0.16417325661239268	0.12072776569232652	0.20761874753245885
theta[737]	0.05726951804810917	0.04935103216046338	0.06518800393575495
theta[738]	0.11199649500805207	0.09881362255166588	0.12517936746443825
theta[739]	0.21348402295261676	0.18073594494678896	0.24623210095844456
theta[740]	0.1027385494602399	0.08857428518390453	0.11690281373657527
theta[741]	0.06466507241943667	0.05559379512591955	0.0737363497129538
theta[742]	0.13418377108160126	0.10739355176898896	0.16097399039421356
theta[743]	0.08099359023435128	0.05874759793340634	0.10323958253529622
theta[744]	0.09787284832064609	0.08486467004404205	0.11088102659725013
theta[745]	0.04247801023399223	0.028868417894902514	0.05608760257308195
theta[746]	0.08121428809714322	0.06980428792918057	0.09262428826510587
theta[747]	0.13400162860761625	0.11754712190970275	0.15045613530552976
theta[748]	0.09953890890601469	0.08449569643316139	0.11458212137886799
theta[749]	0.06791958249561371	0.05674233719975738	0.07909682779147004
theta[750]	0.05567713038426105	0.040410365012748015	0.07094389575577409
theta[751]	0.2558102752176771	0.2061504964933497	0.30547005394200444
theta[752]	0.0625877857684443	0.05391081544201691	0.07126475609487169
theta[753]	0.046398133897689944	0.03464142676687192	0.058154841028507966
theta[754]	0.10474943646319916	0.08957835506258567	0.11992051786381265
theta[755]	0.09606323960182224	0.07581923799890529	0.11630724120473919
theta[756]	0.09065161608011929	0.07965635144210367	0.10164688071813491
theta[757]	0.06284489560005745	0.05412379287826886	0.07156599832184603
theta[758]	0.07785603677776268	0.06792531244289313	0.08778676111263223
theta[759]	0.06826153779933009	0.056464606481552194	0.08005846911710798
theta[760]	0.0647526715848083	0.05454103657786095	0.07496430659175565
theta[761]	0.2665077392798707	0.21978831360503612	0.31322716495470526
theta[762]	0.07764763951072692	0.0694461477291786	0.08584913129227524
theta[763]	0.07539261006894481	0.06522797938741631	0.0855572407504733
theta[764]	0.07611454106547676	0.05991985997434298	0.09230922215661053
theta[765]	0.06561864952821124	0.055927248641946474	0.075310050414476
theta[766]	0.06605893961236801	0.05069698363296003	0.081420895591776
theta[767]	0.09087591021551164	0.08127829750718871	0.10047352292383457
theta[768]	0.05969302008653866	0.05013320649458528	0.06925283367849203
theta[769]	0.059735307814087556	0.05190377436032543	0.06756684126784968
theta[770]	0.15444990507867037	0.12903183548217417	0.17986797467516658
theta[771]	0.06694447050223751	0.056180429423762154	0.07770851158071286
theta[772]	0.0815979636384285	0.06994920848931271	0.09324671878754429
theta[773]	0.07892564711481195	0.06484280360483567	0.09300849062478823
theta[774]	0.09703638522676715	0.0852267864434672	0.10884598401006709
theta[775]	0.06593968744602022	0.05571602711524084	0.07616334777679959
theta[776]	0.07232328516707633	0.055219100150244484	0.08942747018390818
theta[777]	0.0973098835764621	0.08404059745226194	0.11057916970066226
theta[778]	0.05301543851359027	0.04413056916915149	0.06190030785802905
theta[779]	0.05050879530370826	0.040658696836783574	0.06035889377063295
theta[780]	0.09932328453061938	0.08597545736767354	0.11267111169356522
theta[781]	0.0897805909820754	0.07726674687780195	0.10229443508634885
theta[782]	0.08065582855008738	0.06967416438431562	0.09163749271585914
theta[783]	0.06769369067483469	0.05653994394912901	0.07884743740054037
theta[784]	0.15661049025780388	0.11679219438621061	0.19642878612939715
theta[785]	0.06228341729485439	0.05387070137710052	0.07069613321260827
theta[786]	0.31687726390249693	0.24252514686423657	0.3912293809407573
theta[787]	0.05575188439353634	0.04746488414130692	0.06403888464576575
theta[788]	0.06668077360873936	0.056962078250866556	0.07639946896661216
theta[789]	0.0981444375120086	0.08678369129634715	0.10950518372767006
theta[790]	0.05875978410349172	0.05090997706086235	0.06660959114612108
theta[791]	0.05703093318412792	0.048984061271453994	0.06507780509680185
theta[792]	0.10022343437884255	0.08795916538945248	0.11248770336823263
theta[793]	0.07996141355693617	0.07109423021635597	0.08882859689751638
theta[794]	0.058846648921189765	0.050976803110352464	0.06671649473202707
theta[795]	0.1541418457539152	0.1289970478075186	0.1792866437003118
theta[796]	0.07649816107413503	0.06780618529997005	0.0851901368483
theta[797]	0.0631385987080638	0.0545733041704938	0.07170389324563381
theta[798]	0.07681717085718165	0.06745356765086769	0.08618077406349561
theta[799]	0.25152388149788246	0.20315728900881588	0.299890473986949
theta[800]	0.05764649980753146	0.0497760242257411	0.06551697538932183
theta[801]	0.08360531864676399	0.07172792984460277	0.0954827074489252
theta[802]	0.04003903038583373	0.025467150970880564	0.054610909800786894
theta[803]	0.0812007914285411	0.06947915405307332	0.09292242880400887
theta[804]	0.05388397529062049	0.04507738676736169	0.06269056381387927
theta[805]	0.1027317052562482	0.09281213327485252	0.11265127723764387
theta[806]	0.06967203557993544	0.0573666541521641	0.08197741700770679
theta[807]	0.07067179136889107	0.06185434265163005	0.07948924008615209
theta[808]	0.08270209808424826	0.07068778512205766	0.09471641104643887
theta[809]	0.05406386158106615	0.04551946614143909	0.06260825702069321
theta[810]	0.04594119213350216	0.033774470150785205	0.058107914116219114
theta[811]	0.06808643116966487	0.059262248166482824	0.07691061417284692
theta[812]	0.15724414951498586	0.11715703949301864	0.19733125953695307
theta[813]	0.08185961613165933	0.06985606223064367	0.093863170032675
theta[814]	0.06784194670315369	0.05642025380776512	0.07926363959854225
theta[815]	0.05829900798452028	0.05042897162951017	0.06616904433953039
theta[816]	0.09320470129223767	0.0766317611881769	0.10977764139629843
theta[817]	0.05151833467968413	0.04003070953689862	0.06300595982246963
theta[818]	0.12263216873058735	0.1041467930848015	0.1411175443763732
theta[819]	0.06490113374167665	0.05507928680637116	0.07472298067698215
theta[820]	0.18112682375581576	0.14075706627403728	0.22149658123759425
theta[821]	0.07872746210054302	0.06890915160220326	0.08854577259888277
theta[822]	0.12172517594244595	0.1028596159905214	0.1405907358943705
theta[823]	0.09106310912631035	0.08041613982757417	0.10171007842504654
theta[824]	0.07807713183719905	0.06817144179975977	0.08798282187463834
theta[825]	0.05675453544839462	0.04876938011042853	0.06473969078636072
theta[826]	0.05433321124260185	0.04326193603418467	0.06540448645101903
theta[827]	0.07293428990188108	0.06450154539579098	0.08136703440797119
theta[828]	0.07453647443547877	0.06592028475383982	0.08315266411711772
theta[829]	0.16429278627564875	0.12078295787439272	0.20780261467690478
theta[830]	0.1538320866388483	0.13628381709199203	0.17138035618570455
theta[831]	0.06956346837974774	0.060686895312824084	0.0784400414466714
theta[832]	0.06788462144432064	0.05639014726678557	0.07937909562185572
theta[833]	0.18162328841697606	0.15785881223909595	0.20538776459485616
theta[834]	0.05576284718971242	0.047642005814501946	0.06388368856492288
theta[835]	0.07991906408721679	0.06942218922510712	0.09041593894932645
theta[836]	0.05523812403774741	0.04690831946383564	0.06356792861165918
theta[837]	0.17409921847539864	0.14995745275171812	0.19824098419907915
theta[838]	0.05488181896937152	0.04659337188696101	0.06317026605178203
theta[839]	0.0799363160776547	0.06976690214886455	0.09010573000644484
theta[840]	0.05675815092513656	0.0427528889764427	0.07076341287383042
theta[841]	0.11256404738800757	0.09991506900923554	0.12521302576677962
theta[842]	0.051351431180292166	0.03741546706737392	0.06528739529321041
theta[843]	0.094759178106728	0.08206989457790315	0.10744846163555286
theta[844]	0.08312605532706857	0.07094688045284203	0.09530523020129511
theta[845]	0.21619004172765552	0.18330853096449617	0.24907155249081486
theta[846]	0.11726054215797328	0.10565931418481182	0.12886177013113473
theta[847]	0.05723625321230011	0.0493392064055207	0.06513330001907952
theta[848]	0.06857284666237293	0.059483439011905684	0.07766225431284017
theta[849]	0.1492614597716805	0.12622017881971337	0.17230274072364765
theta[850]	0.04450924466376168	0.0318747335114988	0.057143755816024565
theta[851]	0.045926561437742285	0.03392131611130392	0.05793180676418065
theta[852]	0.06207448025627636	0.05362044122136958	0.07052851929118314
theta[853]	0.07865042039319262	0.06284013081035975	0.09446070997602549
theta[854]	0.09466383773056347	0.07320250744593666	0.11612516801519028
theta[855]	0.06018694768451106	0.05233792657194409	0.06803596879707802
theta[856]	0.08232446646087571	0.058463111790638386	0.10618582113111304
theta[857]	0.04435391103893215	0.0316769260301006	0.05703089604776371
theta[858]	0.07073768141280942	0.05966918861317607	0.08180617421244278
theta[859]	0.069600214700023	0.06080279576067586	0.07839763363937015
theta[860]	0.11263551561399254	0.09309706603767129	0.1321739651903138
theta[861]	0.04248767347566273	0.029046357741225527	0.05592898921009993
theta[862]	0.08870283788725629	0.07378912121321723	0.10361655456129534
theta[863]	0.0745865423932207	0.06425825613296676	0.08491482865347463
theta[864]	0.06187857423922009	0.04843660453540597	0.0753205439430342
theta[865]	0.12608620685914756	0.10838933334650529	0.14378308037178986
theta[866]	0.0677701070271801	0.056224588352397915	0.07931562570196228
theta[867]	0.37234868492056306	0.29908750187237276	0.44560986796875335
theta[868]	0.05946654754524337	0.05162844497547059	0.06730465011501616
theta[869]	0.08038007536609426	0.062258152777588296	0.09850199795460023
theta[870]	0.11454469726889752	0.0993832228575131	0.12970617168028192
theta[871]	0.055797302563068175	0.047620691896810285	0.06397391322932607
theta[872]	0.0810656701045703	0.07017871813546203	0.09195262207367857
theta[873]	0.06247689879017864	0.05398065588888859	0.07097314169146869
theta[874]	0.12454024908649275	0.106508654826766	0.1425718433462195
theta[875]	0.06443083188805503	0.05403333433350742	0.07482832944260263
theta[876]	0.07911321775256255	0.06877153911294667	0.08945489639217843
theta[877]	0.06889128253654227	0.06024705082757273	0.0775355142455118
theta[878]	0.08412814486964793	0.07109711318118987	0.09715917655810598
theta[879]	0.08343512802259796	0.07305403026329342	0.0938162257819025
theta[880]	0.07536620935613184	0.06641031498683488	0.0843221037254288
theta[881]	0.1050641063733887	0.09438672448641929	0.11574148826035811
theta[882]	0.05402136472105039	0.045391833080307864	0.06265089636179291
theta[883]	0.04906696739012888	0.03859157139963171	0.059542363380626045
theta[884]	0.06798147785406747	0.059484261513603226	0.07647869419453171
theta[885]	0.1083954140518079	0.07936580956593564	0.13742501853768016
theta[886]	0.1198962454982392	0.10704382526252071	0.1327486657339577
theta[887]	0.06044286628769196	0.05247798289977686	0.06840774967560706
theta[888]	0.07582221316660086	0.0665854291839662	0.08505899714923551
theta[889]	0.0785638276240878	0.06994258988691884	0.08718506536125675
theta[890]	0.09880185688425008	0.08549115603923713	0.11211255772926304
theta[891]	0.06992542148851391	0.05719995924830986	0.08265088372871797
theta[892]	0.30893934809598717	0.2347162440441623	0.383162452147812
theta[893]	0.0460528413691723	0.03398936833655162	0.05811631440179298
theta[894]	0.060260400629217184	0.05235662590579453	0.06816417535263984
theta[895]	0.04984718517697915	0.03965934131511527	0.06003502903884303
theta[896]	0.04088367707709846	0.026590142923168636	0.055177211231028284
theta[897]	0.16178735169437206	0.1407630094032127	0.1828116939855314
theta[898]	0.06755072593157342	0.05636566902596557	0.07873578283718127
theta[899]	0.12483877519201059	0.11061133420455024	0.13906621617947093
theta[900]	0.06876707679050643	0.056766549983831134	0.08076760359718173
theta[901]	0.050111918723613154	0.039987038996362835	0.06023679845086347
theta[902]	0.09603832111317313	0.08470275011561251	0.10737389211073375
theta[903]	0.04621334314556064	0.03448568856431501	0.05794099772680626
theta[904]	0.07598132376515875	0.06589985773643886	0.08606278979387863
theta[905]	0.14384654648658804	0.12059768827466627	0.1670954046985098
theta[906]	0.17772515077236395	0.15174269195830564	0.20370760958642226
theta[907]	0.0812205839561818	0.07184674241348683	0.09059442549887677
theta[908]	0.0842228541873769	0.07069306791820289	0.09775264045655092
theta[909]	0.0773691611709036	0.06805730324696625	0.08668101909484095
theta[910]	0.10800529567543159	0.08884207594695714	0.12716851540390603
theta[911]	0.061622222159260456	0.05372716174459712	0.06951728257392378
theta[912]	0.099745073084115	0.08530940457257533	0.11418074159565467
theta[913]	0.08107764160969771	0.06927227278379636	0.09288301043559907
theta[914]	0.060448204335920894	0.05260093146024451	0.06829547721159727
theta[915]	0.16693499394547615	0.14533397219525934	0.18853601569569295
theta[916]	0.06886786872705983	0.05673165776873397	0.08100407968538569
theta[917]	0.0598713978476538	0.05192902215864361	0.06781377353666398
theta[918]	0.06415207939507668	0.05495505540609996	0.0733491033840534
theta[919]	0.0808494814039693	0.0699041571009799	0.09179480570695871
theta[920]	0.06097441715338711	0.05296354322299586	0.06898529108377836
theta[921]	0.07851750593159755	0.06531808800426969	0.09171692385892541
theta[922]	0.1352454836358411	0.11829839884084943	0.1521925684308328
theta[923]	0.05694865661213311	0.04293605432906299	0.07096125889520322
theta[924]	0.13082015250705792	0.11384052859089819	0.14779977642321765
theta[925]	0.05484839256010159	0.04038494784836465	0.06931183727183854
theta[926]	0.06726217485037009	0.05724430531093897	0.07728004438980121
theta[927]	0.04485852599243298	0.03247336945345776	0.0572436825314082
theta[928]	0.09259302455514032	0.08296449093123842	0.10222155817904222
theta[929]	0.1194342788315994	0.1016230533775456	0.1372455042856532
theta[930]	0.06299087348201103	0.054788500510208636	0.07119324645381343
theta[931]	0.06105370296297684	0.0508165185506485	0.07129088737530517
theta[932]	0.06887546562156875	0.057935742596115614	0.07981518864702189
theta[933]	0.0770051708970956	0.06460723418626903	0.08940310760792218
theta[934]	0.14654676172000203	0.12412910386235489	0.16896441957764916
theta[935]	0.06474450755566152	0.056031677772546945	0.0734573373387761
theta[936]	0.06715800740732603	0.05582765281768566	0.07848836199696639
theta[937]	0.05820254317590255	0.05035201425766808	0.06605307209413702
theta[938]	0.06647151024523314	0.056007761234868794	0.07693525925559748
theta[939]	0.05876861827351872	0.05092620423420163	0.06661103231283581
theta[940]	0.10109718554848145	0.09131299981789343	0.11088137127906947
theta[941]	0.06586484442992926	0.055794355869693474	0.07593533299016506
theta[942]	0.06201540434456183	0.053793046750338656	0.070237761938785
theta[943]	0.1281444679660135	0.11425936762464019	0.1420295683073868
theta[944]	0.06253200083034893	0.05408211401403747	0.07098188764666039
theta[945]	0.1186318706987376	0.10565121554688928	0.13161252585058592
theta[946]	0.06814581715636837	0.056733147119753705	0.07955848719298304
theta[947]	0.05564600854986475	0.047454087572526435	0.06383792952720306
theta[948]	0.05748145524267197	0.04958460899748344	0.0653783014878605
theta[949]	0.06303603005539325	0.054799664746460974	0.07127239536432553
theta[950]	0.18831365311403203	0.15401388276217953	0.22261342346588453
theta[951]	0.060719022679792976	0.05124869720639019	0.07018934815319576
theta[952]	0.04829247661559541	0.03732324462015807	0.05926170861103275
theta[953]	0.06207040908950178	0.05379783356392143	0.07034298461508214
theta[954]	0.073543022443782	0.06487171224226491	0.08221433264529908
theta[955]	0.09502463787180133	0.08405521482789223	0.10599406091571044
theta[956]	0.05145485566724183	0.042011955389248	0.060897755945235665
theta[957]	0.08166143833189689	0.06828169717663356	0.09504117948716022
theta[958]	0.07061461943608066	0.06180662505442436	0.07942261381773696
theta[959]	0.09686341354208106	0.07934501718701395	0.11438180989714816
theta[960]	0.06108523963454978	0.053061965023926204	0.06910851424517336
theta[961]	0.05653893095290666	0.048470618121953205	0.06460724378386011
theta[962]	0.06508669302126932	0.05533815413385542	0.07483523190868321
theta[963]	0.05885944136460355	0.05100541297112051	0.06671346975808658
theta[964]	0.045270988770387315	0.032931204662119754	0.057610772878654876
theta[965]	0.18464231937481912	0.15156514750144204	0.2177194912481962
theta[966]	0.1191118155524747	0.1017872417555531	0.1364363893493963
theta[967]	0.04167371923576488	0.0276056596485447	0.055741778822985054
theta[968]	0.07869150408102808	0.059559736623256594	0.09782327153879958
theta[969]	0.1090650994253013	0.08421276288344859	0.13391743596715402
theta[970]	0.18103470296842958	0.15773104504197175	0.2043383608948874
theta[971]	0.06437049592207665	0.05504979602948048	0.07369119581467282
theta[972]	0.049387219072878435	0.03902377884073439	0.059750659305022484
theta[973]	0.11510577460829238	0.09368293280387513	0.13652861641270964
theta[974]	0.07145188520697496	0.06288487550602313	0.08001889490792678
theta[975]	0.07826967995803791	0.06271358680131614	0.09382577311475968
theta[976]	0.08069840495271423	0.0705557199739963	0.09084108993143215
theta[977]	0.07656997090944219	0.06737519187092811	0.08576474994795627
theta[978]	0.08552857620144406	0.06607692297150139	0.10498022943138674
theta[979]	0.06718246148344603	0.05878627520910445	0.07557864775778761
theta[980]	0.1070633932262795	0.09048844163584274	0.12363834481671626
theta[981]	0.07831545934226376	0.06805914599144886	0.08857177269307867
theta[982]	0.06837773997174508	0.05665053974179908	0.08010494020169108
theta[983]	0.08413445416115492	0.0717375842160036	0.09653132410630624
theta[984]	0.0581594744985337	0.050305936202189476	0.06601301279487792
theta[985]	0.0960480689345757	0.08302195309804163	0.10907418477110976
theta[986]	0.04287560375303872	0.02955110745278982	0.05620010005328762
theta[987]	0.048103535443878034	0.03699405165710948	0.05921301923064659
theta[988]	0.14360741993522746	0.11932078397184469	0.16789405589861023
theta[989]	0.1990654975829387	0.15477113349173202	0.2433598616741454
theta[990]	0.05789483893677509	0.04994935557548201	0.06584032229806817
theta[991]	0.09251340066425173	0.08146113343588665	0.10356566789261681
theta[992]	0.11093775683883866	0.0727828336772185	0.14909268000045883
theta[993]	0.10503991789260979	0.08707417624388065	0.12300565954133892
theta[994]	0.08141511152337215	0.07336679087868604	0.08946343216805826
theta[995]	0.07588959976074397	0.06672893209149618	0.08505026742999176
theta[996]	0.04955813631315354	0.03476589252492308	0.064350380101384
theta[997]	0.05741991077003702	0.049531827829315006	0.06530799371075903
theta[998]	0.06557840940492775	0.05585905779456499	0.07529776101529051
theta[999]	0.10149872101627998	0.08896505573103551	0.11403238630152444
theta[1000]	0.21172960912808153	0.18032385608472984	0.24313536217143322
theta[1001]	0.06814546130179662	0.05651694736980055	0.07977397523379269
theta[1002]	0.0741110526830415	0.05869097912988472	0.08953112623619827
theta[1003]	0.07927442739064038	0.07122906922905242	0.08731978555222833
theta[1004]	0.1588112935726978	0.11852921822913781	0.19909336891625778
theta[1005]	0.05109229843798626	0.04065902218173495	0.06152557469423757
theta[1006]	0.045835358494005086	0.03397730779215012	0.05769340919586005
theta[1007]	0.06638619120762346	0.05585886449892033	0.07691351791632658
theta[1008]	0.06105362313999056	0.0530958700602874	0.06901137621969372
theta[1009]	0.060620857708749205	0.0525722759628918	0.0686694394546066
theta[1010]	0.05627024296282758	0.04158733061666042	0.07095315530899474
theta[1011]	0.07752401221935759	0.06918727046324452	0.08586075397547066
theta[1012]	0.04625972231389581	0.034380596207936626	0.05813884841985499
theta[1013]	0.1412964075930665	0.1176330034415731	0.1649598117445599
theta[1014]	0.06577226734184557	0.056052107741832814	0.07549242694185833
theta[1015]	0.0437778677283485	0.030643859355312386	0.05691187610138461
theta[1016]	0.14604155166408112	0.12289627628668254	0.1691868270414797
theta[1017]	0.09696288580709421	0.07937356655163605	0.11455220506255237
theta[1018]	0.09502361577532525	0.07761848155124353	0.11242874999940698
theta[1019]	0.05916988770552498	0.05133623804918876	0.06700353736186121
theta[1020]	0.047394305561373445	0.03622613966598259	0.0585624714567643
theta[1021]	0.04007251467706185	0.025514841101830235	0.05463018825229346
theta[1022]	0.0588744323392043	0.05101566269800754	0.06673320198040106
theta[1023]	0.10564690749486402	0.09021079609399803	0.12108301889573002
theta[1024]	0.06762104649065204	0.05669194430573301	0.07855014867557107
theta[1025]	0.06926117992944106	0.06032778972481857	0.07819457013406354
theta[1026]	0.06635955708750123	0.056039585599773144	0.0766795285752293
theta[1027]	0.07570720573841008	0.0664549511671169	0.08495946030970326
theta[1028]	0.05031147618716816	0.04016838345007095	0.060454568924265366
theta[1029]	0.195043604740924	0.13398823835417778	0.2560989711276702
theta[1030]	0.0850443354709729	0.0717153614415022	0.0983733095004436
theta[1031]	0.045580675786341354	0.0333557215954858	0.05780562997719691
theta[1032]	0.051395275423986427	0.04197468589877226	0.06081586494920059
theta[1033]	0.061443172053551806	0.052222008663480673	0.07066433544362294
theta[1034]	0.08673337203969032	0.07829748047968751	0.09516926359969313
theta[1035]	0.1172969013245326	0.09884414208484453	0.13574966056422066
theta[1036]	0.06501445398741898	0.05614486473138028	0.07388404324345768
theta[1037]	0.08070393525378745	0.06836648219555966	0.09304138831201525
theta[1038]	0.07061950155696371	0.05808779970290935	0.08315120341101807
theta[1039]	0.04575728155360009	0.03358644609981093	0.05792811700738926
theta[1040]	0.0699220420210715	0.058198624514703985	0.08164545952743901
theta[1041]	0.041352384309700375	0.026816513501257872	0.05588825511814288
theta[1042]	0.13876932740044634	0.11921885750300511	0.15831979729788756
theta[1043]	0.04937076302999151	0.03905284019820136	0.05968868586178165
theta[1044]	0.28034273600087356	0.20503928697867904	0.3556461850230681
theta[1045]	0.1747437967565574	0.1310161653758279	0.21847142813728693
theta[1046]	0.31888125297494463	0.2568531034794754	0.3809094024704139
theta[1047]	0.06904586412030093	0.05705279005359739	0.08103893818700449
theta[1048]	0.18337957671638916	0.15977648874460057	0.20698266468817775
theta[1049]	0.05237840325628713	0.043169632506646474	0.06158717400592778
theta[1050]	0.2683817804448338	0.2105022700646077	0.3262612908250599
theta[1051]	0.06202466676557211	0.053727866666800836	0.07032146686434339
theta[1052]	0.06516105485176889	0.055441304946386244	0.07488080475715153
theta[1053]	0.07586776798127531	0.06750608770945572	0.0842294482530949
theta[1054]	0.12440114272359637	0.10730706376070476	0.14149522168648798
theta[1055]	0.06949600327839588	0.05694860437148554	0.08204340218530622
theta[1056]	0.07032510132040369	0.06133850474790455	0.07931169789290282
theta[1057]	0.07471278481937677	0.06592857750534818	0.08349699213340535
theta[1058]	0.0883132816397171	0.07387141437902393	0.10275514890041028
theta[1059]	0.16122456780543293	0.14023306987959328	0.18221606573127258
theta[1060]	0.07999485636816683	0.06942588142800235	0.09056383130833132
theta[1061]	0.24285791913791438	0.18447157569739403	0.30124426257843473
theta[1062]	0.06758850215219277	0.057768873876159296	0.07740813042822624
theta[1063]	0.09785362917170211	0.08628401074599684	0.10942324759740737
theta[1064]	0.05827716048738493	0.050426335181964765	0.0661279857928051
theta[1065]	0.06328794630068485	0.05459760065954014	0.07197829194182956
theta[1066]	0.059539333894328056	0.051675212856498065	0.06740345493215805
theta[1067]	0.04610628292701026	0.03415563933230835	0.05805692652171217
theta[1068]	0.2456273219971652	0.2008614130173313	0.2903932309769991
theta[1069]	0.16082415304625283	0.13231499344349124	0.18933331264901443
theta[1070]	0.1372159070684902	0.11431410181448018	0.16011771232250024
theta[1071]	0.05827884187802054	0.05042582246654636	0.06613186128949472
theta[1072]	0.08190684675959854	0.06993788165802109	0.093875811861176
theta[1073]	0.05858494864326032	0.04538455146833706	0.07178534581818358
theta[1074]	0.1192456382304421	0.10666518596007384	0.13182609050081034
theta[1075]	0.06767970136657915	0.05935126943708311	0.0760081332960752
theta[1076]	0.04466871717011617	0.032137316725772386	0.05720011761445995
theta[1077]	0.12818609123931224	0.11379089956357272	0.14258128291505176
theta[1078]	0.05524473571134701	0.04694462797910931	0.06354484344358471
theta[1079]	0.1683048002690778	0.13623467980047402	0.20037492073768157
theta[1080]	0.05222268902237379	0.03672789128923532	0.06771748675551226
theta[1081]	0.08201746769488845	0.07032886579968708	0.09370606959008981
theta[1082]	0.06673468675322415	0.05715046481835329	0.07631890868809502
theta[1083]	0.08470018119139758	0.07300646325026111	0.09639389913253404
theta[1084]	0.056545117651447575	0.04852732722433846	0.06456290807855669
theta[1085]	0.06655953083258728	0.05615853332424429	0.07696052834093028
theta[1086]	0.0823269873326977	0.07012834491587737	0.09452562974951802
theta[1087]	0.06476603299994224	0.05597200142414417	0.07356006457574031
theta[1088]	0.09878074315914752	0.08507811958800712	0.11248336673028791
theta[1089]	0.054975189456496265	0.04655985682771116	0.06339052208528137
theta[1090]	0.06723634522314931	0.056631320892886645	0.07784136955341196
theta[1091]	0.04985144545417127	0.0397599829992141	0.05994290790912844
theta[1092]	0.062066079017486994	0.053830488777208405	0.07030166925776558
theta[1093]	0.1056093938720886	0.08548469012411775	0.12573409762005947
theta[1094]	0.12539521473661636	0.08999128538395568	0.16079914408927704
theta[1095]	0.08514771899294866	0.07234483812183239	0.09795059986406494
theta[1096]	0.06224322552711299	0.05043001775740377	0.07405643329682221
theta[1097]	0.06576853696253834	0.05578818482988954	0.07574888909518715
theta[1098]	0.16173399121160992	0.13896114748357474	0.1845068349396451
theta[1099]	0.0965678181457447	0.07596771905051436	0.11716791724097503
theta[1100]	0.1058185185344262	0.0904339353131519	0.1212031017557005
theta[1101]	0.05162347000719415	0.042228594506887526	0.06101834550750078
theta[1102]	0.14775261881322407	0.12535479638450464	0.1701504412419435
theta[1103]	0.08072151756663479	0.06899455841364407	0.0924484767196255
theta[1104]	0.07574799492582883	0.06620087886945744	0.08529511098220022
theta[1105]	0.06266562835411	0.054011233090367775	0.07132002361785224
theta[1106]	0.06883837454042588	0.05685377886179127	0.08082297021906049
theta[1107]	0.3024234756349488	0.22822851290669902	0.37661843836319864
theta[1108]	0.04657616514862886	0.03453271651170828	0.058619613785549446
theta[1109]	0.1310416171312505	0.10556905021128979	0.15651418405121123
theta[1110]	0.07052872591581041	0.05772957042831501	0.08332788140330583
theta[1111]	0.07497231953301504	0.06597428014492689	0.0839703589211032
theta[1112]	0.12617269601605938	0.11084190225798857	0.1415034897741302
theta[1113]	0.12276086717567183	0.10470327232251592	0.14081846202882775
theta[1114]	0.04607843256156214	0.03382483941897926	0.058332025704145016
theta[1115]	0.06936591548941656	0.06019152948578608	0.07854030149304705
theta[1116]	0.190632432779639	0.15802993943625143	0.2232349261230266
theta[1117]	0.07512455769093077	0.06622743015238879	0.08402168522947275
theta[1118]	0.08817669951257469	0.07348401618188913	0.10286938284326025
theta[1119]	0.06914156796653509	0.06021268592009946	0.07807045001297072
theta[1120]	0.064659602226628	0.055504390416790186	0.07381481403646582
theta[1121]	0.08513412382555756	0.07286348072295461	0.09740476692816051
theta[1122]	0.07064261608025706	0.05751792149455047	0.08376731066596364
theta[1123]	0.0985927401018969	0.08443953019934106	0.11274595000445276
theta[1124]	0.04439384956528206	0.03104469686040534	0.057743002270158786
theta[1125]	0.09978994629713145	0.08647296755222297	0.11310692504203992
theta[1126]	0.06185218252192723	0.05346894250758874	0.07023542253626572
theta[1127]	0.06765223242980994	0.05932832237995739	0.0759761424796625
theta[1128]	0.10347807228486852	0.08110275779616263	0.1258533867735744
theta[1129]	0.11291067707775987	0.09733422947055839	0.12848712468496135
theta[1130]	0.06548524837789489	0.05551994677218838	0.0754505499836014
theta[1131]	0.14110598480510786	0.11904540999523504	0.16316655961498067
theta[1132]	0.06356613614780644	0.05455214358139071	0.07258012871422218
theta[1133]	0.04939120234072247	0.039082265738060694	0.05970013894338425
theta[1134]	0.09331783241039387	0.0822873057589371	0.10434835906185065
theta[1135]	0.06832828072594664	0.05663930641120641	0.08001725504068687
theta[1136]	0.05976433612429343	0.051848460926031154	0.06768021132255571
theta[1137]	0.07008372688241336	0.056951363196813994	0.08321609056801273
theta[1138]	0.041998088108725906	0.028249977546708646	0.055746198670743166
theta[1139]	0.12305481922312353	0.10191842524689743	0.14419121319934963
theta[1140]	0.10441032581521155	0.08882016560574231	0.12000048602468079
theta[1141]	0.0619237447171642	0.05374113773564534	0.07010635169868307
theta[1142]	0.12124758650811929	0.10454447342256105	0.13795069959367753
theta[1143]	0.19232105117351833	0.16667127864857492	0.21797082369846174
theta[1144]	0.07523160587945886	0.06654539145726539	0.08391782030165233
theta[1145]	0.06081778850472333	0.051687467694381595	0.06994810931506507
theta[1146]	0.0697194242308676	0.057354245172155524	0.08208460328957969
theta[1147]	0.05941786083939003	0.05158129509115847	0.0672544265876216
theta[1148]	0.07726357820139965	0.06857094510913707	0.08595621129366222
theta[1149]	0.0745072322190826	0.0623645256116616	0.08664993882650361
theta[1150]	0.07986677243503891	0.06936516969041948	0.09036837517965834
theta[1151]	0.06718974777585109	0.056320916543507224	0.07805857900819495
theta[1152]	0.08012493640094706	0.06747353541431265	0.09277633738758147
theta[1153]	0.42402057394052006	0.3387571802274103	0.5092839676536298
theta[1154]	0.10828056044996794	0.09688141880725824	0.11967970209267763
theta[1155]	0.06159454433250478	0.053488096917241476	0.06970099174776809
theta[1156]	0.10124888291722495	0.08803249898565083	0.11446526684879907
theta[1157]	0.08483090604032013	0.07206928178180087	0.0975925302988394
theta[1158]	0.07642349913631448	0.06744682552108053	0.08540017275154843
theta[1159]	0.08496241661393567	0.07494627471871933	0.094978558509152
theta[1160]	0.16009829198391973	0.1409278286388729	0.17926875532896655
theta[1161]	0.07757366331672677	0.06776413583795392	0.08738319079549962
theta[1162]	0.3959079459236173	0.30903892108862796	0.4827769707586066
theta[1163]	0.0555361656693581	0.04734393330010006	0.06372839803861614
theta[1164]	0.09146083849320535	0.06806033654895344	0.11486134043745727
theta[1165]	0.06666463307687794	0.05730135486373428	0.0760279112900216
theta[1166]	0.05660017663485298	0.042327226796299626	0.07087312647340634
theta[1167]	0.046182695132709464	0.034412196605087146	0.05795319366033178
theta[1168]	0.1484211689862705	0.12369780433949863	0.17314453363304239
theta[1169]	0.14224827710897667	0.12119002733023464	0.16330652688771868
theta[1170]	0.2609870295499266	0.1864807806036211	0.33549327849623206
theta[1171]	0.050389420966485694	0.03994290410262654	0.06083593783034485
theta[1172]	0.055949996800715905	0.04142829655022938	0.07047169705120243
theta[1173]	0.07887864883786917	0.06884656100740234	0.088910736668336
theta[1174]	0.09356995448081343	0.08276835255933614	0.10437155640229072
theta[1175]	0.05020729039289886	0.04014958206031392	0.060264998725483805
theta[1176]	0.08524763090014796	0.07402894645595433	0.0964663153443416
theta[1177]	0.0628345728834576	0.05409224198914615	0.07157690377776905
theta[1178]	0.0445203086667061	0.031920228203804114	0.05712038912960809
theta[1179]	0.07329314004167196	0.057297201380184126	0.0892890787031598
theta[1180]	0.14571995450342884	0.10941994409496675	0.18201996491189093
theta[1181]	0.03989564540062987	0.025246159990965036	0.054545130810294704
theta[1182]	0.06354911960126101	0.054705048362538866	0.07239319083998316
theta[1183]	0.2610764932282419	0.20269948558292744	0.31945350087355634
theta[1184]	0.057178840313462244	0.046026279730761385	0.0683314008961631
theta[1185]	0.08968492672912602	0.07880002179197662	0.10056983166627542
theta[1186]	0.06596620871078067	0.057827043621775764	0.07410537379978557
theta[1187]	0.08081647728339723	0.0680000093910019	0.09363294517579257
theta[1188]	0.1007465682860579	0.08880963372332362	0.11268350284879217
theta[1189]	0.05647547328820247	0.04844614305846283	0.0645048035179421
theta[1190]	0.14376400223965735	0.12124572285821378	0.16628228162110092
theta[1191]	0.04887078675971896	0.038167995051214626	0.059573578468223296
theta[1192]	0.10027488351002652	0.08841917169446548	0.11213059532558756
theta[1193]	0.09197384726066025	0.07473728339081656	0.10921041113050395
theta[1194]	0.06486995253062808	0.05561671500142329	0.07412319005983287
theta[1195]	0.11126667112291204	0.08551261576372486	0.1370207264820992
theta[1196]	0.10183391448790997	0.08965629903820689	0.11401152993761306
theta[1197]	0.06888193715214287	0.058057776727139285	0.07970609757714646
theta[1198]	0.12559629183539495	0.08973268319803866	0.16145990047275122
theta[1199]	0.10627745069932142	0.09013125878048181	0.12242364261816102
theta[1200]	0.07402011735360409	0.05646920684608813	0.09157102786112004
theta[1201]	0.09336486143522517	0.08369760789011182	0.10303211498033851
theta[1202]	0.13419532334778658	0.0992558815327392	0.16913476516283396
theta[1203]	0.14287900790063543	0.117967810330388	0.16779020547088286
theta[1204]	0.08612817422691744	0.07077958438822601	0.10147676406560888
theta[1205]	0.053335725655937284	0.044481857917558744	0.062189593394315824
theta[1206]	0.1089057255266013	0.0982020006668669	0.11960945038633569
theta[1207]	0.12770738645065516	0.1132522418580842	0.1421625310432261
theta[1208]	0.04716769161710266	0.03565312180640416	0.058682261427801155
theta[1209]	0.10908709469968098	0.09885229666907151	0.11932189273029044
theta[1210]	0.3420643620150607	0.2749409920032897	0.4091877320268317
theta[1211]	0.14084801534437816	0.12307596436302397	0.15862006632573233
theta[1212]	0.06584572564078099	0.055982425620510354	0.07570902566105163
theta[1213]	0.0672933113145339	0.05623511352298038	0.07835150910608742
theta[1214]	0.06734536077845497	0.05625160813620138	0.07843911342070857
theta[1215]	0.08891684581530411	0.0737673459105622	0.10406634572004603
theta[1216]	0.05718587541772086	0.04921837352401129	0.06515337731143044
theta[1217]	0.14253581166880133	0.11727857207149744	0.16779305126610522
theta[1218]	0.10613563548140408	0.0911857029804365	0.12108556798237165
theta[1219]	0.09873919540928039	0.08505759420713029	0.11242079661143049
theta[1220]	0.047369313736945334	0.03592103046936056	0.05881759700453011
theta[1221]	0.09824470347660495	0.08560175937785239	0.11088764757535752
theta[1222]	0.07027168793366259	0.06150972649097011	0.07903364937635507
theta[1223]	0.06882850676420903	0.05980150241034973	0.07785551111806832
theta[1224]	0.16024515341768897	0.135870333706151	0.18461997312922693
theta[1225]	0.08522346952692549	0.07399792356341792	0.09644901549043305
theta[1226]	0.06519809462911667	0.05540720949111388	0.07498897976711948
theta[1227]	0.05978329312984854	0.0518608455758187	0.06770574068387838
theta[1228]	0.07005019362708602	0.05727864634003956	0.08282174091413247
theta[1229]	0.06869510446826307	0.05677197248035763	0.08061823645616852
theta[1230]	0.051751134428189446	0.04242497897423132	0.06107728988214757
theta[1231]	0.06462200039362755	0.055146376332487305	0.07409762445476778
theta[1232]	0.06145422260057098	0.053193315189093704	0.06971513001204825
theta[1233]	0.08012395387484199	0.06995234114668834	0.09029556660299563
theta[1234]	0.07550393662131753	0.06345874158449696	0.0875491316581381
theta[1235]	0.10152131208744353	0.0849004650687137	0.11814215910617336
theta[1236]	0.06012237460372214	0.05222149627542826	0.06802325293201601
theta[1237]	0.07202844889062025	0.06293964672005892	0.08111725106118159
theta[1238]	0.09175154765580129	0.08044935849159425	0.10305373682000833
theta[1239]	0.07727389140974	0.06883592487506543	0.08571185794441458
theta[1240]	0.15690536450689638	0.13215124747275225	0.1816594815410405
theta[1241]	0.12205959007983526	0.08951583255905897	0.15460334760061156
theta[1242]	0.07038758786514014	0.057596887882717926	0.08317828784756236
theta[1243]	0.09643750217751336	0.08626970164138936	0.10660530271363736
theta[1244]	0.1678972697421358	0.13021996065156757	0.20557457883270405
theta[1245]	0.09422300799041963	0.08287655378070315	0.10556946220013612
theta[1246]	0.04678117478589595	0.03514489679233579	0.058417452779456105
theta[1247]	0.19932738790836776	0.17174692019460072	0.2269078556221348
theta[1248]	0.07575539464547232	0.05697874134659965	0.09453204794434499
theta[1249]	0.0690697469697063	0.05715014333647103	0.08098935060294157
theta[1250]	0.19133001607392233	0.159523783968461	0.22313624817938366
theta[1251]	0.07087275138746983	0.05828608795304322	0.08345941482189645
theta[1252]	0.06918673963468581	0.056750386227703745	0.08162309304166789
theta[1253]	0.14177199783061817	0.11755285200414789	0.16599114365708845
theta[1254]	0.08489958693988223	0.0766387157057361	0.09316045817402835
theta[1255]	0.09762831842493984	0.08527272654580706	0.10998391030407262
theta[1256]	0.08216718385916484	0.06993565679200102	0.09439871092632866
theta[1257]	0.05661484274530897	0.04860826409286344	0.06462142139775451
theta[1258]	0.0754095589465115	0.06672680875310229	0.0840923091399207
theta[1259]	0.0745958573633105	0.0663547559475545	0.0828369587790665
theta[1260]	0.053933002222213956	0.045082284125339885	0.06278372031908802
theta[1261]	0.09132325856555049	0.0750444139607083	0.10760210317039268
theta[1262]	0.07369979161926093	0.06313667917001559	0.08426290406850628
theta[1263]	0.08090526303057963	0.06983811915309282	0.09197240690806643
theta[1264]	0.0685559555187165	0.05673061031270234	0.08038130072473067
theta[1265]	0.14432619506407643	0.1208508648929669	0.16780152523518596
theta[1266]	0.05783139299910826	0.0499681488272949	0.06569463717092161
theta[1267]	0.11771716653512376	0.0993304205557249	0.13610391251452264
theta[1268]	0.1177160475220499	0.10121024058186778	0.134221854462232
theta[1269]	0.06595709178264082	0.05638691929949166	0.07552726426578998
theta[1270]	0.07819102213214743	0.06417639682696445	0.09220564743733041
theta[1271]	0.060595434965197724	0.04749124498500619	0.07369962494538926
theta[1272]	0.06833252824611531	0.056661658909312684	0.08000339758291794
theta[1273]	0.09838945791128469	0.08798528132801864	0.10879363449455073
theta[1274]	0.20107089112180643	0.14966051012680626	0.2524812721168066
theta[1275]	0.04615917479736629	0.03357291852439524	0.058745431070337334
theta[1276]	0.07744541692092971	0.06847433237603852	0.0864165014658209
theta[1277]	0.11483989753196518	0.09893783868367785	0.1307419563802525
theta[1278]	0.12260636859702294	0.10956148942634374	0.13565124776770213
theta[1279]	0.06509804212559393	0.05570460652540869	0.07449147772577917
theta[1280]	0.11851880456574192	0.10686751341275413	0.1301700957187297
theta[1281]	0.05420317412146659	0.045743798498771165	0.06266254974416201
theta[1282]	0.08796173463264458	0.07925605183410635	0.0966674174311828
theta[1283]	0.07508730239098332	0.06611682586365711	0.08405777891830954
theta[1284]	0.04726108770186437	0.03587632473595502	0.058645850667773725
theta[1285]	0.04724523603146602	0.033809630495315546	0.060680841567616495
theta[1286]	0.06663017895820117	0.056338231348970876	0.07692212656743147
theta[1287]	0.12400563216697594	0.10239461635335552	0.14561664798059634
theta[1288]	0.06555173334882433	0.05584651071620718	0.07525695598144148
theta[1289]	0.09871443708634325	0.08526405509746945	0.11216481907521705
theta[1290]	0.06463370721893114	0.05376135488613614	0.07550605955172612
theta[1291]	0.0639404465432442	0.05478950302214835	0.07309139006434004
theta[1292]	0.19271674961182603	0.153520266211739	0.23191323301191305
theta[1293]	0.05400860749066005	0.04535693190624954	0.06266028307507056
theta[1294]	0.08906411638102685	0.0677080274689093	0.11042020529314439
theta[1295]	0.08642640277141841	0.07240288323634907	0.10044992230648776
theta[1296]	0.08082075384680773	0.06741424507739964	0.09422726261621582
theta[1297]	0.04044612717630228	0.025961157177191888	0.05493109717541267
theta[1298]	0.36384168394619754	0.29076506971188365	0.4369182981805114
theta[1299]	0.07035052581812967	0.057343649047899715	0.08335740258835964
theta[1300]	0.11827397740747878	0.09939843515082916	0.1371495196641284
theta[1301]	0.08021085665190367	0.06585091178308572	0.09457080152072161
theta[1302]	0.08782943382455935	0.07291072280292374	0.10274814484619496
theta[1303]	0.1101580115928111	0.09760521971523169	0.12271080347039053
theta[1304]	0.17413117920892976	0.13556515962893242	0.2126971987889271
theta[1305]	0.07150766689527516	0.05980045584051298	0.08321487795003733
theta[1306]	0.14130466528667104	0.11925193205429874	0.16335739851904335
theta[1307]	0.06568609926716351	0.05592396998805958	0.07544822854626744
theta[1308]	0.04598609705103239	0.03374939593388159	0.05822279816818319
theta[1309]	0.06767970136657915	0.05935126943708311	0.0760081332960752
theta[1310]	0.08813587035584251	0.06520509267445154	0.11106664803723348
theta[1311]	0.203632996620827	0.1580628256692268	0.24920316757242722
theta[1312]	0.05235406173737436	0.04319216538908596	0.061515958085662764
theta[1313]	0.08306973974861026	0.0713468181332001	0.09479266136402043
theta[1314]	0.14578145513968413	0.12854139888234797	0.16302151139702029
theta[1315]	0.0660945071602418	0.055992541691201506	0.0761964726292821
theta[1316]	0.06563327154512015	0.05554807556681918	0.07571846752342112
theta[1317]	0.1895919521064213	0.14850294908991174	0.23068095512293085
theta[1318]	0.06498079334896198	0.055288249325257	0.07467333737266696
theta[1319]	0.15457512901579037	0.13387615407067982	0.17527410396090093
theta[1320]	0.1268077755517702	0.09130550482040387	0.16231004628313653
theta[1321]	0.06880913536817991	0.057652100291191305	0.07996617044516852
theta[1322]	0.06445776448331361	0.055349677334946945	0.07356585163168028
theta[1323]	0.06985258230612659	0.06048320647053934	0.07922195814171384
theta[1324]	0.11491200467975698	0.09439958331489054	0.13542442604462343
theta[1325]	0.09040266608254967	0.0810280671027659	0.09977726506233343
theta[1326]	0.18676545427723057	0.14298812617815512	0.23054278237630602
theta[1327]	0.07365814608994037	0.06506926375918665	0.08224702842069409
theta[1328]	0.10401615191121266	0.07125134766938498	0.13678095615304034
theta[1329]	0.10397346363718417	0.09445507609334228	0.11349185118102606
theta[1330]	0.08586124858696513	0.07482888780224334	0.09689360937168692
theta[1331]	0.1026734175854362	0.08814706598487672	0.11719976918599569
theta[1332]	0.08319968132687006	0.07047416623185465	0.09592519642188546
theta[1333]	0.07144907729418065	0.05694287147283689	0.08595528311552442
theta[1334]	0.06240572352542308	0.053996214279730094	0.07081523277111608
theta[1335]	0.10097381888617786	0.08731517423748161	0.11463246353487411
theta[1336]	0.1616891094695574	0.13291363347945512	0.19046458545965966
