# Supplementary material for: Efficient EM Estimation for the Pogit Model via Polya-Gamma Augmentation
Source: Entropy (Basel). 2026 Feb 11;28(2):207. doi: 10.3390/e28020207 (PMC12939104; doi:10.3390/e28020207)
Supplement: Supplementary file 1 [file entropy-28-00207-s001.zip › Supplementary_File_S3/Replicating_code_for_the_real_application/data/survey-data/fields.csv]

	fields
Duration (in seconds)	Duration (in seconds)
RecordedDate	Recorded Date
ResponseId	Response ID
Q-prolific	What is your Prolific ID?
Q-prolific-mturk	Do you also complete surveys (or HITs) using Amazon mturk?
q-demos-age	What is your age group?
Q-demos-hispanic	Are you of Spanish, Hispanic, or Latino origin?
Q-demos-race	Choose one or more races that you consider yourself to be
Q-demos-education	What is the highest level of education you have completed?
Q-demos-income	What was your total household income before taxes during the past 12 months?
Q-demos-gender	How do you describe yourself?
Q-sexual-orientation	Which best describes your sexual orientation?
Q-demos-state	50 States, D.C. and Puerto Rico
Q-amazon-use-howmany	How many people do you share your Amazon account with? i.e. how many people log in and make orders using your account?
Q-amazon-use-hh-size	How many people are in your "household"?
Q-amazon-use-how-oft	How often do you (+ anyone you share your account with) order deliveries from Amazon?
Q-substance-use_1	Are any of the following the case for: You or someone in your household or someone you share your Amazon account with? - Smoke cigarettes regularly?
Q-substance-use_2	Are any of the following the case for: You or someone in your household or someone you share your Amazon account with? - Smoke marijuana regularly?
Q-substance-use_3	Are any of the following the case for: You or someone in your household or someone you share your Amazon account with? - Drink alcohol regularly?
Q-personal_1	Are any of the following the case for: You or someone in your household or someone you share your Amazon account with? - Have diabetes?
Q-personal_2	Are any of the following the case for: You or someone in your household or someone you share your Amazon account with? - Use a wheelchair?
Q-life-changes	In 2021 did you, or someone you share your Amazon account with, experience any of the following life changes? Please mark all that apply.
Q-control	Click to insert the file from Amazon below. We will ask for your full consent before saving any data. Below is the data we would like to collect and save. No other information from your Amazon account will be collected. Any saved data may be publicly shared. A random survey responseID would be connected to your data. It is not connected to your Amazon account. Consent to share Decline
Q-altruism	Click to insert the file from Amazon below. We will ask for your full consent before saving any data. Why are we asking you to share? We are crowdsourcing data to democratize access to it as a public good and we are asking for your help. Large amounts of data from people like you are valuable! Amazon and the companies they transact with already use and profit from your data. Your data can also be…
Q-bonus-05	Click to insert the file from Amazon below. We will ask for your full consent before saving any data. If you consent to share your data we will pay you an additional $0.05 bonus. Below is the data we would like to collect and save. No other information from your Amazon account will be collected. Any saved data may be publicly shared. A random survey responseID would be connected to your data. It …
Q-bonus-20	Click to insert the file from Amazon below. We will ask for your full consent before saving any data. If you consent to share your data we will pay you an additional $0.20 bonus. Below is the data we would like to collect and save. No other information from your Amazon account will be collected. Any saved data may be publicly shared. A random survey responseID would be connected to your data. It …
Q-bonus-50	Click to insert the file from Amazon below. We will ask for your full consent before saving any data. If you consent to share your data we will pay you an additional $0.50 bonus. Below is the data we would like to collect and save. No other information from your Amazon account will be collected. Any saved data may be publicly shared. A random survey responseID would be connected to your data. It …
Q-data-value-05	Would you hypothetically consent to share your data for a bonus payment of $0.05? (Since you already declined to share your data, your Amazon data will not be collected if you say Yes.)
Q-data-value-20	Would you hypothetically consent to share your data for a bonus payment of $0.20? (Since you already declined to share your data, your Amazon data will not be collected if you say Yes.)
Q-data-value-50	Would you hypothetically consent to share your data for a bonus payment of $0.50? (Since you already declined to share your data, your Amazon data will not be collected if you say Yes.)
Q-data-value-100	Would you hypothetically consent to share your data for a bonus payment of $1.00? (Since you already declined to share your data, your Amazon data will not be collected if you say Yes.)
Q-data-value-any	How much would you share your data for? - Selected Choice
Q-data-value-any_1_TEXT	How much would you share your data for? - More than $1.00 (enter amount) - Text
Q-sell-YOUR-data	Do you think Amazon should be able to sell YOUR purchase data to other companies?
Q-sell-consumer-data	Do you think companies should be able to sell consumer purchase data to other companies?
Q-small-biz-use	Big companies currently collect and sell consumer purchase data. Do you think that small businesses should be able to access this data for free in order to help them compete with the big companies?
Q-census-use	Do you think the U.S. Census Bureau should use purchase data to supplement their existing surveys?
Q-research-society	Do you think researchers should be able to use purchase data to understand societal changes (e.g. due to COVID-19)?
Q-attn-check	This is an attention check. Help us find people who are not paying attention. Select all answers to this question.
Q-comments	Comments? (optional)
ResponseID	ResponseID
showdata	showdata
incentive	incentive
Q-workerId	What is your Worker ID?
connect	connect
