# Supplementary material for: Efficient EM Estimation for the Pogit Model via Polya-Gamma Augmentation
Source: Entropy (Basel). 2026 Feb 11;28(2):207. doi: 10.3390/e28020207 (PMC12939104; doi:10.3390/e28020207)
Supplement: Supplementary file 1 [file entropy-28-00207-s001.zip › Supplementary_File_S3/Replicating_code_for_the_real_application/data/survey-data/fields.pub.csv]

	fields
Survey ResponseID	Response ID
Q-demos-age	What is your age group?
Q-demos-hispanic	Are you of Spanish, Hispanic, or Latino origin?
Q-demos-race	Choose one or more races that you consider yourself to be
Q-demos-education	What is the highest level of education you have completed?
Q-demos-income	What was your total household income before taxes during the past 12 months?
Q-demos-gender	How do you describe yourself?
Q-sexual-orientation	Which best describes your sexual orientation?
Q-demos-state	50 States, D.C. and Puerto Rico
Q-amazon-use-howmany	How many people do you share your Amazon account with? i.e. how many people log in and make orders using your account?
Q-amazon-use-hh-size	How many people are in your "household"?
Q-amazon-use-how-oft	How often do you (+ anyone you share your account with) order deliveries from Amazon?
Q-substance-use-cigarettes	Are any of the following the case for: You or someone in your household or someone you share your Amazon account with? - Smoke cigarettes regularly?
Q-substance-use-marijuana	Are any of the following the case for: You or someone in your household or someone you share your Amazon account with? - Smoke marijuana regularly?
Q-substance-use-alcohol	Are any of the following the case for: You or someone in your household or someone you share your Amazon account with? - Drink alcohol regularly?
Q-personal-diabetes	Are any of the following the case for: You or someone in your household or someone you share your Amazon account with? - Have diabetes?
Q-personal-wheelchair	Are any of the following the case for: You or someone in your household or someone you share your Amazon account with? - Use a wheelchair?
Q-life-changes	In 2021 did you, or someone you share your Amazon account with, experience any of the following life changes? Please mark all that apply.
Q-sell-YOUR-data	Do you think Amazon should be able to sell YOUR purchase data to other companies?
Q-sell-consumer-data	Do you think companies should be able to sell consumer purchase data to other companies?
Q-small-biz-use	Big companies currently collect and sell consumer purchase data. Do you think that small businesses should be able to access this data for free in order to help them compete with the big companies?
Q-census-use	Do you think the U.S. Census Bureau should use purchase data to supplement their existing surveys?
Q-research-society	Do you think researchers should be able to use purchase data to understand societal changes (e.g. due to COVID-19)?
