# Supplementary material for: Efficient EM Estimation for the Pogit Model via Polya-Gamma Augmentation
Source: Entropy (Basel). 2026 Feb 11;28(2):207. doi: 10.3390/e28020207 (PMC12939104; doi:10.3390/e28020207)
Supplement: Supplementary file 1 [file entropy-28-00207-s001.zip › Supplementary_File_S3/Replicating_code_for_the_real_application/data/survey-data/survey.csv]

Duration (in seconds)	RecordedDate	ResponseId	Q-prolific-mturk	q-demos-age	Q-demos-hispanic	Q-demos-race	Q-demos-education	Q-demos-income	Q-demos-gender	Q-sexual-orientation	Q-demos-state	Q-amazon-use-howmany	Q-amazon-use-hh-size	Q-amazon-use-how-oft	Q-substance-use_1	Q-substance-use_2	Q-substance-use_3	Q-personal_1	Q-personal_2	Q-life-changes	Q-control	Q-altruism	Q-bonus-05	Q-bonus-20	Q-bonus-50	Q-data-value-05	Q-data-value-20	Q-data-value-50	Q-data-value-100	Q-data-value-any	Q-data-value-any_1_TEXT	Q-sell-YOUR-data	Q-sell-consumer-data	Q-small-biz-use	Q-census-use	Q-research-society	Q-attn-check	showdata	incentive	connect
332	9/21/2022 10:00:17	R_1ou69fj4DQGsVcp		35 - 44 years	No	Black or African American	High school diploma or GED	$25,000 - $49,999	Female	heterosexual (straight)	Iowa	2	2	Less than 5 times per month	Yes	No	Yes	No	No	Lost a job					Consent to share (receive $0.50 bonus)							No	No	No	No	No	Yes,No,I don't know	false	bonus-50
488	9/21/2022 10:02:24	R_24dboHVOzohx1kw		25 - 34 years	No	White or Caucasian	Bachelor's degree	$25,000 - $49,999	Male	heterosexual (straight)	Florida	1 (just me!)	1 (just me!)	Less than 5 times per month	No	No	No	No	No				Decline				No	No	Yes			Yes if I get part of the profit	Yes	No	Yes	Yes	Yes,No,I don't know	false	bonus-05
309	9/21/2022 10:10:47	R_2UbJL30HRjK1sdD		45 - 54 years	No	White or Caucasian	High school diploma or GED	$100,000 - $149,999	Male	heterosexual (straight)	Ohio	2	4+	Less than 5 times per month	No	No	No	No	No				Consent to share (receive $0.05 bonus)									No	No	No	No	Yes	Yes,No,I don't know	false	bonus-05
339	9/21/2022 10:13:03	R_UPXamGKtmf4RVIZ		25 - 34 years	No	White or Caucasian	High school diploma or GED	$25,000 - $49,999	Male	heterosexual (straight)	Arkansas	1 (just me!)	2	Less than 5 times per month	No	No	No	Yes	No						Consent to share (receive $0.50 bonus)							No	No	No	No	Yes	Yes,No,I don't know	false	bonus-50
674	9/21/2022 11:36:51	R_2dYk5auG9Fv5Qve		35 - 44 years	Yes	White or Caucasian	Graduate or professional degree (MA, MS, MBA, PhD, JD, MD, DDS, etc)	$50,000 - $74,999	Male	heterosexual (straight)	Tennessee	1 (just me!)	1 (just me!)	Less than 5 times per month	No	No	No	No	No		Consent to share											No	No	No	No	No	Yes,No,I don't know	true	control
243	9/21/2022 14:07:35	R_2aP0GyIR66gSTiR		25 - 34 years	No	White or Caucasian	High school diploma or GED	$50,000 - $74,999	Male	heterosexual (straight)	Virginia	2	3	Less than 5 times per month	No	No	Yes	No	No						Consent to share (receive $0.50 bonus)							No	Yes if consumers get part of the profit	I don't know	No	No	Yes,No,I don't know	false	bonus-50
493	9/21/2022 14:08:14	R_3HiRrH77MQBmCfY		55 - 64 years	No	White or Caucasian	Bachelor's degree	Less than $25,000	Male	heterosexual (straight)	South Dakota	1 (just me!)	1 (just me!)	Less than 5 times per month	I stopped in the recent past	No	No	No	No			Consent to share										Yes if I get part of the profit	Yes if consumers get part of the profit	I don't know	Yes	Yes	Yes,No,I don't know	false	altruism
555	9/21/2022 18:28:55	R_1Y4dGwaFnIeeNeF		35 - 44 years	No	White or Caucasian	Bachelor's degree	Less than $25,000	Male	heterosexual (straight)	Pennsylvania	1 (just me!)	3	Less than 5 times per month	No	No	No	No	No					Consent to share (receive $0.20 bonus)								Yes if I get part of the profit	Yes if consumers get part of the profit	Yes	I don't know	Yes	Yes,No,I don't know	true	bonus-20
404	9/21/2022 18:31:36	R_1lxV9jvYh3HSM6r		45 - 54 years	No	White or Caucasian,Black or African American	Bachelor's degree	$75,000 - $99,999	Female	heterosexual (straight)	Kansas	1 (just me!)	1 (just me!)	Less than 5 times per month	No	No	No	No	No		Decline					No	No	No	No	More than $1.00 (enter amount)	1000.00	No	No	No	No	No	Yes,No,I don't know	false	control
959	9/21/2022 18:42:41	R_A5sbkTmUYGXhO3n		35 - 44 years	No	Asian	High school diploma or GED	$25,000 - $49,999	Female	LGBTQ+	South Carolina	2	2	More than 10 times per month	No	No	No	No	No		Consent to share											Yes if I get part of the profit	Yes if consumers get part of the profit	No	Yes	No	Yes,No,I don't know	true	control
479	9/21/2022 19:19:08	R_3n304Lxf3cu05CK		45 - 54 years	No	White or Caucasian	High school diploma or GED	$25,000 - $49,999	Male	heterosexual (straight)	North Carolina	2	2	Less than 5 times per month	No	No	Yes	Yes	Yes						Decline				No	More than $1.00 (enter amount)	10	Yes if I get part of the profit	Yes if consumers get part of the profit	No	No	I don't know	Yes,No,I don't know	false	bonus-50
608	9/21/2022 20:07:52	R_cSYS6Hd74hMsYFz		25 - 34 years	Yes	Other	Bachelor's degree	$100,000 - $149,999	Female	heterosexual (straight)	Texas	2	2	Less than 5 times per month	No	Yes	No	No	No			Consent to share										Yes if I get part of the profit	Yes if consumers get part of the profit	Yes	Yes	Yes	Yes,No,I don't know	true	altruism
1628	9/22/2022 7:50:41	R_1LBvKYfg8hgoloJ		35 - 44 years	No	White or Caucasian	Bachelor's degree	$50,000 - $74,999	Female	heterosexual (straight)	Georgia	1 (just me!)	4+	Less than 5 times per month	Yes	No	Yes	No	No	Moved place of residence	Consent to share											Yes if I get part of the profit	I don't know	No	I don't know	No	Yes,No,I don't know	true	control
1723	9/22/2022 9:02:53	R_1kUFSbSAbc8sEME		25 - 34 years	No	White or Caucasian	Graduate or professional degree (MA, MS, MBA, PhD, JD, MD, DDS, etc)	$25,000 - $49,999	Male	LGBTQ+	Massachusetts	1 (just me!)	1 (just me!)	Less than 5 times per month	Prefer not to say	Prefer not to say	Prefer not to say	Prefer not to say	Prefer not to say	Divorce			Decline				Yes					Yes	Yes	Yes	Yes	Yes	Yes,No,I don't know	true	bonus-05
148	9/22/2022 14:29:43	R_21I0n20nXWPxa9s		25 - 34 years	No	White or Caucasian	Bachelor's degree	$75,000 - $99,999	Male	heterosexual (straight)	New York	2	4+	Less than 5 times per month	No	No	No	No	No				Decline				No	No	Yes			No	No	No	No	No	Yes,No,I don't know	true	bonus-05
483	9/22/2022 14:30:23	R_2EBkC3HUQpHkFG4		55 - 64 years	No	White or Caucasian	Bachelor's degree	$75,000 - $99,999	Female	heterosexual (straight)	Missouri	3	3	More than 10 times per month	No	No	Yes	No	No						Consent to share (receive $0.50 bonus)							No	No	No	No	No	Yes,No,I don't know	true	bonus-50
321	9/22/2022 15:33:50	R_25ZREzNXsjQzRBK		35 - 44 years	No	White or Caucasian	High school diploma or GED	$25,000 - $49,999	Male	heterosexual (straight)	Utah	1 (just me!)	3	More than 10 times per month	Yes	No	No	Yes	No		Consent to share											Yes if I get part of the profit	Yes if consumers get part of the profit	I don't know	I don't know	Yes	Yes,No,I don't know	false	control
324	9/22/2022 16:18:02	R_1OK73VTU4KtCpkI		35 - 44 years	No	White or Caucasian	High school diploma or GED	$50,000 - $74,999	Female	heterosexual (straight)	North Carolina	1 (just me!)	4+	5 - 10 times per month	Yes	No	No	No	No	Had a child			Consent to share (receive $0.05 bonus)									No	No	No	No	Yes	Yes,No,I don't know	false	bonus-05
1205	9/23/2022 8:41:21	R_xluK0w2HLZhsiid		35 - 44 years	No	Black or African American	High school diploma or GED	$50,000 - $74,999	Male	heterosexual (straight)	Arkansas	1 (just me!)	3	Less than 5 times per month	No	No	No	No	No						Consent to share (receive $0.50 bonus)							Yes if I get part of the profit	Yes if consumers get part of the profit	No	I don't know	Yes	Yes,No,I don't know	true	bonus-50
266	9/29/2022 15:46:07	R_11Y3ZtLQrhccXC7		45 - 54 years	No	White or Caucasian	Bachelor's degree	$75,000 - $99,999	Male	heterosexual (straight)	Arizona	1 (just me!)	2	Less than 5 times per month	No	No	No	No	No	Lost a job		Consent to share										No	No	No	No	No	Yes,No,I don't know	true	altruism
336	9/29/2022 20:24:00	R_1LiA2fJVDUQ4IXM		45 - 54 years	No	Asian	Graduate or professional degree (MA, MS, MBA, PhD, JD, MD, DDS, etc)	$100,000 - $149,999	Male	heterosexual (straight)	Minnesota	1 (just me!)	3	Less than 5 times per month	No	No	Yes	No	No			Consent to share										I don't know	Yes	No	Yes	Yes	Yes,No,I don't know	false	altruism
856	10/29/2022 11:51:41	R_2bIczstyl0SzIN4		25 - 34 years	No	Asian	Graduate or professional degree (MA, MS, MBA, PhD, JD, MD, DDS, etc)	$150,000 or more	Male	heterosexual (straight)	California	3	3	More than 10 times per month	Yes	No	Prefer not to say	Yes	No			Consent to share										Yes if I get part of the profit	No	Yes	Yes	Yes	Yes,No,I don't know	true	altruism
2535	10/29/2022 12:30:07	R_2bOT9I7PH69jROd		35 - 44 years	No	White or Caucasian	Some high school or less	$25,000 - $49,999	Male	heterosexual (straight)	Washington	1 (just me!)	1 (just me!)	Less than 5 times per month	Yes	No	Yes	No	No	Moved place of residence		Consent to share										No	No	Yes	Yes	Yes	Yes,No,I don't know	true	altruism
317	10/31/2022 21:08:03	R_3EF584Zf9pAwkir		25 - 34 years	No	Black or African American	Bachelor's degree	Less than $25,000	Male	heterosexual (straight)	Texas	1 (just me!)	3	5 - 10 times per month	No	No	No	No	No					Consent to share (receive $0.20 bonus)								Yes	No	No	No	No	Yes,No,I don't know	true	bonus-20
404	11/8/2022 9:38:23	R_3siDFskpnvXwLuH	Yes	35 - 44 years	No	White or Caucasian	Bachelor's degree	$50,000 - $74,999	Female	heterosexual (straight)	Oklahoma	1 (just me!)	1 (just me!)	Less than 5 times per month	No	No	No	No	No	Moved place of residence				Consent to share (receive $0.20 bonus)								No	No	No	No	No	Yes,No,I don't know	false	bonus-20
353	11/8/2022 9:38:47	R_8IbYFRjJvCXVtHX	No	18 - 24 years	No	White or Caucasian	Bachelor's degree	$100,000 - $149,999	Female	heterosexual (straight)	Pennsylvania	4+	4+	Less than 5 times per month	No	Yes	Yes	No	No	Moved place of residence					Consent to share (receive $0.50 bonus)							No	No	I don't know	No	Yes	Yes,No,I don't know	true	bonus-50
164	11/8/2022 9:38:49	R_3papb8tA6MhY9Ga	Yes	25 - 34 years	No	White or Caucasian	Bachelor's degree	$25,000 - $49,999	Female	heterosexual (straight)	Pennsylvania	1 (just me!)	1 (just me!)	5 - 10 times per month	No	Yes	Yes	No	No			Consent to share										Yes if I get part of the profit	Yes if consumers get part of the profit	Yes	Yes	Yes	Yes,No,I don't know	false	altruism
242	11/8/2022 9:42:44	R_1hEjpnZ3LX7e07K	No	25 - 34 years	No	White or Caucasian	Bachelor's degree	$50,000 - $74,999	Female	heterosexual (straight)	New Hampshire	4+	1 (just me!)	Less than 5 times per month	No	No	No	No	No	Moved place of residence			Consent to share (receive $0.05 bonus)									Yes if I get part of the profit	Yes if consumers get part of the profit	Yes	I don't know	Yes	Yes,No,I don't know	true	bonus-05
583	11/8/2022 9:46:50	R_24f9hBh5NSWGX7k	No	45 - 54 years	No	White or Caucasian	Graduate or professional degree (MA, MS, MBA, PhD, JD, MD, DDS, etc)	Prefer not to say	Female	heterosexual (straight)	Kentucky	2	2	Less than 5 times per month	No	No	No	No	No					Consent to share (receive $0.20 bonus)								No	No	No	No	Yes	Yes,No,I don't know	false	bonus-20
355	11/8/2022 9:49:35	R_2PdHkMSzW7totCp	No	25 - 34 years	No	White or Caucasian	High school diploma or GED	$75,000 - $99,999	Male	heterosexual (straight)	Texas	2	2	Less than 5 times per month	No	No	No	No	No		Consent to share											Yes if I get part of the profit	Yes if consumers get part of the profit	I don't know	Yes	I don't know	Yes,No,I don't know	false	control
4802	11/8/2022 11:02:52	R_2s5N6otvyWOSfuV	No	18 - 24 years	No	White or Caucasian	Bachelor's degree	$50,000 - $74,999	Male	heterosexual (straight)	South Carolina	2	3	More than 10 times per month	No	Yes	Yes	No	No					Decline				Yes				No	No	Yes	No	Yes	Yes,No,I don't know	false	bonus-20
350	11/9/2022 9:25:35	R_1ot2z2xc5wpqufx	No	25 - 34 years	No	White or Caucasian	Bachelor's degree	$25,000 - $49,999	Female	heterosexual (straight)	Louisiana	1 (just me!)	2	Less than 5 times per month	No	Prefer not to say	Yes	No	No	Moved place of residence	Consent to share											No	Yes if consumers get part of the profit	No	No	No	Yes,No,I don't know	false	control
426	11/9/2022 9:26:25	R_2pS6trX78UqetHg	No	18 - 24 years	Yes	White or Caucasian	Bachelor's degree	$25,000 - $49,999	Female	prefer not to say	Texas	1 (just me!)	4+	Less than 5 times per month	No	No	Yes	Yes	No						Consent to share (receive $0.50 bonus)							No	No	I don't know	No	I don't know	Yes,No,I don't know	true	bonus-50
135	11/9/2022 9:27:47	R_PzynrAQBzRiPa93	No	35 - 44 years	No	White or Caucasian	Graduate or professional degree (MA, MS, MBA, PhD, JD, MD, DDS, etc)	$100,000 - $149,999	Male	heterosexual (straight)	Texas	1 (just me!)	4+	Less than 5 times per month	No	No	Yes	No	No	Moved place of residence	Consent to share											Yes if I get part of the profit	Yes if consumers get part of the profit	I don't know	Yes	Yes	Yes,No,I don't know	false	control
195	11/9/2022 9:34:04	R_1g0gCzG1DmCEKob	No	25 - 34 years	No	White or Caucasian	Graduate or professional degree (MA, MS, MBA, PhD, JD, MD, DDS, etc)	$75,000 - $99,999	Female	heterosexual (straight)	Pennsylvania	2	2	Less than 5 times per month	No	No	Yes	No	No			Consent to share										No	No	Yes	Yes	No	Yes,No,I don't know	false	altruism
782	11/9/2022 9:52:20	R_279w6VtL6RMPoAy	No	25 - 34 years	No	White or Caucasian	Bachelor's degree	$50,000 - $74,999	Female	heterosexual (straight)	Delaware	1 (just me!)	2	Less than 5 times per month	No	No	No	No	No		Consent to share											No	No	No	No	No	Yes,No,I don't know	false	control
296	11/9/2022 10:57:18	R_2us4qPSxiD4clPq	Yes	35 - 44 years	No	White or Caucasian	High school diploma or GED	$75,000 - $99,999	Male	heterosexual (straight)	Montana	1 (just me!)	2	5 - 10 times per month	No	No	Yes	No	No		Consent to share											Yes if I get part of the profit	Yes if consumers get part of the profit	Yes	Yes	Yes	Yes,No,I don't know	false	control
480	11/9/2022 11:26:03	R_3pg3JqNkeNbi2fG	No	25 - 34 years	No	White or Caucasian,Asian	High school diploma or GED	Less than $25,000	Male	heterosexual (straight)	Washington	1 (just me!)	3	More than 10 times per month	No	No	Yes	No	No						Consent to share (receive $0.50 bonus)							Yes if I get part of the profit	Yes if consumers get part of the profit	I don't know	No	I don't know	Yes,No,I don't know	false	bonus-50
533	11/9/2022 11:42:54	R_3CEpeAQBJC3VIo9	Yes	25 - 34 years	No	Black or African American	High school diploma or GED	$50,000 - $74,999	Female	heterosexual (straight)	Maryland	1 (just me!)	4+	Less than 5 times per month	No	No	No	No	No				Decline				Yes					I don't know	I don't know	I don't know	I don't know	I don't know	Yes,No,I don't know	false	bonus-05
623	11/9/2022 12:08:14	R_1kHo9ivt7NVZL3L	Yes	25 - 34 years	No	White or Caucasian	Prefer not to say	$25,000 - $49,999	Female	heterosexual (straight)	Michigan	1 (just me!)	3	5 - 10 times per month	No	No	No	Yes	No		Decline					No	No	No	No	More than $1.00 (enter amount)	30.00	Yes if I get part of the profit	Yes if consumers get part of the profit	I don't know	I don't know	Yes	Yes,No,I don't know	true	control
287	11/9/2022 12:15:06	R_111J2YLIGckNIeJ	No	35 - 44 years	No	White or Caucasian	High school diploma or GED	Less than $25,000	Female	heterosexual (straight)	New York	1 (just me!)	1 (just me!)	Less than 5 times per month	No	No	No	No	No				Consent to share (receive $0.05 bonus)									No	No	No	No	No	Yes,No,I don't know	false	bonus-05
911	11/9/2022 13:20:34	R_2q9Qi9d6STzOGuw	Yes	35 - 44 years	No	White or Caucasian	High school diploma or GED	Less than $25,000	Male	heterosexual (straight)	Ohio	2	3	More than 10 times per month	No	No	No	Yes	No			Consent to share										Yes if I get part of the profit	Yes	Yes	Yes	Yes	Yes,No,I don't know	true	altruism
336	11/9/2022 13:34:56	R_8tXaTutYvYjPOoh	Yes	35 - 44 years	No	White or Caucasian	Bachelor's degree	$75,000 - $99,999	Female	heterosexual (straight)	Kentucky	1 (just me!)	3	Less than 5 times per month	No	No	Yes	No	No						Consent to share (receive $0.50 bonus)							Yes	Yes	Yes	No	Yes	Yes,No,I don't know	false	bonus-50
433	11/9/2022 13:45:27	R_2Ua7ev5fWion36a	Yes	25 - 34 years	No	White or Caucasian	Bachelor's degree	$150,000 or more	Male	heterosexual (straight)	Virginia	1 (just me!)	3	More than 10 times per month	No	No	Yes	No	No	Had a child				Consent to share (receive $0.20 bonus)								No	Yes if consumers get part of the profit	I don't know	I don't know	No	Yes,No,I don't know	false	bonus-20
1016	11/9/2022 14:33:12	R_1mQUNdA7gRaxdUg	No	18 - 24 years	No	Black or African American	Bachelor's degree	$50,000 - $74,999	Female	heterosexual (straight)	Georgia	1 (just me!)	3	Less than 5 times per month	No	No	No	No	No		Consent to share											Yes if I get part of the profit	No	I don't know	I don't know	I don't know	Yes,No,I don't know	true	control
1949	11/9/2022 14:47:14	R_2CggdEhlfitqYrc	Yes	35 - 44 years	No	Asian	Bachelor's degree	Prefer not to say	Female	heterosexual (straight)	Illinois	1 (just me!)	4+	Less than 5 times per month	No	No	No	No	No					Decline				No	No	I would not consent to share my data for any amount.		No	No	No	I don't know	No	Yes,No,I don't know	false	bonus-20
596	11/9/2022 14:56:24	R_UmBwrqd2lGfqkp3	No	65 and older	No	White or Caucasian	Bachelor's degree	$75,000 - $99,999	Male	heterosexual (straight)	Kentucky	1 (just me!)	2	5 - 10 times per month	No	No	Yes	No	No		Consent to share											No	No	Yes	Yes	Yes	Yes,No,I don't know	false	control
1077	11/9/2022 20:37:11	R_bdu9CINE19RDqsp	No	18 - 24 years	Yes	White or Caucasian	High school diploma or GED	Less than $25,000	Male	heterosexual (straight)	California	1 (just me!)	2	Less than 5 times per month	No	No	No	No	No	Lost a job				Decline				No	Yes			Yes if I get part of the profit	Yes if consumers get part of the profit	Yes	No	I don't know	Yes,No,I don't know	false	bonus-20
492	11/10/2022 6:22:04	R_2dmqKX6ss6HMnb7	Yes	35 - 44 years	No	Black or African American	Bachelor's degree	$25,000 - $49,999	Female	heterosexual (straight)	Missouri	2	1 (just me!)	5 - 10 times per month	No	No	No	No	No					Consent to share (receive $0.20 bonus)								No	No	Yes	I don't know	No	Yes,No,I don't know	true	bonus-20
175	11/10/2022 8:17:47	R_2uJnrzmcdz6BzLc	No	45 - 54 years	No	White or Caucasian	Bachelor's degree	Less than $25,000	Female	heterosexual (straight)	Texas	1 (just me!)	2	Less than 5 times per month	No	Yes	No	No	No	Lost a job	Consent to share											Yes if I get part of the profit	Yes if consumers get part of the profit	No	No	Yes	Yes,No,I don't know	true	control
652	11/10/2022 8:32:47	R_3HBSzChLJ0THGv0	No	18 - 24 years	Yes	White or Caucasian	High school diploma or GED	$75,000 - $99,999	Male	heterosexual (straight)	California	3	4+	5 - 10 times per month	No	No	No	No	No			Consent to share										No	No	No	No	I don't know	Yes,No,I don't know	false	altruism
536	11/10/2022 9:29:13	R_1KdlBlo1yOVwef9	No	35 - 44 years	No	White or Caucasian	Graduate or professional degree (MA, MS, MBA, PhD, JD, MD, DDS, etc)	$100,000 - $149,999	Female	heterosexual (straight)	Connecticut	1 (just me!)	2	Less than 5 times per month	No	No	Yes	No	No						Consent to share (receive $0.50 bonus)							Yes if I get part of the profit	Yes if consumers get part of the profit	I don't know	I don't know	Yes	Yes,No,I don't know	false	bonus-50
541	11/10/2022 18:52:48	R_1pXmZFz3j3TjBxz	No	45 - 54 years	No	White or Caucasian	High school diploma or GED	$25,000 - $49,999	Male	heterosexual (straight)	Texas	2	4+	5 - 10 times per month	Yes	Yes	Yes	Yes	No	Lost a job					Consent to share (receive $0.50 bonus)							Yes if I get part of the profit	Yes if consumers get part of the profit	Yes	No	Yes	Yes,No,I don't know	true	bonus-50
528	11/11/2022 8:03:32	R_1hK1vuBfyfw5EGJ	No	45 - 54 years	No	Asian	Graduate or professional degree (MA, MS, MBA, PhD, JD, MD, DDS, etc)	$100,000 - $149,999	Male	heterosexual (straight)	Texas	4+	3	5 - 10 times per month	No	No	Yes	No	No	Moved place of residence			Consent to share (receive $0.05 bonus)									Yes if I get part of the profit	No	Yes	Yes	Yes	Yes,No,I don't know	false	bonus-05
629	11/11/2022 8:08:30	R_3hosWdcmm0vvrdx	No	35 - 44 years	No	White or Caucasian	Bachelor's degree	$150,000 or more	Female	heterosexual (straight)	Maryland	1 (just me!)	2	5 - 10 times per month	No	No	Yes	No	No	Moved place of residence				Consent to share (receive $0.20 bonus)								No	No	I don't know	I don't know	I don't know	Yes,No,I don't know	true	bonus-20
270	11/12/2022 9:18:59	R_1GymT83N9uDSyIG	Yes	35 - 44 years	No	White or Caucasian	Bachelor's degree	$50,000 - $74,999	Male	heterosexual (straight)	Missouri	1 (just me!)	3	Less than 5 times per month	Yes	No	Yes	No	No						Consent to share (receive $0.50 bonus)							Yes if I get part of the profit	Yes if consumers get part of the profit	Yes	No	No	Yes,No,I don't know	false	bonus-50
948	11/12/2022 10:57:00	R_1gTncWbI4hULAit	No	45 - 54 years	No	White or Caucasian	Bachelor's degree	$150,000 or more	Female	heterosexual (straight)	Washington	2	4+	5 - 10 times per month	No	No	No	No	Yes		Consent to share											I don't know	I don't know	Yes	No	I don't know	Yes,No,I don't know	true	control
1364	11/13/2022 2:18:22	R_2wsEjZPqLx1a09x	No	45 - 54 years	No	White or Caucasian	Bachelor's degree	$50,000 - $74,999	Female	heterosexual (straight)	California	1 (just me!)	4+	Less than 5 times per month	Yes	No	No	No	No			Consent to share										Yes if I get part of the profit	Yes if consumers get part of the profit	Yes	I don't know	I don't know	Yes,No,I don't know	true	altruism
336	11/13/2022 10:39:10	R_2QLigoO9nrSSnPT	No	25 - 34 years	No	White or Caucasian	Graduate or professional degree (MA, MS, MBA, PhD, JD, MD, DDS, etc)	$150,000 or more	Female	heterosexual (straight)	Idaho	1 (just me!)	2	5 - 10 times per month	No	No	Yes	No	No				Consent to share (receive $0.05 bonus)									Yes if I get part of the profit	Yes if consumers get part of the profit	I don't know	I don't know	I don't know	Yes,No,I don't know	false	bonus-05
378	11/14/2022 21:20:56	R_Wx6piUhkouKzANb	Yes	25 - 34 years	Yes	White or Caucasian,Other	High school diploma or GED	$50,000 - $74,999	Male	heterosexual (straight)	Texas	1 (just me!)	3	Less than 5 times per month	No	I stopped in the recent past	Yes	No	No			Decline				No	No	No	No	I would not consent to share my data for any amount.		No	No	No	Yes	Yes	Yes,No,I don't know	false	altruism
295	11/14/2022 21:21:02	R_2Pb6kMuBgOduMwf	No	25 - 34 years	No	Asian	Bachelor's degree	$150,000 or more	Female	heterosexual (straight)	Georgia	1 (just me!)	3	Less than 5 times per month	No	No	No	No	No		Consent to share											Yes	Yes	Yes	No	Yes	Yes,No,I don't know	true	control
318	11/14/2022 21:21:29	R_1jImmHuCDaof0wB	No	25 - 34 years	No	White or Caucasian	Some high school or less	Less than $25,000	Male	heterosexual (straight)	Washington	2	1 (just me!)	Less than 5 times per month	No	No	No	No	No						Consent to share (receive $0.50 bonus)							Yes if I get part of the profit	No	No	No	No	Yes,No,I don't know	false	bonus-50
483	11/14/2022 21:23:26	R_21aNrgZVQUA7xK3	No	25 - 34 years	No	White or Caucasian	Graduate or professional degree (MA, MS, MBA, PhD, JD, MD, DDS, etc)	$75,000 - $99,999	Male	heterosexual (straight)	New York	1 (just me!)	1 (just me!)	Less than 5 times per month	No	No	Yes	No	No						Consent to share (receive $0.50 bonus)							Yes if I get part of the profit	Yes if consumers get part of the profit	Yes	Yes	Yes	Yes,No,I don't know	false	bonus-50
563	11/14/2022 21:24:34	R_2338QGZaaaR1nho	No	55 - 64 years	No	White or Caucasian	High school diploma or GED	$75,000 - $99,999	Female	heterosexual (straight)	Kansas	3	3	5 - 10 times per month	No	No	No	No	No					Consent to share (receive $0.20 bonus)								No	No	No	No	No	Yes,No,I don't know	true	bonus-20
373	11/14/2022 21:25:27	R_31hpjsH6qTrIyHn	No	35 - 44 years	No	White or Caucasian	Graduate or professional degree (MA, MS, MBA, PhD, JD, MD, DDS, etc)	$100,000 - $149,999	Male	heterosexual (straight)	Connecticut	1 (just me!)	2	Less than 5 times per month	No	No	No	No	No				Consent to share (receive $0.05 bonus)									Yes if I get part of the profit	Yes if consumers get part of the profit	Yes	Yes	Yes	Yes,No,I don't know	false	bonus-05
470	11/14/2022 21:26:04	R_2AWkL1j4mAcAll8	Yes	18 - 24 years	No	American Indian/Native American or Alaska Native	High school diploma or GED	$25,000 - $49,999	Male	heterosexual (straight)	Arizona	1 (just me!)	1 (just me!)	Less than 5 times per month	No	No	No	Yes	No						Consent to share (receive $0.50 bonus)							Yes if I get part of the profit	Yes if consumers get part of the profit	No	No	Yes	Yes,No,I don't know	false	bonus-50
608	11/14/2022 21:29:09	R_2rJyfdZGQD2rif2	No	45 - 54 years	No	White or Caucasian	High school diploma or GED	$100,000 - $149,999	Female	heterosexual (straight)	California	2	4+	5 - 10 times per month	No	Yes	No	No	No					Consent to share (receive $0.20 bonus)								Yes if I get part of the profit	Yes if consumers get part of the profit	No	No	Yes	Yes,No,I don't know	true	bonus-20
957	11/14/2022 21:31:47	R_3nJBlarikgnKpF2	No	25 - 34 years	No	White or Caucasian	Bachelor's degree	Less than $25,000	Female	heterosexual (straight)	California	3	2	More than 10 times per month	No	No	No	No	No				Consent to share (receive $0.05 bonus)									No	No	Yes	No	Yes	Yes,No,I don't know	false	bonus-05
798	11/14/2022 21:31:59	R_OQeye2UKl8Th6dr	Yes	25 - 34 years	No	White or Caucasian	Bachelor's degree	$100,000 - $149,999	Male	heterosexual (straight)	North Carolina	1 (just me!)	2	Less than 5 times per month	No	No	No	No	No			Consent to share										No	No	No	No	Yes	Yes,No,I don't know	false	altruism
421	11/14/2022 21:33:54	R_2uL1J6k6By8taew	No	25 - 34 years	No	White or Caucasian	Bachelor's degree	$25,000 - $49,999	Female	LGBTQ+	Arizona	1 (just me!)	1 (just me!)	Less than 5 times per month	No	No	No	No	No	Moved place of residence					Consent to share (receive $0.50 bonus)							Yes if I get part of the profit	Yes if consumers get part of the profit	Yes	No	Yes	Yes,No,I don't know	true	bonus-50
1063	11/14/2022 21:34:05	R_33lsJEmPv7wPank	No	65 and older	No	White or Caucasian	Bachelor's degree	$50,000 - $74,999	Male	heterosexual (straight)	Ohio	1 (just me!)	1 (just me!)	Less than 5 times per month	No	Yes	No	No	No	Moved place of residence		Consent to share										No	No	Yes	No	No	Yes,No,I don't know	true	altruism
248	11/14/2022 21:40:21	R_2Y4XbWnZB0nwJDU	No	25 - 34 years	No	White or Caucasian	Some high school or less	$100,000 - $149,999	Male	heterosexual (straight)	Kentucky	1 (just me!)	2	Less than 5 times per month	No	Yes	No	No	No	Moved place of residence			Decline				No	No	No	I would not consent to share my data for any amount.		No	No	No	No	No	Yes,No,I don't know	false	bonus-05
777	11/14/2022 21:41:32	R_2zNpJuWE3ykIlGh	No	25 - 34 years	No	White or Caucasian	Bachelor's degree	$25,000 - $49,999	Female	heterosexual (straight)	Illinois	1 (just me!)	1 (just me!)	Less than 5 times per month	No	No	No	No	No	Moved place of residence	Consent to share											No	No	Yes	I don't know	I don't know	Yes,No,I don't know	false	control
1820	11/14/2022 21:46:35	R_USaHS49dLRXDYPv	No	35 - 44 years	Yes	White or Caucasian	High school diploma or GED	Less than $25,000	Female	heterosexual (straight)	Texas	1 (just me!)	2	Less than 5 times per month	No	No	No	No	Yes	Moved place of residence			Consent to share (receive $0.05 bonus)									No	No	No	No	Yes	Yes,No,I don't know	false	bonus-05
691	11/14/2022 21:50:32	R_5u1j9x0AEArQHSN	Yes	18 - 24 years	Yes	White or Caucasian	High school diploma or GED	$50,000 - $74,999	Male	heterosexual (straight)	Texas	2	4+	Less than 5 times per month	No	No	No	No	No			Consent to share										Yes if I get part of the profit	Yes if consumers get part of the profit	No	Yes	Yes	Yes,No,I don't know	false	altruism
468	11/14/2022 21:54:56	R_1LMx3Ij1VcN0Cnc	No	35 - 44 years	No	White or Caucasian	High school diploma or GED	$25,000 - $49,999	Male	heterosexual (straight)	South Carolina	3	4+	Less than 5 times per month	No	No	No	No	No	Lost a job	Consent to share											No	Yes if consumers get part of the profit	No	No	I don't know	Yes,No,I don't know	false	control
1342	11/14/2022 21:55:26	R_3m3mOkFuViFmBRr	No	35 - 44 years	No	Asian	Bachelor's degree	$75,000 - $99,999	Male	heterosexual (straight)	California	1 (just me!)	1 (just me!)	5 - 10 times per month	No	Yes	No	No	No		Decline					No	No	No	No	More than $1.00 (enter amount)	50	No	No	No	No	Yes	Yes,No,I don't know	true	control
595	11/14/2022 21:55:58	R_2c1UYDhiZ7kSQwD	No	18 - 24 years	No	Asian	Bachelor's degree	$75,000 - $99,999	Male	heterosexual (straight)	California	1 (just me!)	2	Less than 5 times per month	No	No	Yes	No	No				Consent to share (receive $0.05 bonus)									No	No	Yes	No	Yes	Yes,No,I don't know	true	bonus-05
458	11/14/2022 21:59:36	R_vjAvpMH7vLlh0ul	Yes	18 - 24 years	No	Other	Prefer not to say	Prefer not to say	Male	heterosexual (straight)	California	3	4+	5 - 10 times per month	No	No	No	No	No						Decline				No	I would not consent to share my data for any amount.		No	No	No	No	No	Yes,No,I don't know	true	bonus-50
406	11/14/2022 22:29:45	R_D5ygbCcJ5AaZm93	No	45 - 54 years	No	White or Caucasian	Bachelor's degree	$75,000 - $99,999	Female	heterosexual (straight)	Kentucky	1 (just me!)	1 (just me!)	Less than 5 times per month	No	No	No	No	No		Consent to share											No	No	I don't know	Yes	Yes	Yes,No,I don't know	false	control
400	11/14/2022 22:34:12	R_1DMb2e8zKdDvT1E	Yes	35 - 44 years	No	White or Caucasian,Asian	Bachelor's degree	$50,000 - $74,999	Female	heterosexual (straight)	California	2	4+	Less than 5 times per month	No	No	No	No	No			Decline				No	No	No	No	I would not consent to share my data for any amount.		No	No	No	No	No	Yes,No,I don't know	true	altruism
508	11/14/2022 22:35:21	R_2zDgcb3KQ33503A	Yes	35 - 44 years	No	White or Caucasian	Bachelor's degree	$25,000 - $49,999	Male	heterosexual (straight)	Michigan	2	1 (just me!)	Less than 5 times per month	No	Yes	No	No	No				Decline				No	No	No	More than $1.00 (enter amount)	50.00	Yes if I get part of the profit	Yes if consumers get part of the profit	No	No	Yes	Yes,No,I don't know	false	bonus-05
1129	11/14/2022 22:37:42	R_7WBotcu3OLipNWV	No	25 - 34 years	Yes	White or Caucasian	Bachelor's degree	$100,000 - $149,999	Female	heterosexual (straight)	California	1 (just me!)	4+	Less than 5 times per month	No	No	No	No	No					Consent to share (receive $0.20 bonus)								No	No	Yes	No	No	Yes,No,I don't know	true	bonus-20
892	11/14/2022 22:40:56	R_R4goEYhjG8ibKsV	Yes	45 - 54 years	No	White or Caucasian	High school diploma or GED	$75,000 - $99,999	Female	heterosexual (straight)	Arkansas	2	4+	5 - 10 times per month	No	No	No	No	No			Consent to share										No	No	No	No	I don't know	Yes,No,I don't know	true	altruism
322	11/14/2022 23:11:51	R_2xK72G1rcP4QmAO	No	25 - 34 years	Yes	Other	Bachelor's degree	$50,000 - $74,999	Male	heterosexual (straight)	California	1 (just me!)	3	Less than 5 times per month	No	No	No	No	No			Consent to share										No	No	Yes	No	Yes	Yes,No,I don't know	true	altruism
393	11/15/2022 2:36:12	R_vqUjznemK9GPhfP	No	35 - 44 years	Yes	Other	High school diploma or GED	$25,000 - $49,999	Male	heterosexual (straight)	Alabama	1 (just me!)	2	Less than 5 times per month	No	No	No	No	No			Consent to share										Yes if I get part of the profit	Yes if consumers get part of the profit	Yes	I don't know	Yes	Yes,No,I don't know	false	altruism
434	11/15/2022 2:41:14	R_2WMt9IboH8O03gc	Yes	18 - 24 years	Yes	White or Caucasian	High school diploma or GED	$50,000 - $74,999	Male	heterosexual (straight)	Oklahoma	1 (just me!)	4+	Less than 5 times per month	No	No	No	No	No					Consent to share (receive $0.20 bonus)								I don't know	I don't know	I don't know	I don't know	I don't know	Yes,No,I don't know	false	bonus-20
287	11/15/2022 5:14:12	R_2b2HfsI0sUHFVyL	No	35 - 44 years	No	White or Caucasian	Bachelor's degree	$100,000 - $149,999	Male	heterosexual (straight)	Massachusetts	1 (just me!)	4+	5 - 10 times per month	No	No	No	No	No			Consent to share										No	No	No	No	Yes	Yes,No,I don't know	true	altruism
337	11/15/2022 5:38:54	R_1NxHWymwNWnu4hP	Yes	18 - 24 years	No	Asian	High school diploma or GED	$25,000 - $49,999	Male	LGBTQ+	California	1 (just me!)	4+	Less than 5 times per month	No	No	No	No	No						Decline				No	More than $1.00 (enter amount)	$50	No	No	No	Yes	Yes	Yes,No,I don't know	false	bonus-50
433	11/15/2022 6:02:23	R_1hVXOHhrUPDIoxW	No	35 - 44 years	No	White or Caucasian	Bachelor's degree	$100,000 - $149,999	Female	LGBTQ+	Kentucky	2	4+	5 - 10 times per month	No	No	Yes	No	No		Consent to share											Yes if I get part of the profit	Yes if consumers get part of the profit	No	No	Yes	Yes,No,I don't know	true	control
297	11/15/2022 6:19:31	R_wMrbwfaugXFwJDH	Yes	25 - 34 years	No	White or Caucasian	High school diploma or GED	$100,000 - $149,999	Male	heterosexual (straight)	Virginia	1 (just me!)	3	Less than 5 times per month	No	No	No	Yes	No	Moved place of residence				Consent to share (receive $0.20 bonus)								No	No	No	No	I don't know	Yes,No,I don't know	false	bonus-20
791	11/15/2022 7:41:44	R_2Bm1kPnJO8CxELI	No	35 - 44 years	No	White or Caucasian	High school diploma or GED	$100,000 - $149,999	Male	heterosexual (straight)	Louisiana	2	2	Less than 5 times per month	No	No	No	No	No		Consent to share											No	No	No	No	No	Yes,No,I don't know	false	control
561	11/15/2022 7:58:38	R_1QsBQXKcvaivx1j	No	35 - 44 years	No	Asian	Bachelor's degree	$150,000 or more	Female	heterosexual (straight)	Illinois	2	2	5 - 10 times per month	No	No	Yes	No	No	Moved place of residence		Consent to share										No	No	Yes	Yes	Yes	Yes,No,I don't know	true	altruism
371	11/15/2022 8:07:48	R_3m1QGkK4pRvz6q5	No	35 - 44 years	No	White or Caucasian	Graduate or professional degree (MA, MS, MBA, PhD, JD, MD, DDS, etc)	$50,000 - $74,999	Male	heterosexual (straight)	Kentucky	1 (just me!)	1 (just me!)	Less than 5 times per month	No	No	Yes	No	No		Consent to share											Yes if I get part of the profit	Yes if consumers get part of the profit	No	No	I don't know	Yes,No,I don't know	false	control
361	11/15/2022 8:15:11	R_3h9Bd191G9AvusC	No	25 - 34 years	No	White or Caucasian	Bachelor's degree	$25,000 - $49,999	Female	heterosexual (straight)	Nevada	1 (just me!)	4+	Less than 5 times per month	No	No	No	No	No				Consent to share (receive $0.05 bonus)									Yes	I don't know	Yes	No	I don't know	Yes,No,I don't know	true	bonus-05
314	11/15/2022 8:46:24	R_1Owwa72zuqchWxY	Yes	35 - 44 years	No	White or Caucasian	Bachelor's degree	$100,000 - $149,999	Male	heterosexual (straight)	Illinois	1 (just me!)	2	5 - 10 times per month	No	No	No	No	No	Lost a job		Consent to share										Yes if I get part of the profit	Yes if consumers get part of the profit	Yes	I don't know	Yes	Yes,No,I don't know	true	altruism
477	11/15/2022 9:44:28	R_1CxLS0volYi8suF	Yes	35 - 44 years	No	White or Caucasian	High school diploma or GED	$25,000 - $49,999	Male	heterosexual (straight)	New York	1 (just me!)	2	Less than 5 times per month	No	Yes	Yes	No	No	Lost a job ,Divorce		Consent to share										Yes if I get part of the profit	Yes if consumers get part of the profit	Yes	Yes	Yes	Yes,No,I don't know	true	altruism
863	11/15/2022 11:38:16	R_1IYpsszqv6YqEQ3	Yes	45 - 54 years	No	White or Caucasian	Bachelor's degree	$25,000 - $49,999	Male	heterosexual (straight)	Tennessee	1 (just me!)	1 (just me!)	Less than 5 times per month	No	No	Yes	No	No			Consent to share										No	No	No	I don't know	Yes	Yes,No,I don't know	true	altruism
692	11/15/2022 12:07:54	R_UMB3TmQ4xi2VrUJ	No	25 - 34 years	No	White or Caucasian	Graduate or professional degree (MA, MS, MBA, PhD, JD, MD, DDS, etc)	$25,000 - $49,999	Female	LGBTQ+	Pennsylvania	1 (just me!)	2	Less than 5 times per month	No	I stopped in the recent past	No	No	No						Consent to share (receive $0.50 bonus)							Yes if I get part of the profit	No	Yes	I don't know	I don't know	Yes,No,I don't know	false	bonus-50
258	11/15/2022 12:15:19	R_1EgOXyItQr2C4Tb	No	18 - 24 years	Yes	White or Caucasian	Bachelor's degree	Prefer not to say	Female	heterosexual (straight)	Tennessee	4+	3	5 - 10 times per month	No	No	Prefer not to say	No	No		Decline					No	Yes					No	No	Yes	I don't know	Yes	Yes,No,I don't know	false	control
239	11/15/2022 12:23:47	R_tQAoWQ7nHZfCcgh	No	25 - 34 years	No	White or Caucasian,Asian	Bachelor's degree	$75,000 - $99,999	Female	heterosexual (straight)	Minnesota	1 (just me!)	2	Less than 5 times per month	No	No	No	No	No		Consent to share											Yes if I get part of the profit	Yes if consumers get part of the profit	Yes	I don't know	I don't know	Yes,No,I don't know	false	control
354	11/15/2022 13:13:57	R_1eQqFeBM4MatSbX	No	18 - 24 years	No	White or Caucasian	High school diploma or GED	$50,000 - $74,999	Male	LGBTQ+	Pennsylvania	1 (just me!)	4+	Less than 5 times per month	No	No	Yes	No	No				Consent to share (receive $0.05 bonus)									Yes if I get part of the profit	Yes if consumers get part of the profit	Yes	Yes	Yes	Yes,No,I don't know	true	bonus-05
2077	11/15/2022 13:28:23	R_3e5g4lvddcnjkoZ	Yes	35 - 44 years	No	White or Caucasian	Graduate or professional degree (MA, MS, MBA, PhD, JD, MD, DDS, etc)	$150,000 or more	Female	heterosexual (straight)	Colorado	2	2	More than 10 times per month	No	No	Yes	No	No	Became pregnant					Consent to share (receive $0.50 bonus)							Yes if I get part of the profit	Yes	No	No	No	Yes,No,I don't know	false	bonus-50
705	11/15/2022 20:06:43	R_RUiKvns4bLPdv1v	Yes	35 - 44 years	No	White or Caucasian	Bachelor's degree	$150,000 or more	Male	heterosexual (straight)	North Carolina	1 (just me!)	3	More than 10 times per month	No	No	Yes	No	No			Consent to share										Yes if I get part of the profit	Yes if consumers get part of the profit	I don't know	I don't know	Yes	Yes,No,I don't know	false	altruism
733	11/15/2022 21:52:51	R_2EmedYCvGOapQws	No	25 - 34 years	No	White or Caucasian	High school diploma or GED	$75,000 - $99,999	Male	LGBTQ+	Nevada	2	2	More than 10 times per month	No	No	Yes	No	No	Moved place of residence				Consent to share (receive $0.20 bonus)								Yes if I get part of the profit	Yes if consumers get part of the profit	Yes	No	Yes	Yes,No,I don't know	false	bonus-20
1116	11/15/2022 23:56:54	R_1r33v6LzEZZ2k55	Yes	25 - 34 years	Yes	Black or African American	Bachelor's degree	$25,000 - $49,999	Female	LGBTQ+	California	1 (just me!)	3	More than 10 times per month	No	Yes	Yes	No	No	Moved place of residence	Consent to share											No	No	No	No	No	Yes,No,I don't know	true	control
1262	11/16/2022 6:42:32	R_1dpjyNliPgQ1lKK	No	35 - 44 years	No	Asian	Bachelor's degree	$25,000 - $49,999	Male	heterosexual (straight)	Texas	2	3	Less than 5 times per month	No	No	No	No	No					Consent to share (receive $0.20 bonus)								Yes if I get part of the profit	Yes if consumers get part of the profit	No	Yes	Yes	Yes,No,I don't know	true	bonus-20
413	11/16/2022 11:53:11	R_29aYmjyd86fR9L0	No	35 - 44 years	No	White or Caucasian	High school diploma or GED	Less than $25,000	Male	heterosexual (straight)	Missouri	2	4+	Less than 5 times per month	No	No	No	No	No			Consent to share										Yes if I get part of the profit	Yes if consumers get part of the profit	No	No	No	Yes,No,I don't know	false	altruism
226	11/16/2022 11:53:13	R_z8R7uxzHXINE8o1	No	45 - 54 years	No	White or Caucasian	High school diploma or GED	$50,000 - $74,999	Male	heterosexual (straight)	Virginia	1 (just me!)	3	Less than 5 times per month	Yes	No	No	No	No			Consent to share										No	No	I don't know	I don't know	I don't know	Yes,No,I don't know	false	altruism
206	11/16/2022 11:54:03	R_3GBBlhvTFaD1mh7	No	25 - 34 years	No	White or Caucasian	Bachelor's degree	$150,000 or more	Male	heterosexual (straight)	Virginia	1 (just me!)	2	Less than 5 times per month	No	No	Yes	No	No					Consent to share (receive $0.20 bonus)								Yes if I get part of the profit	Yes if consumers get part of the profit	No	Yes	Yes	Yes,No,I don't know	false	bonus-20
331	11/16/2022 11:54:06	R_1DGMA0H10emDYrY	No	25 - 34 years	Yes	White or Caucasian	High school diploma or GED	$25,000 - $49,999	Male	LGBTQ+	Louisiana	2	2	5 - 10 times per month	No	No	No	No	Yes					Decline				No	No	More than $1.00 (enter amount)	20000000	Yes if I get part of the profit	Yes if consumers get part of the profit	No	No	Yes	Yes,No,I don't know	true	bonus-20
254	11/16/2022 11:55:46	R_12J768g8RrIKrIV	No	35 - 44 years	Yes	White or Caucasian	High school diploma or GED	Less than $25,000	Female	heterosexual (straight)	Nevada	1 (just me!)	1 (just me!)	Less than 5 times per month	Yes	No	Yes	No	No					Consent to share (receive $0.20 bonus)								No	No	No	No	Yes	Yes,No,I don't know	false	bonus-20
462	11/16/2022 11:56:14	R_56IpX8kBZNaXDz3	Yes	25 - 34 years	No	White or Caucasian	High school diploma or GED	$75,000 - $99,999	Male	heterosexual (straight)	New York	1 (just me!)	4+	Less than 5 times per month	No	No	Yes	No	No				Decline				No	No	No	More than $1.00 (enter amount)	10	I don't know	I don't know	I don't know	I don't know	I don't know	Yes,No,I don't know	false	bonus-05
315	11/16/2022 11:56:22	R_2PzkepcNhVDyBYn	No	35 - 44 years	No	White or Caucasian	Bachelor's degree	$75,000 - $99,999	Male	heterosexual (straight)	Georgia	1 (just me!)	3	Less than 5 times per month	No	Yes	Yes	Yes	No						Decline				No	More than $1.00 (enter amount)	50	No	No	No	No	I don't know	Yes,No,I don't know	false	bonus-50
380	11/16/2022 11:56:35	R_T5eIGFma6kcMlgd	No	25 - 34 years	No	White or Caucasian,Black or African American,Asian,Other	High school diploma or GED	$25,000 - $49,999	Male	heterosexual (straight)	Nevada	1 (just me!)	4+	Less than 5 times per month	No	No	No	No	No			Consent to share										Yes if I get part of the profit	Yes if consumers get part of the profit	Yes	I don't know	Yes	Yes,No,I don't know	false	altruism
492	11/16/2022 11:58:09	R_2QX6bqN2BA5Ex0p	Yes	25 - 34 years	No	White or Caucasian	High school diploma or GED	$75,000 - $99,999	Male	heterosexual (straight)	New York	1 (just me!)	2	Less than 5 times per month	No	Yes	Yes	No	No				Consent to share (receive $0.05 bonus)									Yes if I get part of the profit	Yes if consumers get part of the profit	I don't know	I don't know	Yes	Yes,No,I don't know	true	bonus-05
361	11/16/2022 12:01:46	R_1JUT4H78WPmsV36	No	25 - 34 years	No	White or Caucasian	Bachelor's degree	$50,000 - $74,999	Female	LGBTQ+	New York	1 (just me!)	2	Less than 5 times per month	No	No	Yes	No	No			Consent to share										No	No	No	No	No	Yes,No,I don't know	true	altruism
426	11/16/2022 12:01:56	R_1LdmaFBhWUcIaF7	Yes	25 - 34 years	No	White or Caucasian,Black or African American	Bachelor's degree	Prefer not to say	Male	LGBTQ+	Michigan	1 (just me!)	2	5 - 10 times per month	No	Yes	Yes	No	No				Consent to share (receive $0.05 bonus)									Yes if I get part of the profit	Yes if consumers get part of the profit	No	Yes	Yes	Yes,No,I don't know	false	bonus-05
517	11/16/2022 12:03:00	R_1d6V903Xy4VOFla	Yes	18 - 24 years	No	Asian	Bachelor's degree	$100,000 - $149,999	Male	heterosexual (straight)	Indiana	4+	3	5 - 10 times per month	No	No	I stopped in the recent past	No	No	Moved place of residence		Consent to share										Yes if I get part of the profit	Yes if consumers get part of the profit	I don't know	I don't know	Yes	Yes,No,I don't know	false	altruism
397	11/16/2022 12:05:06	R_2y9PcIxPBtYiYWN	No	35 - 44 years	No	White or Caucasian	Bachelor's degree	$100,000 - $149,999	Female	heterosexual (straight)	Colorado	1 (just me!)	4+	Less than 5 times per month	No	No	Yes	No	No					Consent to share (receive $0.20 bonus)								No	No	I don't know	Yes	Yes	Yes,No,I don't know	true	bonus-20
1009	11/16/2022 12:05:23	R_31NKEOvShjkUD4u	Yes	35 - 44 years	No	White or Caucasian	Bachelor's degree	$25,000 - $49,999	Male	heterosexual (straight)	Arizona	1 (just me!)	1 (just me!)	Less than 5 times per month	No	No	No	No	No				Decline				No	No	No	More than $1.00 (enter amount)	20	Yes if I get part of the profit	Yes if consumers get part of the profit	No	No	Yes	Yes,No,I don't know	true	bonus-05
765	11/16/2022 12:05:49	R_1NlTVbGi1OkFLGO	Yes	25 - 34 years	No	White or Caucasian	High school diploma or GED	$75,000 - $99,999	Male	LGBTQ+	Illinois	1 (just me!)	1 (just me!)	More than 10 times per month	No	No	No	No	No					Decline				Yes				Yes if I get part of the profit	Yes if consumers get part of the profit	Yes	Yes	Yes	Yes,No,I don't know	true	bonus-20
1085	11/16/2022 12:07:06	R_2VsCpLMEP8xSuge	No	25 - 34 years	No	White or Caucasian	Bachelor's degree	$75,000 - $99,999	Male	heterosexual (straight)	Illinois	1 (just me!)	1 (just me!)	5 - 10 times per month	No	No	No	No	No		Consent to share											No	No	No	No	No	Yes,No,I don't know	true	control
492	11/16/2022 12:07:24	R_1eXcCdLEuOijpZN	No	35 - 44 years	No	White or Caucasian	High school diploma or GED	Less than $25,000	Male	LGBTQ+	Ohio	1 (just me!)	1 (just me!)	5 - 10 times per month	I stopped in the recent past	No	No	No	No	Moved place of residence	Consent to share											Yes if I get part of the profit	Yes if consumers get part of the profit	I don't know	I don't know	Yes	Yes,No,I don't know	false	control
693	11/16/2022 12:07:54	R_2WHxAVIqdyfoX8D	No	45 - 54 years	No	White or Caucasian	High school diploma or GED	Less than $25,000	Female	heterosexual (straight)	Texas	1 (just me!)	1 (just me!)	Less than 5 times per month	Yes	No	Yes	No	No				Consent to share (receive $0.05 bonus)									Yes if I get part of the profit	Yes if consumers get part of the profit	Yes	Yes	Yes	Yes,No,I don't know	false	bonus-05
996	11/16/2022 12:08:19	R_31vHYfmUkFAL7sQ	Yes	25 - 34 years	No	White or Caucasian	High school diploma or GED	$25,000 - $49,999	Female	heterosexual (straight)	Tennessee	1 (just me!)	1 (just me!)	Less than 5 times per month	No	No	No	No	No						Consent to share (receive $0.50 bonus)							No	No	No	No	No	Yes,No,I don't know	true	bonus-50
504	11/16/2022 12:09:30	R_1RFaLdtXxWmh7RT	No	55 - 64 years	No	White or Caucasian	Bachelor's degree	$100,000 - $149,999	Male	heterosexual (straight)	California	2	3	Less than 5 times per month	No	No	Yes	No	No	Moved place of residence	Consent to share											No	No	No	No	I don't know	Yes,No,I don't know	true	control
996	11/16/2022 12:09:38	R_2v0q80m6Kbiv658	Yes	35 - 44 years	No	White or Caucasian	High school diploma or GED	Less than $25,000	Female	heterosexual (straight)	Kentucky	4+	4+	Less than 5 times per month	Yes	Yes	Yes	No	No		Consent to share											Yes if I get part of the profit	Yes if consumers get part of the profit	No	No	No	Yes,No,I don't know	true	control
1033	11/16/2022 12:10:57	R_SE8aSpQlEHeTRi9	No	35 - 44 years	Yes	White or Caucasian	High school diploma or GED	$50,000 - $74,999	Male	heterosexual (straight)	Arizona	2	4+	Less than 5 times per month	Yes	I stopped in the recent past	I stopped in the recent past	No	Yes					Consent to share (receive $0.20 bonus)								No	No	No	No	No	Yes,No,I don't know	true	bonus-20
626	11/16/2022 12:14:59	R_1KmbYBZQ4ogvucS	No	55 - 64 years	No	White or Caucasian	Graduate or professional degree (MA, MS, MBA, PhD, JD, MD, DDS, etc)	$50,000 - $74,999	Female	heterosexual (straight)	Illinois	1 (just me!)	2	Less than 5 times per month	No	No	No	No	No				Consent to share (receive $0.05 bonus)									No	No	No	No	No	Yes,No,I don't know	true	bonus-05
537	11/16/2022 12:15:36	R_24B0Lr48ZGfOyBr	Yes	25 - 34 years	No	White or Caucasian	High school diploma or GED	$25,000 - $49,999	Male	heterosexual (straight)	New York	1 (just me!)	3	Less than 5 times per month	No	No	No	No	No		Consent to share											Yes if I get part of the profit	Yes if consumers get part of the profit	No	No	Yes	Yes,No,I don't know	false	control
1291	11/16/2022 12:16:14	R_1GZy78Wx8EqIpUZ	Yes	45 - 54 years	No	Black or African American	High school diploma or GED	Less than $25,000	Female	heterosexual (straight)	Texas	1 (just me!)	2	Less than 5 times per month	Yes	No	Yes	No	No		Consent to share											Yes if I get part of the profit	Yes if consumers get part of the profit	I don't know	I don't know	Yes	Yes,No,I don't know	true	control
1469	11/16/2022 12:16:51	R_3PsE7SUIVOaHrCO	Yes	25 - 34 years	Yes	White or Caucasian	Some high school or less	$25,000 - $49,999	Male	heterosexual (straight)	Florida	1 (just me!)	3	Less than 5 times per month	Yes	No	Yes	No	No		Consent to share											I don't know	I don't know	I don't know	I don't know	I don't know	Yes,No,I don't know	true	control
1194	11/16/2022 12:21:35	R_1H6R8vRtVJI4SFg	No	45 - 54 years	No	White or Caucasian	Bachelor's degree	$100,000 - $149,999	Male	heterosexual (straight)	New York	4+	2	5 - 10 times per month	Yes	Yes	Yes	No	No					Consent to share (receive $0.20 bonus)								No	No	No	I don't know	Yes	Yes,No,I don't know	true	bonus-20
1993	11/16/2022 12:22:24	R_1LXAaF9TxxsQdrw	No	25 - 34 years	No	White or Caucasian	Bachelor's degree	$50,000 - $74,999	Male	heterosexual (straight)	Georgia	2	4+	5 - 10 times per month	No	No	No	No	No					Decline				No	No	I would not consent to share my data for any amount.		No	No	No	No	No	Yes,No,I don't know	false	bonus-20
2000	11/16/2022 12:26:18	R_1gOW8sB3B8SIZSx	No	45 - 54 years	No	White or Caucasian,Asian	Bachelor's degree	$75,000 - $99,999	Female	heterosexual (straight)	Indiana	1 (just me!)	2	Less than 5 times per month	No	Yes	Yes	No	No						Consent to share (receive $0.50 bonus)							No	No	No	No	Yes	Yes,No,I don't know	false	bonus-50
1099	11/16/2022 12:26:37	R_6og1V0SdfhCA0pj	Yes	65 and older	No	White or Caucasian	Bachelor's degree	Less than $25,000	Female	heterosexual (straight)	California	1 (just me!)	1 (just me!)	Less than 5 times per month	No	No	No	No	No					Consent to share (receive $0.20 bonus)								No	No	I don't know	No	Yes	Yes,No,I don't know	false	bonus-20
1842	11/16/2022 12:30:07	R_1CmhrU1GJmKnbwz	No	25 - 34 years	No	White or Caucasian	High school diploma or GED	$25,000 - $49,999	Female	LGBTQ+	Tennessee	1 (just me!)	4+	5 - 10 times per month	No	No	No	No	No	Lost a job				Consent to share (receive $0.20 bonus)								Yes if I get part of the profit	Yes if consumers get part of the profit	Yes	No	Yes	Yes,No,I don't know	true	bonus-20
151	11/16/2022 12:32:57	R_24DbIDhFrNpJkdz	No	25 - 34 years	No	Asian	Bachelor's degree	$150,000 or more	Male	heterosexual (straight)	New York	1 (just me!)	1 (just me!)	Less than 5 times per month	No	No	No	No	No				Consent to share (receive $0.05 bonus)									Yes if I get part of the profit	Yes if consumers get part of the profit	No	No	Yes	Yes,No,I don't know	false	bonus-05
366	11/16/2022 12:36:37	R_8eKGNVrEIgSCi09	No	35 - 44 years	Yes	White or Caucasian	High school diploma or GED	$25,000 - $49,999	Male	heterosexual (straight)	Idaho	1 (just me!)	4+	Less than 5 times per month	Yes	Yes	Yes	No	No	Lost a job	Consent to share											No	No	No	No	Yes	Yes,No,I don't know	true	control
253	11/16/2022 15:54:16	R_2c0LvQZZyDEtFnA	No	45 - 54 years	No	White or Caucasian	Bachelor's degree	$50,000 - $74,999	Male	LGBTQ+	California	1 (just me!)	1 (just me!)	5 - 10 times per month	No	No	Yes	No	No						Consent to share (receive $0.50 bonus)							No	Yes if consumers get part of the profit	No	No	Yes	Yes,No,I don't know	false	bonus-50
278	11/16/2022 15:54:54	R_1f1SLKwUDjWMgAL	No	25 - 34 years	Yes	White or Caucasian	High school diploma or GED	$75,000 - $99,999	Female	heterosexual (straight)	Minnesota	2	2	5 - 10 times per month	No	Yes	Yes	No	No				Consent to share (receive $0.05 bonus)									No	Yes if consumers get part of the profit	I don't know	I don't know	I don't know	Yes,No,I don't know	true	bonus-05
276	11/16/2022 15:55:10	R_26niIHQyfTEFqZ6	Yes	35 - 44 years	No	White or Caucasian	High school diploma or GED	Less than $25,000	Male	heterosexual (straight)	Rhode Island	1 (just me!)	1 (just me!)	Less than 5 times per month	Yes	No	No	No	No			Consent to share										I don't know	I don't know	I don't know	I don't know	Yes	Yes,No,I don't know	false	altruism
336	11/16/2022 15:56:12	R_3Kp8Seg75oN0gPs	No	35 - 44 years	No	White or Caucasian	High school diploma or GED	Less than $25,000	Male	heterosexual (straight)	Wisconsin	1 (just me!)	1 (just me!)	Less than 5 times per month	Yes	Yes	No	No	No					Consent to share (receive $0.20 bonus)								No	No	No	No	No	Yes,No,I don't know	true	bonus-20
286	11/16/2022 15:56:41	R_3lK5ONceMua8L4O	Yes	25 - 34 years	No	White or Caucasian	Bachelor's degree	$100,000 - $149,999	Female	heterosexual (straight)	Texas	1 (just me!)	2	5 - 10 times per month	No	No	Yes	No	No	Moved place of residence	Consent to share											Yes if I get part of the profit	Yes if consumers get part of the profit	No	No	No	Yes,No,I don't know	false	control
331	11/16/2022 15:57:19	R_3Gwv5NOXlLi4HIo	No	25 - 34 years	No	White or Caucasian	Bachelor's degree	$100,000 - $149,999	Male	heterosexual (straight)	Massachusetts	1 (just me!)	1 (just me!)	Less than 5 times per month	No	No	No	No	No					Consent to share (receive $0.20 bonus)								Yes if I get part of the profit	Yes	I don't know	Yes	Yes	Yes,No,I don't know	true	bonus-20
382	11/16/2022 15:57:35	R_3GBYU8xtQLHcs44	Yes	25 - 34 years	No	Native Hawaiian or Other Pacific Islander	Bachelor's degree	Prefer not to say	Prefer not to say	prefer not to say	California	2	2	Less than 5 times per month	No	No	No	No	No		Decline					No	No	Yes				No	No	No	Yes	Yes	Yes,No,I don't know	true	control
319	11/16/2022 15:58:07	R_3nVmjXQINxwevge	Yes	45 - 54 years	No	White or Caucasian	Bachelor's degree	$100,000 - $149,999	Male	heterosexual (straight)	West Virginia	1 (just me!)	3	Less than 5 times per month	No	No	No	No	No					Consent to share (receive $0.20 bonus)								No	No	No	No	I don't know	Yes,No,I don't know	true	bonus-20
453	11/16/2022 15:58:38	R_32WrYe9Z7XWF8FL	Yes	35 - 44 years	No	White or Caucasian	Bachelor's degree	$75,000 - $99,999	Male	heterosexual (straight)	Michigan	2	3	More than 10 times per month	No	No	No	No	No	Moved place of residence,Became pregnant					Consent to share (receive $0.50 bonus)							No	No	No	No	I don't know	Yes,No,I don't know	false	bonus-50
610	11/16/2022 16:00:18	R_2ZWuPor4FybpA51	No	25 - 34 years	No	White or Caucasian,Black or African American	High school diploma or GED	$25,000 - $49,999	Male	LGBTQ+	Texas	1 (just me!)	1 (just me!)	Less than 5 times per month	I stopped in the recent past	I stopped in the recent past	No	No	No				Decline				No	No	No	More than $1.00 (enter amount)	150	Yes if I get part of the profit	Yes if consumers get part of the profit	No	No	No	Yes,No,I don't know	false	bonus-05
716	11/16/2022 16:01:49	R_3h3RWjTlJ9sdukV	No	25 - 34 years	No	White or Caucasian,American Indian/Native American or Alaska Native	High school diploma or GED	Less than $25,000	Male	heterosexual (straight)	Ohio	1 (just me!)	3	Less than 5 times per month	No	No	Yes	No	No						Decline				No	More than $1.00 (enter amount)	100	I don't know	I don't know	I don't know	I don't know	I don't know	Yes,No,I don't know	false	bonus-50
1026	11/16/2022 16:10:39	R_21j0vRI5h23O7fY	No	18 - 24 years	No	White or Caucasian	High school diploma or GED	Less than $25,000	Male	LGBTQ+	West Virginia	1 (just me!)	3	5 - 10 times per month	No	Yes	No	No	No			Consent to share										No	Yes if consumers get part of the profit	No	I don't know	Yes	Yes,No,I don't know	true	altruism
1039	11/16/2022 16:12:12	R_1BPfziFOM6qTGYB	Yes	25 - 34 years	No	White or Caucasian	High school diploma or GED	$100,000 - $149,999	Other	LGBTQ+	Utah	1 (just me!)	4+	Less than 5 times per month	No	No	Yes	No	No	Lost a job ,Moved place of residence				Consent to share (receive $0.20 bonus)								Yes if I get part of the profit	Yes if consumers get part of the profit	No	Yes	Yes	Yes,No,I don't know	true	bonus-20
746	11/16/2022 16:17:34	R_9nKhCJegREGhqjD	Yes	25 - 34 years	No	White or Caucasian	Graduate or professional degree (MA, MS, MBA, PhD, JD, MD, DDS, etc)	$25,000 - $49,999	Female	heterosexual (straight)	Kentucky	1 (just me!)	2	Less than 5 times per month	Yes	Yes	Yes	No	No					Consent to share (receive $0.20 bonus)								No	No	No	No	I don't know	Yes,No,I don't know	true	bonus-20
273	11/16/2022 16:26:55	R_2QmRrF3XTzpGmRn	No	25 - 34 years	No	White or Caucasian	Bachelor's degree	Less than $25,000	Female	LGBTQ+	New York	2	4+	Less than 5 times per month	Yes	No	Yes	Yes	No	Moved place of residence					Consent to share (receive $0.50 bonus)							No	No	Yes	Yes	Yes	Yes,No,I don't know	false	bonus-50
276	11/16/2022 16:28:42	R_2zTPKZY5tEQjsWK	No	25 - 34 years	No	White or Caucasian	Bachelor's degree	$50,000 - $74,999	Male	heterosexual (straight)	Rhode Island	1 (just me!)	1 (just me!)	Less than 5 times per month	No	No	Yes	No	No					Consent to share (receive $0.20 bonus)								Yes if I get part of the profit	Yes if consumers get part of the profit	No	No	Yes	Yes,No,I don't know	true	bonus-20
223	11/16/2022 16:30:29	R_3psrxBJAfpUyn3d	Yes	18 - 24 years	No	White or Caucasian	High school diploma or GED	$25,000 - $49,999	Male	LGBTQ+	Arizona	1 (just me!)	3	Less than 5 times per month	Yes	Yes	Yes	No	No	Moved place of residence			Consent to share (receive $0.05 bonus)									No	No	No	No	I don't know	Yes,No,I don't know	false	bonus-05
271	11/16/2022 16:30:44	R_Ua2UTEkbm5HMxyN	No	45 - 54 years	No	White or Caucasian	High school diploma or GED	$75,000 - $99,999	Female	heterosexual (straight)	Indiana	1 (just me!)	3	5 - 10 times per month	No	No	No	No	No		Decline					No	No	No	No	I would not consent to share my data for any amount.		No	No	No	No	No	Yes,No,I don't know	false	control
571	11/16/2022 16:32:01	R_Xn2sfdbpwAfI3wB	No	35 - 44 years	No	White or Caucasian	Bachelor's degree	$50,000 - $74,999	Female	heterosexual (straight)	Maine	1 (just me!)	4+	Less than 5 times per month	No	No	No	No	No				Consent to share (receive $0.05 bonus)									Yes if I get part of the profit	Yes if consumers get part of the profit	Yes	Yes	Yes	Yes,No,I don't know	true	bonus-05
382	11/16/2022 16:33:22	R_3saDhTbVfCKMgwp	No	35 - 44 years	No	White or Caucasian	High school diploma or GED	$25,000 - $49,999	Male	heterosexual (straight)	Iowa	2	3	Less than 5 times per month	No	No	No	Yes	No						Consent to share (receive $0.50 bonus)							No	No	No	No	No	Yes,No,I don't know	false	bonus-50
365	11/16/2022 16:34:12	R_2wFaaALgTrWADkh	No	25 - 34 years	No	White or Caucasian	High school diploma or GED	$25,000 - $49,999	Female	LGBTQ+	Virginia	1 (just me!)	3	Less than 5 times per month	No	No	No	Yes	No		Decline					No	No	No	No	More than $1.00 (enter amount)	5.00	No	No	No	No	I don't know	Yes,No,I don't know	false	control
641	11/16/2022 16:34:25	R_2feRvKSb9cwQOgc	No	25 - 34 years	Yes	White or Caucasian	Bachelor's degree	$75,000 - $99,999	Other	LGBTQ+	California	1 (just me!)	2	Less than 5 times per month	Yes	No	Yes	No	No						Consent to share (receive $0.50 bonus)							No	No	I don't know	I don't know	Yes	Yes,No,I don't know	false	bonus-50
472	11/16/2022 16:34:45	R_3rYy57gChE2lQau	No	25 - 34 years	No	White or Caucasian	High school diploma or GED	$75,000 - $99,999	Male	LGBTQ+	Florida	1 (just me!)	3	Less than 5 times per month	No	No	Yes	No	No					Consent to share (receive $0.20 bonus)								No	No	I don't know	No	No	Yes,No,I don't know	false	bonus-20
350	11/16/2022 16:34:46	R_4TREjPp3AsFesAV	No	35 - 44 years	No	White or Caucasian	Some high school or less	$100,000 - $149,999	Male	heterosexual (straight)	Connecticut	2	2	Less than 5 times per month	No	No	No	No	No		Consent to share											No	No	I don't know	I don't know	No	Yes,No,I don't know	true	control
1445	11/16/2022 16:34:57	R_d4MYsKNIvXbkPu1	Yes	25 - 34 years	No	White or Caucasian	High school diploma or GED	$50,000 - $74,999	Female	heterosexual (straight)	Tennessee	1 (just me!)	3	Less than 5 times per month	No	No	No	No	No			Decline				No	No	No	No	More than $1.00 (enter amount)	10	No	No	No	No	No	Yes,No,I don't know	false	altruism
405	11/16/2022 16:35:01	R_bE1vvb6qxbnnhUl	No	18 - 24 years	No	White or Caucasian	High school diploma or GED	Prefer not to say	Female	heterosexual (straight)	Arizona	2	4+	Less than 5 times per month	Yes	No	Yes	No	No				Consent to share (receive $0.05 bonus)									No	No	Yes	I don't know	Yes	Yes,No,I don't know	true	bonus-05
299	11/16/2022 16:35:12	R_umkBztpJiFIRkxX	No	35 - 44 years	No	White or Caucasian	High school diploma or GED	$50,000 - $74,999	Female	heterosexual (straight)	Illinois	1 (just me!)	4+	Less than 5 times per month	Yes	No	Yes	No	No					Consent to share (receive $0.20 bonus)								Yes if I get part of the profit	Yes if consumers get part of the profit	I don't know	I don't know	I don't know	Yes,No,I don't know	true	bonus-20
249	11/16/2022 16:35:21	R_2QzXEtUXQ3koh8l	No	18 - 24 years	No	White or Caucasian	Bachelor's degree	$25,000 - $49,999	Female	heterosexual (straight)	Utah	1 (just me!)	3	Less than 5 times per month	No	No	No	No	No	Moved place of residence			Consent to share (receive $0.05 bonus)									No	No	I don't know	I don't know	Yes	Yes,No,I don't know	false	bonus-05
561	11/16/2022 16:36:18	R_3EyDUXATqNP2CFN	Yes	25 - 34 years	Yes	White or Caucasian	High school diploma or GED	Less than $25,000	Other	heterosexual (straight)	Louisiana	1 (just me!)	3	5 - 10 times per month	No	I stopped in the recent past	Yes	No	No	Lost a job			Decline				Yes					No	No	No	No	Yes	Yes,No,I don't know	true	bonus-05
228	11/16/2022 16:36:32	R_AifurAE8AnPyn3H	Yes	35 - 44 years	No	Asian	Bachelor's degree	$150,000 or more	Female	heterosexual (straight)	New York	2	2	5 - 10 times per month	No	No	No	No	No		Decline					No	No	No	No	More than $1.00 (enter amount)	5000	No	No	No	No	No	Yes,No,I don't know	false	control
252	11/16/2022 16:37:41	R_3j7FIUaHsWq2DDI	Yes	25 - 34 years	No	White or Caucasian	Graduate or professional degree (MA, MS, MBA, PhD, JD, MD, DDS, etc)	$25,000 - $49,999	Female	heterosexual (straight)	Tennessee	1 (just me!)	2	5 - 10 times per month	No	Yes	No	No	No	Moved place of residence		Consent to share										No	No	I don't know	Yes	Yes	Yes,No,I don't know	false	altruism
936	11/16/2022 16:39:18	R_1GOC7QyQiXP71s5	No	35 - 44 years	No	White or Caucasian	Bachelor's degree	$75,000 - $99,999	Female	heterosexual (straight)	Missouri	1 (just me!)	1 (just me!)	Less than 5 times per month	No	No	Yes	No	No				Decline				No	No	No	I would not consent to share my data for any amount.		No	No	I don't know	No	No	Yes,No,I don't know	true	bonus-05
765	11/16/2022 16:39:51	R_3ESEXAc9qI9Kwvu	No	18 - 24 years	No	Asian	Bachelor's degree	$50,000 - $74,999	Female	LGBTQ+	Washington	1 (just me!)	1 (just me!)	Less than 5 times per month	No	No	No	No	No	Moved place of residence		Consent to share										No	No	I don't know	No	Yes	Yes,No,I don't know	false	altruism
506	11/16/2022 16:40:22	R_1f7plMa073k542e	No	25 - 34 years	No	Black or African American	Some high school or less	$25,000 - $49,999	Male	prefer not to say	North Carolina	1 (just me!)	4+	Less than 5 times per month	No	No	No	No	No				Consent to share (receive $0.05 bonus)									No	No	I don't know	Yes	Yes	Yes,No,I don't know	true	bonus-05
687	11/16/2022 16:41:00	R_1r8gY2xmbOaJ5pE	Yes	45 - 54 years	No	White or Caucasian,American Indian/Native American or Alaska Native	Bachelor's degree	Less than $25,000	Female	heterosexual (straight)	Nevada	1 (just me!)	1 (just me!)	Less than 5 times per month	Yes	No	No	No	No	Lost a job					Consent to share (receive $0.50 bonus)							Yes if I get part of the profit	Yes if consumers get part of the profit	I don't know	No	Yes	Yes,No,I don't know	false	bonus-50
405	11/16/2022 16:41:07	R_3L5PlZC0jvJDclX	No	65 and older	No	White or Caucasian	Graduate or professional degree (MA, MS, MBA, PhD, JD, MD, DDS, etc)	$75,000 - $99,999	Female	heterosexual (straight)	New York	1 (just me!)	1 (just me!)	Less than 5 times per month	No	No	Yes	No	No						Consent to share (receive $0.50 bonus)							No	No	Yes	No	No	Yes,No,I don't know	true	bonus-50
571	11/16/2022 16:41:57	R_YPSS9WRS3ZVKQPn	Yes	45 - 54 years	No	White or Caucasian	High school diploma or GED	$25,000 - $49,999	Male	heterosexual (straight)	New York	1 (just me!)	2	More than 10 times per month	Yes	Yes	Yes	No	No			Consent to share										Yes if I get part of the profit	Yes if consumers get part of the profit	I don't know	No	I don't know	Yes,No,I don't know	false	altruism
486	11/16/2022 16:42:17	R_1MSOoW9gkEFmm8j	No	45 - 54 years	No	White or Caucasian	Graduate or professional degree (MA, MS, MBA, PhD, JD, MD, DDS, etc)	$150,000 or more	Female	heterosexual (straight)	Virginia	4+	3	5 - 10 times per month	No	No	Yes	No	No					Consent to share (receive $0.20 bonus)								Yes if I get part of the profit	Yes if consumers get part of the profit	I don't know	I don't know	Yes	Yes,No,I don't know	true	bonus-20
766	11/16/2022 16:43:05	R_3MG6RZTVTQJTnvP	No	45 - 54 years	No	White or Caucasian	Bachelor's degree	$100,000 - $149,999	Male	heterosexual (straight)	Pennsylvania	3	4+	5 - 10 times per month	No	No	No	No	No					Decline				No	No	More than $1.00 (enter amount)	$10.00	No	No	No	I don't know	I don't know	Yes,No,I don't know	true	bonus-20
857	11/16/2022 16:44:56	R_Xh010JRsdk1vD4l	No	45 - 54 years	No	White or Caucasian	High school diploma or GED	$75,000 - $99,999	Male	heterosexual (straight)	Texas	1 (just me!)	2	Less than 5 times per month	No	No	No	Yes	No			Decline				No	No	No	No	I would not consent to share my data for any amount.		No	No	I don't know	I don't know	No	Yes,No,I don't know	false	altruism
1131	11/16/2022 16:45:59	R_2SqWTZJSEFu0jiK	No	35 - 44 years	Yes	White or Caucasian,Other	Bachelor's degree	$75,000 - $99,999	Female	LGBTQ+	Texas	3	4+	5 - 10 times per month	No	No	No	Yes	No	Moved place of residence		Consent to share										No	No	No	No	Yes	Yes,No,I don't know	false	altruism
659	11/16/2022 16:46:06	R_2e8t7MAPiNGX7bo	No	25 - 34 years	No	White or Caucasian	Graduate or professional degree (MA, MS, MBA, PhD, JD, MD, DDS, etc)	$100,000 - $149,999	Male	LGBTQ+	Michigan	1 (just me!)	2	Less than 5 times per month	No	No	No	No	No		Decline					Yes						No	Yes	No	Yes	Yes	Yes,No,I don't know	false	control
1343	11/16/2022 16:46:45	R_pElK1WvOoJWNyqR	No	35 - 44 years	No	White or Caucasian	Bachelor's degree	$150,000 or more	Male	heterosexual (straight)	Pennsylvania	2	2	5 - 10 times per month	No	No	Yes	No	No				Decline				No	No	No	More than $1.00 (enter amount)	10	No	No	No	I don't know	I don't know	Yes,No,I don't know	false	bonus-05
823	11/16/2022 16:46:55	R_2ARuK9Yt1gaelL1	No	35 - 44 years	No	White or Caucasian	Bachelor's degree	$25,000 - $49,999	Male	heterosexual (straight)	California	2	1 (just me!)	Less than 5 times per month	No	No	Yes	No	No	Moved place of residence					Consent to share (receive $0.50 bonus)							Yes if I get part of the profit	Yes if consumers get part of the profit	I don't know	I don't know	Yes	Yes,No,I don't know	false	bonus-50
778	11/16/2022 16:49:03	R_C7bztkUY2YELJMB	Yes	35 - 44 years	No	White or Caucasian	High school diploma or GED	Less than $25,000	Female	heterosexual (straight)	Texas	1 (just me!)	1 (just me!)	More than 10 times per month	Yes	Yes	No	No	No						Consent to share (receive $0.50 bonus)							Yes if I get part of the profit	Yes if consumers get part of the profit	Yes	I don't know	Yes	Yes,No,I don't know	true	bonus-50
293	11/16/2022 16:51:30	R_3IRgQLwyTZQakZC	Yes	25 - 34 years	No	White or Caucasian	High school diploma or GED	$25,000 - $49,999	Male	heterosexual (straight)	California	1 (just me!)	3	Less than 5 times per month	No	No	No	No	No				Consent to share (receive $0.05 bonus)									Yes if I get part of the profit	Yes if consumers get part of the profit	No	No	No	Yes,No,I don't know	false	bonus-05
1086	11/16/2022 16:51:38	R_UaUT55gxGPcEyR3	No	25 - 34 years	No	White or Caucasian	Bachelor's degree	$100,000 - $149,999	Female	LGBTQ+	Florida	1 (just me!)	2	5 - 10 times per month	No	No	Yes	No	No				Consent to share (receive $0.05 bonus)									Yes if I get part of the profit	Yes if consumers get part of the profit	Yes	I don't know	Yes	Yes,No,I don't know	false	bonus-05
331	11/16/2022 16:55:29	R_21EtjPQuJMuZSHZ	Yes	25 - 34 years	Yes	White or Caucasian	Bachelor's degree	$50,000 - $74,999	Male	heterosexual (straight)	Florida	1 (just me!)	3	Less than 5 times per month	No	No	No	No	No			Consent to share										Yes	Yes	No	I don't know	Yes	Yes,No,I don't know	true	altruism
1634	11/16/2022 16:55:34	R_1IRcsBDiYNaqCGX	No	45 - 54 years	No	White or Caucasian	Graduate or professional degree (MA, MS, MBA, PhD, JD, MD, DDS, etc)	$100,000 - $149,999	Female	heterosexual (straight)	California	1 (just me!)	1 (just me!)	5 - 10 times per month	No	No	No	No	No					Consent to share (receive $0.20 bonus)								Yes if I get part of the profit	Yes if consumers get part of the profit	Yes	Yes	Yes	Yes,No,I don't know	true	bonus-20
382	11/16/2022 16:56:55	R_2S942svAtx2khyI	Yes	65 and older	No	White or Caucasian	Bachelor's degree	$75,000 - $99,999	Male	heterosexual (straight)	Florida	1 (just me!)	2	Less than 5 times per month	No	No	No	No	No		Consent to share											Yes if I get part of the profit	Yes if consumers get part of the profit	Yes	No	Yes	Yes,No,I don't know	true	control
423	11/16/2022 16:57:19	R_3kc4QWV5AiSbW9E	Yes	25 - 34 years	No	White or Caucasian	Bachelor's degree	$25,000 - $49,999	Male	heterosexual (straight)	Massachusetts	1 (just me!)	1 (just me!)	Less than 5 times per month	No	No	No	No	No		Consent to share											I don't know	I don't know	I don't know	Yes	I don't know	Yes,No,I don't know	false	control
363	11/16/2022 16:57:36	R_3IQ5XO6JT3wgVgw	No	35 - 44 years	No	White or Caucasian	Bachelor's degree	$50,000 - $74,999	Male	heterosexual (straight)	Texas	1 (just me!)	1 (just me!)	Less than 5 times per month	No	No	No	No	No						Consent to share (receive $0.50 bonus)							No	No	No	Yes	Yes	Yes,No,I don't know	true	bonus-50
412	11/16/2022 16:58:08	R_1cYOJAbPFoatHTg	No	18 - 24 years	No	White or Caucasian	High school diploma or GED	$25,000 - $49,999	Female	LGBTQ+	Georgia	1 (just me!)	1 (just me!)	Less than 5 times per month	No	Yes	Yes	No	No	Moved place of residence				Consent to share (receive $0.20 bonus)								No	No	No	I don't know	Yes	Yes,No,I don't know	true	bonus-20
557	11/16/2022 16:59:01	R_3Rlrr05USyXOeP7	No	25 - 34 years	No	White or Caucasian	Bachelor's degree	$25,000 - $49,999	Male	LGBTQ+	Virginia	1 (just me!)	3	More than 10 times per month	No	Yes	No	Yes	No					Consent to share (receive $0.20 bonus)								Yes if I get part of the profit	Yes if consumers get part of the profit	No	No	I don't know	Yes,No,I don't know	false	bonus-20
601	11/16/2022 16:59:38	R_3fdy23s5lo1qhkM	No	25 - 34 years	No	White or Caucasian	Bachelor's degree	$75,000 - $99,999	Male	LGBTQ+	California	1 (just me!)	2	Less than 5 times per month	I stopped in the recent past	Yes	Yes	No	No	Moved place of residence			Consent to share (receive $0.05 bonus)									Yes if I get part of the profit	No	Yes	I don't know	Yes	Yes,No,I don't know	true	bonus-05
549	11/16/2022 17:01:54	R_YQSfqhQ1uDpXT7r	No	18 - 24 years	No	White or Caucasian	Bachelor's degree	$25,000 - $49,999	Female	LGBTQ+	Virginia	1 (just me!)	1 (just me!)	Less than 5 times per month	No	No	No	No	No		Consent to share											No	No	No	No	Yes	Yes,No,I don't know	true	control
508	11/16/2022 17:02:09	R_2zzG1u6pYDToyGD	No	35 - 44 years	No	White or Caucasian	Graduate or professional degree (MA, MS, MBA, PhD, JD, MD, DDS, etc)	$50,000 - $74,999	Female	heterosexual (straight)	Florida	2	2	5 - 10 times per month	No	No	No	No	No	Divorce			Consent to share (receive $0.05 bonus)									No	No	I don't know	No	Yes	Yes,No,I don't know	true	bonus-05
342	11/16/2022 17:03:58	R_3KZmLsGeQZQIPAR	No	25 - 34 years	Yes	White or Caucasian	High school diploma or GED	$75,000 - $99,999	Male	heterosexual (straight)	North Carolina	2	2	5 - 10 times per month	No	No	Yes	Yes	No			Decline				Yes						Yes if I get part of the profit	Yes if consumers get part of the profit	Yes	I don't know	No	Yes,No,I don't know	true	altruism
516	11/16/2022 17:09:33	R_337MIT3j3INS0ZQ	No	45 - 54 years	No	White or Caucasian	High school diploma or GED	$50,000 - $74,999	Male	heterosexual (straight)	Nevada	1 (just me!)	1 (just me!)	Less than 5 times per month	No	No	Yes	No	No	Moved place of residence					Decline				Yes			Yes	Yes if consumers get part of the profit	Yes	Yes	Yes	Yes,No,I don't know	true	bonus-50
670	11/16/2022 17:15:48	R_UJy9bvJSlz6m5bP	No	55 - 64 years	No	White or Caucasian	Bachelor's degree	$25,000 - $49,999	Female	heterosexual (straight)	Florida	2	3	Less than 5 times per month	No	No	No	No	No		Consent to share											No	No	No	No	No	Yes,No,I don't know	true	control
377	11/16/2022 17:20:05	R_3FW3i3MZWU1wHBC	No	35 - 44 years	No	Asian	Bachelor's degree	$100,000 - $149,999	Male	heterosexual (straight)	California	1 (just me!)	4+	Less than 5 times per month	No	No	I stopped in the recent past	No	No				Decline				No	No	No	I would not consent to share my data for any amount.		Yes if I get part of the profit	No	No	No	No	Yes,No,I don't know	false	bonus-05
258	11/16/2022 19:32:04	R_z8w9TsEywvOcfCN	No	35 - 44 years	No	White or Caucasian	High school diploma or GED	$25,000 - $49,999	Female	LGBTQ+	Michigan	2	3	5 - 10 times per month	No	No	Yes	No	No	Lost a job ,Divorce,Moved place of residence	Consent to share											Yes if I get part of the profit	Yes if consumers get part of the profit	I don't know	I don't know	I don't know	Yes,No,I don't know	false	control
261	11/16/2022 19:33:45	R_1MQIBxrlXnpRlSN	No	25 - 34 years	No	White or Caucasian	High school diploma or GED	$50,000 - $74,999	Female	LGBTQ+	Tennessee	1 (just me!)	4+	Less than 5 times per month	No	No	Yes	No	No			Consent to share										Yes if I get part of the profit	Yes if consumers get part of the profit	I don't know	I don't know	I don't know	Yes,No,I don't know	false	altruism
566	11/16/2022 19:40:25	R_W0a5CDgb2uiKgCt	No	25 - 34 years	No	White or Caucasian	Bachelor's degree	$75,000 - $99,999	Male	heterosexual (straight)	Nevada	1 (just me!)	1 (just me!)	Less than 5 times per month	No	No	Yes	No	No				Decline				No	No	No	More than $1.00 (enter amount)	100	Yes if I get part of the profit	Yes if consumers get part of the profit	No	I don't know	Yes	Yes,No,I don't know	false	bonus-05
830	11/16/2022 19:43:34	R_1myeUpVwl79jE6X	Yes	45 - 54 years	No	White or Caucasian	High school diploma or GED	Less than $25,000	Male	heterosexual (straight)	Nevada	1 (just me!)	1 (just me!)	Less than 5 times per month	No	No	No	No	No						Consent to share (receive $0.50 bonus)							Yes if I get part of the profit	Yes if consumers get part of the profit	I don't know	No	I don't know	Yes,No,I don't know	true	bonus-50
951	11/16/2022 19:44:07	R_1OqnzLPPVtp1Imb	No	55 - 64 years	No	White or Caucasian	High school diploma or GED	$25,000 - $49,999	Female	heterosexual (straight)	Texas	2	2	Less than 5 times per month	No	No	No	No	No			Decline				No	No	No	No	I would not consent to share my data for any amount.		No	No	No	No	No	Yes,No,I don't know	true	altruism
960	11/16/2022 19:47:08	R_2rMJHlcINrHEFVL	No	25 - 34 years	No	White or Caucasian	Graduate or professional degree (MA, MS, MBA, PhD, JD, MD, DDS, etc)	$50,000 - $74,999	Male	LGBTQ+	Pennsylvania	2	2	5 - 10 times per month	No	No	Yes	No	No			Consent to share										Yes if I get part of the profit	Yes if consumers get part of the profit	Yes	Yes	Yes	Yes,No,I don't know	true	altruism
1057	11/16/2022 19:51:08	R_11asCfGOEMyZUGo	Yes	35 - 44 years	No	White or Caucasian	Bachelor's degree	$100,000 - $149,999	Male	heterosexual (straight)	Florida	1 (just me!)	2	5 - 10 times per month	No	Yes	Yes	No	No				Decline				No	Yes				No	No	No	I don't know	I don't know	Yes,No,I don't know	true	bonus-05
246	11/16/2022 19:51:24	R_RIab1TrbMHv4dm9	Yes	25 - 34 years	No	White or Caucasian	High school diploma or GED	$75,000 - $99,999	Male	heterosexual (straight)	Washington	2	2	Less than 5 times per month	No	No	Yes	No	No		Consent to share											Yes if I get part of the profit	Yes if consumers get part of the profit	Yes	Yes	Yes	Yes,No,I don't know	true	control
703	11/16/2022 19:52:08	R_1FnbihJLqMICvMb	No	25 - 34 years	No	Asian	Bachelor's degree	Less than $25,000	Female	heterosexual (straight)	Kansas	1 (just me!)	1 (just me!)	5 - 10 times per month	No	No	No	No	No		Consent to share											No	No	I don't know	I don't know	Yes	Yes,No,I don't know	true	control
497	11/16/2022 19:55:27	R_3oN20rTIYxBeZez	Yes	35 - 44 years	No	White or Caucasian	Bachelor's degree	$100,000 - $149,999	Male	heterosexual (straight)	Wisconsin	3	4+	5 - 10 times per month	No	No	Yes	Yes	No	Became pregnant,Had a child		Consent to share										Yes if I get part of the profit	Yes if consumers get part of the profit	Yes	No	I don't know	Yes,No,I don't know	false	altruism
525	11/16/2022 19:55:40	R_1CHdyvBKOQ3uBZ4	Yes	25 - 34 years	No	White or Caucasian	Graduate or professional degree (MA, MS, MBA, PhD, JD, MD, DDS, etc)	$50,000 - $74,999	Female	heterosexual (straight)	Ohio	1 (just me!)	3	5 - 10 times per month	No	No	Yes	No	No					Consent to share (receive $0.20 bonus)								No	I don't know	I don't know	I don't know	Yes	Yes,No,I don't know	true	bonus-20
502	11/16/2022 19:57:05	R_8eTKiReVeCrQ2Od	No	55 - 64 years	No	White or Caucasian	Bachelor's degree	$50,000 - $74,999	Male	heterosexual (straight)	California	1 (just me!)	4+	5 - 10 times per month	No	No	No	No	No	Moved place of residence	Consent to share											Yes if I get part of the profit	Yes if consumers get part of the profit	I don't know	I don't know	I don't know	Yes,No,I don't know	false	control
625	11/16/2022 19:59:27	R_3wT1t9duSUIPC5b	No	45 - 54 years	No	White or Caucasian	High school diploma or GED	$100,000 - $149,999	Male	heterosexual (straight)	California	3	4+	5 - 10 times per month	No	No	Yes	No	No				Consent to share (receive $0.05 bonus)									No	No	No	I don't know	Yes	Yes,No,I don't know	true	bonus-05
304	11/16/2022 20:01:19	R_2ZK2OE3L10Eo2vx	No	25 - 34 years	No	White or Caucasian	Some high school or less	Less than $25,000	Female	heterosexual (straight)	North Carolina	1 (just me!)	1 (just me!)	Less than 5 times per month	No	No	No	No	No						Consent to share (receive $0.50 bonus)							Yes if I get part of the profit	Yes if consumers get part of the profit	I don't know	I don't know	I don't know	Yes,No,I don't know	true	bonus-50
796	11/16/2022 20:13:49	R_yyavbTyJu1quZB7	No	55 - 64 years	No	White or Caucasian	High school diploma or GED	$50,000 - $74,999	Female	heterosexual (straight)	South Carolina	1 (just me!)	2	5 - 10 times per month	No	No	Yes	Yes	Prefer not to say	Lost a job	Consent to share											No	No	Yes	No	No	Yes,No,I don't know	false	control
1526	11/16/2022 20:15:11	R_szoWgaLxKI7lXu9	Yes	65 and older	No	White or Caucasian	High school diploma or GED	$50,000 - $74,999	Male	heterosexual (straight)	California	1 (just me!)	1 (just me!)	Less than 5 times per month	No	No	No	No	No			Consent to share										Yes if I get part of the profit	Yes if consumers get part of the profit	No	No	No	Yes,No,I don't know	false	altruism
1130	11/16/2022 20:20:33	R_8p1MahUdaghpbgJ	Yes	35 - 44 years	Yes	White or Caucasian,American Indian/Native American or Alaska Native	Graduate or professional degree (MA, MS, MBA, PhD, JD, MD, DDS, etc)	$50,000 - $74,999	Other	LGBTQ+	South Carolina	1 (just me!)	2	Less than 5 times per month	No	No	Yes	No	No			Consent to share										No	No	I don't know	No	Yes	Yes,No,I don't know	true	altruism
332	11/16/2022 20:30:03	R_27lBy3G8YEF0qXq	No	35 - 44 years	No	White or Caucasian	Graduate or professional degree (MA, MS, MBA, PhD, JD, MD, DDS, etc)	$100,000 - $149,999	Male	heterosexual (straight)	Alabama	2	4+	5 - 10 times per month	No	No	Yes	No	No				Consent to share (receive $0.05 bonus)									No	Yes if consumers get part of the profit	I don't know	No	I don't know	Yes,No,I don't know	true	bonus-05
310	11/16/2022 20:30:37	R_3O3q0hfoQEIpPpf	No	18 - 24 years	No	White or Caucasian	Bachelor's degree	$100,000 - $149,999	Male	heterosexual (straight)	New York	1 (just me!)	4+	Less than 5 times per month	No	No	Yes	No	No			Consent to share										No	No	No	No	Yes	Yes,No,I don't know	true	altruism
343	11/16/2022 20:30:43	R_3RvXHy11K1LG6pG	No	18 - 24 years	Yes	White or Caucasian	High school diploma or GED	$75,000 - $99,999	Female	LGBTQ+	Florida	1 (just me!)	3	Less than 5 times per month	No	No	No	No	No	Lost a job		Consent to share										I don't know	I don't know	I don't know	No	Yes	Yes,No,I don't know	false	altruism
246	11/16/2022 20:32:05	R_6WKgcpiJlVUN0g9	Yes	35 - 44 years	No	White or Caucasian	High school diploma or GED	$25,000 - $49,999	Male	heterosexual (straight)	Ohio	1 (just me!)	2	Less than 5 times per month	Yes	No	No	No	No	Moved place of residence					Consent to share (receive $0.50 bonus)							Yes if I get part of the profit	Yes if consumers get part of the profit	Yes	Yes	Yes	Yes,No,I don't know	true	bonus-50
507	11/16/2022 20:42:30	R_2c0hBNmgN9hsZpH	Yes	35 - 44 years	Yes	White or Caucasian	Graduate or professional degree (MA, MS, MBA, PhD, JD, MD, DDS, etc)	$50,000 - $74,999	Female	heterosexual (straight)	Illinois	1 (just me!)	2	Less than 5 times per month	No	No	Yes	No	No	Moved place of residence	Decline					No	No	No	No	More than $1.00 (enter amount)	$150.00	No	No	No	No	No	Yes,No,I don't know	true	control
427	11/16/2022 20:51:04	R_2wa767qZnAcAlnD	Yes	35 - 44 years	No	White or Caucasian	High school diploma or GED	$50,000 - $74,999	Female	heterosexual (straight)	Virginia	2	2	Less than 5 times per month	Yes	Yes	Yes	No	No					Consent to share (receive $0.20 bonus)								Yes if I get part of the profit	Yes if consumers get part of the profit	I don't know	Yes	Yes	Yes,No,I don't know	false	bonus-20
597	11/16/2022 21:02:44	R_27rsip0DcDtBlXs	Yes	65 and older	No	White or Caucasian	Bachelor's degree	$75,000 - $99,999	Female	LGBTQ+	Florida	2	2	Less than 5 times per month	I stopped in the recent past	No	No	No	No		Consent to share											Yes if I get part of the profit	Yes if consumers get part of the profit	Yes	No	Yes	Yes,No,I don't know	true	control
352	11/16/2022 21:03:44	R_2cbjhVUB74akzNq	No	65 and older	No	White or Caucasian	Bachelor's degree	$75,000 - $99,999	Male	heterosexual (straight)	California	1 (just me!)	2	5 - 10 times per month	No	No	Yes	No	No						Consent to share (receive $0.50 bonus)							No	No	No	No	I don't know	Yes,No,I don't know	true	bonus-50
313	11/16/2022 21:05:01	R_9vudhfLDxozbpex	No	18 - 24 years	No	Asian	Bachelor's degree	$25,000 - $49,999	Female	heterosexual (straight)	Texas	1 (just me!)	1 (just me!)	5 - 10 times per month	No	No	Yes	No	No				Consent to share (receive $0.05 bonus)									Yes if I get part of the profit	Yes if consumers get part of the profit	No	No	Yes	Yes,No,I don't know	true	bonus-05
1182	11/16/2022 21:17:31	R_yKOY0x0QaRJTpK1	No	25 - 34 years	No	White or Caucasian	High school diploma or GED	$25,000 - $49,999	Female	heterosexual (straight)	Virginia	1 (just me!)	2	Less than 5 times per month	No	No	No	No	No						Consent to share (receive $0.50 bonus)							Yes if I get part of the profit	Yes if consumers get part of the profit	I don't know	I don't know	I don't know	Yes,No,I don't know	false	bonus-50
507	11/16/2022 21:27:50	R_1jJ7zL5b1XvIXY9	Yes	25 - 34 years	No	White or Caucasian	High school diploma or GED	$50,000 - $74,999	Female	LGBTQ+	California	1 (just me!)	3	Less than 5 times per month	No	No	No	No	No				Consent to share (receive $0.05 bonus)									No	No	No	No	Yes	Yes,No,I don't know	true	bonus-05
678	11/16/2022 21:46:22	R_R38GYKD6oUDOIF3	No	35 - 44 years	No	Black or African American	High school diploma or GED	Less than $25,000	Male	heterosexual (straight)	North Carolina	1 (just me!)	1 (just me!)	Less than 5 times per month	No	No	No	No	No					Consent to share (receive $0.20 bonus)								Yes if I get part of the profit	Yes if consumers get part of the profit	Yes	Yes	Yes	Yes,No,I don't know	false	bonus-20
354	11/17/2022 8:32:56	R_sIubHZe8SAwEUoh	Yes	25 - 34 years	Yes	White or Caucasian	Bachelor's degree	$50,000 - $74,999	Female	heterosexual (straight)	Texas	1 (just me!)	2	5 - 10 times per month	No	No	No	No	No		Decline					No	No	No	No	More than $1.00 (enter amount)	5.00	No	No	No	No	No	Yes,No,I don't know	true	control
617	11/17/2022 8:37:05	R_27KiIdiOjALLpvp	Yes	35 - 44 years	No	White or Caucasian	High school diploma or GED	Less than $25,000	Female	heterosexual (straight)	Pennsylvania	2	3	5 - 10 times per month	Yes	No	Yes	No	No					Consent to share (receive $0.20 bonus)								No	No	No	No	No	Yes,No,I don't know	true	bonus-20
750	11/17/2022 8:48:29	R_bNlGrSwYPEMjfWh	No	25 - 34 years	No	White or Caucasian	High school diploma or GED	$100,000 - $149,999	Female	heterosexual (straight)	Georgia	2	4+	5 - 10 times per month	No	No	No	No	No				Consent to share (receive $0.05 bonus)									Yes if I get part of the profit	No	No	I don't know	No	Yes,No,I don't know	false	bonus-05
524	11/17/2022 8:59:03	R_2D7Gsn84N2m2dJQ	Yes	35 - 44 years	No	White or Caucasian	Bachelor's degree	$75,000 - $99,999	Female	heterosexual (straight)	Michigan	2	4+	Less than 5 times per month	No	No	No	No	No						Consent to share (receive $0.50 bonus)							Yes if I get part of the profit	Yes if consumers get part of the profit	No	I don't know	I don't know	Yes,No,I don't know	false	bonus-50
672	11/17/2022 12:58:57	R_OGUcDEj85m0paaR	Yes	65 and older	No	White or Caucasian	Bachelor's degree	$25,000 - $49,999	Female	heterosexual (straight)	Wisconsin	1 (just me!)	2	Less than 5 times per month	No	No	No	Yes	No					Consent to share (receive $0.20 bonus)								No	No	No	No	No	Yes,No,I don't know	false	bonus-20
313	11/17/2022 13:21:13	R_1QLtq9IxnM5iU7c	Yes	18 - 24 years	No	Asian	High school diploma or GED	$25,000 - $49,999	Male	heterosexual (straight)	New York	1 (just me!)	4+	5 - 10 times per month	Yes	Yes	No	No	Yes				Consent to share (receive $0.05 bonus)									Yes if I get part of the profit	Yes if consumers get part of the profit	No	Yes	Yes	Yes,No,I don't know	true	bonus-05
227	11/17/2022 14:54:42	R_so1lMsX2pFxGtK9	Yes	25 - 34 years	No	Asian	Bachelor's degree	$75,000 - $99,999	Male	heterosexual (straight)	California	1 (just me!)	4+	Less than 5 times per month	No	No	No	No	No			Consent to share										Yes if I get part of the profit	Yes if consumers get part of the profit	I don't know	I don't know	Yes	Yes,No,I don't know	false	altruism
522	11/17/2022 14:56:36	R_21hd1YVMlulldVy	Yes	45 - 54 years	No	White or Caucasian	High school diploma or GED	$75,000 - $99,999	Male	heterosexual (straight)	Michigan	1 (just me!)	2	Less than 5 times per month	No	No	Yes	No	No	Moved place of residence					Consent to share (receive $0.50 bonus)							No	No	Yes	No	I don't know	Yes,No,I don't know	true	bonus-50
301	11/17/2022 16:08:14	R_3KrchKzF2f9xKLv	No	25 - 34 years	No	White or Caucasian	Some high school or less	$25,000 - $49,999	Female	heterosexual (straight)	Pennsylvania	1 (just me!)	3	Less than 5 times per month	I stopped in the recent past	No	No	No	No					Consent to share (receive $0.20 bonus)								No	No	I don't know	I don't know	No	Yes,No,I don't know	false	bonus-20
738	11/17/2022 18:55:13	R_12Qo1HO9MWmZ5Az	No	35 - 44 years	Yes	White or Caucasian	High school diploma or GED	$100,000 - $149,999	Male	heterosexual (straight)	New Mexico	2	4+	Less than 5 times per month	No	No	Yes	No	No	Moved place of residence					Consent to share (receive $0.50 bonus)							Yes if I get part of the profit	Yes if consumers get part of the profit	I don't know	No	No	Yes,No,I don't know	true	bonus-50
413	11/17/2022 19:45:38	R_2XnxyAAXbdxfWCh	No	35 - 44 years	No	White or Caucasian	Graduate or professional degree (MA, MS, MBA, PhD, JD, MD, DDS, etc)	$150,000 or more	Male	heterosexual (straight)	Virginia	2	4+	Less than 5 times per month	No	No	No	No	No	Became pregnant		Decline				No	No	No	No	More than $1.00 (enter amount)	10	Yes if I get part of the profit	Yes if consumers get part of the profit	No	No	No	Yes,No,I don't know	false	altruism
391	11/17/2022 19:48:52	R_tL3i4BXXVrcJe6t	Yes	25 - 34 years	No	White or Caucasian	Bachelor's degree	$100,000 - $149,999	Male	heterosexual (straight)	Minnesota	3	2	5 - 10 times per month	No	No	Yes	No	No	Lost a job	Consent to share											Yes if I get part of the profit	Yes if consumers get part of the profit	No	No	Yes	Yes,No,I don't know	false	control
369	11/17/2022 19:51:11	R_2BA2MUQ7az7mp0J	No	35 - 44 years	No	White or Caucasian	Graduate or professional degree (MA, MS, MBA, PhD, JD, MD, DDS, etc)	$25,000 - $49,999	Female	heterosexual (straight)	Florida	2	2	5 - 10 times per month	Yes	No	Yes	No	No			Consent to share										No	No	Yes	No	Yes	Yes,No,I don't know	true	altruism
785	11/17/2022 19:58:57	R_1juAU46vkXUPxNs	Yes	35 - 44 years	No	White or Caucasian	Graduate or professional degree (MA, MS, MBA, PhD, JD, MD, DDS, etc)	$75,000 - $99,999	Male	heterosexual (straight)	Wisconsin	1 (just me!)	1 (just me!)	Less than 5 times per month	No	No	No	No	No						Consent to share (receive $0.50 bonus)							No	No	I don't know	Yes	Yes	Yes,No,I don't know	true	bonus-50
338	11/17/2022 20:06:39	R_2zRSCnBFbSgJpKM	No	35 - 44 years	No	White or Caucasian	Graduate or professional degree (MA, MS, MBA, PhD, JD, MD, DDS, etc)	$100,000 - $149,999	Male	heterosexual (straight)	Oklahoma	2	4+	5 - 10 times per month	No	No	Yes	No	No					Consent to share (receive $0.20 bonus)								Yes if I get part of the profit	Yes if consumers get part of the profit	I don't know	Yes	Yes	Yes,No,I don't know	true	bonus-20
290	11/17/2022 20:09:49	R_3rOl9sFF0CCPbS8	No	25 - 34 years	No	White or Caucasian	High school diploma or GED	Less than $25,000	Male	heterosexual (straight)	Kansas	1 (just me!)	2	Less than 5 times per month	Yes	I stopped in the recent past	Yes	No	No	Lost a job			Consent to share (receive $0.05 bonus)									Yes if I get part of the profit	Yes if consumers get part of the profit	Yes	Yes	Yes	Yes,No,I don't know	false	bonus-05
351	11/17/2022 20:22:20	R_1mrt1zJj92qJsQN	No	35 - 44 years	No	Asian	Graduate or professional degree (MA, MS, MBA, PhD, JD, MD, DDS, etc)	$150,000 or more	Male	heterosexual (straight)	Pennsylvania	1 (just me!)	3	Less than 5 times per month	Yes	No	No	No	No			Consent to share										Yes if I get part of the profit	Yes if consumers get part of the profit	No	No	Yes	Yes,No,I don't know	false	altruism
318	11/17/2022 20:23:20	R_1gOpQc11VMx5hm4	Yes	45 - 54 years	No	White or Caucasian	High school diploma or GED	$50,000 - $74,999	Female	heterosexual (straight)	New Jersey	1 (just me!)	2	Less than 5 times per month	No	No	No	No	No						Consent to share (receive $0.50 bonus)							No	No	I don't know	I don't know	Yes	Yes,No,I don't know	true	bonus-50
361	11/17/2022 20:27:48	R_24MD1eLqJhcFMCz	No	35 - 44 years	No	White or Caucasian	Graduate or professional degree (MA, MS, MBA, PhD, JD, MD, DDS, etc)	$100,000 - $149,999	Male	heterosexual (straight)	Pennsylvania	1 (just me!)	2	Less than 5 times per month	Yes	No	Yes	No	No					Consent to share (receive $0.20 bonus)								Yes if I get part of the profit	Yes if consumers get part of the profit	No	No	No	Yes,No,I don't know	false	bonus-20
252	11/17/2022 20:34:58	R_OHC0v077pesIfbX	Yes	18 - 24 years	No	White or Caucasian	Bachelor's degree	Less than $25,000	Female	heterosexual (straight)	Minnesota	1 (just me!)	1 (just me!)	Less than 5 times per month	No	No	Yes	No	No	Moved place of residence	Consent to share											Yes if I get part of the profit	Yes if consumers get part of the profit	I don't know	No	Yes	Yes,No,I don't know	false	control
325	11/17/2022 20:50:29	R_Qh8yUNA19CJDbEd	No	55 - 64 years	Yes	White or Caucasian	Graduate or professional degree (MA, MS, MBA, PhD, JD, MD, DDS, etc)	$50,000 - $74,999	Male	LGBTQ+	California	1 (just me!)	2	Less than 5 times per month	No	No	No	Yes	No	Lost a job				Consent to share (receive $0.20 bonus)								No	No	Yes	Yes	Yes	Yes,No,I don't know	false	bonus-20
529	11/17/2022 20:52:40	R_1IXwEWfLjfU1xax	Yes	25 - 34 years	No	White or Caucasian	Bachelor's degree	$25,000 - $49,999	Female	heterosexual (straight)	Florida	1 (just me!)	2	Less than 5 times per month	No	No	Yes	No	No	Lost a job		Consent to share										Yes if I get part of the profit	No	Yes	No	Yes	Yes,No,I don't know	true	altruism
206	11/17/2022 20:55:18	R_2ZHvij28yPTjxOE	No	18 - 24 years	No	Black or African American	High school diploma or GED	Less than $25,000	Female	LGBTQ+	Georgia	1 (just me!)	4+	5 - 10 times per month	No	No	Yes	No	No					Consent to share (receive $0.20 bonus)								Yes if I get part of the profit	Yes if consumers get part of the profit	I don't know	I don't know	Yes	Yes,No,I don't know	false	bonus-20
336	11/17/2022 21:00:31	R_REUoU4lxX7WwQYF	No	25 - 34 years	No	Asian	Bachelor's degree	$75,000 - $99,999	Female	LGBTQ+	California	1 (just me!)	1 (just me!)	Less than 5 times per month	No	No	No	No	No	Moved place of residence					Consent to share (receive $0.50 bonus)							Yes if I get part of the profit	Yes if consumers get part of the profit	No	Yes	Yes	Yes,No,I don't know	false	bonus-50
275	11/17/2022 21:11:57	R_T2cW0jWTLQ3jpYZ	No	25 - 34 years	No	White or Caucasian	High school diploma or GED	Less than $25,000	Male	heterosexual (straight)	Minnesota	1 (just me!)	2	Less than 5 times per month	Yes	No	No	No	No	Lost a job				Consent to share (receive $0.20 bonus)								No	No	I don't know	Yes	Yes	Yes,No,I don't know	true	bonus-20
425	11/17/2022 21:37:31	R_1hM9pt4qllIzGbl	Yes	45 - 54 years	No	White or Caucasian	Bachelor's degree	$100,000 - $149,999	Female	heterosexual (straight)	Florida	3	4+	5 - 10 times per month	No	No	No	No	No	Moved place of residence		Consent to share										Yes if I get part of the profit	Yes if consumers get part of the profit	I don't know	I don't know	Yes	Yes,No,I don't know	true	altruism
412	11/17/2022 22:53:29	R_23ZwAcyeCLyHKAW	No	55 - 64 years	No	White or Caucasian	Graduate or professional degree (MA, MS, MBA, PhD, JD, MD, DDS, etc)	$150,000 or more	Female	heterosexual (straight)	Massachusetts	4+	4+	5 - 10 times per month	No	No	Yes	No	No		Consent to share											No	No	No	No	No	Yes,No,I don't know	false	control
604	11/17/2022 23:12:53	R_3gLd8MIY73JqwAv	Yes	35 - 44 years	Yes	White or Caucasian	High school diploma or GED	$25,000 - $49,999	Male	heterosexual (straight)	California	1 (just me!)	3	Less than 5 times per month	No	Yes	Yes	Yes	No				Consent to share (receive $0.05 bonus)									Yes if I get part of the profit	No	No	No	No	Yes,No,I don't know	true	bonus-05
510	11/17/2022 23:51:07	R_sjIYvrwrEythGKJ	No	25 - 34 years	No	White or Caucasian	Graduate or professional degree (MA, MS, MBA, PhD, JD, MD, DDS, etc)	$25,000 - $49,999	Male	LGBTQ+	Michigan	1 (just me!)	1 (just me!)	Less than 5 times per month	No	No	No	No	No	Moved place of residence					Consent to share (receive $0.50 bonus)							Yes if I get part of the profit	Yes if consumers get part of the profit	No	No	Yes	Yes,No,I don't know	true	bonus-50
571	11/18/2022 0:17:04	R_3kp1cu1nmAKu6mC	No	25 - 34 years	No	Asian	Graduate or professional degree (MA, MS, MBA, PhD, JD, MD, DDS, etc)	$150,000 or more	Male	heterosexual (straight)	Michigan	3	4+	More than 10 times per month	No	No	No	No	No	Moved place of residence			Consent to share (receive $0.05 bonus)									Yes if I get part of the profit	Yes if consumers get part of the profit	No	No	No	Yes,No,I don't know	false	bonus-05
625	11/18/2022 0:18:29	R_PTBypKcn9Vjypup	Yes	25 - 34 years	No	Asian	Bachelor's degree	$100,000 - $149,999	Female	heterosexual (straight)	California	1 (just me!)	3	Less than 5 times per month	No	No	No	No	No			Consent to share										No	I don't know	Yes	I don't know	Yes	Yes,No,I don't know	true	altruism
498	11/18/2022 0:33:02	R_038ZU6kfQ5f89fH	No	25 - 34 years	No	White or Caucasian	High school diploma or GED	$25,000 - $49,999	Male	heterosexual (straight)	California	1 (just me!)	1 (just me!)	Less than 5 times per month	No	No	No	No	No	Lost a job				Consent to share (receive $0.20 bonus)								Yes	Yes	No	No	Yes	Yes,No,I don't know	false	bonus-20
570	11/18/2022 1:36:29	R_3EGvqUR9TZQYcPc	Yes	55 - 64 years	No	White or Caucasian	Bachelor's degree	$25,000 - $49,999	Male	heterosexual (straight)	Nevada	1 (just me!)	3	Less than 5 times per month	No	No	No	No	No			Consent to share										Yes	Yes	Yes	Yes	Yes	Yes,No,I don't know	false	altruism
684	11/18/2022 2:11:36	R_2VxLpaBYauMk3iU	Yes	35 - 44 years	No	White or Caucasian	Bachelor's degree	$25,000 - $49,999	Female	heterosexual (straight)	Alabama	4+	4+	More than 10 times per month	Yes	No	Yes	No	No					Consent to share (receive $0.20 bonus)								Yes if I get part of the profit	Yes if consumers get part of the profit	No	No	No	Yes,No,I don't know	true	bonus-20
358	11/18/2022 3:10:04	R_4T5RGwzoLEPKSxH	Yes	35 - 44 years	No	White or Caucasian	High school diploma or GED	$25,000 - $49,999	Female	heterosexual (straight)	Michigan	2	3	5 - 10 times per month	No	No	No	Yes	No	Moved place of residence			Consent to share (receive $0.05 bonus)									No	No	No	No	No	Yes,No,I don't know	true	bonus-05
458	11/18/2022 3:55:05	R_3jV8kPp6atdc32x	No	45 - 54 years	No	White or Caucasian	Bachelor's degree	$150,000 or more	Male	heterosexual (straight)	Minnesota	2	4+	Less than 5 times per month	No	No	No	No	No						Consent to share (receive $0.50 bonus)							Yes if I get part of the profit	Yes if consumers get part of the profit	Yes	I don't know	Yes	Yes,No,I don't know	true	bonus-50
338	11/18/2022 4:21:59	R_24B0L8fp0uSaj6n	No	25 - 34 years	No	White or Caucasian	Graduate or professional degree (MA, MS, MBA, PhD, JD, MD, DDS, etc)	$25,000 - $49,999	Male	heterosexual (straight)	Pennsylvania	1 (just me!)	1 (just me!)	5 - 10 times per month	No	No	Yes	No	No				Consent to share (receive $0.05 bonus)									Yes if I get part of the profit	Yes if consumers get part of the profit	No	I don't know	Yes	Yes,No,I don't know	false	bonus-05
589	11/18/2022 4:30:37	R_01vNIayewjIIKMF	Yes	35 - 44 years	Yes	Black or African American	Bachelor's degree	$25,000 - $49,999	Male	heterosexual (straight)	New Jersey	1 (just me!)	1 (just me!)	Less than 5 times per month	No	No	No	No	No					Consent to share (receive $0.20 bonus)								Yes if I get part of the profit	Yes if consumers get part of the profit	No	No	Yes	Yes,No,I don't know	true	bonus-20
715	11/18/2022 5:00:05	R_3ez95OwZzk9mqZY	No	35 - 44 years	No	White or Caucasian	Graduate or professional degree (MA, MS, MBA, PhD, JD, MD, DDS, etc)	$150,000 or more	Female	heterosexual (straight)	Virginia	2	4+	5 - 10 times per month	No	No	No	No	No	Had a child				Consent to share (receive $0.20 bonus)								No	No	Yes	Yes	Yes	Yes,No,I don't know	false	bonus-20
428	11/18/2022 5:14:45	R_2uDwr4cc8DAqljF	No	25 - 34 years	No	White or Caucasian,Black or African American	High school diploma or GED	Less than $25,000	Female	LGBTQ+	Michigan	2	2	Less than 5 times per month	I stopped in the recent past	Yes	No	Yes	No	Lost a job					Consent to share (receive $0.50 bonus)							Yes if I get part of the profit	Yes if consumers get part of the profit	I don't know	No	I don't know	Yes,No,I don't know	true	bonus-50
818	11/18/2022 5:38:02	R_2fksw6JWeNIc9HL	No	65 and older	No	White or Caucasian	High school diploma or GED	$75,000 - $99,999	Female	heterosexual (straight)	Vermont	1 (just me!)	2	5 - 10 times per month	Yes	No	No	No	No			Decline				No	No	Yes				No	No	Yes	No	Yes	Yes,No,I don't know	false	altruism
215	11/18/2022 8:24:51	R_3R8F2ljXMFXkGjC	Yes	25 - 34 years	No	White or Caucasian	High school diploma or GED	$25,000 - $49,999	Female	heterosexual (straight)	Pennsylvania	1 (just me!)	2	Less than 5 times per month	No	No	Yes	No	No				Consent to share (receive $0.05 bonus)									No	No	No	No	Yes	Yes,No,I don't know	false	bonus-05
352	11/18/2022 9:55:32	R_s5P0Odz2rAfEu0p	No	25 - 34 years	No	White or Caucasian	Bachelor's degree	$25,000 - $49,999	Female	LGBTQ+	Illinois	1 (just me!)	1 (just me!)	Less than 5 times per month	No	No	No	No	No		Consent to share											No	No	No	No	No	Yes,No,I don't know	true	control
268	11/18/2022 9:59:42	R_2qmTT4GycNBbEQQ	Yes	25 - 34 years	No	White or Caucasian	Bachelor's degree	$25,000 - $49,999	Female	LGBTQ+	Texas	2	4+	5 - 10 times per month	No	Yes	No	No	No					Consent to share (receive $0.20 bonus)								No	No	I don't know	No	Yes	Yes,No,I don't know	true	bonus-20
265	11/18/2022 10:01:11	R_2awplSTVkAfH3Gp	No	25 - 34 years	No	Asian	Bachelor's degree	$50,000 - $74,999	Female	LGBTQ+	California	1 (just me!)	2	Less than 5 times per month	No	No	Yes	No	No			Consent to share										Yes if I get part of the profit	Yes if consumers get part of the profit	No	I don't know	Yes	Yes,No,I don't know	true	altruism
267	11/18/2022 10:09:53	R_UaSVBhWCfNj0dmF	Yes	25 - 34 years	No	White or Caucasian	Bachelor's degree	$150,000 or more	Female	heterosexual (straight)	Massachusetts	1 (just me!)	3	More than 10 times per month	No	No	Yes	No	No		Decline					No	No	No	No	More than $1.00 (enter amount)	100	Yes if I get part of the profit	Yes if consumers get part of the profit	No	No	No	Yes,No,I don't know	false	control
460	11/18/2022 10:14:45	R_wSqXsw7wRGVQRfr	Yes	25 - 34 years	No	Asian	Bachelor's degree	$75,000 - $99,999	Male	heterosexual (straight)	Nevada	1 (just me!)	3	More than 10 times per month	No	No	No	No	No				Consent to share (receive $0.05 bonus)									Yes if I get part of the profit	Yes if consumers get part of the profit	No	No	No	Yes,No,I don't know	true	bonus-05
1564	11/18/2022 10:19:40	R_2U9Jk9fsyaEVhgv	No	35 - 44 years	No	White or Caucasian	Bachelor's degree	Less than $25,000	Female	heterosexual (straight)	Wisconsin	1 (just me!)	1 (just me!)	5 - 10 times per month	No	No	No	No	No			Consent to share										Yes if I get part of the profit	Yes if consumers get part of the profit	Yes	Yes	Yes	Yes,No,I don't know	true	altruism
396	11/18/2022 10:34:42	R_1OULU4qXZSClHig	Yes	35 - 44 years	No	White or Caucasian	High school diploma or GED	$50,000 - $74,999	Female	heterosexual (straight)	Georgia	1 (just me!)	4+	Less than 5 times per month	No	No	I stopped in the recent past	No	No					Consent to share (receive $0.20 bonus)								Yes if I get part of the profit	Yes if consumers get part of the profit	I don't know	I don't know	Yes	Yes,No,I don't know	false	bonus-20
405	11/18/2022 10:35:33	R_8igkqu4jEaogJzj	No	65 and older	No	White or Caucasian	Graduate or professional degree (MA, MS, MBA, PhD, JD, MD, DDS, etc)	$50,000 - $74,999	Female	heterosexual (straight)	New York	3	3	5 - 10 times per month	No	No	No	Yes	No				Consent to share (receive $0.05 bonus)									Yes if I get part of the profit	Yes if consumers get part of the profit	I don't know	No	Yes	Yes,No,I don't know	false	bonus-05
988	11/18/2022 10:52:28	R_1f8yxdZsr1sGMzz	Yes	45 - 54 years	No	Black or African American	Bachelor's degree	$100,000 - $149,999	Male	heterosexual (straight)	Illinois	3	4+	5 - 10 times per month	No	Yes	No	No	No	Moved place of residence					Consent to share (receive $0.50 bonus)							No	No	No	No	No	Yes,No,I don't know	true	bonus-50
349	11/18/2022 11:01:56	R_2VEhAHKq0jtFE0g	No	35 - 44 years	No	White or Caucasian	Bachelor's degree	$100,000 - $149,999	Female	heterosexual (straight)	Alabama	1 (just me!)	3	Less than 5 times per month	No	No	Yes	No	No				Decline				No	No	No	I would not consent to share my data for any amount.		No	No	No	No	I don't know	Yes,No,I don't know	false	bonus-05
417	11/18/2022 11:35:06	R_3KNPTA6hmTHL69G	No	35 - 44 years	No	White or Caucasian	Prefer not to say	$100,000 - $149,999	Female	LGBTQ+	Indiana	1 (just me!)	2	Less than 5 times per month	No	Yes	Yes	No	No	Lost a job				Consent to share (receive $0.20 bonus)								No	No	Yes	No	Yes	Yes,No,I don't know	false	bonus-20
1426	11/18/2022 11:36:44	R_1MXNkKRoumaX8uK	No	45 - 54 years	No	Black or African American	High school diploma or GED	Less than $25,000	Female	heterosexual (straight)	North Carolina	1 (just me!)	2	Less than 5 times per month	No	No	No	Yes	No					Consent to share (receive $0.20 bonus)								Yes if I get part of the profit	Yes if consumers get part of the profit	No	Yes	No	Yes,No,I don't know	true	bonus-20
1079	11/18/2022 11:40:17	R_1jiXLH45lNweI9J	No	35 - 44 years	No	White or Caucasian	Bachelor's degree	$50,000 - $74,999	Female	heterosexual (straight)	Indiana	1 (just me!)	3	More than 10 times per month	No	No	No	No	No						Consent to share (receive $0.50 bonus)							Yes if I get part of the profit	Yes if consumers get part of the profit	I don't know	I don't know	Yes	Yes,No,I don't know	false	bonus-50
337	11/18/2022 11:53:30	R_2Ww27zoK4AhPAVM	Yes	45 - 54 years	No	White or Caucasian	High school diploma or GED	Less than $25,000	Male	heterosexual (straight)	Pennsylvania	1 (just me!)	2	Less than 5 times per month	No	No	No	No	No				Consent to share (receive $0.05 bonus)									No	No	No	No	No	Yes,No,I don't know	true	bonus-05
636	11/18/2022 12:02:13	R_1mFyGS4yjvmyS6a	Yes	35 - 44 years	Yes	Other	High school diploma or GED	Less than $25,000	Male	heterosexual (straight)	California	1 (just me!)	2	Less than 5 times per month	No	No	No	No	No	Lost a job ,Moved place of residence		Decline				No	No	No	No	I would not consent to share my data for any amount.		No	No	No	I don't know	Yes	Yes,No,I don't know	false	altruism
573	11/18/2022 12:04:01	R_2E4DmghyqkCyyrQ	No	25 - 34 years	No	White or Caucasian	High school diploma or GED	$50,000 - $74,999	Female	LGBTQ+	New York	1 (just me!)	4+	Less than 5 times per month	No	No	No	Yes	No					Decline				No	No	I would not consent to share my data for any amount.		No	No	I don't know	No	Yes	Yes,No,I don't know	true	bonus-20
383	11/18/2022 12:04:17	R_Ck59Z5VBRa0fYqZ	No	25 - 34 years	No	Asian	Graduate or professional degree (MA, MS, MBA, PhD, JD, MD, DDS, etc)	$150,000 or more	Male	heterosexual (straight)	Alabama	2	2	Less than 5 times per month	No	No	No	No	No				Decline				No	No	No	I would not consent to share my data for any amount.		No	No	No	No	Yes	Yes,No,I don't know	false	bonus-05
236	11/18/2022 12:22:32	R_1mqSHLVL1TXQE6T	No	25 - 34 years	No	White or Caucasian	High school diploma or GED	$25,000 - $49,999	Male	heterosexual (straight)	Georgia	1 (just me!)	2	Less than 5 times per month	No	No	No	No	No		Consent to share											No	Yes if consumers get part of the profit	No	No	No	Yes,No,I don't know	false	control
310	11/18/2022 12:33:51	R_Z3RplyWy7tlOwcV	No	45 - 54 years	No	White or Caucasian	Bachelor's degree	$150,000 or more	Female	LGBTQ+	Massachusetts	1 (just me!)	4+	Less than 5 times per month	No	No	Yes	No	No		Decline					No	No	No	No	More than $1.00 (enter amount)	1000	No	No	I don't know	I don't know	I don't know	Yes,No,I don't know	false	control
211	11/18/2022 12:38:24	R_2168OvDHlcfRvmt	No	18 - 24 years	No	White or Caucasian	High school diploma or GED	$150,000 or more	Female	heterosexual (straight)	Indiana	3	4+	5 - 10 times per month	No	No	No	No	No					Consent to share (receive $0.20 bonus)								No	No	Yes	I don't know	Yes	Yes,No,I don't know	true	bonus-20
302	11/18/2022 12:43:27	R_31TT1wA5qLC8jaX	No	25 - 34 years	No	Asian	Graduate or professional degree (MA, MS, MBA, PhD, JD, MD, DDS, etc)	$150,000 or more	Female	heterosexual (straight)	Maryland	1 (just me!)	1 (just me!)	Less than 5 times per month	No	No	No	No	No	Moved place of residence,Had a child		Consent to share										Yes if I get part of the profit	Yes if consumers get part of the profit	I don't know	Yes	I don't know	Yes,No,I don't know	true	altruism
407	11/18/2022 13:39:05	R_qzuA5lK6SGDFQWZ	No	25 - 34 years	Yes	Black or African American	Bachelor's degree	$75,000 - $99,999	Male	heterosexual (straight)	Texas	1 (just me!)	1 (just me!)	Less than 5 times per month	No	Yes	No	No	No					Consent to share (receive $0.20 bonus)								Yes if I get part of the profit	Yes if consumers get part of the profit	No	No	Yes	Yes,No,I don't know	false	bonus-20
648	11/18/2022 13:57:25	R_21sMUAqjBZfdrER	No	18 - 24 years	No	Asian	Bachelor's degree	$25,000 - $49,999	Female	heterosexual (straight)	California	2	4+	Less than 5 times per month	No	No	No	No	No						Consent to share (receive $0.50 bonus)							Yes	I don't know	I don't know	Yes	Yes	Yes,No,I don't know	false	bonus-50
618	11/18/2022 14:02:30	R_1IjiyEVDz09eFAs	No	45 - 54 years	No	White or Caucasian	Bachelor's degree	$50,000 - $74,999	Female	heterosexual (straight)	Florida	2	3	More than 10 times per month	Yes	No	No	No	No		Consent to share											No	No	I don't know	No	No	Yes,No,I don't know	true	control
641	11/18/2022 14:18:55	R_2uP7oZgquEAtCqZ	No	45 - 54 years	No	White or Caucasian	Graduate or professional degree (MA, MS, MBA, PhD, JD, MD, DDS, etc)	$150,000 or more	Female	LGBTQ+	North Carolina	4+	4+	5 - 10 times per month	No	No	Yes	No	No					Consent to share (receive $0.20 bonus)								Yes if I get part of the profit	Yes if consumers get part of the profit	Yes	Yes	Yes	Yes,No,I don't know	false	bonus-20
312	11/18/2022 14:21:42	R_3LXD7Uk9VnwVuM3	No	25 - 34 years	No	White or Caucasian	Bachelor's degree	$75,000 - $99,999	Female	LGBTQ+	New York	1 (just me!)	2	5 - 10 times per month	No	Yes	Yes	No	No			Decline				No	No	No	No	More than $1.00 (enter amount)	5.00	No	Yes if consumers get part of the profit	Yes	No	Yes	Yes,No,I don't know	true	altruism
778	11/18/2022 14:35:33	R_301qJ8vhV7FSEct	No	25 - 34 years	No	Asian	Bachelor's degree	$100,000 - $149,999	Female	heterosexual (straight)	California	4+	1 (just me!)	More than 10 times per month	No	No	Yes	No	No	Lost a job ,Moved place of residence				Consent to share (receive $0.20 bonus)								Yes if I get part of the profit	Yes if consumers get part of the profit	Yes	No	Yes	Yes,No,I don't know	false	bonus-20
655	11/18/2022 14:57:08	R_8kvXRXPuQRk1R0l	No	45 - 54 years	No	White or Caucasian	Bachelor's degree	$75,000 - $99,999	Female	heterosexual (straight)	California	1 (just me!)	1 (just me!)	Less than 5 times per month	No	No	Yes	No	No					Consent to share (receive $0.20 bonus)								Yes if I get part of the profit	Yes if consumers get part of the profit	Yes	I don't know	Yes	Yes,No,I don't know	true	bonus-20
686	11/18/2022 15:02:25	R_1OkoXmNAIM2ExN2	Yes	25 - 34 years	No	White or Caucasian	High school diploma or GED	Less than $25,000	Male	LGBTQ+	Illinois	3	3	Less than 5 times per month	I stopped in the recent past	Yes	I stopped in the recent past	Yes	Yes						Consent to share (receive $0.50 bonus)							Yes if I get part of the profit	I don't know	Yes	I don't know	I don't know	Yes,No,I don't know	false	bonus-50
354	11/18/2022 15:04:48	R_1NeoNgC1NTMpb9s	No	18 - 24 years	No	White or Caucasian	Bachelor's degree	$50,000 - $74,999	Male	heterosexual (straight)	West Virginia	1 (just me!)	1 (just me!)	Less than 5 times per month	No	No	No	No	No			Consent to share										No	No	Yes	No	I don't know	Yes,No,I don't know	true	altruism
289	11/18/2022 15:08:16	R_1K1NjOtOgpzvVDE	Yes	25 - 34 years	No	Black or African American	Bachelor's degree	$25,000 - $49,999	Male	heterosexual (straight)	Illinois	1 (just me!)	3	Less than 5 times per month	No	No	No	No	No		Consent to share											Yes if I get part of the profit	Yes if consumers get part of the profit	Yes	Yes	Yes	Yes,No,I don't know	false	control
332	11/18/2022 15:46:34	R_31MddZPuw2VomsN	Yes	25 - 34 years	Yes	White or Caucasian	Bachelor's degree	$50,000 - $74,999	Male	heterosexual (straight)	Texas	1 (just me!)	3	5 - 10 times per month	No	No	Yes	No	No		Consent to share											No	No	No	No	No	Yes,No,I don't know	true	control
313	11/18/2022 16:12:31	R_3JLyTBgWGl9Cl4Y	No	25 - 34 years	Yes	Black or African American	High school diploma or GED	$50,000 - $74,999	Female	heterosexual (straight)	New Jersey	2	4+	5 - 10 times per month	No	No	No	No	No						Consent to share (receive $0.50 bonus)							Yes if I get part of the profit	Yes if consumers get part of the profit	Yes	I don't know	I don't know	Yes,No,I don't know	false	bonus-50
101	11/18/2022 16:29:30	R_bBq5KArp9QA6oo1	No	35 - 44 years	Yes	White or Caucasian	Bachelor's degree	$150,000 or more	Female	heterosexual (straight)	Texas	1 (just me!)	4+	Less than 5 times per month	No	No	No	No	No		Consent to share											No	No	Yes	Yes	Yes	Yes,No,I don't know	true	control
346	11/18/2022 16:45:44	R_1rj2wuzuPHoYYzb	No	25 - 34 years	No	White or Caucasian	Bachelor's degree	$50,000 - $74,999	Male	heterosexual (straight)	California	2	4+	Less than 5 times per month	No	No	Yes	No	No				Consent to share (receive $0.05 bonus)									Yes if I get part of the profit	Yes if consumers get part of the profit	Yes	I don't know	Yes	Yes,No,I don't know	true	bonus-05
328	11/18/2022 17:20:10	R_20OIhkKq0f47R7P	No	25 - 34 years	No	Asian	Graduate or professional degree (MA, MS, MBA, PhD, JD, MD, DDS, etc)	$100,000 - $149,999	Female	heterosexual (straight)	Virginia	1 (just me!)	3	Less than 5 times per month	No	No	Yes	No	No				Consent to share (receive $0.05 bonus)									Yes if I get part of the profit	Yes if consumers get part of the profit	I don't know	I don't know	Yes	Yes,No,I don't know	true	bonus-05
490	11/18/2022 17:22:16	R_1r383E60yWIJ5G0	No	35 - 44 years	No	White or Caucasian	High school diploma or GED	Less than $25,000	Male	heterosexual (straight)	North Carolina	1 (just me!)	3	Less than 5 times per month	Yes	No	No	No	No						Consent to share (receive $0.50 bonus)							No	No	I don't know	I don't know	I don't know	Yes,No,I don't know	false	bonus-50
383	11/18/2022 17:38:36	R_25sIdih8VbvepDL	Yes	25 - 34 years	No	White or Caucasian	Graduate or professional degree (MA, MS, MBA, PhD, JD, MD, DDS, etc)	$75,000 - $99,999	Female	heterosexual (straight)	Colorado	1 (just me!)	2	Less than 5 times per month	No	Yes	Yes	No	No	Became pregnant,Had a child	Consent to share											No	Yes if consumers get part of the profit	No	I don't know	Yes	Yes,No,I don't know	false	control
370	11/18/2022 17:42:07	R_1Fxjci1mPvgmZs5	Yes	35 - 44 years	No	Asian	Bachelor's degree	$50,000 - $74,999	Female	heterosexual (straight)	South Carolina	1 (just me!)	2	Less than 5 times per month	No	No	Yes	No	No			Consent to share										No	No	Yes	No	No	Yes,No,I don't know	true	altruism
370	11/18/2022 18:24:55	R_1mfuT6auftGhLUH	No	18 - 24 years	No	White or Caucasian	High school diploma or GED	$25,000 - $49,999	Female	heterosexual (straight)	South Carolina	1 (just me!)	4+	Less than 5 times per month	Yes	Prefer not to say	No	No	No				Consent to share (receive $0.05 bonus)									No	No	I don't know	I don't know	I don't know	Yes,No,I don't know	true	bonus-05
377	11/18/2022 18:36:30	R_22DNr6pzxX2qRfS	No	18 - 24 years	No	White or Caucasian	High school diploma or GED	Less than $25,000	Male	LGBTQ+	Pennsylvania	1 (just me!)	1 (just me!)	5 - 10 times per month	No	Yes	No	No	No	Lost a job ,Moved place of residence				Decline				No	No	More than $1.00 (enter amount)	5.00	No	No	I don't know	No	Yes	Yes,No,I don't know	false	bonus-20
360	11/18/2022 19:42:51	R_2VJ7KiUFzWY3H0p	No	35 - 44 years	No	White or Caucasian	Bachelor's degree	$75,000 - $99,999	Male	heterosexual (straight)	Montana	2	4+	5 - 10 times per month	No	No	Yes	No	No					Consent to share (receive $0.20 bonus)								No	No	Yes	Yes	Yes	Yes,No,I don't know	true	bonus-20
462	11/18/2022 20:05:25	R_2646TtJwpPm2ifp	No	25 - 34 years	No	Black or African American	Bachelor's degree	$25,000 - $49,999	Female	LGBTQ+	Florida	2	3	Less than 5 times per month	No	No	No	No	No						Consent to share (receive $0.50 bonus)							Yes if I get part of the profit	Yes if consumers get part of the profit	I don't know	No	No	Yes,No,I don't know	false	bonus-50
397	11/18/2022 20:25:45	R_3gRFXl9yMJKKRf6	No	35 - 44 years	No	White or Caucasian	Bachelor's degree	$100,000 - $149,999	Male	heterosexual (straight)	Pennsylvania	1 (just me!)	4+	Less than 5 times per month	No	No	No	No	No		Consent to share											Yes if I get part of the profit	Yes if consumers get part of the profit	No	Yes	Yes	Yes,No,I don't know	false	control
496	11/18/2022 21:04:18	R_2D6Q9rGf1bLlHJ1	No	25 - 34 years	No	White or Caucasian	High school diploma or GED	$50,000 - $74,999	Female	LGBTQ+	Missouri	1 (just me!)	2	Less than 5 times per month	No	No	Yes	No	No	Moved place of residence					Consent to share (receive $0.50 bonus)							Yes if I get part of the profit	Yes if consumers get part of the profit	I don't know	I don't know	Yes	Yes,No,I don't know	false	bonus-50
800	11/18/2022 21:57:34	R_XYeZSVkzBQBQtBD	No	55 - 64 years	No	White or Caucasian	Graduate or professional degree (MA, MS, MBA, PhD, JD, MD, DDS, etc)	$75,000 - $99,999	Female	heterosexual (straight)	Nebraska	2	2	5 - 10 times per month	No	No	No	No	No	Moved place of residence		Consent to share										No	No	No	Yes	Yes	Yes,No,I don't know	false	altruism
307	11/18/2022 23:06:35	R_3HpkApMzQY1TOOo	No	25 - 34 years	No	White or Caucasian	Bachelor's degree	$75,000 - $99,999	Male	heterosexual (straight)	Virginia	2	2	5 - 10 times per month	No	No	Yes	No	No			Consent to share										No	No	No	Yes	Yes	Yes,No,I don't know	false	altruism
467	11/19/2022 16:03:38	R_QaXrxH6pCLbsIk9	Yes	25 - 34 years	No	White or Caucasian	Bachelor's degree	$50,000 - $74,999	Female	heterosexual (straight)	Indiana	1 (just me!)	2	Less than 5 times per month	No	No	No	No	No				Decline				No	No	No	More than $1.00 (enter amount)	10.00	No	I don't know	Yes	I don't know	Yes	Yes,No,I don't know	false	bonus-05
236	11/19/2022 16:07:35	R_1Km9vP07nuJmFHX	No	18 - 24 years	No	White or Caucasian	High school diploma or GED	Less than $25,000	Other	LGBTQ+	Arizona	1 (just me!)	3	Less than 5 times per month	No	No	No	No	No						Consent to share (receive $0.50 bonus)							Yes if I get part of the profit	Yes if consumers get part of the profit	Yes	No	Yes	Yes,No,I don't know	false	bonus-50
403	11/19/2022 16:19:22	R_wT45RVV9iYqU7x7	Yes	35 - 44 years	No	White or Caucasian	High school diploma or GED	Less than $25,000	Female	heterosexual (straight)	Pennsylvania	1 (just me!)	3	Less than 5 times per month	Yes	Yes	Yes	No	No	Lost a job	Consent to share											Yes if I get part of the profit	Yes if consumers get part of the profit	No	No	No	Yes,No,I don't know	true	control
519	11/19/2022 16:20:42	R_8eV1MpUczuxdP4l	No	25 - 34 years	No	American Indian/Native American or Alaska Native	High school diploma or GED	$75,000 - $99,999	Male	heterosexual (straight)	Minnesota	1 (just me!)	4+	Less than 5 times per month	No	No	No	No	No				Consent to share (receive $0.05 bonus)									Yes if I get part of the profit	Yes if consumers get part of the profit	I don't know	No	No	Yes,No,I don't know	true	bonus-05
204	11/19/2022 16:31:18	R_Q4STulV6BKUy7Lj	No	25 - 34 years	No	White or Caucasian	Graduate or professional degree (MA, MS, MBA, PhD, JD, MD, DDS, etc)	$50,000 - $74,999	Male	heterosexual (straight)	Iowa	1 (just me!)	2	5 - 10 times per month	No	No	Yes	No	No						Consent to share (receive $0.50 bonus)							No	No	I don't know	No	Yes	Yes,No,I don't know	false	bonus-50
187	11/19/2022 17:10:16	R_3qdp8G81M79HxM6	No	25 - 34 years	No	Asian	Bachelor's degree	$100,000 - $149,999	Female	LGBTQ+	Texas	1 (just me!)	4+	Less than 5 times per month	Yes	No	Yes	No	No					Consent to share (receive $0.20 bonus)								Yes if I get part of the profit	Yes if consumers get part of the profit	No	No	No	Yes,No,I don't know	false	bonus-20
1016	11/19/2022 18:00:32	R_XGKozLuGXZzktCF	Yes	45 - 54 years	No	White or Caucasian	Graduate or professional degree (MA, MS, MBA, PhD, JD, MD, DDS, etc)	$100,000 - $149,999	Female	prefer not to say	Massachusetts	1 (just me!)	1 (just me!)	5 - 10 times per month	No	No	No	No	No			Consent to share										I don't know	I don't know	I don't know	I don't know	I don't know	Yes,No,I don't know	true	altruism
527	11/19/2022 18:21:22	R_2sYGxSVJnPBMTu0	Yes	45 - 54 years	No	Black or African American	Graduate or professional degree (MA, MS, MBA, PhD, JD, MD, DDS, etc)	$25,000 - $49,999	Female	heterosexual (straight)	Florida	1 (just me!)	1 (just me!)	Less than 5 times per month	No	No	No	No	No				Consent to share (receive $0.05 bonus)									No	No	No	No	No	Yes,No,I don't know	false	bonus-05
487	11/19/2022 20:09:15	R_24N5KoItyOzouAl	No	25 - 34 years	No	White or Caucasian	High school diploma or GED	$25,000 - $49,999	Female	heterosexual (straight)	Washington	1 (just me!)	3	Less than 5 times per month	No	No	No	No	No						Consent to share (receive $0.50 bonus)							Yes if I get part of the profit	Yes if consumers get part of the profit	Yes	Yes	Yes	Yes,No,I don't know	true	bonus-50
856	11/19/2022 20:14:24	R_31sE33L8zfRnwcG	No	18 - 24 years	No	Asian	Prefer not to say	Prefer not to say	Female	heterosexual (straight)	California	1 (just me!)	1 (just me!)	Less than 5 times per month	No	No	No	No	No		Decline					No	No	No	No	More than $1.00 (enter amount)	25	No	No	No	No	No	Yes,No,I don't know	true	control
1043	11/20/2022 8:44:11	R_2dmgJlZaIj0qLZz	No	25 - 34 years	No	Asian	Graduate or professional degree (MA, MS, MBA, PhD, JD, MD, DDS, etc)	$50,000 - $74,999	Male	heterosexual (straight)	New York	4+	3	More than 10 times per month	No	No	No	No	No	Moved place of residence,Had a child					Decline				No	More than $1.00 (enter amount)	420.69	Yes if I get part of the profit	Yes if consumers get part of the profit	No	No	Yes	Yes,No,I don't know	false	bonus-50
311	11/20/2022 9:06:08	R_zbZLoKX4IzA4oql	No	35 - 44 years	No	White or Caucasian	Bachelor's degree	$150,000 or more	Male	heterosexual (straight)	Massachusetts	2	4+	Less than 5 times per month	No	No	No	No	No			Consent to share										No	No	Yes	No	Yes	Yes,No,I don't know	true	altruism
260	11/20/2022 9:31:32	R_25YDxwSss8g9VCW	No	35 - 44 years	No	White or Caucasian	Bachelor's degree	$25,000 - $49,999	Male	LGBTQ+	Nebraska	1 (just me!)	1 (just me!)	Less than 5 times per month	No	No	I stopped in the recent past	No	No				Consent to share (receive $0.05 bonus)									Yes if I get part of the profit	Yes if consumers get part of the profit	No	No	Yes	Yes,No,I don't know	true	bonus-05
262	11/20/2022 10:11:08	R_3CTPkeduw6soOUM	No	35 - 44 years	No	White or Caucasian	Bachelor's degree	$75,000 - $99,999	Male	heterosexual (straight)	Arkansas	1 (just me!)	3	Less than 5 times per month	No	No	No	No	No			Consent to share										Yes if I get part of the profit	No	Yes	No	No	Yes,No,I don't know	false	altruism
321	11/20/2022 10:49:29	R_1i7Zoa74FWb4o89	No	18 - 24 years	No	White or Caucasian	High school diploma or GED	$50,000 - $74,999	Female	heterosexual (straight)	Ohio	1 (just me!)	2	Less than 5 times per month	Yes	Yes	No	Yes	No	Moved place of residence			Consent to share (receive $0.05 bonus)									No	No	I don't know	Yes	Yes	Yes,No,I don't know	true	bonus-05
206	11/20/2022 12:01:37	R_3EjukyESzOBwlP3	No	35 - 44 years	No	White or Caucasian	Bachelor's degree	$150,000 or more	Female	heterosexual (straight)	Florida	2	3	More than 10 times per month	No	No	Yes	No	No		Consent to share											No	No	No	No	No	Yes,No,I don't know	true	control
412	11/20/2022 12:27:30	R_1OrEp9CVeCYruTg	No	25 - 34 years	Yes	White or Caucasian	Bachelor's degree	$25,000 - $49,999	Male	heterosexual (straight)	Texas	1 (just me!)	2	Less than 5 times per month	Yes	I stopped in the recent past	I stopped in the recent past	No	No					Decline				No	No	More than $1.00 (enter amount)	2.00	Yes if I get part of the profit	Yes if consumers get part of the profit	Yes	I don't know	I don't know	Yes,No,I don't know	false	bonus-20
239	11/20/2022 13:17:37	R_1rHtpq9LwtHa0V4	Yes	25 - 34 years	No	White or Caucasian	High school diploma or GED	$25,000 - $49,999	Female	heterosexual (straight)	Pennsylvania	1 (just me!)	4+	Less than 5 times per month	No	Yes	No	No	No	Moved place of residence					Consent to share (receive $0.50 bonus)							Yes if I get part of the profit	Yes if consumers get part of the profit	Yes	Yes	Yes	Yes,No,I don't know	true	bonus-50
343	11/20/2022 14:40:01	R_2R4Ef2j9VLt9aC4	No	25 - 34 years	No	White or Caucasian	Bachelor's degree	$150,000 or more	Female	LGBTQ+	California	1 (just me!)	3	Less than 5 times per month	Yes	Yes	Yes	No	No	Moved place of residence			Decline				Yes					No	No	Yes	No	No	Yes,No,I don't know	true	bonus-05
2023	11/20/2022 15:40:37	R_0ik28Zx98AWSuWd	No	35 - 44 years	No	White or Caucasian	High school diploma or GED	$50,000 - $74,999	Male	heterosexual (straight)	Illinois	2	2	More than 10 times per month	No	Yes	No	No	No					Consent to share (receive $0.20 bonus)								No	No	No	Yes	Yes	Yes,No,I don't know	false	bonus-20
226	11/20/2022 16:13:27	R_2Pe6tHUCkAWyCiD	Yes	25 - 34 years	No	White or Caucasian	Bachelor's degree	Less than $25,000	Female	heterosexual (straight)	Indiana	2	2	More than 10 times per month	Yes	Yes	Yes	No	No	Lost a job ,Moved place of residence,Became pregnant	Consent to share											Yes if I get part of the profit	Yes if consumers get part of the profit	I don't know	I don't know	Yes	Yes,No,I don't know	true	control
271	11/20/2022 16:53:46	R_3CKteaN7MrzuI42	No	18 - 24 years	No	Asian	High school diploma or GED	$75,000 - $99,999	Female	LGBTQ+	California	1 (just me!)	3	Less than 5 times per month	No	No	No	No	No		Consent to share											No	Yes if consumers get part of the profit	No	I don't know	Yes	Yes,No,I don't know	true	control
1693	11/20/2022 17:48:38	R_1Iy2gQsVfTKf9TT	No	35 - 44 years	No	White or Caucasian	High school diploma or GED	$75,000 - $99,999	Female	heterosexual (straight)	Indiana	1 (just me!)	4+	More than 10 times per month	No	No	Yes	No	No						Consent to share (receive $0.50 bonus)							Yes if I get part of the profit	Yes if consumers get part of the profit	I don't know	No	No	Yes,No,I don't know	true	bonus-50
1781	11/20/2022 18:31:56	R_1CexkWTJYOAs1Rc	No	25 - 34 years	No	White or Caucasian	Graduate or professional degree (MA, MS, MBA, PhD, JD, MD, DDS, etc)	$50,000 - $74,999	Female	prefer not to say	New York	1 (just me!)	1 (just me!)	Less than 5 times per month	No	Yes	Yes	No	No			Consent to share										No	Yes if consumers get part of the profit	No	No	Yes	Yes,No,I don't know	false	altruism
294	11/20/2022 19:43:58	R_9M43XaNdATGedPz	No	18 - 24 years	No	White or Caucasian	Bachelor's degree	Less than $25,000	Female	LGBTQ+	Georgia	2	1 (just me!)	5 - 10 times per month	No	Yes	Yes	No	No	Moved place of residence		Consent to share										Yes if I get part of the profit	Yes if consumers get part of the profit	I don't know	No	Yes	Yes,No,I don't know	true	altruism
150	11/20/2022 20:00:11	R_3PsPF3COgBzQEMs	Yes	25 - 34 years	No	Asian	High school diploma or GED	Prefer not to say	Male	LGBTQ+	Illinois	1 (just me!)	3	Less than 5 times per month	No	No	No	Yes	No		Consent to share											No	No	Yes	I don't know	I don't know	Yes,No,I don't know	true	control
229	11/20/2022 20:00:55	R_3NOorub7NRuUYhn	No	45 - 54 years	No	White or Caucasian	Bachelor's degree	$25,000 - $49,999	Male	heterosexual (straight)	Arkansas	1 (just me!)	2	Less than 5 times per month	No	No	No	No	No				Decline				No	No	No	More than $1.00 (enter amount)	10	I don't know	I don't know	I don't know	I don't know	I don't know	Yes,No,I don't know	false	bonus-05
244	11/20/2022 20:01:41	R_2TsKflmSJ7ECTe1	Yes	25 - 34 years	No	White or Caucasian	Bachelor's degree	Prefer not to say	Female	LGBTQ+	Alabama	1 (just me!)	2	Less than 5 times per month	No	Yes	Prefer not to say	No	No	Moved place of residence				Consent to share (receive $0.20 bonus)								Yes if I get part of the profit	Yes if consumers get part of the profit	I don't know	I don't know	Yes	Yes,No,I don't know	false	bonus-20
364	11/20/2022 20:03:15	R_1LXWy9XtgeTLKs3	Yes	35 - 44 years	No	Asian	Bachelor's degree	$100,000 - $149,999	Female	heterosexual (straight)	New York	1 (just me!)	1 (just me!)	Less than 5 times per month	No	No	No	No	No		Consent to share											No	No	No	I don't know	I don't know	Yes,No,I don't know	false	control
344	11/20/2022 20:03:22	R_3MG3aeVEtkaA3uM	Yes	25 - 34 years	No	White or Caucasian	Bachelor's degree	$50,000 - $74,999	Male	heterosexual (straight)	Massachusetts	1 (just me!)	1 (just me!)	Less than 5 times per month	No	No	No	No	No				Decline				No	No	No	More than $1.00 (enter amount)	2000	No	No	No	No	No	Yes,No,I don't know	false	bonus-05
386	11/20/2022 20:03:49	R_1qXa6rLKlwTkwDN	No	65 and older	No	White or Caucasian	High school diploma or GED	$25,000 - $49,999	Male	heterosexual (straight)	Washington	1 (just me!)	2	5 - 10 times per month	No	No	No	Yes	No						Consent to share (receive $0.50 bonus)							Yes if I get part of the profit	Yes if consumers get part of the profit	No	No	Yes	Yes,No,I don't know	true	bonus-50
406	11/20/2022 20:05:46	R_BWbBjrNuPF35sTn	No	45 - 54 years	No	White or Caucasian	High school diploma or GED	$50,000 - $74,999	Male	heterosexual (straight)	Tennessee	1 (just me!)	3	Less than 5 times per month	Yes	No	No	No	No			Consent to share										No	No	No	No	No	Yes,No,I don't know	true	altruism
511	11/20/2022 20:05:57	R_3lxoRojrBn1prkG	No	45 - 54 years	No	White or Caucasian	High school diploma or GED	$25,000 - $49,999	Male	heterosexual (straight)	Arizona	1 (just me!)	1 (just me!)	Less than 5 times per month	No	Yes	Yes	No	No			Consent to share										No	No	No	No	Yes	Yes,No,I don't know	true	altruism
525	11/20/2022 20:06:06	R_1FILvmI2ZEKHPPR	Yes	25 - 34 years	No	White or Caucasian	Bachelor's degree	$50,000 - $74,999	Male	heterosexual (straight)	New York	1 (just me!)	2	Less than 5 times per month	No	No	No	No	No						Consent to share (receive $0.50 bonus)							Yes if I get part of the profit	Yes if consumers get part of the profit	No	I don't know	Yes	Yes,No,I don't know	false	bonus-50
536	11/20/2022 20:06:18	R_d6g64DLPzqmstvb	Yes	35 - 44 years	No	White or Caucasian	High school diploma or GED	Less than $25,000	Male	heterosexual (straight)	Wisconsin	1 (just me!)	1 (just me!)	Less than 5 times per month	No	No	Yes	No	No				Consent to share (receive $0.05 bonus)									Yes if I get part of the profit	Yes if consumers get part of the profit	No	No	I don't know	Yes,No,I don't know	true	bonus-05
546	11/20/2022 20:06:20	R_xco4xOVS00vBy0N	No	25 - 34 years	No	Asian	Bachelor's degree	$75,000 - $99,999	Male	heterosexual (straight)	California	1 (just me!)	2	Less than 5 times per month	No	No	No	No	No						Consent to share (receive $0.50 bonus)							Yes if I get part of the profit	Yes if consumers get part of the profit	Yes	Yes	Yes	Yes,No,I don't know	true	bonus-50
526	11/20/2022 20:06:29	R_23dl1M82ZW221h1	No	55 - 64 years	No	White or Caucasian	Graduate or professional degree (MA, MS, MBA, PhD, JD, MD, DDS, etc)	$75,000 - $99,999	Male	heterosexual (straight)	Wyoming	1 (just me!)	1 (just me!)	Less than 5 times per month	No	No	I stopped in the recent past	Yes	No						Consent to share (receive $0.50 bonus)							Yes if I get part of the profit	Yes if consumers get part of the profit	No	I don't know	Yes	Yes,No,I don't know	false	bonus-50
551	11/20/2022 20:06:33	R_1GUnaIBNtPG7cDs	No	55 - 64 years	Yes	White or Caucasian	Bachelor's degree	$50,000 - $74,999	Male	heterosexual (straight)	Ohio	1 (just me!)	1 (just me!)	5 - 10 times per month	No	No	Yes	No	No			Consent to share										Yes	Yes	Yes	Yes	Yes	Yes,No,I don't know	true	altruism
535	11/20/2022 20:06:42	R_1F96UkpkxUNAQAV	No	25 - 34 years	No	White or Caucasian	Bachelor's degree	$75,000 - $99,999	Male	heterosexual (straight)	Florida	1 (just me!)	2	More than 10 times per month	Yes	Yes	No	No	No					Decline				Yes				Yes if I get part of the profit	No	No	Yes	No	Yes,No,I don't know	true	bonus-20
250	11/20/2022 20:07:23	R_RIS6I9ekQzl33Yl	Yes	35 - 44 years	No	White or Caucasian	High school diploma or GED	$50,000 - $74,999	Male	heterosexual (straight)	Idaho	1 (just me!)	3	Less than 5 times per month	Yes	No	Yes	No	No	Moved place of residence			Consent to share (receive $0.05 bonus)									Yes if I get part of the profit	Yes if consumers get part of the profit	Yes	No	Yes	Yes,No,I don't know	false	bonus-05
632	11/20/2022 20:08:06	R_1Fz9yYKcVxPaD7n	No	18 - 24 years	No	Asian	Bachelor's degree	$50,000 - $74,999	Male	heterosexual (straight)	Nevada	2	2	5 - 10 times per month	No	No	Yes	No	No	Moved place of residence	Consent to share											No	No	Yes	Yes	Yes	Yes,No,I don't know	true	control
634	11/20/2022 20:09:11	R_3dDGHJBGjWA5v4v	Yes	45 - 54 years	No	White or Caucasian	High school diploma or GED	$75,000 - $99,999	Male	heterosexual (straight)	Tennessee	2	2	Less than 5 times per month	No	No	No	No	No				Decline				No	No	Yes			Yes if I get part of the profit	No	No	No	No	Yes,No,I don't know	false	bonus-05
1090	11/20/2022 20:15:36	R_1IsBNBTlSlOVuGG	Yes	25 - 34 years	Yes	White or Caucasian	Bachelor's degree	$50,000 - $74,999	Male	heterosexual (straight)	Texas	1 (just me!)	3	5 - 10 times per month	Yes	No	No	No	No		Consent to share											No	No	No	No	No	Yes,No,I don't know	false	control
1110	11/20/2022 20:15:53	R_3qfnQAiLUx9fNEu	No	25 - 34 years	No	Asian	Graduate or professional degree (MA, MS, MBA, PhD, JD, MD, DDS, etc)	$150,000 or more	Male	heterosexual (straight)	Maryland	2	2	5 - 10 times per month	No	No	No	No	No						Consent to share (receive $0.50 bonus)							Yes if I get part of the profit	I don't know	I don't know	Yes	No	Yes,No,I don't know	false	bonus-50
256	11/20/2022 20:24:37	R_BM0qxws7B5jcbCN	No	25 - 34 years	No	Asian	Bachelor's degree	$100,000 - $149,999	Male	heterosexual (straight)	California	1 (just me!)	4+	5 - 10 times per month	Yes	No	No	No	No				Consent to share (receive $0.05 bonus)									No	No	Yes	No	Yes	Yes,No,I don't know	false	bonus-05
251	11/20/2022 20:24:47	R_qw6Em8iJ2tIPyuJ	No	25 - 34 years	No	White or Caucasian	High school diploma or GED	Less than $25,000	Female	heterosexual (straight)	Tennessee	1 (just me!)	2	Less than 5 times per month	No	Yes	Yes	No	No	Moved place of residence		Consent to share										Yes if I get part of the profit	Yes if consumers get part of the profit	No	I don't know	I don't know	Yes,No,I don't know	false	altruism
393	11/20/2022 20:26:22	R_20M6h8zoTN9Ddxq	Yes	45 - 54 years	No	White or Caucasian	Bachelor's degree	$150,000 or more	Male	heterosexual (straight)	Connecticut	1 (just me!)	1 (just me!)	Less than 5 times per month	No	No	No	No	No						Consent to share (receive $0.50 bonus)							Yes	Yes	Yes	Yes	Yes	Yes,No,I don't know	true	bonus-50
360	11/20/2022 20:26:34	R_3Rw3zbPPknpjGh7	No	55 - 64 years	No	White or Caucasian	Bachelor's degree	$75,000 - $99,999	Male	heterosexual (straight)	New York	1 (just me!)	4+	5 - 10 times per month	Yes	No	No	No	No					Consent to share (receive $0.20 bonus)								No	No	No	No	No	Yes,No,I don't know	true	bonus-20
373	11/20/2022 20:28:11	R_25ZXA6b42PIB4xa	No	35 - 44 years	No	White or Caucasian	High school diploma or GED	Less than $25,000	Male	heterosexual (straight)	Nevada	1 (just me!)	2	Less than 5 times per month	Yes	Yes	No	Yes	No	Lost a job ,Moved place of residence				Decline				No	Yes			No	Yes if consumers get part of the profit	No	I don't know	I don't know	Yes,No,I don't know	false	bonus-20
500	11/20/2022 20:29:01	R_3mepGRtJR6wz6Eo	Yes	25 - 34 years	No	Asian	Bachelor's degree	Less than $25,000	Male	heterosexual (straight)	Florida	1 (just me!)	2	Less than 5 times per month	No	No	No	No	No				Decline				No	No	No	More than $1.00 (enter amount)	7	Yes if I get part of the profit	Yes if consumers get part of the profit	I don't know	I don't know	I don't know	Yes,No,I don't know	false	bonus-05
544	11/20/2022 20:29:44	R_PtWc06wky11IsZX	Yes	45 - 54 years	No	White or Caucasian	Bachelor's degree	$25,000 - $49,999	Male	heterosexual (straight)	Washington	1 (just me!)	2	Less than 5 times per month	No	No	No	No	No			Decline				No	No	No	No	More than $1.00 (enter amount)	50.00	No	No	No	No	No	Yes,No,I don't know	true	altruism
1019	11/20/2022 20:31:22	R_2zdrqe5SpKLVIl7	Yes	25 - 34 years	No	White or Caucasian	Prefer not to say	$50,000 - $74,999	Male	heterosexual (straight)	Texas	2	3	5 - 10 times per month	No	No	No	Yes	No					Decline				No	Yes			No	No	Yes	No	Yes	Yes,No,I don't know	false	bonus-20
264	11/20/2022 20:35:31	R_2xFa0iWaNoBKsmC	No	25 - 34 years	No	White or Caucasian	Bachelor's degree	$75,000 - $99,999	Female	LGBTQ+	North Carolina	1 (just me!)	2	5 - 10 times per month	No	Yes	Yes	No	No		Consent to share											Yes if I get part of the profit	Yes if consumers get part of the profit	No	Yes	Yes	Yes,No,I don't know	false	control
228	11/20/2022 20:36:05	R_2WMWkiZaazUyfmr	Yes	35 - 44 years	No	White or Caucasian	Some high school or less	$25,000 - $49,999	Female	LGBTQ+	West Virginia	1 (just me!)	2	Less than 5 times per month	No	No	No	No	No				Consent to share (receive $0.05 bonus)									Yes if I get part of the profit	Yes if consumers get part of the profit	Yes	No	Yes	Yes,No,I don't know	false	bonus-05
263	11/20/2022 20:37:07	R_3J7M9CqUZGUq8GL	No	18 - 24 years	No	White or Caucasian	Prefer not to say	Prefer not to say	Prefer not to say	prefer not to say	Missouri	1 (just me!)	4+	Less than 5 times per month	Prefer not to say	Prefer not to say	Prefer not to say	No	No					Decline				No	No	I would not consent to share my data for any amount.		No	No	No	No	No	Yes,No,I don't know	false	bonus-20
362	11/20/2022 20:37:49	R_A0Z3SvLDpDK2jex	No	25 - 34 years	No	Asian	Bachelor's degree	$100,000 - $149,999	Male	heterosexual (straight)	New York	1 (just me!)	1 (just me!)	Less than 5 times per month	No	No	No	No	No						Consent to share (receive $0.50 bonus)							No	Yes	I don't know	Yes	Yes	Yes,No,I don't know	true	bonus-50
395	11/20/2022 20:38:25	R_Z8LQWkg9NepKDIt	No	45 - 54 years	No	White or Caucasian	Bachelor's degree	$75,000 - $99,999	Male	heterosexual (straight)	Maine	1 (just me!)	4+	Less than 5 times per month	Yes	No	No	No	No						Consent to share (receive $0.50 bonus)							No	I don't know	No	I don't know	Yes	Yes,No,I don't know	true	bonus-50
336	11/20/2022 20:38:28	R_AtAYAcusKQ7sXoR	No	35 - 44 years	No	White or Caucasian	Bachelor's degree	$25,000 - $49,999	Male	heterosexual (straight)	New Jersey	1 (just me!)	2	5 - 10 times per month	No	No	Yes	No	No			Decline				Yes						Yes if I get part of the profit	Yes if consumers get part of the profit	No	I don't know	No	Yes,No,I don't know	true	altruism
544	11/20/2022 20:40:21	R_2VxYpbtYqoa0YTb	No	18 - 24 years	No	Asian	Bachelor's degree	$25,000 - $49,999	Female	LGBTQ+	California	3	4+	Less than 5 times per month	No	Prefer not to say	Yes	Yes	No				Decline				No	No	No	I would not consent to share my data for any amount.		No	No	No	No	Yes	Yes,No,I don't know	true	bonus-05
598	11/20/2022 20:40:45	R_3R4b0PxgHJiXxVD	No	35 - 44 years	No	White or Caucasian	Graduate or professional degree (MA, MS, MBA, PhD, JD, MD, DDS, etc)	$150,000 or more	Female	heterosexual (straight)	Pennsylvania	2	4+	5 - 10 times per month	No	No	No	No	No					Consent to share (receive $0.20 bonus)								Yes if I get part of the profit	Yes if consumers get part of the profit	Yes	No	Yes	Yes,No,I don't know	true	bonus-20
284	11/20/2022 20:42:27	R_1ria0nNrg9mIL1b	Yes	35 - 44 years	No	White or Caucasian	Bachelor's degree	$25,000 - $49,999	Female	heterosexual (straight)	Kansas	1 (just me!)	2	Less than 5 times per month	No	No	No	No	No	Moved place of residence			Decline				No	No	No	More than $1.00 (enter amount)	50.00	No	No	No	No	No	Yes,No,I don't know	false	bonus-05
270	11/20/2022 20:46:36	R_qVmfD0CvI4DM1vb	No	25 - 34 years	No	Asian	Graduate or professional degree (MA, MS, MBA, PhD, JD, MD, DDS, etc)	$100,000 - $149,999	Male	heterosexual (straight)	Texas	1 (just me!)	3	Less than 5 times per month	No	No	No	Yes	No						Consent to share (receive $0.50 bonus)							No	No	No	No	No	Yes,No,I don't know	false	bonus-50
511	11/20/2022 20:47:33	R_3fkN1OLj1L6RnNU	Yes	35 - 44 years	Yes	White or Caucasian	Bachelor's degree	$50,000 - $74,999	Male	heterosexual (straight)	Pennsylvania	2	4+	More than 10 times per month	No	No	No	No	No		Consent to share											No	No	No	No	No	Yes,No,I don't know	true	control
284	11/20/2022 20:50:25	R_UGCPN0ojGys6AM1	No	25 - 34 years	No	Asian	Graduate or professional degree (MA, MS, MBA, PhD, JD, MD, DDS, etc)	$25,000 - $49,999	Female	LGBTQ+	Massachusetts	1 (just me!)	2	Less than 5 times per month	No	No	No	No	Yes		Consent to share											Yes if I get part of the profit	Yes if consumers get part of the profit	Yes	Yes	Yes	Yes,No,I don't know	false	control
239	11/20/2022 20:50:33	R_u23zHQzOrh5zjyx	No	25 - 34 years	No	White or Caucasian	Bachelor's degree	$150,000 or more	Female	heterosexual (straight)	Virginia	2	2	More than 10 times per month	No	No	Yes	No	No				Consent to share (receive $0.05 bonus)									No	No	No	No	Yes	Yes,No,I don't know	false	bonus-05
557	11/20/2022 20:53:09	R_swbepfu7wHYhLTr	No	35 - 44 years	No	White or Caucasian	High school diploma or GED	$25,000 - $49,999	Male	LGBTQ+	Tennessee	2	2	Less than 5 times per month	Yes	No	No	No	No				Consent to share (receive $0.05 bonus)									Yes if I get part of the profit	Yes if consumers get part of the profit	I don't know	Yes	Yes	Yes,No,I don't know	false	bonus-05
757	11/20/2022 20:55:43	R_a3Q8UXAMXpamZB7	No	18 - 24 years	No	White or Caucasian	High school diploma or GED	Less than $25,000	Female	heterosexual (straight)	Rhode Island	1 (just me!)	4+	More than 10 times per month	No	No	Yes	No	No			Consent to share										Yes if I get part of the profit	Yes if consumers get part of the profit	No	No	Yes	Yes,No,I don't know	false	altruism
227	11/20/2022 20:56:15	R_2B4K5vrltR4MtxH	Yes	35 - 44 years	No	Black or African American	High school diploma or GED	$25,000 - $49,999	Male	heterosexual (straight)	Georgia	1 (just me!)	1 (just me!)	Less than 5 times per month	No	No	No	No	No					Consent to share (receive $0.20 bonus)								Yes	Yes	I don't know	No	Yes	Yes,No,I don't know	false	bonus-20
547	11/20/2022 20:57:15	R_2fj00R9KQ3xkoc4	Yes	35 - 44 years	No	White or Caucasian	Bachelor's degree	$75,000 - $99,999	Female	heterosexual (straight)	Indiana	1 (just me!)	2	5 - 10 times per month	No	No	Yes	No	No		Decline					No	No	No	No	More than $1.00 (enter amount)	10	Yes if I get part of the profit	Yes if consumers get part of the profit	No	No	No	Yes,No,I don't know	false	control
849	11/20/2022 20:57:20	R_2xLEC9nd2M1jiu6	No	45 - 54 years	No	American Indian/Native American or Alaska Native	High school diploma or GED	Less than $25,000	Female	LGBTQ+	Illinois	1 (just me!)	1 (just me!)	Less than 5 times per month	Yes	No	No	No	No					Consent to share (receive $0.20 bonus)								No	No	Yes	No	No	Yes,No,I don't know	true	bonus-20
914	11/20/2022 20:57:33	R_1eQL3zbYt2DtyTA	No	45 - 54 years	No	White or Caucasian	Bachelor's degree	$100,000 - $149,999	Male	heterosexual (straight)	Connecticut	1 (just me!)	2	Less than 5 times per month	No	No	Yes	No	No				Decline				No	No	No	More than $1.00 (enter amount)	1000	Yes if I get part of the profit	Yes if consumers get part of the profit	No	No	I don't know	Yes,No,I don't know	true	bonus-05
307	11/20/2022 20:58:58	R_27BxaTTwHxVCbHW	Yes	18 - 24 years	No	White or Caucasian	High school diploma or GED	$75,000 - $99,999	Male	heterosexual (straight)	Wisconsin	2	3	Less than 5 times per month	No	No	No	No	No		Consent to share											Yes if I get part of the profit	Yes if consumers get part of the profit	I don't know	Yes	Yes	Yes,No,I don't know	true	control
315	11/20/2022 20:59:07	R_3CH1YiBOUKEpwDw	No	35 - 44 years	No	White or Caucasian,American Indian/Native American or Alaska Native	High school diploma or GED	$50,000 - $74,999	Male	heterosexual (straight)	Oklahoma	2	3	Less than 5 times per month	Yes	Yes	No	Yes	No		Consent to share											Yes if I get part of the profit	Yes if consumers get part of the profit	No	No	No	Yes,No,I don't know	true	control
884	11/20/2022 20:59:43	R_VOtJTY6zBQ9VeSJ	Yes	55 - 64 years	No	White or Caucasian	Graduate or professional degree (MA, MS, MBA, PhD, JD, MD, DDS, etc)	$50,000 - $74,999	Male	LGBTQ+	South Carolina	1 (just me!)	1 (just me!)	Less than 5 times per month	No	No	Yes	No	No			Consent to share										Yes if I get part of the profit	Yes if consumers get part of the profit	No	Yes	Yes	Yes,No,I don't know	true	altruism
335	11/20/2022 20:59:53	R_1r67uJMT2pr31JQ	No	35 - 44 years	Yes	White or Caucasian	Graduate or professional degree (MA, MS, MBA, PhD, JD, MD, DDS, etc)	$75,000 - $99,999	Female	heterosexual (straight)	California	2	1 (just me!)	Less than 5 times per month	No	No	No	No	No						Consent to share (receive $0.50 bonus)							No	No	No	No	No	Yes,No,I don't know	false	bonus-50
817	11/20/2022 21:02:48	R_2ccGCp4V670rxQy	No	18 - 24 years	No	White or Caucasian,Black or African American	Bachelor's degree	$50,000 - $74,999	Female	LGBTQ+	Washington	1 (just me!)	4+	5 - 10 times per month	No	Yes	No	Yes	No			Consent to share										No	No	No	No	No	Yes,No,I don't know	true	altruism
400	11/20/2022 21:02:55	R_2aPLoxPKyV7LSir	No	18 - 24 years	No	White or Caucasian	High school diploma or GED	Less than $25,000	Male	heterosexual (straight)	Texas	1 (just me!)	1 (just me!)	Less than 5 times per month	No	No	Yes	No	No	Moved place of residence		Consent to share										Yes if I get part of the profit	Yes if consumers get part of the profit	Yes	I don't know	I don't know	Yes,No,I don't know	true	altruism
571	11/20/2022 21:04:16	R_ykhIAh7b2YyplhT	Yes	25 - 34 years	No	White or Caucasian	Graduate or professional degree (MA, MS, MBA, PhD, JD, MD, DDS, etc)	$100,000 - $149,999	Female	heterosexual (straight)	Massachusetts	1 (just me!)	3	More than 10 times per month	No	No	No	No	No	Became pregnant				Consent to share (receive $0.20 bonus)								No	Yes if consumers get part of the profit	I don't know	I don't know	Yes	Yes,No,I don't know	true	bonus-20
230	11/20/2022 21:06:44	R_2a8rpLIyhmxoRdv	Yes	25 - 34 years	No	White or Caucasian	Bachelor's degree	$75,000 - $99,999	Female	heterosexual (straight)	New York	1 (just me!)	2	Less than 5 times per month	Yes	No	Yes	No	No	Lost a job ,Moved place of residence					Consent to share (receive $0.50 bonus)							Yes if I get part of the profit	Yes if consumers get part of the profit	Yes	Yes	Yes	Yes,No,I don't know	false	bonus-50
408	11/20/2022 21:07:49	R_8hJoBZ9EnImCSxX	Yes	35 - 44 years	No	White or Caucasian	Bachelor's degree	$75,000 - $99,999	Male	heterosexual (straight)	Minnesota	1 (just me!)	3	Less than 5 times per month	No	Yes	Yes	No	No				Consent to share (receive $0.05 bonus)									No	No	Yes	No	Yes	Yes,No,I don't know	false	bonus-05
823	11/20/2022 21:08:57	R_yWqYCZq9fmDaaE9	No	55 - 64 years	No	White or Caucasian	High school diploma or GED	Less than $25,000	Male	heterosexual (straight)	New York	1 (just me!)	1 (just me!)	Less than 5 times per month	No	No	Yes	Yes	No				Decline				No	No	No	More than $1.00 (enter amount)	$50	No	No	No	No	Yes	Yes,No,I don't know	false	bonus-05
364	11/20/2022 21:09:14	R_1IbecOt0BQCiSOz	Yes	25 - 34 years	Yes	White or Caucasian	High school diploma or GED	$75,000 - $99,999	Male	LGBTQ+	Louisiana	1 (just me!)	4+	Less than 5 times per month	No	No	No	No	No		Consent to share											Yes if I get part of the profit	Yes if consumers get part of the profit	No	No	Yes	Yes,No,I don't know	true	control
310	11/20/2022 21:10:20	R_2z92A8GULLlSeMS	No	25 - 34 years	Yes	Black or African American	Bachelor's degree	$50,000 - $74,999	Male	LGBTQ+	New Hampshire	1 (just me!)	2	Less than 5 times per month	Yes	Yes	Yes	No	No					Consent to share (receive $0.20 bonus)								Yes if I get part of the profit	Yes if consumers get part of the profit	No	I don't know	No	Yes,No,I don't know	false	bonus-20
373	11/20/2022 21:10:35	R_2uvTZBWrTXZObqv	No	45 - 54 years	No	White or Caucasian	Bachelor's degree	Less than $25,000	Female	heterosexual (straight)	North Carolina	1 (just me!)	1 (just me!)	5 - 10 times per month	No	No	No	Yes	No			Consent to share										No	No	I don't know	No	Yes	Yes,No,I don't know	false	altruism
196	11/20/2022 21:10:48	R_10O88fl87fP9wfM	No	25 - 34 years	No	White or Caucasian	Graduate or professional degree (MA, MS, MBA, PhD, JD, MD, DDS, etc)	$100,000 - $149,999	Male	heterosexual (straight)	Virginia	1 (just me!)	2	Less than 5 times per month	No	No	No	No	No		Consent to share											No	No	No	No	No	Yes,No,I don't know	true	control
437	11/20/2022 21:12:55	R_1FmFxVGW4771Ubh	Yes	25 - 34 years	Yes	American Indian/Native American or Alaska Native	Bachelor's degree	$25,000 - $49,999	Female	LGBTQ+	California	1 (just me!)	2	Less than 5 times per month	No	No	No	Yes	No	Moved place of residence					Consent to share (receive $0.50 bonus)							No	No	I don't know	No	I don't know	Yes,No,I don't know	true	bonus-50
227	11/20/2022 21:13:07	R_1KlrpXr5yhzzVu3	No	35 - 44 years	No	Black or African American	Graduate or professional degree (MA, MS, MBA, PhD, JD, MD, DDS, etc)	$75,000 - $99,999	Male	heterosexual (straight)	Massachusetts	1 (just me!)	2	Less than 5 times per month	No	Yes	Yes	No	No	Moved place of residence			Consent to share (receive $0.05 bonus)									No	Yes if consumers get part of the profit	I don't know	Yes	Yes	Yes,No,I don't know	false	bonus-05
603	11/20/2022 21:18:59	R_sdFBwXcgOi1hZUR	No	25 - 34 years	Yes	White or Caucasian	Bachelor's degree	Less than $25,000	Female	heterosexual (straight)	Illinois	1 (just me!)	3	5 - 10 times per month	No	No	No	No	No	Lost a job			Decline				No	No	No	More than $1.00 (enter amount)	50	Yes	Yes	Yes	Yes	Yes	Yes,No,I don't know	true	bonus-05
223	11/20/2022 21:21:09	R_xoq84dhiJNk1W9j	No	35 - 44 years	No	White or Caucasian	Graduate or professional degree (MA, MS, MBA, PhD, JD, MD, DDS, etc)	$50,000 - $74,999	Male	heterosexual (straight)	North Carolina	1 (just me!)	1 (just me!)	5 - 10 times per month	No	No	No	No	No			Consent to share										No	No	No	No	Yes	Yes,No,I don't know	true	altruism
491	11/20/2022 21:32:46	R_1mzyUpmDlVGjiYL	Yes	25 - 34 years	No	White or Caucasian	High school diploma or GED	$50,000 - $74,999	Male	heterosexual (straight)	Kentucky	2	4+	Less than 5 times per month	No	No	No	No	No	Had a child		Decline				No	No	No	Yes			Yes if I get part of the profit	Yes if consumers get part of the profit	No	No	No	Yes,No,I don't know	true	altruism
308	11/20/2022 21:35:08	R_1lnsHboKUuTZZIO	No	25 - 34 years	Yes	White or Caucasian	Bachelor's degree	Less than $25,000	Male	heterosexual (straight)	Florida	2	1 (just me!)	Less than 5 times per month	Yes	Yes	No	No	No		Consent to share											No	Yes if consumers get part of the profit	Yes	Yes	No	Yes,No,I don't know	true	control
1539	11/20/2022 21:36:07	R_eth9yMZrzStQnTz	No	45 - 54 years	No	White or Caucasian	High school diploma or GED	$100,000 - $149,999	Female	heterosexual (straight)	Minnesota	1 (just me!)	2	5 - 10 times per month	Yes	No	No	No	No					Consent to share (receive $0.20 bonus)								No	No	No	I don't know	No	Yes,No,I don't know	true	bonus-20
681	11/20/2022 21:38:53	R_2qsoPZVn3KYMdsc	Yes	25 - 34 years	No	White or Caucasian	Bachelor's degree	$150,000 or more	Female	heterosexual (straight)	California	1 (just me!)	2	5 - 10 times per month	No	No	Yes	No	No					Consent to share (receive $0.20 bonus)								Yes if I get part of the profit	Yes if consumers get part of the profit	I don't know	I don't know	I don't know	Yes,No,I don't know	false	bonus-20
665	11/20/2022 21:46:24	R_byHQDFBWwmB8wb7	No	25 - 34 years	No	White or Caucasian	Bachelor's degree	$150,000 or more	Male	heterosexual (straight)	Illinois	1 (just me!)	3	Less than 5 times per month	No	No	No	No	No	Had a child			Decline				No	No	No	More than $1.00 (enter amount)	10.00	Yes if I get part of the profit	Yes if consumers get part of the profit	Yes	Yes	Yes	Yes,No,I don't know	false	bonus-05
215	11/20/2022 21:55:45	R_24orD5rutIXLwOr	No	35 - 44 years	No	White or Caucasian	Bachelor's degree	$50,000 - $74,999	Male	heterosexual (straight)	California	1 (just me!)	1 (just me!)	Less than 5 times per month	No	Yes	No	No	No						Consent to share (receive $0.50 bonus)							No	No	Yes	No	No	Yes,No,I don't know	true	bonus-50
1938	11/20/2022 21:58:49	R_1o0aMl9tGuUsNOx	No	65 and older	No	White or Caucasian	Bachelor's degree	Less than $25,000	Male	heterosexual (straight)	California	1 (just me!)	1 (just me!)	Less than 5 times per month	I stopped in the recent past	No	Yes	No	No						Decline				No	I would not consent to share my data for any amount.		No	No	No	I don't know	I don't know	Yes,No,I don't know	false	bonus-50
717	11/20/2022 22:00:44	R_sjySFNbetHzaRRn	No	55 - 64 years	No	White or Caucasian	High school diploma or GED	$150,000 or more	Female	heterosexual (straight)	North Carolina	2	3	5 - 10 times per month	No	No	Yes	No	No	Moved place of residence				Decline				No	No	I would not consent to share my data for any amount.		No	No	No	I don't know	No	Yes,No,I don't know	false	bonus-20
737	11/20/2022 22:19:16	R_3QGLgxsFPE90Rle	No	25 - 34 years	No	Black or African American	High school diploma or GED	$25,000 - $49,999	Male	heterosexual (straight)	California	1 (just me!)	3	Less than 5 times per month	No	No	No	No	No					Consent to share (receive $0.20 bonus)								Yes if I get part of the profit	Yes if consumers get part of the profit	I don't know	Yes	Yes	Yes,No,I don't know	true	bonus-20
1327	11/20/2022 22:27:10	R_1mUW1hZcQUZI5jt	No	25 - 34 years	Yes	White or Caucasian,American Indian/Native American or Alaska Native	Bachelor's degree	$25,000 - $49,999	Female	heterosexual (straight)	California	1 (just me!)	2	Less than 5 times per month	No	No	Yes	No	Yes						Consent to share (receive $0.50 bonus)							Yes if I get part of the profit	Yes if consumers get part of the profit	I don't know	I don't know	I don't know	Yes,No,I don't know	true	bonus-50
504	11/20/2022 22:56:01	R_1DN3c0hBRQtsdUT	Yes	25 - 34 years	No	White or Caucasian	Bachelor's degree	$100,000 - $149,999	Female	heterosexual (straight)	Colorado	1 (just me!)	3	5 - 10 times per month	No	Yes	No	No	No					Consent to share (receive $0.20 bonus)								No	No	No	No	I don't know	Yes,No,I don't know	true	bonus-20
632	11/20/2022 22:59:39	R_1mI2VIesV2bWn6N	No	45 - 54 years	No	White or Caucasian	Bachelor's degree	$25,000 - $49,999	Male	heterosexual (straight)	Alabama	1 (just me!)	2	Less than 5 times per month	No	No	No	Yes	No						Consent to share (receive $0.50 bonus)							Yes if I get part of the profit	Yes if consumers get part of the profit	Yes	Yes	Yes	Yes,No,I don't know	false	bonus-50
837	11/20/2022 23:42:51	R_OwFousWyWRNjaoN	Yes	25 - 34 years	No	White or Caucasian	Bachelor's degree	$50,000 - $74,999	Female	heterosexual (straight)	Florida	2	3	5 - 10 times per month	No	Prefer not to say	No	No	No	Moved place of residence	Consent to share											Yes	I don't know	No	I don't know	Yes	Yes,No,I don't know	false	control
332	11/21/2022 0:23:36	R_27HieEDP3NM4XfF	Yes	25 - 34 years	Yes	White or Caucasian	Bachelor's degree	$50,000 - $74,999	Female	heterosexual (straight)	Texas	1 (just me!)	2	Less than 5 times per month	No	No	Yes	No	No	Lost a job ,Moved place of residence				Consent to share (receive $0.20 bonus)								Yes if I get part of the profit	Yes if consumers get part of the profit	No	No	I don't know	Yes,No,I don't know	true	bonus-20
502	11/21/2022 1:04:06	R_OjIsBjyvJdVjDAl	No	25 - 34 years	No	Asian	Bachelor's degree	$100,000 - $149,999	Male	heterosexual (straight)	New Jersey	2	2	More than 10 times per month	No	No	Yes	No	No			Decline				No	No	No	No	More than $1.00 (enter amount)	5	Yes if I get part of the profit	Yes if consumers get part of the profit	No	Yes	Yes	Yes,No,I don't know	false	altruism
528	11/21/2022 1:28:03	R_2R2DBMXF76ROyOu	Yes	45 - 54 years	Yes	White or Caucasian,Black or African American,Asian	Graduate or professional degree (MA, MS, MBA, PhD, JD, MD, DDS, etc)	$25,000 - $49,999	Female	heterosexual (straight)	Pennsylvania	1 (just me!)	1 (just me!)	Less than 5 times per month	No	No	No	No	No			Consent to share										Yes if I get part of the profit	Yes if consumers get part of the profit	Yes	No	Yes	Yes,No,I don't know	false	altruism
840	11/21/2022 1:38:10	R_1hMtgyDCtBWFPX4	Yes	55 - 64 years	No	White or Caucasian	High school diploma or GED	$25,000 - $49,999	Male	heterosexual (straight)	Colorado	1 (just me!)	1 (just me!)	Less than 5 times per month	Yes	No	No	No	No						Consent to share (receive $0.50 bonus)							Yes	Yes	Yes	Yes	Yes	Yes,No,I don't know	true	bonus-50
198	11/21/2022 8:03:21	R_bqJTh7OR8fc8Vah	Yes	35 - 44 years	No	White or Caucasian	Graduate or professional degree (MA, MS, MBA, PhD, JD, MD, DDS, etc)	$75,000 - $99,999	Female	LGBTQ+	Michigan	1 (just me!)	3	Less than 5 times per month	No	No	Yes	No	No				Consent to share (receive $0.05 bonus)									Yes if I get part of the profit	Yes if consumers get part of the profit	I don't know	I don't know	Yes	Yes,No,I don't know	true	bonus-05
340	11/21/2022 8:04:03	R_yyJRkkWfjynC397	Yes	25 - 34 years	No	White or Caucasian	Bachelor's degree	$100,000 - $149,999	Female	heterosexual (straight)	Illinois	1 (just me!)	4+	5 - 10 times per month	No	No	No	No	No				Decline				No	No	Yes			No	No	No	No	No	Yes,No,I don't know	true	bonus-05
396	11/21/2022 8:07:40	R_3J5d0XyzkJL7REf	No	25 - 34 years	No	White or Caucasian	Graduate or professional degree (MA, MS, MBA, PhD, JD, MD, DDS, etc)	$150,000 or more	Male	heterosexual (straight)	Illinois	1 (just me!)	1 (just me!)	Less than 5 times per month	No	No	Yes	No	No			Decline				No	No	No	No	I would not consent to share my data for any amount.		No	No	Yes	No	No	Yes,No,I don't know	true	altruism
623	11/21/2022 8:09:39	R_1BWxQW5L2MlpDCd	No	45 - 54 years	No	White or Caucasian	Bachelor's degree	$50,000 - $74,999	Female	heterosexual (straight)	Florida	1 (just me!)	3	5 - 10 times per month	Yes	No	No	No	No			Consent to share										No	No	No	No	No	Yes,No,I don't know	false	altruism
396	11/21/2022 8:17:15	R_1MYWNvd6IFetpta	No	35 - 44 years	No	Black or African American	High school diploma or GED	$100,000 - $149,999	Female	heterosexual (straight)	Pennsylvania	1 (just me!)	2	Less than 5 times per month	No	No	Yes	No	No	Lost a job				Consent to share (receive $0.20 bonus)								Yes if I get part of the profit	Yes if consumers get part of the profit	I don't know	No	Yes	Yes,No,I don't know	false	bonus-20
866	11/21/2022 8:18:12	R_32PFJILCpebqj2I	Yes	35 - 44 years	No	White or Caucasian	Graduate or professional degree (MA, MS, MBA, PhD, JD, MD, DDS, etc)	$150,000 or more	Male	heterosexual (straight)	Florida	2	4+	5 - 10 times per month	No	No	Yes	No	No					Consent to share (receive $0.20 bonus)								Yes	Yes	Yes	Yes	Yes	Yes,No,I don't know	true	bonus-20
1200	11/21/2022 8:18:18	R_3lRLul7FhL1NHBx	Yes	55 - 64 years	No	White or Caucasian	Bachelor's degree	Less than $25,000	Female	heterosexual (straight)	Georgia	1 (just me!)	1 (just me!)	Less than 5 times per month	No	No	No	No	No	Moved place of residence		Consent to share										Yes if I get part of the profit	Yes if consumers get part of the profit	Yes	I don't know	Yes	Yes,No,I don't know	true	altruism
530	11/21/2022 8:19:23	R_3stAiMHJQ77sLcB	Yes	35 - 44 years	No	White or Caucasian	High school diploma or GED	$25,000 - $49,999	Male	heterosexual (straight)	Ohio	1 (just me!)	2	Less than 5 times per month	No	No	No	No	No		Consent to share											Yes if I get part of the profit	Yes if consumers get part of the profit	I don't know	I don't know	Yes	Yes,No,I don't know	true	control
576	11/21/2022 8:29:01	R_5hIgGHqZzQjSbp7	No	35 - 44 years	No	White or Caucasian	Graduate or professional degree (MA, MS, MBA, PhD, JD, MD, DDS, etc)	$50,000 - $74,999	Male	heterosexual (straight)	Kansas	2	4+	5 - 10 times per month	No	No	Yes	No	No			Decline				No	No	No	Yes			No	No	I don't know	I don't know	I don't know	Yes,No,I don't know	true	altruism
1029	11/21/2022 8:30:33	R_2azaaoLBiSg9AiC	Yes	55 - 64 years	No	White or Caucasian	Graduate or professional degree (MA, MS, MBA, PhD, JD, MD, DDS, etc)	$100,000 - $149,999	Male	heterosexual (straight)	Ohio	1 (just me!)	2	5 - 10 times per month	No	No	Prefer not to say	No	No		Consent to share											No	Yes if consumers get part of the profit	Yes	I don't know	Yes	Yes,No,I don't know	true	control
394	11/21/2022 8:35:52	R_3qR5wS7Yfxu0S0B	No	65 and older	No	White or Caucasian	Bachelor's degree	$50,000 - $74,999	Male	heterosexual (straight)	Maine	2	2	Less than 5 times per month	No	No	Yes	Yes	No		Consent to share											Yes if I get part of the profit	Yes if consumers get part of the profit	I don't know	Yes	I don't know	Yes,No,I don't know	false	control
729	11/21/2022 8:42:42	R_spdPnrtroCyeECZ	Yes	65 and older	No	White or Caucasian	Bachelor's degree	$25,000 - $49,999	Male	heterosexual (straight)	Michigan	1 (just me!)	1 (just me!)	Less than 5 times per month	No	No	Yes	No	No					Consent to share (receive $0.20 bonus)								No	No	No	No	No	Yes,No,I don't know	true	bonus-20
433	11/21/2022 8:46:27	R_31Gm2oRfrW02nxH	Yes	35 - 44 years	Yes	Black or African American,American Indian/Native American or Alaska Native	High school diploma or GED	$50,000 - $74,999	Male	heterosexual (straight)	Texas	1 (just me!)	3	5 - 10 times per month	No	Yes	No	No	No						Consent to share (receive $0.50 bonus)							Yes if I get part of the profit	Yes if consumers get part of the profit	Yes	I don't know	Yes	Yes,No,I don't know	false	bonus-50
324	11/21/2022 8:51:46	R_yyDppdQl8WvJZbr	Yes	25 - 34 years	No	White or Caucasian	High school diploma or GED	$25,000 - $49,999	Female	LGBTQ+	Tennessee	1 (just me!)	2	Less than 5 times per month	No	No	Yes	No	No	Moved place of residence	Consent to share											Yes if I get part of the profit	Yes if consumers get part of the profit	I don't know	No	Yes	Yes,No,I don't know	true	control
809	11/21/2022 9:03:38	R_1HjZ92vLV80BMkA	Yes	45 - 54 years	No	White or Caucasian	Some high school or less	$25,000 - $49,999	Female	heterosexual (straight)	Georgia	3	2	More than 10 times per month	No	Yes	No	No	No	Lost a job ,Became pregnant,Had a child		Consent to share										Yes if I get part of the profit	Yes if consumers get part of the profit	I don't know	I don't know	I don't know	Yes,No,I don't know	true	altruism
280	11/21/2022 9:21:27	R_VUuTFGkN2NYoiCB	No	25 - 34 years	No	White or Caucasian	High school diploma or GED	$75,000 - $99,999	Male	heterosexual (straight)	Alabama	1 (just me!)	3	Less than 5 times per month	Yes	No	No	No	No			Consent to share										Yes if I get part of the profit	Yes if consumers get part of the profit	I don't know	No	Yes	Yes,No,I don't know	true	altruism
694	11/21/2022 9:23:31	R_29lVeJYqWavvBrf	Yes	55 - 64 years	No	White or Caucasian	Bachelor's degree	$25,000 - $49,999	Female	heterosexual (straight)	Nevada	1 (just me!)	2	Less than 5 times per month	No	No	Yes	No	No		Consent to share											No	No	I don't know	I don't know	Yes	Yes,No,I don't know	false	control
324	11/21/2022 9:32:59	R_73uiPcXvI2uhrz3	No	35 - 44 years	No	White or Caucasian	Bachelor's degree	$25,000 - $49,999	Female	heterosexual (straight)	Mississippi	1 (just me!)	1 (just me!)	Less than 5 times per month	No	No	No	No	No	Divorce,Moved place of residence	Consent to share											Yes if I get part of the profit	Yes if consumers get part of the profit	No	No	Yes	Yes,No,I don't know	false	control
188	11/21/2022 9:50:35	R_30o7pgIwLHHFcKE	Yes	18 - 24 years	No	White or Caucasian	High school diploma or GED	$100,000 - $149,999	Male	heterosexual (straight)	New York	1 (just me!)	1 (just me!)	Less than 5 times per month	No	No	Yes	No	No						Decline				No	More than $1.00 (enter amount)	5.00	Yes if I get part of the profit	Yes if consumers get part of the profit	Yes	Yes	Yes	Yes,No,I don't know	true	bonus-50
1168	11/21/2022 10:44:05	R_1SxIFwChO88ZYRz	No	55 - 64 years	No	White or Caucasian	Bachelor's degree	$100,000 - $149,999	Male	heterosexual (straight)	New Hampshire	1 (just me!)	2	Less than 5 times per month	No	No	No	No	No				Decline				No	No	No	I would not consent to share my data for any amount.		No	I don't know	No	No	I don't know	Yes,No,I don't know	true	bonus-05
520	11/21/2022 10:52:24	R_2UVqdxTYEyCf52R	No	18 - 24 years	No	Asian	Bachelor's degree	$100,000 - $149,999	Female	heterosexual (straight)	New York	3	3	5 - 10 times per month	No	No	No	No	No						Consent to share (receive $0.50 bonus)							Yes if I get part of the profit	Yes if consumers get part of the profit	Yes	I don't know	Yes	Yes,No,I don't know	false	bonus-50
329	11/21/2022 10:53:03	R_23d9jFxW5suldSR	No	35 - 44 years	No	White or Caucasian	High school diploma or GED	$50,000 - $74,999	Female	heterosexual (straight)	Iowa	1 (just me!)	4+	Less than 5 times per month	Yes	No	Yes	No	No	Lost a job ,Moved place of residence					Decline				Yes			No	No	I don't know	No	No	Yes,No,I don't know	false	bonus-50
296	11/21/2022 11:07:50	R_249670wYZ5roq0q	No	25 - 34 years	Yes	White or Caucasian	Some high school or less	Less than $25,000	Male	heterosexual (straight)	California	1 (just me!)	4+	Less than 5 times per month	No	Yes	No	No	No			Consent to share										Yes if I get part of the profit	Yes if consumers get part of the profit	I don't know	I don't know	I don't know	Yes,No,I don't know	true	altruism
286	11/21/2022 11:15:23	R_33d7M6Nr0oXVk6w	Yes	25 - 34 years	No	Asian	Bachelor's degree	$75,000 - $99,999	Female	LGBTQ+	California	1 (just me!)	1 (just me!)	5 - 10 times per month	No	No	Yes	No	No	Moved place of residence	Consent to share											Yes if I get part of the profit	Yes if consumers get part of the profit	No	Yes	I don't know	Yes,No,I don't know	true	control
1573	11/21/2022 11:51:31	R_2WIj92JZ0jczfjG	No	18 - 24 years	No	White or Caucasian	High school diploma or GED	$25,000 - $49,999	Other	LGBTQ+	Washington	1 (just me!)	3	Less than 5 times per month	No	No	No	No	No					Consent to share (receive $0.20 bonus)								No	No	No	I don't know	I don't know	Yes,No,I don't know	false	bonus-20
496	11/21/2022 13:07:30	R_2uP7cig5cgdJRj6	Yes	35 - 44 years	No	White or Caucasian	Bachelor's degree	$25,000 - $49,999	Female	LGBTQ+	North Carolina	1 (just me!)	1 (just me!)	Less than 5 times per month	No	No	I stopped in the recent past	No	No					Consent to share (receive $0.20 bonus)								Yes if I get part of the profit	Yes if consumers get part of the profit	Yes	I don't know	I don't know	Yes,No,I don't know	true	bonus-20
290	11/21/2022 13:12:07	R_2qqsDHifDxcjgvx	Yes	25 - 34 years	No	White or Caucasian	High school diploma or GED	Less than $25,000	Female	LGBTQ+	New York	1 (just me!)	2	Less than 5 times per month	No	No	No	No	No			Decline				No	No	No	No	I would not consent to share my data for any amount.		No	No	No	No	I don't know	Yes,No,I don't know	false	altruism
697	11/21/2022 13:12:53	R_vdGOGGSniZMGt8d	No	55 - 64 years	No	White or Caucasian	Bachelor's degree	Less than $25,000	Male	heterosexual (straight)	Ohio	1 (just me!)	1 (just me!)	Less than 5 times per month	Yes	No	No	Yes	No				Consent to share (receive $0.05 bonus)									Yes	Yes	Yes	Yes	Yes	Yes,No,I don't know	false	bonus-05
309	11/21/2022 13:15:11	R_3qkEGX8vtVYvd7v	No	35 - 44 years	No	White or Caucasian	Bachelor's degree	$150,000 or more	Male	heterosexual (straight)	Nebraska	2	4+	Less than 5 times per month	No	No	No	No	No	Had a child			Consent to share (receive $0.05 bonus)									No	No	No	No	Yes	Yes,No,I don't know	true	bonus-05
940	11/21/2022 13:29:40	R_0BWkZUjRId7FDZn	No	35 - 44 years	No	White or Caucasian	Bachelor's degree	$50,000 - $74,999	Male	heterosexual (straight)	Wisconsin	1 (just me!)	4+	Less than 5 times per month	No	No	I stopped in the recent past	No	No	Moved place of residence					Consent to share (receive $0.50 bonus)							Yes if I get part of the profit	Yes if consumers get part of the profit	No	Yes	Yes	Yes,No,I don't know	true	bonus-50
223	11/21/2022 13:34:36	R_294CXFq1Cuh1Jxw	Yes	25 - 34 years	No	White or Caucasian	High school diploma or GED	$50,000 - $74,999	Female	heterosexual (straight)	Louisiana	1 (just me!)	1 (just me!)	Less than 5 times per month	Yes	Yes	No	No	No	Lost a job	Consent to share											No	No	Yes	Yes	Yes	Yes,No,I don't know	false	control
742	11/21/2022 13:40:51	R_2DSQv1SGaB58x7u	Yes	45 - 54 years	No	White or Caucasian	Bachelor's degree	$50,000 - $74,999	Male	prefer not to say	Pennsylvania	1 (just me!)	1 (just me!)	Less than 5 times per month	No	No	No	No	No	Lost a job				Decline				No	No	More than $1.00 (enter amount)	20000	Yes if I get part of the profit	Yes if consumers get part of the profit	I don't know	No	Yes	Yes,No,I don't know	true	bonus-20
310	11/21/2022 14:06:51	R_2BbXrd596mMP6Fy	Yes	35 - 44 years	No	White or Caucasian	High school diploma or GED	$75,000 - $99,999	Male	heterosexual (straight)	Ohio	1 (just me!)	3	Less than 5 times per month	No	No	No	No	No						Consent to share (receive $0.50 bonus)							Yes if I get part of the profit	Yes if consumers get part of the profit	I don't know	Yes	Yes	Yes,No,I don't know	true	bonus-50
255	11/21/2022 14:29:03	R_u34cGX2xWc7wpln	No	18 - 24 years	No	White or Caucasian	High school diploma or GED	$25,000 - $49,999	Male	heterosexual (straight)	Arizona	1 (just me!)	4+	Less than 5 times per month	No	No	No	No	No					Consent to share (receive $0.20 bonus)								Yes	Yes	Yes	Yes	Yes	Yes,No,I don't know	false	bonus-20
327	11/21/2022 14:29:19	R_QnbL2ixceO8TFQZ	Yes	45 - 54 years	No	White or Caucasian	Graduate or professional degree (MA, MS, MBA, PhD, JD, MD, DDS, etc)	Prefer not to say	Female	LGBTQ+	Ohio	2	2	Less than 5 times per month	No	No	Yes	No	No			Consent to share										Yes if I get part of the profit	Yes if consumers get part of the profit	I don't know	I don't know	Yes	Yes,No,I don't know	true	altruism
407	11/21/2022 14:53:30	R_1FaohPMY0mE5O4K	Yes	25 - 34 years	No	White or Caucasian	Bachelor's degree	$75,000 - $99,999	Male	LGBTQ+	Oregon	1 (just me!)	2	Less than 5 times per month	No	No	Yes	No	No				Consent to share (receive $0.05 bonus)									Yes if I get part of the profit	Yes if consumers get part of the profit	No	No	Yes	Yes,No,I don't know	true	bonus-05
374	11/21/2022 14:58:23	R_2c631mUa0YmTtWV	No	25 - 34 years	No	White or Caucasian	Bachelor's degree	$75,000 - $99,999	Female	heterosexual (straight)	New Jersey	1 (just me!)	1 (just me!)	Less than 5 times per month	No	No	Yes	No	No					Consent to share (receive $0.20 bonus)								No	No	No	Yes	Yes	Yes,No,I don't know	false	bonus-20
482	11/21/2022 15:06:48	R_1erhO8tofEyVnjc	No	45 - 54 years	No	White or Caucasian	Bachelor's degree	Less than $25,000	Male	heterosexual (straight)	Pennsylvania	1 (just me!)	2	Less than 5 times per month	No	No	No	No	Yes	Lost a job			Consent to share (receive $0.05 bonus)									Yes if I get part of the profit	Yes if consumers get part of the profit	Yes	No	Yes	Yes,No,I don't know	false	bonus-05
973	11/21/2022 15:16:29	R_1oncJc9eJHmQFo6	No	35 - 44 years	No	White or Caucasian	Graduate or professional degree (MA, MS, MBA, PhD, JD, MD, DDS, etc)	$50,000 - $74,999	Male	heterosexual (straight)	Kentucky	1 (just me!)	1 (just me!)	Less than 5 times per month	No	No	No	No	No						Decline				No	More than $1.00 (enter amount)	25	No	No	No	No	No	Yes,No,I don't know	true	bonus-50
389	11/21/2022 15:22:13	R_3xbmhbN2Fs2BOcp	No	18 - 24 years	No	White or Caucasian	Bachelor's degree	$25,000 - $49,999	Male	heterosexual (straight)	Washington	3	4+	5 - 10 times per month	No	No	No	No	No	Moved place of residence		Decline				No	No	No	No	More than $1.00 (enter amount)	20	No	No	No	No	No	Yes,No,I don't know	true	altruism
166	11/21/2022 15:59:11	R_3j8NPNQCqchw4EO	No	18 - 24 years	No	White or Caucasian,Asian	High school diploma or GED	Prefer not to say	Male	heterosexual (straight)	Washington	1 (just me!)	1 (just me!)	Less than 5 times per month	No	No	Yes	No	No		Consent to share											Yes if I get part of the profit	Yes if consumers get part of the profit	No	No	Yes	Yes,No,I don't know	false	control
356	11/21/2022 16:02:27	R_2dWMLgcNB9pmhBe	Yes	45 - 54 years	No	White or Caucasian	Graduate or professional degree (MA, MS, MBA, PhD, JD, MD, DDS, etc)	$75,000 - $99,999	Male	heterosexual (straight)	Michigan	1 (just me!)	1 (just me!)	Less than 5 times per month	No	No	No	No	No	Moved place of residence				Consent to share (receive $0.20 bonus)								Yes if I get part of the profit	Yes if consumers get part of the profit	No	No	No	Yes,No,I don't know	false	bonus-20
496	11/21/2022 16:04:05	R_2VDTJvFdvAEK8AE	No	55 - 64 years	No	Black or African American	Graduate or professional degree (MA, MS, MBA, PhD, JD, MD, DDS, etc)	Less than $25,000	Female	heterosexual (straight)	California	1 (just me!)	1 (just me!)	Less than 5 times per month	No	No	Yes	No	No						Consent to share (receive $0.50 bonus)							Yes if I get part of the profit	Yes if consumers get part of the profit	I don't know	Yes	Yes	Yes,No,I don't know	true	bonus-50
300	11/21/2022 16:13:07	R_1eOACOxBGLgy8yO	No	18 - 24 years	No	White or Caucasian	High school diploma or GED	$75,000 - $99,999	Other	LGBTQ+	Illinois	1 (just me!)	4+	5 - 10 times per month	No	Yes	Yes	No	No			Decline				No	No	No	No	More than $1.00 (enter amount)	50.00	No	No	I don't know	I don't know	No	Yes,No,I don't know	false	altruism
486	11/21/2022 16:18:02	R_2TMjqyOFnomTeK0	No	35 - 44 years	No	White or Caucasian	High school diploma or GED	$50,000 - $74,999	Male	heterosexual (straight)	Florida	1 (just me!)	2	5 - 10 times per month	No	Yes	Yes	Yes	No	Lost a job				Consent to share (receive $0.20 bonus)								No	No	No	No	No	Yes,No,I don't know	true	bonus-20
437	11/21/2022 16:27:47	R_9LAhL6iGRFbhJiF	No	25 - 34 years	No	White or Caucasian	Bachelor's degree	$75,000 - $99,999	Female	heterosexual (straight)	Oklahoma	1 (just me!)	4+	Less than 5 times per month	I stopped in the recent past	Yes	Yes	No	No			Consent to share										Yes if I get part of the profit	Yes if consumers get part of the profit	Yes	No	No	Yes,No,I don't know	false	altruism
261	11/21/2022 16:54:06	R_1PeqopBBLP0TtXA	No	25 - 34 years	No	White or Caucasian	High school diploma or GED	$50,000 - $74,999	Male	LGBTQ+	Nevada	3	4+	Less than 5 times per month	No	Yes	Yes	No	No					Consent to share (receive $0.20 bonus)								No	No	No	No	No	Yes,No,I don't know	false	bonus-20
552	11/21/2022 17:11:40	R_3ewZLGatlJKevFg	Yes	35 - 44 years	No	White or Caucasian	Graduate or professional degree (MA, MS, MBA, PhD, JD, MD, DDS, etc)	$100,000 - $149,999	Male	heterosexual (straight)	Maryland	1 (just me!)	3	5 - 10 times per month	No	No	I stopped in the recent past	No	No			Decline				No	No	No	No	More than $1.00 (enter amount)	20.00	No	I don't know	No	Yes	I don't know	Yes,No,I don't know	false	altruism
699	11/21/2022 17:13:29	R_11gymhOPZz4baOa	Yes	35 - 44 years	No	White or Caucasian	Bachelor's degree	$50,000 - $74,999	Female	LGBTQ+	Michigan	2	4+	5 - 10 times per month	No	No	Yes	No	No				Consent to share (receive $0.05 bonus)									Yes if I get part of the profit	Yes if consumers get part of the profit	Yes	Yes	Yes	Yes,No,I don't know	true	bonus-05
832	11/21/2022 17:20:52	R_xb9goXgUHFUnWWB	Yes	25 - 34 years	Yes	White or Caucasian,American Indian/Native American or Alaska Native	High school diploma or GED	$50,000 - $74,999	Female	heterosexual (straight)	Texas	3	3	5 - 10 times per month	No	No	No	Yes	No				Decline				No	No	No	More than $1.00 (enter amount)	20	Yes if I get part of the profit	Yes if consumers get part of the profit	I don't know	Yes	Yes	Yes,No,I don't know	false	bonus-05
409	11/21/2022 19:17:41	R_cGwQbPAEzHdce1X	No	45 - 54 years	No	White or Caucasian	Bachelor's degree	$100,000 - $149,999	Female	heterosexual (straight)	Mississippi	1 (just me!)	4+	Less than 5 times per month	No	No	Yes	No	No						Consent to share (receive $0.50 bonus)							No	No	I don't know	No	Yes	Yes,No,I don't know	true	bonus-50
521	11/21/2022 19:33:23	R_2S7gh75tbvkUpDq	Yes	25 - 34 years	No	White or Caucasian	Graduate or professional degree (MA, MS, MBA, PhD, JD, MD, DDS, etc)	$75,000 - $99,999	Female	prefer not to say	Michigan	1 (just me!)	2	Less than 5 times per month	Yes	No	Yes	No	No	Moved place of residence					Consent to share (receive $0.50 bonus)							No	No	No	No	I don't know	Yes,No,I don't know	false	bonus-50
489	11/21/2022 19:38:56	R_1od3pz9nFmDAkiu	Yes	25 - 34 years	No	White or Caucasian	Graduate or professional degree (MA, MS, MBA, PhD, JD, MD, DDS, etc)	$75,000 - $99,999	Male	heterosexual (straight)	North Carolina	4+	2	More than 10 times per month	No	No	No	No	No			Consent to share										Yes	No	No	Yes	Yes	Yes,No,I don't know	true	altruism
263	11/21/2022 19:39:31	R_1K8s5AXqBrnDyC4	No	35 - 44 years	No	White or Caucasian	Bachelor's degree	$25,000 - $49,999	Female	LGBTQ+	Illinois	2	3	Less than 5 times per month	No	No	No	No	No		Consent to share											Yes if I get part of the profit	Yes if consumers get part of the profit	Yes	Yes	Yes	Yes,No,I don't know	true	control
215	11/21/2022 20:04:05	R_1ISgBaln8Q2qIGM	No	25 - 34 years	No	Asian	Graduate or professional degree (MA, MS, MBA, PhD, JD, MD, DDS, etc)	$100,000 - $149,999	Prefer not to say	prefer not to say	New York	1 (just me!)	3	Less than 5 times per month	No	No	No	No	No						Consent to share (receive $0.50 bonus)							Yes if I get part of the profit	Yes if consumers get part of the profit	No	No	Yes	Yes,No,I don't know	false	bonus-50
303	11/21/2022 20:05:50	R_PBf0FEpFdxz7kU9	No	25 - 34 years	No	White or Caucasian	Bachelor's degree	$25,000 - $49,999	Female	LGBTQ+	Pennsylvania	1 (just me!)	4+	Less than 5 times per month	No	Yes	No	Yes	No						Consent to share (receive $0.50 bonus)							No	No	No	No	Yes	Yes,No,I don't know	true	bonus-50
297	11/21/2022 20:05:57	R_1C1nnqKIVMlhfTh	Yes	35 - 44 years	No	White or Caucasian	Graduate or professional degree (MA, MS, MBA, PhD, JD, MD, DDS, etc)	$25,000 - $49,999	Male	heterosexual (straight)	Texas	1 (just me!)	2	Less than 5 times per month	No	No	No	No	No					Consent to share (receive $0.20 bonus)								No	No	No	No	Yes	Yes,No,I don't know	false	bonus-20
342	11/21/2022 20:06:21	R_2BsQo2hVc1VWdPq	No	25 - 34 years	No	White or Caucasian	Graduate or professional degree (MA, MS, MBA, PhD, JD, MD, DDS, etc)	$25,000 - $49,999	Other	LGBTQ+	Colorado	1 (just me!)	1 (just me!)	Less than 5 times per month	No	No	No	No	No	Moved place of residence				Consent to share (receive $0.20 bonus)								No	No	No	No	I don't know	Yes,No,I don't know	true	bonus-20
340	11/21/2022 20:06:36	R_33prv0pVHZO3ANt	Yes	25 - 34 years	No	Asian	Bachelor's degree	$50,000 - $74,999	Other	prefer not to say	New York	1 (just me!)	3	Less than 5 times per month	No	No	No	No	Prefer not to say	Lost a job ,Moved place of residence		Decline				No	No	No	No	More than $1.00 (enter amount)	20	Yes if I get part of the profit	Yes if consumers get part of the profit	I don't know	Yes	Yes	Yes,No,I don't know	false	altruism
420	11/21/2022 20:07:47	R_247Ax9cFFZftmdh	Yes	45 - 54 years	No	Asian	Bachelor's degree	$150,000 or more	Male	heterosexual (straight)	California	1 (just me!)	3	5 - 10 times per month	No	No	Yes	Yes	No	Lost a job	Consent to share											No	No	I don't know	I don't know	I don't know	Yes,No,I don't know	false	control
481	11/21/2022 20:08:53	R_2B3bueiWdZ91lDI	No	18 - 24 years	No	Asian	High school diploma or GED	$75,000 - $99,999	Female	LGBTQ+	Illinois	1 (just me!)	4+	Less than 5 times per month	No	No	No	Yes	No	Lost a job			Consent to share (receive $0.05 bonus)									No	No	I don't know	No	No	Yes,No,I don't know	true	bonus-05
248	11/21/2022 20:09:16	R_eKaCJneWXtESodb	No	25 - 34 years	No	Asian	Prefer not to say	Prefer not to say	Male	heterosexual (straight)	Arizona	1 (just me!)	4+	Less than 5 times per month	No	No	No	No	No						Consent to share (receive $0.50 bonus)							Yes if I get part of the profit	No	No	I don't know	I don't know	Yes,No,I don't know	false	bonus-50
420	11/21/2022 20:09:31	R_30tKJbqPUb129Xp	No	25 - 34 years	No	Asian	Bachelor's degree	$25,000 - $49,999	Female	heterosexual (straight)	Maryland	2	1 (just me!)	Less than 5 times per month	No	No	Yes	No	No					Consent to share (receive $0.20 bonus)								No	No	No	No	No	Yes,No,I don't know	false	bonus-20
579	11/21/2022 20:09:39	R_2xRkhH0cANrX03A	Yes	35 - 44 years	Yes	White or Caucasian	Prefer not to say	Prefer not to say	Prefer not to say	prefer not to say	California	2	3	Less than 5 times per month	Prefer not to say	Prefer not to say	Prefer not to say	No	No						Decline				Yes			Yes if I get part of the profit	Yes if consumers get part of the profit	No	No	No	Yes,No,I don't know	false	bonus-50
466	11/21/2022 20:11:52	R_3qKXjhdktmyhWbC	No	18 - 24 years	No	White or Caucasian	Bachelor's degree	$75,000 - $99,999	Male	heterosexual (straight)	California	2	3	Less than 5 times per month	No	No	Yes	No	No	Moved place of residence				Consent to share (receive $0.20 bonus)								No	Yes if consumers get part of the profit	I don't know	Yes	I don't know	Yes,No,I don't know	false	bonus-20
694	11/21/2022 20:12:15	R_RlSNQ6510NQghgZ	No	65 and older	No	White or Caucasian	Bachelor's degree	$25,000 - $49,999	Male	heterosexual (straight)	Pennsylvania	1 (just me!)	2	Less than 5 times per month	No	No	No	No	No		Consent to share											No	No	No	No	Yes	Yes,No,I don't know	false	control
679	11/21/2022 20:12:42	R_3g4JbArAZR7dsKo	No	35 - 44 years	No	White or Caucasian	High school diploma or GED	Prefer not to say	Male	heterosexual (straight)	Missouri	1 (just me!)	3	5 - 10 times per month	No	No	No	No	No			Consent to share										I don't know	I don't know	I don't know	I don't know	I don't know	Yes,No,I don't know	true	altruism
835	11/21/2022 20:14:02	R_1LXruw2HNunUocq	Yes	35 - 44 years	No	Black or African American	Bachelor's degree	$100,000 - $149,999	Male	heterosexual (straight)	Illinois	1 (just me!)	4+	Less than 5 times per month	No	No	No	No	No			Consent to share										No	No	I don't know	No	Yes	Yes,No,I don't know	false	altruism
841	11/21/2022 20:14:11	R_322rZRO6TdMw6Pc	No	45 - 54 years	No	White or Caucasian	Graduate or professional degree (MA, MS, MBA, PhD, JD, MD, DDS, etc)	$150,000 or more	Male	heterosexual (straight)	Florida	2	4+	More than 10 times per month	No	No	Yes	No	No			Decline				No	No	No	No	I would not consent to share my data for any amount.		No	No	No	No	No	Yes,No,I don't know	true	altruism
982	11/21/2022 20:16:11	R_1dEuiympk4ngwO2	No	35 - 44 years	No	White or Caucasian	Bachelor's degree	$100,000 - $149,999	Female	heterosexual (straight)	Arizona	1 (just me!)	4+	Less than 5 times per month	No	No	No	No	No				Consent to share (receive $0.05 bonus)									Yes if I get part of the profit	Yes if consumers get part of the profit	No	No	I don't know	Yes,No,I don't know	true	bonus-05
179	11/21/2022 20:16:36	R_UaIHgvwhO8zbFkJ	No	25 - 34 years	No	White or Caucasian	Bachelor's degree	$100,000 - $149,999	Male	heterosexual (straight)	Illinois	2	2	Less than 5 times per month	No	No	Yes	No	No						Consent to share (receive $0.50 bonus)							Yes if I get part of the profit	Yes if consumers get part of the profit	Yes	No	Yes	Yes,No,I don't know	true	bonus-50
178	11/21/2022 20:16:50	R_3pflgTrQWtUULNy	No	35 - 44 years	No	White or Caucasian	Graduate or professional degree (MA, MS, MBA, PhD, JD, MD, DDS, etc)	$150,000 or more	Male	heterosexual (straight)	Massachusetts	1 (just me!)	1 (just me!)	Less than 5 times per month	No	Yes	Yes	No	No					Consent to share (receive $0.20 bonus)								Yes if I get part of the profit	Yes if consumers get part of the profit	No	I don't know	I don't know	Yes,No,I don't know	false	bonus-20
275	11/21/2022 20:17:35	R_2yf8WeqtV2UO5SE	No	35 - 44 years	No	Asian	Graduate or professional degree (MA, MS, MBA, PhD, JD, MD, DDS, etc)	$50,000 - $74,999	Female	heterosexual (straight)	California	1 (just me!)	2	5 - 10 times per month	No	No	Yes	No	No	Lost a job					Consent to share (receive $0.50 bonus)							Yes if I get part of the profit	No	I don't know	No	I don't know	Yes,No,I don't know	false	bonus-50
343	11/21/2022 20:19:42	R_3lMSxgNkhRq4147	Yes	45 - 54 years	No	White or Caucasian	Bachelor's degree	$100,000 - $149,999	Male	heterosexual (straight)	Oregon	1 (just me!)	3	Less than 5 times per month	No	Yes	Yes	No	No		Consent to share											Yes if I get part of the profit	Yes if consumers get part of the profit	Yes	No	Yes	Yes,No,I don't know	true	control
424	11/21/2022 20:19:44	R_3L6DoA7uj2wl5ad	No	35 - 44 years	No	White or Caucasian	Bachelor's degree	Less than $25,000	Female	heterosexual (straight)	California	1 (just me!)	1 (just me!)	Less than 5 times per month	Yes	Yes	Yes	No	No	Lost a job			Decline				No	No	Yes			No	No	Yes	No	No	Yes,No,I don't know	false	bonus-05
581	11/21/2022 20:21:52	R_2c7x9eq7kVIBxTQ	No	25 - 34 years	No	Asian	Bachelor's degree	$150,000 or more	Male	heterosexual (straight)	California	1 (just me!)	4+	Less than 5 times per month	I stopped in the recent past	No	Yes	Yes	No					Consent to share (receive $0.20 bonus)								No	No	No	Yes	Yes	Yes,No,I don't know	true	bonus-20
878	11/21/2022 20:27:52	R_3s0b557kBULtJRn	Yes	25 - 34 years	No	White or Caucasian	Bachelor's degree	$50,000 - $74,999	Male	heterosexual (straight)	Illinois	1 (just me!)	3	5 - 10 times per month	No	No	No	No	No				Decline				No	No	No	More than $1.00 (enter amount)	50	No	No	No	No	No	Yes,No,I don't know	true	bonus-05
556	11/21/2022 20:28:00	R_3G9e7UPLz3V1MGF	No	45 - 54 years	No	White or Caucasian	High school diploma or GED	$50,000 - $74,999	Male	heterosexual (straight)	Illinois	1 (just me!)	2	Less than 5 times per month	No	No	No	No	No		Decline					No	No	No	No	More than $1.00 (enter amount)	1000000	No	No	No	No	No	Yes,No,I don't know	false	control
208	11/21/2022 20:28:05	R_2D0jGDh4HnsnQc7	No	35 - 44 years	No	White or Caucasian	High school diploma or GED	$25,000 - $49,999	Male	heterosexual (straight)	North Carolina	1 (just me!)	3	Less than 5 times per month	No	No	No	No	No	Lost a job			Consent to share (receive $0.05 bonus)									No	No	No	No	Yes	Yes,No,I don't know	true	bonus-05
355	11/21/2022 20:29:15	R_2wKMJ2p8QBDg0UW	No	25 - 34 years	No	Asian	Bachelor's degree	Less than $25,000	Female	heterosexual (straight)	Massachusetts	1 (just me!)	3	Less than 5 times per month	No	No	No	No	No		Consent to share											Yes if I get part of the profit	Yes if consumers get part of the profit	No	No	Yes	Yes,No,I don't know	true	control
325	11/21/2022 20:30:47	R_1DuNz7P7ow9xvT2	No	18 - 24 years	Yes	White or Caucasian	High school diploma or GED	Less than $25,000	Male	heterosexual (straight)	California	1 (just me!)	4+	Less than 5 times per month	No	No	No	No	No				Consent to share (receive $0.05 bonus)									Yes if I get part of the profit	I don't know	I don't know	I don't know	I don't know	Yes,No,I don't know	false	bonus-05
405	11/21/2022 20:31:05	R_1jJn0A4AdcU2Cg7	Yes	35 - 44 years	No	White or Caucasian	Bachelor's degree	$50,000 - $74,999	Male	heterosexual (straight)	Ohio	1 (just me!)	4+	Less than 5 times per month	Yes	Yes	Yes	No	No					Consent to share (receive $0.20 bonus)								Yes if I get part of the profit	No	Yes	I don't know	No	Yes,No,I don't know	false	bonus-20
464	11/21/2022 20:32:30	R_1hAQ7owdNUWkzQd	Yes	45 - 54 years	No	White or Caucasian	Graduate or professional degree (MA, MS, MBA, PhD, JD, MD, DDS, etc)	$150,000 or more	Male	heterosexual (straight)	New York	1 (just me!)	1 (just me!)	Less than 5 times per month	No	No	No	No	No			Consent to share										No	Yes if consumers get part of the profit	Yes	No	Yes	Yes,No,I don't know	true	altruism
508	11/21/2022 20:34:08	R_1hT2aJkf3L95zWl	No	55 - 64 years	No	White or Caucasian	Bachelor's degree	$25,000 - $49,999	Female	LGBTQ+	Virginia	1 (just me!)	1 (just me!)	5 - 10 times per month	No	No	No	No	No	Moved place of residence				Consent to share (receive $0.20 bonus)								No	No	No	No	No	Yes,No,I don't know	false	bonus-20
362	11/21/2022 20:38:00	R_2dhWPLW3Gyixefe	No	18 - 24 years	No	White or Caucasian	High school diploma or GED	$25,000 - $49,999	Male	heterosexual (straight)	Florida	2	2	5 - 10 times per month	No	Yes	Yes	No	No	Moved place of residence			Consent to share (receive $0.05 bonus)									Yes if I get part of the profit	Yes if consumers get part of the profit	Yes	Yes	Yes	Yes,No,I don't know	true	bonus-05
737	11/21/2022 20:39:17	R_1mxDiOBLKmu1qZL	No	25 - 34 years	Yes	Other	Bachelor's degree	$25,000 - $49,999	Male	heterosexual (straight)	New York	1 (just me!)	2	5 - 10 times per month	No	No	No	No	No					Decline				No	No	More than $1.00 (enter amount)	5	No	Yes if consumers get part of the profit	No	No	No	Yes,No,I don't know	false	bonus-20
243	11/21/2022 20:43:10	R_33D74iAbniyvdKD	Yes	18 - 24 years	No	Asian	High school diploma or GED	$100,000 - $149,999	Male	heterosexual (straight)	California	1 (just me!)	4+	Less than 5 times per month	I stopped in the recent past	Yes	Yes	No	No		Consent to share											Yes if I get part of the profit	Yes if consumers get part of the profit	Yes	Yes	Yes	Yes,No,I don't know	true	control
440	11/21/2022 20:43:20	R_3elaUDPhwr0Bdda	No	35 - 44 years	No	White or Caucasian	High school diploma or GED	$50,000 - $74,999	Male	heterosexual (straight)	Virginia	2	2	Less than 5 times per month	No	No	No	No	No				Decline				No	No	No	More than $1.00 (enter amount)	5.00	Yes if I get part of the profit	Yes if consumers get part of the profit	I don't know	I don't know	I don't know	Yes,No,I don't know	true	bonus-05
546	11/21/2022 20:43:44	R_DvpdPSxg6dlgb6N	No	35 - 44 years	Yes	White or Caucasian	Bachelor's degree	$50,000 - $74,999	Male	heterosexual (straight)	Texas	1 (just me!)	2	Less than 5 times per month	No	No	Yes	No	No						Decline				No	More than $1.00 (enter amount)	50	No	No	No	No	No	Yes,No,I don't know	true	bonus-50
760	11/21/2022 20:44:02	R_1F9sW3h936jhCP0	No	18 - 24 years	No	White or Caucasian,American Indian/Native American or Alaska Native	Bachelor's degree	$100,000 - $149,999	Male	heterosexual (straight)	Utah	1 (just me!)	3	Less than 5 times per month	No	No	Yes	No	No	Became pregnant,Had a child	Decline					No	No	No	No	More than $1.00 (enter amount)	15	Yes if I get part of the profit	No	I don't know	No	No	Yes,No,I don't know	false	control
406	11/21/2022 20:44:48	R_1NkckoI8g3NVhnq	No	25 - 34 years	No	White or Caucasian	Bachelor's degree	Less than $25,000	Female	LGBTQ+	New Jersey	1 (just me!)	1 (just me!)	Less than 5 times per month	No	No	Yes	No	No						Decline				No	More than $1.00 (enter amount)	20.00	No	No	I don't know	I don't know	I don't know	Yes,No,I don't know	true	bonus-50
2038	11/21/2022 20:46:29	R_28ZAM5fkVb7PhIs	No	25 - 34 years	No	White or Caucasian,Black or African American,Other	High school diploma or GED	Less than $25,000	Male	LGBTQ+	Pennsylvania	2	2	Less than 5 times per month	No	No	No	No	No			Consent to share										No	No	Yes	No	No	Yes,No,I don't know	true	altruism
615	11/21/2022 20:46:53	R_1OPocETB65dB4AF	Yes	45 - 54 years	No	White or Caucasian	Bachelor's degree	$150,000 or more	Female	heterosexual (straight)	Illinois	1 (just me!)	3	Less than 5 times per month	Yes	Yes	Yes	No	No			Decline				No	No	No	No	More than $1.00 (enter amount)	25.00	No	No	No	No	I don't know	Yes,No,I don't know	false	altruism
479	11/21/2022 20:47:57	R_W38IzjjJkurblcJ	No	25 - 34 years	No	Asian	High school diploma or GED	$50,000 - $74,999	Male	heterosexual (straight)	New York	1 (just me!)	4+	Less than 5 times per month	No	No	No	No	No			Decline				No	No	No	Yes			Yes if I get part of the profit	Yes if consumers get part of the profit	No	No	No	Yes,No,I don't know	false	altruism
625	11/21/2022 20:49:38	R_1FRsomi7uxATDER	Yes	45 - 54 years	No	White or Caucasian	Bachelor's degree	$75,000 - $99,999	Female	heterosexual (straight)	Washington	1 (just me!)	3	5 - 10 times per month	No	No	No	Yes	No				Consent to share (receive $0.05 bonus)									No	No	No	I don't know	I don't know	Yes,No,I don't know	false	bonus-05
282	11/21/2022 20:52:55	R_cLPTz6661LtyaWJ	No	18 - 24 years	No	White or Caucasian	High school diploma or GED	$75,000 - $99,999	Male	LGBTQ+	New Jersey	1 (just me!)	4+	Less than 5 times per month	No	Yes	Yes	No	No		Consent to share											Yes if I get part of the profit	Yes if consumers get part of the profit	No	No	No	Yes,No,I don't know	false	control
634	11/21/2022 20:57:22	R_2B9CZjuvZfC5Gpz	Yes	35 - 44 years	No	White or Caucasian	Graduate or professional degree (MA, MS, MBA, PhD, JD, MD, DDS, etc)	Less than $25,000	Other	LGBTQ+	Oregon	1 (just me!)	2	Less than 5 times per month	No	No	No	No	No			Consent to share										No	No	No	No	No	Yes,No,I don't know	true	altruism
467	11/21/2022 21:00:12	R_3ixmGBJOpKuITJL	No	25 - 34 years	No	White or Caucasian	High school diploma or GED	$25,000 - $49,999	Male	heterosexual (straight)	California	2	2	Less than 5 times per month	No	No	No	Yes	No					Consent to share (receive $0.20 bonus)								Yes if I get part of the profit	Yes if consumers get part of the profit	Yes	No	I don't know	Yes,No,I don't know	false	bonus-20
303	11/21/2022 21:00:34	R_30i8wBqfAJYMNTm	Yes	35 - 44 years	No	White or Caucasian	High school diploma or GED	$50,000 - $74,999	Female	LGBTQ+	New Jersey	1 (just me!)	2	Less than 5 times per month	No	No	No	No	No			Consent to share										I don't know	I don't know	I don't know	I don't know	I don't know	Yes,No,I don't know	false	altruism
314	11/21/2022 21:00:56	R_26njjH2ZOq7qmD9	No	35 - 44 years	No	White or Caucasian	Graduate or professional degree (MA, MS, MBA, PhD, JD, MD, DDS, etc)	$100,000 - $149,999	Female	heterosexual (straight)	Texas	1 (just me!)	4+	Less than 5 times per month	No	No	No	No	No	Moved place of residence,Had a child					Consent to share (receive $0.50 bonus)							No	No	No	I don't know	I don't know	Yes,No,I don't know	true	bonus-50
264	11/21/2022 21:03:58	R_08tF4u5YMrmEJ4l	No	18 - 24 years	No	White or Caucasian	High school diploma or GED	$75,000 - $99,999	Female	heterosexual (straight)	Utah	1 (just me!)	4+	Less than 5 times per month	No	No	No	No	No	Moved place of residence			Consent to share (receive $0.05 bonus)									No	No	I don't know	No	Yes	Yes,No,I don't know	false	bonus-05
422	11/21/2022 21:14:14	R_qxvTDbUnkvlzstP	Yes	65 and older	No	White or Caucasian	Graduate or professional degree (MA, MS, MBA, PhD, JD, MD, DDS, etc)	$25,000 - $49,999	Male	heterosexual (straight)	Louisiana	1 (just me!)	1 (just me!)	5 - 10 times per month	No	No	No	No	No			Consent to share										Yes if I get part of the profit	Yes if consumers get part of the profit	Yes	Yes	Yes	Yes,No,I don't know	false	altruism
683	11/21/2022 21:19:34	R_3qL4jZtBCAZ7cBe	Yes	45 - 54 years	No	White or Caucasian	Graduate or professional degree (MA, MS, MBA, PhD, JD, MD, DDS, etc)	$50,000 - $74,999	Female	heterosexual (straight)	Kentucky	3	3	5 - 10 times per month	Yes	Yes	Yes	No	No				Decline				No	No	No	More than $1.00 (enter amount)	500.00	No	No	No	No	I don't know	Yes,No,I don't know	true	bonus-05
227	11/21/2022 21:21:11	R_3mA8FkeMLPmxavv	No	35 - 44 years	No	White or Caucasian	Graduate or professional degree (MA, MS, MBA, PhD, JD, MD, DDS, etc)	$150,000 or more	Male	heterosexual (straight)	Utah	1 (just me!)	4+	5 - 10 times per month	No	No	No	No	No					Consent to share (receive $0.20 bonus)								Yes if I get part of the profit	Yes if consumers get part of the profit	No	Yes	No	Yes,No,I don't know	false	bonus-20
397	11/21/2022 21:28:51	R_3MFOfZwEqDUt7T9	Yes	25 - 34 years	No	White or Caucasian	High school diploma or GED	$50,000 - $74,999	Male	heterosexual (straight)	Kentucky	1 (just me!)	2	Less than 5 times per month	No	No	Yes	No	No						Consent to share (receive $0.50 bonus)							Yes if I get part of the profit	No	I don't know	No	I don't know	Yes,No,I don't know	false	bonus-50
368	11/21/2022 21:32:13	R_1OB5P2ZPguPBd8T	No	35 - 44 years	No	White or Caucasian	Bachelor's degree	$50,000 - $74,999	Female	heterosexual (straight)	Virginia	1 (just me!)	4+	Less than 5 times per month	Yes	No	Yes	No	No					Consent to share (receive $0.20 bonus)								No	No	No	No	No	Yes,No,I don't know	true	bonus-20
313	11/21/2022 21:32:30	R_2dyiVIsEABWR3HH	No	25 - 34 years	Yes	White or Caucasian	High school diploma or GED	$50,000 - $74,999	Female	LGBTQ+	New York	1 (just me!)	3	Less than 5 times per month	No	No	No	No	No			Consent to share										No	No	I don't know	No	I don't know	Yes,No,I don't know	true	altruism
459	11/21/2022 21:37:29	R_3EWl3zDvDwtwkxU	No	18 - 24 years	No	White or Caucasian,Black or African American	High school diploma or GED	Less than $25,000	Male	heterosexual (straight)	New Jersey	1 (just me!)	4+	Less than 5 times per month	No	Yes	Yes	No	No			Decline				Yes						Yes if I get part of the profit	Yes if consumers get part of the profit	I don't know	No	Yes	Yes,No,I don't know	false	altruism
664	11/21/2022 21:38:19	R_1EcZivCm5eNvvNE	No	18 - 24 years	Yes	White or Caucasian,Other	Bachelor's degree	$50,000 - $74,999	Female	LGBTQ+	Texas	2	4+	5 - 10 times per month	No	No	Yes	Yes	No	Divorce			Decline				No	No	No	I would not consent to share my data for any amount.		No	No	No	No	No	Yes,No,I don't know	false	bonus-05
241	11/21/2022 21:42:09	R_NWM1oHODdHb0YPD	No	35 - 44 years	Yes	White or Caucasian	Graduate or professional degree (MA, MS, MBA, PhD, JD, MD, DDS, etc)	$150,000 or more	Male	heterosexual (straight)	Nevada	2	2	5 - 10 times per month	Yes	No	Yes	No	No		Consent to share											Yes if I get part of the profit	Yes if consumers get part of the profit	I don't know	I don't know	I don't know	Yes,No,I don't know	false	control
295	11/21/2022 21:52:45	R_3UecSmqWX5VbJD3	No	18 - 24 years	No	Asian	High school diploma or GED	$25,000 - $49,999	Male	heterosexual (straight)	Virginia	3	4+	5 - 10 times per month	No	No	No	No	No						Consent to share (receive $0.50 bonus)							Yes if I get part of the profit	Yes if consumers get part of the profit	No	I don't know	I don't know	Yes,No,I don't know	true	bonus-50
186	11/21/2022 22:01:09	R_3rZkDubLUKKD0wZ	No	25 - 34 years	No	White or Caucasian	Bachelor's degree	$50,000 - $74,999	Male	heterosexual (straight)	Arizona	1 (just me!)	1 (just me!)	Less than 5 times per month	No	No	Yes	No	No			Consent to share										Yes if I get part of the profit	Yes if consumers get part of the profit	Yes	Yes	Yes	Yes,No,I don't know	true	altruism
224	11/21/2022 22:26:28	R_3GethxN3YUfT3zL	No	25 - 34 years	No	White or Caucasian	Graduate or professional degree (MA, MS, MBA, PhD, JD, MD, DDS, etc)	$100,000 - $149,999	Male	heterosexual (straight)	Illinois	1 (just me!)	1 (just me!)	Less than 5 times per month	No	No	No	No	No		Consent to share											Yes if I get part of the profit	Yes if consumers get part of the profit	Yes	Yes	Yes	Yes,No,I don't know	true	control
1132	11/21/2022 22:30:58	R_2SiVXI2QZ5GDasH	No	25 - 34 years	No	White or Caucasian,Asian	Graduate or professional degree (MA, MS, MBA, PhD, JD, MD, DDS, etc)	$50,000 - $74,999	Female	LGBTQ+	California	1 (just me!)	1 (just me!)	More than 10 times per month	No	Yes	Yes	No	No		Consent to share											No	No	No	No	No	Yes,No,I don't know	true	control
897	11/21/2022 22:35:51	R_1IQrTixrpV3RdZy	No	55 - 64 years	No	White or Caucasian	Bachelor's degree	$150,000 or more	Male	heterosexual (straight)	California	1 (just me!)	2	5 - 10 times per month	No	No	No	No	No				Consent to share (receive $0.05 bonus)									Yes if I get part of the profit	Yes if consumers get part of the profit	No	I don't know	Yes	Yes,No,I don't know	true	bonus-05
528	11/21/2022 22:37:10	R_3NECgPvrf1FM870	No	18 - 24 years	No	White or Caucasian	High school diploma or GED	$25,000 - $49,999	Female	LGBTQ+	Ohio	1 (just me!)	2	Less than 5 times per month	No	Yes	Yes	Prefer not to say	No	Lost a job ,Moved place of residence				Consent to share (receive $0.20 bonus)								No	No	No	No	I don't know	Yes,No,I don't know	true	bonus-20
921	11/21/2022 22:50:01	R_3pmrWtIexcoOddW	No	65 and older	No	White or Caucasian	Graduate or professional degree (MA, MS, MBA, PhD, JD, MD, DDS, etc)	$50,000 - $74,999	Male	heterosexual (straight)	New York	1 (just me!)	1 (just me!)	Less than 5 times per month	No	No	Yes	No	No				Decline				No	No	Yes			No	No	I don't know	No	I don't know	Yes,No,I don't know	false	bonus-05
673	11/21/2022 22:54:53	R_DCC6NIZVQmND1wB	No	25 - 34 years	No	Asian	Bachelor's degree	Less than $25,000	Male	heterosexual (straight)	New York	1 (just me!)	3	Less than 5 times per month	No	No	No	No	No		Decline					No	No	No	No	More than $1.00 (enter amount)	20	Yes if I get part of the profit	Yes if consumers get part of the profit	I don't know	I don't know	Yes	Yes,No,I don't know	false	control
498	11/21/2022 22:55:27	R_234BxGg5xeilRtQ	Yes	25 - 34 years	No	White or Caucasian	Graduate or professional degree (MA, MS, MBA, PhD, JD, MD, DDS, etc)	$50,000 - $74,999	Female	LGBTQ+	New Jersey	1 (just me!)	1 (just me!)	Less than 5 times per month	No	Yes	No	No	No			Consent to share										Yes if I get part of the profit	No	I don't know	No	Yes	Yes,No,I don't know	false	altruism
312	11/21/2022 22:59:51	R_5cKAy8wQCzlEwjT	No	35 - 44 years	No	White or Caucasian	Bachelor's degree	$50,000 - $74,999	Male	heterosexual (straight)	Georgia	1 (just me!)	1 (just me!)	Less than 5 times per month	No	No	No	No	No	Lost a job					Consent to share (receive $0.50 bonus)							Yes if I get part of the profit	Yes if consumers get part of the profit	I don't know	Yes	Yes	Yes,No,I don't know	true	bonus-50
498	11/21/2022 23:01:46	R_xz4CILOTENgOtKp	Yes	35 - 44 years	No	White or Caucasian	Graduate or professional degree (MA, MS, MBA, PhD, JD, MD, DDS, etc)	$75,000 - $99,999	Male	heterosexual (straight)	Washington	2	4+	More than 10 times per month	Yes	No	Yes	No	Yes						Consent to share (receive $0.50 bonus)							Yes if I get part of the profit	Yes if consumers get part of the profit	Yes	Yes	Yes	Yes,No,I don't know	false	bonus-50
834	11/21/2022 23:04:19	R_2zZ7CfEvq7LOq8p	No	35 - 44 years	No	White or Caucasian	High school diploma or GED	$75,000 - $99,999	Male	heterosexual (straight)	Kentucky	2	4+	5 - 10 times per month	No	No	No	Yes	No				Consent to share (receive $0.05 bonus)									Yes if I get part of the profit	Yes if consumers get part of the profit	Yes	No	Yes	Yes,No,I don't know	true	bonus-05
277	11/21/2022 23:04:51	R_1Pd540Yi7vg2fS3	No	18 - 24 years	No	Black or African American	Bachelor's degree	$25,000 - $49,999	Female	heterosexual (straight)	Texas	2	4+	5 - 10 times per month	No	No	No	No	No	Moved place of residence,Became pregnant,Had a child		Consent to share										No	No	No	No	No	Yes,No,I don't know	false	altruism
1153	11/21/2022 23:43:49	R_25RsmPLCHnSkLaN	No	55 - 64 years	No	White or Caucasian	Bachelor's degree	$25,000 - $49,999	Male	LGBTQ+	Pennsylvania	1 (just me!)	2	More than 10 times per month	No	No	No	Yes	No				Consent to share (receive $0.05 bonus)									Yes if I get part of the profit	No	Yes	No	I don't know	Yes,No,I don't know	true	bonus-05
1062	11/22/2022 0:15:53	R_3HhuhQG33UHsk0S	Yes	35 - 44 years	No	White or Caucasian	Bachelor's degree	$75,000 - $99,999	Female	heterosexual (straight)	Colorado	1 (just me!)	3	Less than 5 times per month	Yes	No	No	No	No	Moved place of residence				Consent to share (receive $0.20 bonus)								Yes if I get part of the profit	Yes if consumers get part of the profit	Yes	I don't know	I don't know	Yes,No,I don't know	false	bonus-20
333	11/22/2022 0:35:11	R_07oHvj3bLVVRCRb	No	25 - 34 years	No	White or Caucasian	High school diploma or GED	$25,000 - $49,999	Male	LGBTQ+	Ohio	1 (just me!)	3	Less than 5 times per month	No	No	Yes	No	No			Consent to share										Yes if I get part of the profit	Yes if consumers get part of the profit	No	I don't know	Yes	Yes,No,I don't know	false	altruism
519	11/22/2022 0:50:59	R_2WZPO77ofaGQyBR	No	35 - 44 years	No	White or Caucasian	Bachelor's degree	$25,000 - $49,999	Female	heterosexual (straight)	Michigan	2	4+	Less than 5 times per month	Yes	No	No	No	No				Consent to share (receive $0.05 bonus)									No	No	I don't know	I don't know	No	Yes,No,I don't know	true	bonus-05
1528	11/22/2022 0:53:38	R_TctCxfNgv9usZ7X	No	45 - 54 years	No	White or Caucasian	Bachelor's degree	Less than $25,000	Male	LGBTQ+	District of Columbia	1 (just me!)	1 (just me!)	Less than 5 times per month	Yes	No	No	No	No	Moved place of residence	Decline					No	No	Yes				No	No	No	No	Yes	Yes,No,I don't know	true	control
372	11/22/2022 1:02:58	R_1o7MWFPepoKDkKh	Yes	25 - 34 years	No	Native Hawaiian or Other Pacific Islander	Graduate or professional degree (MA, MS, MBA, PhD, JD, MD, DDS, etc)	$75,000 - $99,999	Male	heterosexual (straight)	California	1 (just me!)	3	Less than 5 times per month	No	Yes	No	No	No					Consent to share (receive $0.20 bonus)								Yes if I get part of the profit	Yes	Yes	I don't know	Yes	Yes,No,I don't know	false	bonus-20
408	11/22/2022 2:47:30	R_1KeTKuQXOr9Ds8d	Yes	35 - 44 years	Yes	White or Caucasian	High school diploma or GED	$25,000 - $49,999	Male	heterosexual (straight)	Florida	1 (just me!)	3	Less than 5 times per month	No	No	No	No	No						Consent to share (receive $0.50 bonus)							Yes if I get part of the profit	Yes if consumers get part of the profit	I don't know	I don't know	I don't know	Yes,No,I don't know	false	bonus-50
261	11/22/2022 8:07:47	R_3k1YkypUNn2zXzH	No	35 - 44 years	No	White or Caucasian	High school diploma or GED	$50,000 - $74,999	Male	heterosexual (straight)	California	1 (just me!)	4+	Less than 5 times per month	No	No	No	No	No			Consent to share										Yes if I get part of the profit	Yes if consumers get part of the profit	Yes	Yes	Yes	Yes,No,I don't know	false	altruism
361	11/22/2022 8:08:53	R_2fE4M9t9gZQtHCQ	Yes	45 - 54 years	No	White or Caucasian	High school diploma or GED	$25,000 - $49,999	Male	heterosexual (straight)	Florida	1 (just me!)	3	Less than 5 times per month	Yes	No	No	No	No						Consent to share (receive $0.50 bonus)							No	No	No	No	Yes	Yes,No,I don't know	true	bonus-50
404	11/22/2022 8:10:27	R_300PLLAuKMJV5Dc	No	45 - 54 years	No	White or Caucasian	Graduate or professional degree (MA, MS, MBA, PhD, JD, MD, DDS, etc)	$150,000 or more	Female	heterosexual (straight)	New York	1 (just me!)	4+	5 - 10 times per month	No	No	Yes	No	No		Decline					No	No	No	No	More than $1.00 (enter amount)	20	No	No	No	No	Yes	Yes,No,I don't know	false	control
393	11/22/2022 8:10:40	R_1qfF8W5w5vEIPDa	Yes	25 - 34 years	No	White or Caucasian	High school diploma or GED	$25,000 - $49,999	Female	heterosexual (straight)	Texas	1 (just me!)	4+	Less than 5 times per month	Yes	No	No	No	No						Consent to share (receive $0.50 bonus)							No	Yes if consumers get part of the profit	No	Yes	Yes	Yes,No,I don't know	false	bonus-50
348	11/22/2022 8:11:03	R_2QfJrJ6NScKkMV6	No	25 - 34 years	No	White or Caucasian	Bachelor's degree	$75,000 - $99,999	Female	heterosexual (straight)	Michigan	1 (just me!)	2	Less than 5 times per month	No	No	Yes	No	No	Moved place of residence	Consent to share											Yes if I get part of the profit	Yes if consumers get part of the profit	Yes	I don't know	Yes	Yes,No,I don't know	true	control
189	11/22/2022 8:12:04	R_UVyQeFE7FoVZziN	No	25 - 34 years	No	White or Caucasian	High school diploma or GED	$25,000 - $49,999	Female	heterosexual (straight)	Alabama	1 (just me!)	3	Less than 5 times per month	Yes	No	No	No	No	Divorce				Consent to share (receive $0.20 bonus)								No	No	No	No	No	Yes,No,I don't know	true	bonus-20
547	11/22/2022 8:12:25	R_27VhoAEgA0LO4Pe	Yes	25 - 34 years	No	Black or African American	Bachelor's degree	$75,000 - $99,999	Male	heterosexual (straight)	Maryland	1 (just me!)	1 (just me!)	Less than 5 times per month	No	No	Yes	No	No				Decline				No	No	No	More than $1.00 (enter amount)	100	No	No	No	No	Yes	Yes,No,I don't know	false	bonus-05
573	11/22/2022 8:12:44	R_Z2Gd6jT9M6qXlzH	No	35 - 44 years	Yes	White or Caucasian	Graduate or professional degree (MA, MS, MBA, PhD, JD, MD, DDS, etc)	$150,000 or more	Male	heterosexual (straight)	Virginia	1 (just me!)	2	More than 10 times per month	No	No	No	No	No						Consent to share (receive $0.50 bonus)							Yes if I get part of the profit	Yes if consumers get part of the profit	I don't know	No	No	Yes,No,I don't know	false	bonus-50
542	11/22/2022 8:12:48	R_1FmqNSKTkFPA2iS	Yes	45 - 54 years	No	White or Caucasian	Bachelor's degree	$25,000 - $49,999	Female	LGBTQ+	Ohio	2	2	More than 10 times per month	No	No	No	No	No	Had a child					Consent to share (receive $0.50 bonus)							No	No	No	No	No	Yes,No,I don't know	false	bonus-50
525	11/22/2022 8:12:51	R_1ovZlwoOEVQNF6w	No	18 - 24 years	No	Black or African American	High school diploma or GED	$50,000 - $74,999	Female	heterosexual (straight)	Maryland	2	4+	Less than 5 times per month	No	No	No	No	No			Consent to share										No	Yes if consumers get part of the profit	I don't know	I don't know	Yes	Yes,No,I don't know	false	altruism
186	11/22/2022 8:13:46	R_2eRyZubbsYSEg2S	Yes	18 - 24 years	No	White or Caucasian	Bachelor's degree	$25,000 - $49,999	Female	LGBTQ+	Connecticut	1 (just me!)	1 (just me!)	Less than 5 times per month	No	No	No	No	No	Lost a job ,Moved place of residence				Consent to share (receive $0.20 bonus)								No	No	No	No	Yes	Yes,No,I don't know	false	bonus-20
216	11/22/2022 8:14:07	R_TuQNY5iHho0sERH	No	25 - 34 years	Yes	White or Caucasian	High school diploma or GED	$25,000 - $49,999	Male	heterosexual (straight)	Texas	2	4+	5 - 10 times per month	No	No	No	No	No	Had a child		Consent to share										No	Yes	I don't know	Yes	I don't know	Yes,No,I don't know	false	altruism
638	11/22/2022 8:14:14	R_1nOCbm9LVjgq65b	No	35 - 44 years	No	Black or African American	High school diploma or GED	$50,000 - $74,999	Female	heterosexual (straight)	North Carolina	1 (just me!)	3	5 - 10 times per month	No	No	Yes	No	No				Consent to share (receive $0.05 bonus)									Yes if I get part of the profit	Yes if consumers get part of the profit	Yes	Yes	Yes	Yes,No,I don't know	false	bonus-05
271	11/22/2022 8:14:45	R_2DSy6NpOABvLOqK	Yes	25 - 34 years	No	White or Caucasian	High school diploma or GED	$25,000 - $49,999	Male	heterosexual (straight)	Illinois	1 (just me!)	1 (just me!)	Less than 5 times per month	No	No	Yes	No	No	Moved place of residence					Consent to share (receive $0.50 bonus)							Yes if I get part of the profit	No	I don't know	No	No	Yes,No,I don't know	true	bonus-50
253	11/22/2022 8:14:51	R_3MA08v1ojF4Ip8S	Yes	25 - 34 years	No	White or Caucasian	Bachelor's degree	$50,000 - $74,999	Other	LGBTQ+	Missouri	1 (just me!)	3	Less than 5 times per month	Yes	No	Yes	No	No	Moved place of residence	Decline					No	No	No	No	More than $1.00 (enter amount)	250.00	Yes if I get part of the profit	Yes if consumers get part of the profit	No	No	I don't know	Yes,No,I don't know	true	control
796	11/22/2022 8:16:55	R_24GfMQK7Qh4FF51	No	45 - 54 years	No	White or Caucasian	High school diploma or GED	$75,000 - $99,999	Male	heterosexual (straight)	Mississippi	2	4+	5 - 10 times per month	No	No	No	No	No				Consent to share (receive $0.05 bonus)									Yes	Yes	Yes	No	Yes	Yes,No,I don't know	true	bonus-05
362	11/22/2022 8:17:32	R_bkHRi9YgD6jBOMh	Yes	65 and older	No	White or Caucasian	Bachelor's degree	$25,000 - $49,999	Female	heterosexual (straight)	Florida	1 (just me!)	1 (just me!)	5 - 10 times per month	No	No	Yes	No	No						Consent to share (receive $0.50 bonus)							No	No	I don't know	No	Yes	Yes,No,I don't know	false	bonus-50
263	11/22/2022 8:19:58	R_DbGZfTfs91v27Xr	No	25 - 34 years	No	White or Caucasian	Bachelor's degree	$150,000 or more	Male	heterosexual (straight)	Florida	1 (just me!)	2	Less than 5 times per month	No	No	Yes	No	No	Moved place of residence	Decline					No	No	No	No	More than $1.00 (enter amount)	10.00	No	No	No	No	No	Yes,No,I don't know	false	control
311	11/22/2022 8:21:15	R_1LLeEJshq2p2Ej7	No	18 - 24 years	No	White or Caucasian	High school diploma or GED	$75,000 - $99,999	Female	heterosexual (straight)	Indiana	2	3	Less than 5 times per month	No	No	No	No	No	Became pregnant,Had a child					Consent to share (receive $0.50 bonus)							No	No	I don't know	No	No	Yes,No,I don't know	false	bonus-50
394	11/22/2022 8:21:41	R_246MTU2eVPGDYYV	No	55 - 64 years	No	White or Caucasian	High school diploma or GED	$25,000 - $49,999	Male	heterosexual (straight)	New York	2	2	5 - 10 times per month	Yes	No	No	Yes	Yes					Consent to share (receive $0.20 bonus)								Yes if I get part of the profit	Yes if consumers get part of the profit	I don't know	I don't know	I don't know	Yes,No,I don't know	true	bonus-20
692	11/22/2022 8:21:43	R_20URm9nTtAT8LS4	Yes	35 - 44 years	No	Black or African American	Bachelor's degree	$100,000 - $149,999	Male	heterosexual (straight)	Texas	1 (just me!)	2	5 - 10 times per month	No	No	Yes	No	No			Consent to share										Yes if I get part of the profit	Yes if consumers get part of the profit	No	Yes	Yes	Yes,No,I don't know	false	altruism
861	11/22/2022 8:23:33	R_TwkOLlpYpSqvIUp	No	25 - 34 years	No	White or Caucasian	Bachelor's degree	$25,000 - $49,999	Male	heterosexual (straight)	Illinois	1 (just me!)	1 (just me!)	Less than 5 times per month	No	No	No	No	No		Consent to share											Yes if I get part of the profit	Yes if consumers get part of the profit	Yes	Yes	Yes	Yes,No,I don't know	false	control
830	11/22/2022 8:24:06	R_2trFS0Ld7Xd531v	No	45 - 54 years	No	White or Caucasian	Bachelor's degree	$150,000 or more	Male	heterosexual (straight)	Texas	1 (just me!)	3	More than 10 times per month	No	No	Yes	No	No				Decline				No	No	No	More than $1.00 (enter amount)	7500000	No	No	No	No	No	Yes,No,I don't know	true	bonus-05
525	11/22/2022 8:24:28	R_4JBCc8ejkMh89Bn	Yes	35 - 44 years	No	White or Caucasian	High school diploma or GED	$50,000 - $74,999	Female	heterosexual (straight)	Louisiana	1 (just me!)	4+	Less than 5 times per month	No	No	Yes	Yes	No						Consent to share (receive $0.50 bonus)							No	No	Yes	No	Yes	Yes,No,I don't know	true	bonus-50
434	11/22/2022 8:25:30	R_2VQJ9Q5TBX4YcvI	Yes	18 - 24 years	Yes	Black or African American,Other	Bachelor's degree	$25,000 - $49,999	Female	heterosexual (straight)	California	1 (just me!)	2	Less than 5 times per month	No	No	No	No	No					Decline				No	No	More than $1.00 (enter amount)	10	Yes if I get part of the profit	Yes if consumers get part of the profit	No	No	I don't know	Yes,No,I don't know	false	bonus-20
729	11/22/2022 8:26:37	R_1n8BvyizxzPXoSE	No	25 - 34 years	No	White or Caucasian	Bachelor's degree	$75,000 - $99,999	Male	heterosexual (straight)	New Jersey	2	3	5 - 10 times per month	No	No	Yes	No	No					Consent to share (receive $0.20 bonus)								No	No	No	No	No	Yes,No,I don't know	false	bonus-20
672	11/22/2022 8:26:41	R_2VpWRgz8AMA7t7T	Yes	45 - 54 years	Yes	White or Caucasian	Bachelor's degree	$150,000 or more	Female	heterosexual (straight)	Illinois	2	4+	More than 10 times per month	No	No	No	No	No				Consent to share (receive $0.05 bonus)									Yes if I get part of the profit	Yes if consumers get part of the profit	Yes	Yes	Yes	Yes,No,I don't know	true	bonus-05
590	11/22/2022 8:26:44	R_3EVY4NsMzRR1v2S	No	35 - 44 years	No	White or Caucasian	High school diploma or GED	$50,000 - $74,999	Male	heterosexual (straight)	Ohio	1 (just me!)	4+	More than 10 times per month	No	No	No	No	No			Consent to share										Yes if I get part of the profit	Yes if consumers get part of the profit	No	No	No	Yes,No,I don't know	false	altruism
857	11/22/2022 8:27:56	R_1HiYPtKcvBwURbQ	No	45 - 54 years	No	Asian	Graduate or professional degree (MA, MS, MBA, PhD, JD, MD, DDS, etc)	$75,000 - $99,999	Female	heterosexual (straight)	Florida	2	3	Less than 5 times per month	Yes	No	Yes	No	No	Lost a job		Decline				No	No	No	No	I would not consent to share my data for any amount.		No	No	I don't know	I don't know	No	Yes,No,I don't know	false	altruism
976	11/22/2022 8:28:37	R_2c6eurXv5jRvtuT	No	45 - 54 years	No	White or Caucasian	Graduate or professional degree (MA, MS, MBA, PhD, JD, MD, DDS, etc)	$75,000 - $99,999	Female	heterosexual (straight)	Mississippi	1 (just me!)	4+	Less than 5 times per month	Yes	No	No	No	No						Consent to share (receive $0.50 bonus)							Yes if I get part of the profit	Yes if consumers get part of the profit	No	No	Yes	Yes,No,I don't know	true	bonus-50
348	11/22/2022 8:28:56	R_24zUdJ8NlmiSMK8	Yes	35 - 44 years	No	White or Caucasian	Bachelor's degree	$75,000 - $99,999	Female	heterosexual (straight)	Nevada	1 (just me!)	4+	Less than 5 times per month	No	No	Yes	No	No				Consent to share (receive $0.05 bonus)									Yes if I get part of the profit	Yes if consumers get part of the profit	No	Yes	I don't know	Yes,No,I don't know	false	bonus-05
318	11/22/2022 8:30:20	R_2PjOZFzokv17lA6	Yes	25 - 34 years	No	White or Caucasian	Bachelor's degree	$75,000 - $99,999	Female	heterosexual (straight)	Connecticut	1 (just me!)	2	Less than 5 times per month	Yes	No	Yes	No	No					Decline				No	No	More than $1.00 (enter amount)	5	No	No	Yes	No	I don't know	Yes,No,I don't know	false	bonus-20
395	11/22/2022 8:30:44	R_2v2laUXuUZTyjGc	Yes	35 - 44 years	Yes	White or Caucasian	High school diploma or GED	$25,000 - $49,999	Male	heterosexual (straight)	California	2	1 (just me!)	Less than 5 times per month	No	No	Yes	No	No	Lost a job				Consent to share (receive $0.20 bonus)								Yes if I get part of the profit	Yes if consumers get part of the profit	No	No	Yes	Yes,No,I don't know	false	bonus-20
212	11/22/2022 8:30:45	R_2fpRZuHQGatMr1q	Yes	45 - 54 years	No	White or Caucasian	High school diploma or GED	$25,000 - $49,999	Male	heterosexual (straight)	Pennsylvania	1 (just me!)	1 (just me!)	Less than 5 times per month	No	No	No	No	No			Decline				No	No	No	No	More than $1.00 (enter amount)	999	No	No	No	No	No	Yes,No,I don't know	true	altruism
390	11/22/2022 8:31:25	R_2ZOzP63AylmR887	No	55 - 64 years	No	White or Caucasian,Asian	Bachelor's degree	Less than $25,000	Female	LGBTQ+	Pennsylvania	1 (just me!)	2	Less than 5 times per month	No	Yes	Yes	No	No			Consent to share										No	No	No	I don't know	No	Yes,No,I don't know	true	altruism
241	11/22/2022 8:32:01	R_XMyTz3sIsacmJRD	No	18 - 24 years	No	White or Caucasian	High school diploma or GED	$25,000 - $49,999	Male	heterosexual (straight)	Maryland	1 (just me!)	3	Less than 5 times per month	No	No	No	No	No		Consent to share											Yes if I get part of the profit	Yes if consumers get part of the profit	I don't know	Yes	Yes	Yes,No,I don't know	true	control
291	11/22/2022 8:32:09	R_28zyyxw6Cd7ycE3	No	18 - 24 years	No	White or Caucasian	High school diploma or GED	$25,000 - $49,999	Female	LGBTQ+	New York	1 (just me!)	3	Less than 5 times per month	No	No	No	No	No					Consent to share (receive $0.20 bonus)								No	No	No	No	No	Yes,No,I don't know	true	bonus-20
968	11/22/2022 8:32:20	R_3nldfxTDjFdxvuf	No	35 - 44 years	Yes	White or Caucasian	Bachelor's degree	$25,000 - $49,999	Male	heterosexual (straight)	Texas	1 (just me!)	1 (just me!)	Less than 5 times per month	Yes	No	Yes	No	No		Consent to share											No	Yes if consumers get part of the profit	Yes	Yes	Yes	Yes,No,I don't know	true	control
501	11/22/2022 8:35:40	R_2OSBfO6qK8yJzir	Yes	35 - 44 years	No	Asian	Bachelor's degree	$75,000 - $99,999	Female	heterosexual (straight)	New York	2	2	Less than 5 times per month	I stopped in the recent past	No	Yes	No	No						Consent to share (receive $0.50 bonus)							Yes if I get part of the profit	Yes if consumers get part of the profit	I don't know	I don't know	I don't know	Yes,No,I don't know	true	bonus-50
583	11/22/2022 8:37:40	R_2fImfpKkUn0Fl1Z	Yes	45 - 54 years	No	White or Caucasian	Bachelor's degree	$25,000 - $49,999	Female	heterosexual (straight)	Alabama	1 (just me!)	3	5 - 10 times per month	I stopped in the recent past	Yes	Yes	No	No				Consent to share (receive $0.05 bonus)									Yes if I get part of the profit	Yes if consumers get part of the profit	Yes	No	Yes	Yes,No,I don't know	true	bonus-05
739	11/22/2022 8:37:52	R_z090KYKUMX1YAJX	No	55 - 64 years	No	White or Caucasian	Bachelor's degree	$150,000 or more	Female	heterosexual (straight)	Florida	4+	2	More than 10 times per month	No	No	Yes	No	No		Decline					No	No	No	No	I would not consent to share my data for any amount.		No	No	No	No	No	Yes,No,I don't know	false	control
830	11/22/2022 8:37:59	R_2PiMka1SHyZrLEK	No	55 - 64 years	No	White or Caucasian	Graduate or professional degree (MA, MS, MBA, PhD, JD, MD, DDS, etc)	$100,000 - $149,999	Female	heterosexual (straight)	Virginia	1 (just me!)	3	5 - 10 times per month	No	No	No	No	No						Consent to share (receive $0.50 bonus)							No	No	I don't know	I don't know	Yes	Yes,No,I don't know	false	bonus-50
588	11/22/2022 8:39:30	R_40fKEM9bUxyh225	No	35 - 44 years	No	Asian	Bachelor's degree	$100,000 - $149,999	Male	heterosexual (straight)	New York	1 (just me!)	4+	More than 10 times per month	No	No	No	No	No					Decline				No	No	More than $1.00 (enter amount)	5	Yes if I get part of the profit	Yes if consumers get part of the profit	Yes	Yes	Yes	Yes,No,I don't know	false	bonus-20
423	11/22/2022 8:40:32	R_AI1StUjSHjVbNxD	Yes	25 - 34 years	Yes	Other	Bachelor's degree	$25,000 - $49,999	Male	heterosexual (straight)	Texas	2	4+	Less than 5 times per month	No	No	No	No	No						Consent to share (receive $0.50 bonus)							No	No	Yes	No	I don't know	Yes,No,I don't know	true	bonus-50
600	11/22/2022 8:41:03	R_2QECV61zCoWvPwV	No	35 - 44 years	No	White or Caucasian	Bachelor's degree	$100,000 - $149,999	Female	heterosexual (straight)	Tennessee	2	4+	5 - 10 times per month	No	Yes	Yes	No	No			Consent to share										No	No	Yes	No	Yes	Yes,No,I don't know	false	altruism
535	11/22/2022 8:42:20	R_BIZy0TcvR27RwIh	Yes	35 - 44 years	No	White or Caucasian,Asian	Graduate or professional degree (MA, MS, MBA, PhD, JD, MD, DDS, etc)	$150,000 or more	Female	heterosexual (straight)	California	1 (just me!)	4+	5 - 10 times per month	No	No	Yes	No	No				Consent to share (receive $0.05 bonus)									Yes if I get part of the profit	Yes if consumers get part of the profit	Yes	Yes	Yes	Yes,No,I don't know	false	bonus-05
423	11/22/2022 8:43:29	R_2dSe3kBH99Oi0D5	Yes	45 - 54 years	No	White or Caucasian	High school diploma or GED	$50,000 - $74,999	Male	heterosexual (straight)	Florida	2	1 (just me!)	Less than 5 times per month	No	Yes	Yes	No	No		Consent to share											Yes if I get part of the profit	Yes if consumers get part of the profit	No	No	No	Yes,No,I don't know	true	control
1083	11/22/2022 8:43:44	R_3kkdTUTkPQ5en1L	Yes	45 - 54 years	No	White or Caucasian	Prefer not to say	Less than $25,000	Other	LGBTQ+	Florida	1 (just me!)	1 (just me!)	Less than 5 times per month	Yes	I stopped in the recent past	No	Yes	No	Lost a job			Decline				No	No	No	I would not consent to share my data for any amount.		No	No	Yes	I don't know	Yes	Yes,No,I don't know	true	bonus-05
389	11/22/2022 8:47:32	R_tF2fNzRaWUW0CAh	No	25 - 34 years	No	White or Caucasian	Bachelor's degree	$100,000 - $149,999	Female	heterosexual (straight)	Georgia	2	2	Less than 5 times per month	No	I stopped in the recent past	Yes	No	No	Moved place of residence,Became pregnant		Consent to share										Yes if I get part of the profit	No	Yes	No	Yes	Yes,No,I don't know	false	altruism
344	11/22/2022 8:49:00	R_27OmKbTDz2F6oo6	No	35 - 44 years	No	White or Caucasian	Bachelor's degree	$75,000 - $99,999	Male	heterosexual (straight)	Texas	2	4+	Less than 5 times per month	No	No	No	No	No	Moved place of residence,Became pregnant,Had a child				Consent to share (receive $0.20 bonus)								No	No	No	I don't know	Yes	Yes,No,I don't know	false	bonus-20
368	11/22/2022 8:50:09	R_1i3WVbGWjxEcUQR	Yes	25 - 34 years	No	White or Caucasian	High school diploma or GED	Less than $25,000	Male	heterosexual (straight)	Florida	1 (just me!)	4+	Less than 5 times per month	No	No	No	No	No		Consent to share											Yes if I get part of the profit	Yes if consumers get part of the profit	I don't know	I don't know	I don't know	Yes,No,I don't know	true	control
721	11/22/2022 8:57:51	R_1cZfyoMTmga6Jem	No	45 - 54 years	No	Black or African American	High school diploma or GED	$100,000 - $149,999	Female	heterosexual (straight)	South Carolina	1 (just me!)	4+	Less than 5 times per month	No	No	Yes	No	No				Consent to share (receive $0.05 bonus)									Yes if I get part of the profit	Yes if consumers get part of the profit	Yes	No	I don't know	Yes,No,I don't know	true	bonus-05
522	11/22/2022 9:01:31	R_2rTPf8FZmr95JGX	No	35 - 44 years	No	White or Caucasian	Bachelor's degree	$100,000 - $149,999	Male	heterosexual (straight)	Wisconsin	1 (just me!)	4+	Less than 5 times per month	No	No	Yes	No	No					Consent to share (receive $0.20 bonus)								Yes if I get part of the profit	Yes if consumers get part of the profit	Yes	I don't know	Yes	Yes,No,I don't know	false	bonus-20
322	11/22/2022 9:04:13	R_1hSy03tFnfe480c	Yes	55 - 64 years	No	White or Caucasian	Bachelor's degree	$25,000 - $49,999	Female	heterosexual (straight)	Arizona	1 (just me!)	1 (just me!)	Less than 5 times per month	No	Yes	No	Yes	No				Consent to share (receive $0.05 bonus)									No	No	I don't know	No	I don't know	Yes,No,I don't know	false	bonus-05
624	11/22/2022 9:10:55	R_3k85Clfjw382OSO	No	25 - 34 years	Yes	White or Caucasian	High school diploma or GED	$50,000 - $74,999	Male	heterosexual (straight)	Texas	2	3	More than 10 times per month	No	No	Yes	No	No				Consent to share (receive $0.05 bonus)									No	No	Yes	No	No	Yes,No,I don't know	true	bonus-05
289	11/22/2022 9:10:59	R_2f9Ei4oz2kgmLFJ	Yes	35 - 44 years	No	White or Caucasian	Bachelor's degree	$50,000 - $74,999	Male	heterosexual (straight)	Pennsylvania	1 (just me!)	1 (just me!)	Less than 5 times per month	Yes	Yes	Yes	Yes	No					Consent to share (receive $0.20 bonus)								Yes if I get part of the profit	Yes if consumers get part of the profit	No	No	Yes	Yes,No,I don't know	true	bonus-20
755	11/22/2022 9:11:06	R_A1K4cImfYwHKuSR	No	45 - 54 years	No	Asian	Graduate or professional degree (MA, MS, MBA, PhD, JD, MD, DDS, etc)	$150,000 or more	Male	heterosexual (straight)	New Jersey	2	4+	Less than 5 times per month	No	No	Yes	Yes	No					Decline				No	No	More than $1.00 (enter amount)	25	No	No	No	I don't know	Yes	Yes,No,I don't know	true	bonus-20
1379	11/22/2022 9:11:37	R_vpDykvpWlejUcut	Yes	25 - 34 years	No	Black or African American	Bachelor's degree	$150,000 or more	Male	heterosexual (straight)	South Carolina	1 (just me!)	4+	Less than 5 times per month	No	No	No	No	No				Consent to share (receive $0.05 bonus)									No	Yes if consumers get part of the profit	Yes	Yes	Yes	Yes,No,I don't know	false	bonus-05
773	11/22/2022 9:12:09	R_1DULPnUes4caEHg	No	25 - 34 years	No	White or Caucasian,Asian	Bachelor's degree	$75,000 - $99,999	Male	heterosexual (straight)	Utah	1 (just me!)	1 (just me!)	5 - 10 times per month	No	No	No	No	No			Consent to share										No	No	Yes	No	No	Yes,No,I don't know	true	altruism
509	11/22/2022 9:12:31	R_vcpSXAZbWGNwQ3D	No	35 - 44 years	No	White or Caucasian	High school diploma or GED	$50,000 - $74,999	Male	heterosexual (straight)	Tennessee	3	3	5 - 10 times per month	Yes	No	No	No	No						Consent to share (receive $0.50 bonus)							Yes if I get part of the profit	Yes if consumers get part of the profit	Yes	No	Yes	Yes,No,I don't know	false	bonus-50
473	11/22/2022 9:14:10	R_1iaosPVeRcMmmKi	Yes	35 - 44 years	No	Asian	Bachelor's degree	$25,000 - $49,999	Male	heterosexual (straight)	Texas	1 (just me!)	2	Less than 5 times per month	No	No	No	No	No				Consent to share (receive $0.05 bonus)									Yes if I get part of the profit	Yes if consumers get part of the profit	I don't know	No	Yes	Yes,No,I don't know	false	bonus-05
711	11/22/2022 9:15:41	R_2E5Ly4rFRocdRTu	Yes	35 - 44 years	No	White or Caucasian	High school diploma or GED	$75,000 - $99,999	Female	heterosexual (straight)	Louisiana	1 (just me!)	4+	Less than 5 times per month	I stopped in the recent past	Yes	Yes	No	No	Had a child				Consent to share (receive $0.20 bonus)								No	I don't know	Yes	I don't know	Yes	Yes,No,I don't know	true	bonus-20
795	11/22/2022 9:16:50	R_2tc9WxJNVPJwvOW	Yes	18 - 24 years	Yes	White or Caucasian	High school diploma or GED	$25,000 - $49,999	Female	LGBTQ+	New York	2	2	Less than 5 times per month	No	No	No	No	No	Lost a job ,Moved place of residence,Had a child	Consent to share											Yes	Yes	Yes	Yes	Yes	Yes,No,I don't know	false	control
206	11/22/2022 9:19:55	R_20VzvJRJfQuBK0A	No	25 - 34 years	Yes	Black or African American,American Indian/Native American or Alaska Native	High school diploma or GED	Less than $25,000	Other	LGBTQ+	New York	1 (just me!)	2	Less than 5 times per month	No	No	No	No	No			Consent to share										No	No	No	No	Yes	Yes,No,I don't know	false	altruism
240	11/22/2022 9:25:38	R_3QMJ85k3FUwH8Xv	Yes	25 - 34 years	No	White or Caucasian	High school diploma or GED	$25,000 - $49,999	Male	heterosexual (straight)	Wisconsin	1 (just me!)	1 (just me!)	Less than 5 times per month	Yes	No	Yes	No	No	Lost a job		Consent to share										Yes if I get part of the profit	Yes if consumers get part of the profit	Yes	No	No	Yes,No,I don't know	false	altruism
216	11/22/2022 9:25:38	R_3Rr4DxDCdJFlHWR	No	25 - 34 years	No	White or Caucasian	Bachelor's degree	$50,000 - $74,999	Male	LGBTQ+	Ohio	2	2	5 - 10 times per month	No	No	Yes	No	No	Lost a job ,Divorce,Moved place of residence				Consent to share (receive $0.20 bonus)								Yes if I get part of the profit	Yes if consumers get part of the profit	I don't know	Yes	Yes	Yes,No,I don't know	false	bonus-20
559	11/22/2022 9:27:01	R_PUqikUxXZPGex1L	No	25 - 34 years	No	White or Caucasian	Bachelor's degree	$25,000 - $49,999	Male	heterosexual (straight)	New York	1 (just me!)	1 (just me!)	Less than 5 times per month	No	No	No	No	No						Consent to share (receive $0.50 bonus)							Yes if I get part of the profit	Yes if consumers get part of the profit	No	Yes	Yes	Yes,No,I don't know	true	bonus-50
564	11/22/2022 9:27:06	R_86r5LLTHGBurXK9	No	25 - 34 years	No	White or Caucasian	Bachelor's degree	$50,000 - $74,999	Female	heterosexual (straight)	Pennsylvania	2	2	5 - 10 times per month	No	Yes	Yes	No	No	Lost a job					Consent to share (receive $0.50 bonus)							Yes if I get part of the profit	Yes if consumers get part of the profit	Yes	No	Yes	Yes,No,I don't know	false	bonus-50
480	11/22/2022 9:30:23	R_pmkCiPh1i35zFFn	No	35 - 44 years	No	White or Caucasian	Graduate or professional degree (MA, MS, MBA, PhD, JD, MD, DDS, etc)	$150,000 or more	Male	heterosexual (straight)	Massachusetts	1 (just me!)	4+	5 - 10 times per month	No	No	Yes	No	No	Became pregnant,Had a child			Decline				No	No	Yes			No	No	I don't know	No	I don't know	Yes,No,I don't know	true	bonus-05
324	11/22/2022 9:33:59	R_2dYGdPlFmvZpCk6	No	25 - 34 years	No	White or Caucasian	Bachelor's degree	$100,000 - $149,999	Male	heterosexual (straight)	Alaska	1 (just me!)	2	Less than 5 times per month	No	No	No	Yes	No	Moved place of residence					Consent to share (receive $0.50 bonus)							No	No	No	Yes	Yes	Yes,No,I don't know	true	bonus-50
787	11/22/2022 9:35:03	R_1pzN6mbQjA6Mf1C	No	35 - 44 years	No	Asian	Bachelor's degree	$50,000 - $74,999	Female	heterosexual (straight)	New Hampshire	1 (just me!)	1 (just me!)	Less than 5 times per month	No	No	No	No	No		Decline					No	No	No	No	More than $1.00 (enter amount)	50	No	Yes if consumers get part of the profit	No	No	I don't know	Yes,No,I don't know	true	control
464	11/22/2022 9:40:58	R_2PnU8gLwTMIDCML	No	35 - 44 years	No	White or Caucasian	Bachelor's degree	$100,000 - $149,999	Male	heterosexual (straight)	Tennessee	1 (just me!)	4+	5 - 10 times per month	No	No	No	No	No			Decline				No	No	No	No	I would not consent to share my data for any amount.		No	No	Yes	No	No	Yes,No,I don't know	false	altruism
879	11/22/2022 9:41:02	R_qwqWSKbSeGkXkmR	No	35 - 44 years	No	White or Caucasian,Black or African American,American Indian/Native American or Alaska Native	Bachelor's degree	$75,000 - $99,999	Female	heterosexual (straight)	Texas	1 (just me!)	2	5 - 10 times per month	No	Yes	Yes	No	No	Moved place of residence				Decline				No	Yes			No	No	Yes	Yes	Yes	Yes,No,I don't know	false	bonus-20
359	11/22/2022 9:44:19	R_2CWjkoFX3cwsOLp	No	35 - 44 years	No	White or Caucasian	Bachelor's degree	$50,000 - $74,999	Male	heterosexual (straight)	Massachusetts	1 (just me!)	1 (just me!)	Less than 5 times per month	No	Yes	Yes	No	No						Decline				No	More than $1.00 (enter amount)	150	No	No	No	Yes	Yes	Yes,No,I don't know	true	bonus-50
436	11/22/2022 9:54:49	R_6FppBvBnmsDiobn	No	25 - 34 years	No	Asian	Bachelor's degree	$150,000 or more	Male	heterosexual (straight)	Massachusetts	2	2	Less than 5 times per month	No	No	No	No	No	Moved place of residence		Consent to share										Yes if I get part of the profit	Yes if consumers get part of the profit	Yes	Yes	Yes	Yes,No,I don't know	true	altruism
437	11/22/2022 9:55:21	R_21vrOdR7S4szc1h	Yes	45 - 54 years	No	White or Caucasian	Bachelor's degree	$100,000 - $149,999	Female	heterosexual (straight)	New York	1 (just me!)	2	5 - 10 times per month	No	No	No	No	No	Moved place of residence			Consent to share (receive $0.05 bonus)									No	No	No	No	No	Yes,No,I don't know	true	bonus-05
336	11/22/2022 10:03:09	R_2AZp2CmhF7MrutF	No	25 - 34 years	No	White or Caucasian	High school diploma or GED	$25,000 - $49,999	Male	heterosexual (straight)	Oklahoma	2	4+	Less than 5 times per month	No	Yes	No	No	No	Became pregnant,Had a child				Consent to share (receive $0.20 bonus)								I don't know	No	No	No	I don't know	Yes,No,I don't know	false	bonus-20
209	11/22/2022 10:11:47	R_2zMUSIO7EjyAEVO	No	18 - 24 years	No	White or Caucasian	Bachelor's degree	$50,000 - $74,999	Female	LGBTQ+	Oregon	1 (just me!)	4+	Less than 5 times per month	Yes	Yes	Yes	No	No			Consent to share										Yes if I get part of the profit	Yes if consumers get part of the profit	Yes	Yes	Yes	Yes,No,I don't know	false	altruism
514	11/22/2022 10:12:09	R_3nTTyw1tM8Efnek	No	35 - 44 years	No	White or Caucasian	Bachelor's degree	$100,000 - $149,999	Male	heterosexual (straight)	Arkansas	2	3	Less than 5 times per month	No	No	Yes	No	No				Consent to share (receive $0.05 bonus)									Yes if I get part of the profit	Yes if consumers get part of the profit	I don't know	Yes	Yes	Yes,No,I don't know	false	bonus-05
429	11/22/2022 10:12:57	R_3kzVEThiLAGUkjx	No	45 - 54 years	Yes	White or Caucasian,American Indian/Native American or Alaska Native,Other	High school diploma or GED	$25,000 - $49,999	Male	heterosexual (straight)	Arizona	1 (just me!)	1 (just me!)	Less than 5 times per month	No	Yes	Yes	No	No			Consent to share										Yes if I get part of the profit	No	Yes	Yes	Yes	Yes,No,I don't know	true	altruism
1453	11/22/2022 10:23:35	R_2y1MJdiEIHh766D	No	18 - 24 years	No	Asian	High school diploma or GED	$75,000 - $99,999	Male	prefer not to say	Massachusetts	3	3	More than 10 times per month	No	No	No	Prefer not to say	No						Consent to share (receive $0.50 bonus)							Yes	Yes	Yes	Yes	I don't know	Yes,No,I don't know	true	bonus-50
613	11/22/2022 10:26:26	R_2dj3dRaXK0gtaCy	Yes	55 - 64 years	No	White or Caucasian	Bachelor's degree	$25,000 - $49,999	Female	heterosexual (straight)	Florida	1 (just me!)	2	5 - 10 times per month	No	No	No	No	No				Consent to share (receive $0.05 bonus)									Yes if I get part of the profit	Yes if consumers get part of the profit	I don't know	No	I don't know	Yes,No,I don't know	true	bonus-05
733	11/22/2022 10:28:44	R_2cde4xaJBUPbGeZ	No	18 - 24 years	No	White or Caucasian,Black or African American,Asian	Bachelor's degree	$150,000 or more	Female	prefer not to say	California	3	4+	More than 10 times per month	No	No	No	No	No						Consent to share (receive $0.50 bonus)							Yes if I get part of the profit	Yes if consumers get part of the profit	I don't know	I don't know	Yes	Yes,No,I don't know	false	bonus-50
302	11/22/2022 10:32:08	R_2DZYURuEmbx0uQs	No	18 - 24 years	No	White or Caucasian	Bachelor's degree	$100,000 - $149,999	Other	LGBTQ+	Indiana	1 (just me!)	3	Less than 5 times per month	Yes	No	Yes	No	No			Consent to share										Yes if I get part of the profit	Yes if consumers get part of the profit	Yes	Yes	Yes	Yes,No,I don't know	true	altruism
557	11/22/2022 10:33:44	R_1LoL695ixNZxVpn	No	45 - 54 years	No	Black or African American	Some high school or less	Less than $25,000	Female	heterosexual (straight)	Louisiana	1 (just me!)	1 (just me!)	Less than 5 times per month	No	No	Yes	No	No		Consent to share											Yes if I get part of the profit	Yes if consumers get part of the profit	I don't know	I don't know	I don't know	Yes,No,I don't know	true	control
219	11/22/2022 10:36:09	R_4GHk9bPqF1805s5	No	35 - 44 years	No	White or Caucasian	Bachelor's degree	$100,000 - $149,999	Female	heterosexual (straight)	New York	1 (just me!)	2	5 - 10 times per month	No	No	Yes	No	No			Consent to share										Yes if I get part of the profit	Yes if consumers get part of the profit	I don't know	I don't know	Yes	Yes,No,I don't know	false	altruism
359	11/22/2022 10:36:20	R_ZlS0sW6ozCjoQlH	Yes	45 - 54 years	No	White or Caucasian	Bachelor's degree	$100,000 - $149,999	Male	heterosexual (straight)	Florida	2	3	5 - 10 times per month	No	Yes	Yes	No	No	Lost a job ,Moved place of residence					Consent to share (receive $0.50 bonus)							Yes if I get part of the profit	Yes if consumers get part of the profit	Yes	Yes	Yes	Yes,No,I don't know	false	bonus-50
959	11/22/2022 10:37:48	R_1rvSssRW5hO4UME	No	65 and older	No	White or Caucasian	Bachelor's degree	$25,000 - $49,999	Female	heterosexual (straight)	Tennessee	1 (just me!)	1 (just me!)	5 - 10 times per month	No	No	No	No	No					Consent to share (receive $0.20 bonus)								No	No	No	I don't know	Yes	Yes,No,I don't know	true	bonus-20
339	11/22/2022 10:42:45	R_2DNbPYChqIynp4o	Yes	25 - 34 years	No	White or Caucasian	High school diploma or GED	Less than $25,000	Other	LGBTQ+	West Virginia	1 (just me!)	1 (just me!)	Less than 5 times per month	Yes	No	No	No	No		Decline					No	No	No	No	More than $1.00 (enter amount)	1000000	Yes if I get part of the profit	Yes if consumers get part of the profit	No	No	Yes	Yes,No,I don't know	true	control
266	11/22/2022 10:43:46	R_1jBvTaC81QY55pk	Yes	18 - 24 years	Yes	White or Caucasian,Black or African American	High school diploma or GED	$50,000 - $74,999	Male	heterosexual (straight)	New York	1 (just me!)	3	Less than 5 times per month	Yes	I stopped in the recent past	Yes	No	No			Consent to share										No	No	No	No	I don't know	Yes,No,I don't know	false	altruism
391	11/22/2022 10:53:49	R_1ZmrvpO6K4KDhaF	Yes	18 - 24 years	Yes	Black or African American	High school diploma or GED	$25,000 - $49,999	Male	heterosexual (straight)	New York	1 (just me!)	4+	Less than 5 times per month	No	No	No	No	No						Consent to share (receive $0.50 bonus)							No	No	No	I don't know	Yes	Yes,No,I don't know	false	bonus-50
799	11/22/2022 10:54:39	R_6FFYPC0OsCgV4Rz	No	25 - 34 years	No	White or Caucasian,American Indian/Native American or Alaska Native	Bachelor's degree	$75,000 - $99,999	Female	heterosexual (straight)	New Jersey	1 (just me!)	2	5 - 10 times per month	No	No	No	No	No		Consent to share											Yes if I get part of the profit	Yes if consumers get part of the profit	Yes	Yes	Yes	Yes,No,I don't know	true	control
1489	11/22/2022 10:56:16	R_25ykPdwNtbJFP1g	No	25 - 34 years	No	White or Caucasian	Bachelor's degree	$25,000 - $49,999	Female	heterosexual (straight)	Michigan	1 (just me!)	3	Less than 5 times per month	No	Yes	Yes	No	No	Became pregnant,Had a child				Consent to share (receive $0.20 bonus)								Yes if I get part of the profit	Yes if consumers get part of the profit	I don't know	I don't know	I don't know	Yes,No,I don't know	false	bonus-20
190	11/22/2022 10:56:22	R_3knQwnkJtiYRKms	No	25 - 34 years	No	White or Caucasian	Graduate or professional degree (MA, MS, MBA, PhD, JD, MD, DDS, etc)	$100,000 - $149,999	Male	heterosexual (straight)	Nevada	1 (just me!)	2	Less than 5 times per month	No	Yes	No	No	No	Moved place of residence,Became pregnant	Consent to share											Yes	Yes	Yes	Yes	Yes	Yes,No,I don't know	false	control
291	11/22/2022 10:57:13	R_2P1ge2DGU400qax	Yes	35 - 44 years	No	White or Caucasian,American Indian/Native American or Alaska Native	High school diploma or GED	$25,000 - $49,999	Male	LGBTQ+	Alabama	2	3	Less than 5 times per month	No	No	Yes	No	No	Moved place of residence	Consent to share											No	No	No	No	Yes	Yes,No,I don't know	false	control
826	11/22/2022 11:01:45	R_3PtxzLolCt3lmBm	Yes	55 - 64 years	No	White or Caucasian	Graduate or professional degree (MA, MS, MBA, PhD, JD, MD, DDS, etc)	$100,000 - $149,999	Male	heterosexual (straight)	Massachusetts	1 (just me!)	2	5 - 10 times per month	Yes	Yes	Yes	No	No			Consent to share										No	No	No	No	Yes	Yes,No,I don't know	true	altruism
258	11/22/2022 11:03:43	R_1LCDUCqkRzsNyRo	No	25 - 34 years	No	White or Caucasian	High school diploma or GED	$50,000 - $74,999	Female	heterosexual (straight)	Wisconsin	1 (just me!)	4+	Less than 5 times per month	Yes	I stopped in the recent past	Yes	No	No	Lost a job ,Had a child			Consent to share (receive $0.05 bonus)									Yes if I get part of the profit	Yes if consumers get part of the profit	I don't know	No	Yes	Yes,No,I don't know	true	bonus-05
533	11/22/2022 11:05:04	R_2pWPV1jAXWmFSlW	Yes	25 - 34 years	No	White or Caucasian	High school diploma or GED	$75,000 - $99,999	Male	heterosexual (straight)	Washington	2	2	Less than 5 times per month	No	I stopped in the recent past	No	No	No	Lost a job				Consent to share (receive $0.20 bonus)								Yes if I get part of the profit	Yes if consumers get part of the profit	Yes	Yes	Yes	Yes,No,I don't know	true	bonus-20
333	11/22/2022 11:06:22	R_2CkWe0IZCr5jMki	Yes	25 - 34 years	No	White or Caucasian	High school diploma or GED	$50,000 - $74,999	Male	heterosexual (straight)	North Carolina	1 (just me!)	4+	5 - 10 times per month	Yes	No	No	No	No				Consent to share (receive $0.05 bonus)									Yes if I get part of the profit	Yes if consumers get part of the profit	Yes	Yes	Yes	Yes,No,I don't know	false	bonus-05
462	11/22/2022 11:06:52	R_2s1oQJdzpDw4s1M	No	55 - 64 years	No	White or Caucasian	Bachelor's degree	$75,000 - $99,999	Male	heterosexual (straight)	Texas	1 (just me!)	2	Less than 5 times per month	No	No	No	No	No						Consent to share (receive $0.50 bonus)							Yes if I get part of the profit	Yes if consumers get part of the profit	No	Yes	No	Yes,No,I don't know	false	bonus-50
245	11/22/2022 11:19:30	R_1Duw20LaOXMnKSN	No	25 - 34 years	No	White or Caucasian	Graduate or professional degree (MA, MS, MBA, PhD, JD, MD, DDS, etc)	$75,000 - $99,999	Male	heterosexual (straight)	South Carolina	1 (just me!)	1 (just me!)	Less than 5 times per month	No	No	Yes	No	No		Consent to share											Yes if I get part of the profit	Yes if consumers get part of the profit	Yes	Yes	Yes	Yes,No,I don't know	true	control
794	11/22/2022 11:23:38	R_rkzUaKttDvAbNmx	No	25 - 34 years	No	Black or African American	High school diploma or GED	$25,000 - $49,999	Male	heterosexual (straight)	Florida	1 (just me!)	1 (just me!)	5 - 10 times per month	No	No	No	No	No			Consent to share										Yes if I get part of the profit	Yes if consumers get part of the profit	Yes	Yes	Yes	Yes,No,I don't know	false	altruism
309	11/22/2022 11:26:13	R_33a4MA36qbvE9o4	Yes	35 - 44 years	No	White or Caucasian,Asian	Bachelor's degree	$150,000 or more	Female	heterosexual (straight)	Hawaii	2	4+	5 - 10 times per month	No	No	Yes	No	No					Consent to share (receive $0.20 bonus)								Yes if I get part of the profit	Yes if consumers get part of the profit	Yes	I don't know	Yes	Yes,No,I don't know	false	bonus-20
253	11/22/2022 11:30:26	R_30uAwzwJNWqtM81	Yes	18 - 24 years	No	White or Caucasian	Bachelor's degree	$25,000 - $49,999	Male	heterosexual (straight)	Illinois	1 (just me!)	1 (just me!)	5 - 10 times per month	No	Yes	Yes	No	No	Moved place of residence	Decline					No	No	No	No	More than $1.00 (enter amount)	100	No	No	I don't know	No	Yes	Yes,No,I don't know	false	control
295	11/22/2022 11:30:34	R_3IPI3HQKPpZiAuc	No	25 - 34 years	No	White or Caucasian	High school diploma or GED	$25,000 - $49,999	Male	heterosexual (straight)	California	1 (just me!)	1 (just me!)	Less than 5 times per month	No	Yes	No	No	No	Lost a job ,Moved place of residence					Consent to share (receive $0.50 bonus)							Yes if I get part of the profit	Yes if consumers get part of the profit	Yes	I don't know	Yes	Yes,No,I don't know	true	bonus-50
409	11/22/2022 11:35:15	R_2xSjiTunCwEVMUH	Yes	25 - 34 years	No	White or Caucasian	Bachelor's degree	$25,000 - $49,999	Other	LGBTQ+	Michigan	1 (just me!)	3	Less than 5 times per month	No	No	No	No	No					Consent to share (receive $0.20 bonus)								Yes if I get part of the profit	Yes if consumers get part of the profit	No	No	No	Yes,No,I don't know	true	bonus-20
232	11/22/2022 11:36:55	R_tMsVLA8C6RuTmlb	No	55 - 64 years	No	White or Caucasian	Graduate or professional degree (MA, MS, MBA, PhD, JD, MD, DDS, etc)	$25,000 - $49,999	Female	heterosexual (straight)	Arizona	1 (just me!)	2	Less than 5 times per month	No	Yes	No	No	No				Consent to share (receive $0.05 bonus)									Yes if I get part of the profit	Yes if consumers get part of the profit	No	No	Yes	Yes,No,I don't know	false	bonus-05
475	11/22/2022 11:50:03	R_O8BTNrzIQ4jJdct	No	18 - 24 years	No	White or Caucasian	Bachelor's degree	$75,000 - $99,999	Female	prefer not to say	Washington	1 (just me!)	4+	Less than 5 times per month	No	No	Yes	No	No						Consent to share (receive $0.50 bonus)							Yes if I get part of the profit	Yes if consumers get part of the profit	I don't know	No	I don't know	Yes,No,I don't know	true	bonus-50
309	11/22/2022 11:55:32	R_x62lMGkpgmmlnrz	No	45 - 54 years	No	White or Caucasian	Bachelor's degree	$50,000 - $74,999	Male	heterosexual (straight)	Idaho	1 (just me!)	4+	Less than 5 times per month	Yes	No	Yes	No	No					Consent to share (receive $0.20 bonus)								No	No	No	No	No	Yes,No,I don't know	true	bonus-20
438	11/22/2022 12:00:03	R_2cAxM2cOovXAA6J	No	25 - 34 years	No	White or Caucasian	Bachelor's degree	$75,000 - $99,999	Female	LGBTQ+	Michigan	2	4+	5 - 10 times per month	No	No	Yes	No	No	Became pregnant	Decline					No	No	No	No	More than $1.00 (enter amount)	10.00	No	No	No	No	No	Yes,No,I don't know	false	control
287	11/22/2022 12:01:17	R_1H2C6LKN5sYiPMS	No	18 - 24 years	No	White or Caucasian,Asian	Bachelor's degree	Less than $25,000	Female	heterosexual (straight)	California	1 (just me!)	2	Less than 5 times per month	No	No	Yes	No	No	Lost a job ,Moved place of residence				Consent to share (receive $0.20 bonus)								No	No	No	No	No	Yes,No,I don't know	true	bonus-20
865	11/22/2022 12:01:55	R_33gqD4zbwgtDhQC	Yes	45 - 54 years	No	White or Caucasian	High school diploma or GED	$100,000 - $149,999	Female	heterosexual (straight)	Pennsylvania	1 (just me!)	4+	5 - 10 times per month	No	Yes	No	No	No				Consent to share (receive $0.05 bonus)									No	No	No	No	No	Yes,No,I don't know	false	bonus-05
914	11/22/2022 12:06:31	R_3GiWheWDtygg0V2	No	25 - 34 years	No	White or Caucasian	Bachelor's degree	$25,000 - $49,999	Female	heterosexual (straight)	Ohio	4+	3	More than 10 times per month	Yes	Yes	Yes	Yes	No	Lost a job ,Became pregnant		Consent to share										No	No	Yes	I don't know	Yes	Yes,No,I don't know	true	altruism
346	11/22/2022 12:16:55	R_1jizuM2MEMPZJU2	Yes	55 - 64 years	No	White or Caucasian	Graduate or professional degree (MA, MS, MBA, PhD, JD, MD, DDS, etc)	$150,000 or more	Male	heterosexual (straight)	Indiana	1 (just me!)	4+	5 - 10 times per month	No	No	Yes	No	No		Consent to share											No	No	No	No	Yes	Yes,No,I don't know	false	control
198	11/22/2022 12:28:18	R_1Ri2PvXp7pnqqyt	No	18 - 24 years	No	White or Caucasian	High school diploma or GED	$50,000 - $74,999	Male	heterosexual (straight)	Ohio	1 (just me!)	3	Less than 5 times per month	No	No	Yes	No	No						Consent to share (receive $0.50 bonus)							No	No	No	No	Yes	Yes,No,I don't know	true	bonus-50
644	11/22/2022 12:43:16	R_3fV7ZzkNK2r0Q9f	No	25 - 34 years	No	White or Caucasian	Graduate or professional degree (MA, MS, MBA, PhD, JD, MD, DDS, etc)	Less than $25,000	Female	heterosexual (straight)	Oregon	1 (just me!)	1 (just me!)	Less than 5 times per month	No	No	No	No	No	Moved place of residence	Consent to share											No	Yes if consumers get part of the profit	I don't know	Yes	Yes	Yes,No,I don't know	true	control
288	11/22/2022 12:51:26	R_2pMipWI9L3db2QP	No	35 - 44 years	No	White or Caucasian	Bachelor's degree	$100,000 - $149,999	Male	heterosexual (straight)	Michigan	1 (just me!)	4+	Less than 5 times per month	No	No	No	No	No			Decline				No	No	No	No	More than $1.00 (enter amount)	10.00	No	No	No	No	I don't know	Yes,No,I don't know	true	altruism
312	11/22/2022 12:54:06	R_1CyB9f5zdimvkgY	No	25 - 34 years	Yes	White or Caucasian	High school diploma or GED	$50,000 - $74,999	Male	heterosexual (straight)	California	1 (just me!)	2	Less than 5 times per month	No	No	No	No	No				Consent to share (receive $0.05 bonus)									Yes if I get part of the profit	Yes if consumers get part of the profit	Yes	Yes	Yes	Yes,No,I don't know	false	bonus-05
313	11/22/2022 12:56:25	R_1H7fdZFFkwr8HKx	Yes	25 - 34 years	No	White or Caucasian	Bachelor's degree	$25,000 - $49,999	Female	LGBTQ+	South Carolina	1 (just me!)	3	Less than 5 times per month	No	No	No	No	No			Consent to share										I don't know	Yes if consumers get part of the profit	I don't know	I don't know	I don't know	Yes,No,I don't know	true	altruism
732	11/22/2022 13:04:41	R_1JFz0AZHFOcepnz	Yes	45 - 54 years	No	White or Caucasian	Graduate or professional degree (MA, MS, MBA, PhD, JD, MD, DDS, etc)	$150,000 or more	Male	heterosexual (straight)	Vermont	1 (just me!)	4+	More than 10 times per month	No	No	Yes	No	No				Decline				No	No	No	More than $1.00 (enter amount)	50	No	No	No	Yes	Yes	Yes,No,I don't know	false	bonus-05
446	11/22/2022 13:07:29	R_9G1karfs82g17I5	Yes	25 - 34 years	No	White or Caucasian	Graduate or professional degree (MA, MS, MBA, PhD, JD, MD, DDS, etc)	$25,000 - $49,999	Female	LGBTQ+	Georgia	1 (just me!)	2	Less than 5 times per month	No	No	No	No	No					Consent to share (receive $0.20 bonus)								Yes if I get part of the profit	No	No	I don't know	Yes	Yes,No,I don't know	true	bonus-20
294	11/22/2022 13:17:56	R_1FCYNIyA9OC3dAo	No	25 - 34 years	No	White or Caucasian	Bachelor's degree	$75,000 - $99,999	Female	heterosexual (straight)	California	1 (just me!)	2	Less than 5 times per month	Yes	No	No	No	No		Consent to share											Yes if I get part of the profit	Yes if consumers get part of the profit	I don't know	No	Yes	Yes,No,I don't know	true	control
713	11/22/2022 13:22:52	R_3rduFoUv0EnQBUd	No	35 - 44 years	No	White or Caucasian	Graduate or professional degree (MA, MS, MBA, PhD, JD, MD, DDS, etc)	$100,000 - $149,999	Female	LGBTQ+	Pennsylvania	1 (just me!)	2	Less than 5 times per month	No	No	Yes	No	No						Consent to share (receive $0.50 bonus)							No	No	No	I don't know	Yes	Yes,No,I don't know	false	bonus-50
379	11/22/2022 13:27:29	R_1n2XyR9n5YE8q8W	Yes	35 - 44 years	No	White or Caucasian	Bachelor's degree	$150,000 or more	Male	heterosexual (straight)	Massachusetts	1 (just me!)	4+	Less than 5 times per month	No	No	No	No	No	Became pregnant	Consent to share											Yes if I get part of the profit	Yes if consumers get part of the profit	Yes	I don't know	Yes	Yes,No,I don't know	false	control
274	11/22/2022 13:47:42	R_25es5nymLXzTAS5	No	25 - 34 years	No	White or Caucasian	High school diploma or GED	Less than $25,000	Male	heterosexual (straight)	Pennsylvania	1 (just me!)	2	Less than 5 times per month	Yes	Yes	No	Yes	No					Consent to share (receive $0.20 bonus)								No	No	Yes	No	Yes	Yes,No,I don't know	true	bonus-20
475	11/22/2022 13:51:41	R_3HLZ94fSYlErqm4	No	25 - 34 years	No	White or Caucasian,Asian	Bachelor's degree	$25,000 - $49,999	Female	heterosexual (straight)	Nebraska	1 (just me!)	2	Less than 5 times per month	Yes	Yes	Yes	No	No				Consent to share (receive $0.05 bonus)									No	No	Yes	No	Yes	Yes,No,I don't know	true	bonus-05
335	11/22/2022 14:17:20	R_3kFE2p3j4I8dh9B	No	45 - 54 years	No	White or Caucasian	Bachelor's degree	$50,000 - $74,999	Male	heterosexual (straight)	North Carolina	2	4+	Less than 5 times per month	No	No	No	No	No						Consent to share (receive $0.50 bonus)							I don't know	I don't know	Yes	Yes	Yes	Yes,No,I don't know	true	bonus-50
982	11/22/2022 14:20:08	R_3lERFEHmrvHsWnh	No	18 - 24 years	No	White or Caucasian	Bachelor's degree	Less than $25,000	Female	heterosexual (straight)	Arizona	4+	4+	Less than 5 times per month	No	Yes	Yes	No	No	Lost a job	Decline					No	No	No	No	More than $1.00 (enter amount)	10	No	Yes	Yes	Yes	No	Yes,No,I don't know	false	control
754	11/22/2022 14:35:13	R_3e9ssv3i0aocZ2B	No	45 - 54 years	No	White or Caucasian	Bachelor's degree	Less than $25,000	Female	heterosexual (straight)	Texas	3	3	5 - 10 times per month	No	No	No	No	No			Consent to share										No	No	Yes	No	No	Yes,No,I don't know	true	altruism
238	11/22/2022 15:24:56	R_AgtY0o0wz2sF1Dj	No	18 - 24 years	No	White or Caucasian	High school diploma or GED	Less than $25,000	Other	LGBTQ+	South Carolina	2	3	Less than 5 times per month	Yes	No	No	No	Prefer not to say		Consent to share											Yes if I get part of the profit	Yes if consumers get part of the profit	Yes	I don't know	I don't know	Yes,No,I don't know	false	control
312	11/22/2022 15:53:46	R_10YhHZtIc1xIXOM	Yes	35 - 44 years	No	White or Caucasian,Black or African American	Bachelor's degree	$25,000 - $49,999	Female	prefer not to say	South Carolina	1 (just me!)	1 (just me!)	Less than 5 times per month	No	No	Yes	No	No	Lost a job		Consent to share										Yes if I get part of the profit	Yes if consumers get part of the profit	I don't know	I don't know	Yes	Yes,No,I don't know	true	altruism
419	11/22/2022 16:11:04	R_2V2OaRDTmuvkS3h	No	55 - 64 years	Yes	White or Caucasian	Bachelor's degree	$50,000 - $74,999	Male	heterosexual (straight)	Florida	1 (just me!)	1 (just me!)	Less than 5 times per month	I stopped in the recent past	Yes	Yes	Yes	No		Consent to share											Yes if I get part of the profit	Yes if consumers get part of the profit	No	No	Yes	Yes,No,I don't know	true	control
687	11/22/2022 16:57:20	R_1BX8c6692krsqrX	Yes	18 - 24 years	No	White or Caucasian	High school diploma or GED	$75,000 - $99,999	Female	heterosexual (straight)	Texas	2	3	5 - 10 times per month	No	No	Yes	No	No		Decline					No	No	No	No	I would not consent to share my data for any amount.		No	No	I don't know	I don't know	Yes	Yes,No,I don't know	false	control
232	11/22/2022 16:58:12	R_3m1B29sOTOlvcgq	No	25 - 34 years	No	Asian	Graduate or professional degree (MA, MS, MBA, PhD, JD, MD, DDS, etc)	$150,000 or more	Male	heterosexual (straight)	Washington	3	2	5 - 10 times per month	No	No	Yes	No	No				Decline				No	No	Yes			No	No	No	No	No	Yes,No,I don't know	true	bonus-05
447	11/22/2022 18:35:33	R_dhbVD5HuTHco9Jn	No	25 - 34 years	No	White or Caucasian	Bachelor's degree	$100,000 - $149,999	Male	LGBTQ+	Arizona	2	4+	Less than 5 times per month	No	No	Yes	No	No	Moved place of residence		Consent to share										Yes if I get part of the profit	Yes if consumers get part of the profit	Yes	Yes	Yes	Yes,No,I don't know	true	altruism
359	11/22/2022 19:22:03	R_1mDwYDGIlYK1ixQ	No	35 - 44 years	No	White or Caucasian	High school diploma or GED	$50,000 - $74,999	Female	LGBTQ+	Texas	1 (just me!)	3	5 - 10 times per month	Yes	No	No	No	No						Consent to share (receive $0.50 bonus)							Yes if I get part of the profit	Yes if consumers get part of the profit	Yes	No	Yes	Yes,No,I don't know	false	bonus-50
169	11/22/2022 19:47:31	R_1MQ9xtfsmzwaDML	Yes	25 - 34 years	No	White or Caucasian	Bachelor's degree	$100,000 - $149,999	Male	heterosexual (straight)	Wisconsin	1 (just me!)	1 (just me!)	Less than 5 times per month	No	No	No	No	No				Consent to share (receive $0.05 bonus)									Yes if I get part of the profit	Yes if consumers get part of the profit	No	No	No	Yes,No,I don't know	true	bonus-05
247	11/22/2022 19:48:58	R_2w5m3XJMrF4EdY0	No	35 - 44 years	No	White or Caucasian	Graduate or professional degree (MA, MS, MBA, PhD, JD, MD, DDS, etc)	$100,000 - $149,999	Male	heterosexual (straight)	California	2	4+	Less than 5 times per month	No	No	No	No	No	Moved place of residence					Consent to share (receive $0.50 bonus)							No	No	I don't know	I don't know	Yes	Yes,No,I don't know	false	bonus-50
229	11/22/2022 19:49:10	R_1ik8stGviOCACC4	Yes	18 - 24 years	No	White or Caucasian	Bachelor's degree	$75,000 - $99,999	Male	heterosexual (straight)	Texas	1 (just me!)	2	Less than 5 times per month	No	I stopped in the recent past	Yes	No	No	Moved place of residence			Consent to share (receive $0.05 bonus)									Yes if I get part of the profit	Yes if consumers get part of the profit	Yes	Yes	Yes	Yes,No,I don't know	true	bonus-05
316	11/22/2022 19:49:45	R_2wG4bC2y3xvtl4e	No	18 - 24 years	No	White or Caucasian	High school diploma or GED	$25,000 - $49,999	Male	heterosexual (straight)	West Virginia	2	4+	Less than 5 times per month	No	No	No	No	No			Consent to share										No	No	Yes	No	Yes	Yes,No,I don't know	false	altruism
424	11/22/2022 19:51:52	R_1rAoEVZg0xO49I3	No	35 - 44 years	No	White or Caucasian	High school diploma or GED	$50,000 - $74,999	Male	heterosexual (straight)	California	1 (just me!)	1 (just me!)	5 - 10 times per month	No	No	No	No	No	Lost a job				Consent to share (receive $0.20 bonus)								Yes if I get part of the profit	Yes if consumers get part of the profit	No	No	Yes	Yes,No,I don't know	false	bonus-20
319	11/22/2022 19:51:58	R_1C10dGVUKtIJdzj	Yes	35 - 44 years	No	White or Caucasian,Black or African American	High school diploma or GED	$25,000 - $49,999	Male	heterosexual (straight)	Oregon	1 (just me!)	2	Less than 5 times per month	No	No	Yes	No	No				Consent to share (receive $0.05 bonus)									Yes if I get part of the profit	Yes if consumers get part of the profit	Yes	Yes	Yes	Yes,No,I don't know	true	bonus-05
470	11/22/2022 19:52:02	R_1qaZh9lM2WwhKEY	No	18 - 24 years	Yes	American Indian/Native American or Alaska Native	High school diploma or GED	$25,000 - $49,999	Male	heterosexual (straight)	Illinois	1 (just me!)	4+	Less than 5 times per month	No	No	No	No	No				Decline				No	No	No	More than $1.00 (enter amount)	$20.00	Yes if I get part of the profit	Yes if consumers get part of the profit	Yes	No	No	Yes,No,I don't know	true	bonus-05
449	11/22/2022 19:52:24	R_12kYTBVH8kS49hc	No	35 - 44 years	No	White or Caucasian	Bachelor's degree	$25,000 - $49,999	Female	heterosexual (straight)	Ohio	1 (just me!)	1 (just me!)	5 - 10 times per month	No	No	No	No	No						Consent to share (receive $0.50 bonus)							No	No	I don't know	I don't know	Yes	Yes,No,I don't know	false	bonus-50
356	11/22/2022 19:52:32	R_1mDjlyYfCts4tkF	Yes	55 - 64 years	No	White or Caucasian	Some high school or less	$100,000 - $149,999	Female	heterosexual (straight)	California	2	4+	Less than 5 times per month	Yes	Yes	Yes	Yes	Yes					Consent to share (receive $0.20 bonus)								No	No	Yes	No	No	Yes,No,I don't know	false	bonus-20
472	11/22/2022 19:52:38	R_2TLTMppAcsnGrYQ	No	18 - 24 years	Yes	White or Caucasian	High school diploma or GED	$150,000 or more	Male	heterosexual (straight)	California	1 (just me!)	4+	Less than 5 times per month	Yes	Yes	Yes	No	No	Lost a job	Consent to share											No	No	Yes	I don't know	Yes	Yes,No,I don't know	true	control
449	11/22/2022 19:53:43	R_tSxa3IptvDML4PL	No	25 - 34 years	No	Black or African American	Bachelor's degree	$50,000 - $74,999	Male	heterosexual (straight)	Texas	1 (just me!)	2	Less than 5 times per month	No	No	No	No	No	Moved place of residence		Consent to share										Yes if I get part of the profit	Yes if consumers get part of the profit	Yes	Yes	Yes	Yes,No,I don't know	true	altruism
509	11/22/2022 19:54:13	R_77CQXOKiTkOA5d7	Yes	55 - 64 years	No	White or Caucasian	High school diploma or GED	Less than $25,000	Male	heterosexual (straight)	Michigan	1 (just me!)	1 (just me!)	Less than 5 times per month	Yes	Yes	No	No	No						Consent to share (receive $0.50 bonus)							No	No	I don't know	I don't know	I don't know	Yes,No,I don't know	true	bonus-50
616	11/22/2022 19:54:47	R_Cf3EZ0UTLyhc7YJ	No	55 - 64 years	No	White or Caucasian	Graduate or professional degree (MA, MS, MBA, PhD, JD, MD, DDS, etc)	$25,000 - $49,999	Female	heterosexual (straight)	Illinois	1 (just me!)	2	5 - 10 times per month	Yes	No	Yes	No	No					Decline				No	No	I would not consent to share my data for any amount.		No	Yes if consumers get part of the profit	Yes	No	I don't know	Yes,No,I don't know	false	bonus-20
588	11/22/2022 19:55:19	R_vkr0oGHEJLzdaBX	No	35 - 44 years	No	White or Caucasian	Bachelor's degree	$150,000 or more	Female	LGBTQ+	Georgia	2	2	Less than 5 times per month	No	Yes	No	No	No			Decline				No	No	No	Yes			No	No	No	No	No	Yes,No,I don't know	true	altruism
660	11/22/2022 19:56:01	R_1r2BD0NVLJaM7rU	Yes	25 - 34 years	No	White or Caucasian	Bachelor's degree	Less than $25,000	Male	heterosexual (straight)	California	1 (just me!)	1 (just me!)	Less than 5 times per month	No	No	No	No	No			Consent to share										No	No	No	No	Yes	Yes,No,I don't know	true	altruism
612	11/22/2022 19:56:05	R_1FgCmsXLCBk87w8	No	45 - 54 years	No	White or Caucasian	Graduate or professional degree (MA, MS, MBA, PhD, JD, MD, DDS, etc)	$75,000 - $99,999	Female	heterosexual (straight)	Maryland	1 (just me!)	2	5 - 10 times per month	No	No	No	No	No		Decline					No	No	No	No	More than $1.00 (enter amount)	5000000.00	No	No	No	No	I don't know	Yes,No,I don't know	false	control
645	11/22/2022 19:56:12	R_2WZ34ccdn1Fltl4	Yes	25 - 34 years	No	White or Caucasian	High school diploma or GED	Less than $25,000	Female	LGBTQ+	California	1 (just me!)	1 (just me!)	5 - 10 times per month	No	Yes	No	No	No					Consent to share (receive $0.20 bonus)								No	No	Yes	No	No	Yes,No,I don't know	false	bonus-20
630	11/22/2022 19:56:34	R_2qxZ0v6uaLBRkV7	Yes	35 - 44 years	No	White or Caucasian	Bachelor's degree	$100,000 - $149,999	Female	heterosexual (straight)	Illinois	3	3	More than 10 times per month	No	Yes	Yes	No	No						Consent to share (receive $0.50 bonus)							Yes	I don't know	Yes	Yes	Yes	Yes,No,I don't know	false	bonus-50
227	11/22/2022 19:59:03	R_271Ae0dhtM0nvux	No	18 - 24 years	No	White or Caucasian	High school diploma or GED	Less than $25,000	Male	heterosexual (straight)	Pennsylvania	1 (just me!)	4+	Less than 5 times per month	No	No	No	Yes	No			Consent to share										Yes if I get part of the profit	Yes if consumers get part of the profit	Yes	Yes	Yes	Yes,No,I don't know	true	altruism
378	11/22/2022 20:00:01	R_qUVL1MWZIbSoEh3	Yes	18 - 24 years	No	White or Caucasian	High school diploma or GED	$75,000 - $99,999	Female	heterosexual (straight)	Texas	1 (just me!)	4+	Less than 5 times per month	Yes	No	No	No	No					Decline				No	No	I would not consent to share my data for any amount.		No	No	No	I don't know	I don't know	Yes,No,I don't know	true	bonus-20
940	11/22/2022 20:00:18	R_2zMhh48pxUCJZoH	No	35 - 44 years	No	Black or African American,American Indian/Native American or Alaska Native,Asian	Bachelor's degree	$150,000 or more	Female	LGBTQ+	Maryland	2	2	More than 10 times per month	No	No	Yes	No	No	Became pregnant			Consent to share (receive $0.05 bonus)									No	No	No	No	Yes	Yes,No,I don't know	true	bonus-05
464	11/22/2022 20:02:01	R_1kLeoSC7LizCbAS	No	25 - 34 years	No	White or Caucasian	High school diploma or GED	$50,000 - $74,999	Female	heterosexual (straight)	Illinois	1 (just me!)	3	Less than 5 times per month	No	No	No	No	No	Moved place of residence		Consent to share										Yes if I get part of the profit	Yes if consumers get part of the profit	Yes	Yes	Yes	Yes,No,I don't know	false	altruism
825	11/22/2022 20:02:06	R_5hf4PIgMvDvKkIF	No	25 - 34 years	No	White or Caucasian	Graduate or professional degree (MA, MS, MBA, PhD, JD, MD, DDS, etc)	$50,000 - $74,999	Male	heterosexual (straight)	Virginia	2	4+	Less than 5 times per month	No	No	No	No	No			Consent to share										Yes if I get part of the profit	Yes if consumers get part of the profit	No	No	Yes	Yes,No,I don't know	true	altruism
250	11/22/2022 20:03:20	R_XvQvSZcUpzRXxrr	Yes	45 - 54 years	No	White or Caucasian	Bachelor's degree	$75,000 - $99,999	Female	heterosexual (straight)	Florida	1 (just me!)	4+	Less than 5 times per month	No	No	No	No	Yes						Consent to share (receive $0.50 bonus)							No	No	No	I don't know	I don't know	Yes,No,I don't know	false	bonus-50
742	11/22/2022 20:03:30	R_3PgBY8bRPaorErD	No	18 - 24 years	No	White or Caucasian	High school diploma or GED	$100,000 - $149,999	Male	heterosexual (straight)	Virginia	2	4+	5 - 10 times per month	Yes	Prefer not to say	Yes	No	No	Lost a job					Consent to share (receive $0.50 bonus)							No	No	No	I don't know	I don't know	Yes,No,I don't know	false	bonus-50
365	11/22/2022 20:05:14	R_OOLtfSOrImHdRHX	No	25 - 34 years	No	White or Caucasian	Graduate or professional degree (MA, MS, MBA, PhD, JD, MD, DDS, etc)	$50,000 - $74,999	Male	heterosexual (straight)	Massachusetts	1 (just me!)	2	5 - 10 times per month	Yes	No	No	No	No	Moved place of residence				Decline				No	No	More than $1.00 (enter amount)		No	No	No	Yes	Yes	Yes,No,I don't know	true	bonus-20
330	11/22/2022 20:07:02	R_RKOvCgLEqnbraIV	Yes	25 - 34 years	No	Black or African American	High school diploma or GED	$100,000 - $149,999	Male	heterosexual (straight)	Louisiana	1 (just me!)	4+	Less than 5 times per month	No	No	No	No	No			Consent to share										Yes if I get part of the profit	Yes if consumers get part of the profit	I don't know	I don't know	I don't know	Yes,No,I don't know	true	altruism
464	11/22/2022 20:07:23	R_Z3K9czzM53DsQ13	No	35 - 44 years	No	Other	Bachelor's degree	$25,000 - $49,999	Female	heterosexual (straight)	California	2	2	5 - 10 times per month	No	No	No	No	No	Lost a job	Decline					No	No	No	No	More than $1.00 (enter amount)	10.00	No	No	No	No	No	Yes,No,I don't know	false	control
1284	11/22/2022 20:08:05	R_1GJQPdG3jpH3uLc	No	25 - 34 years	No	White or Caucasian	Some high school or less	$100,000 - $149,999	Female	heterosexual (straight)	Texas	1 (just me!)	4+	Less than 5 times per month	No	No	No	Yes	No	Lost a job			Consent to share (receive $0.05 bonus)									No	No	No	I don't know	No	Yes,No,I don't know	false	bonus-05
324	11/22/2022 20:09:34	R_33DsWm9iueS43Dg	No	18 - 24 years	No	White or Caucasian	High school diploma or GED	$75,000 - $99,999	Male	heterosexual (straight)	Indiana	1 (just me!)	3	Less than 5 times per month	No	No	No	Yes	No					Decline				No	Yes			No	No	No	No	No	Yes,No,I don't know	false	bonus-20
593	11/22/2022 20:09:40	R_3ezBqJzPjKM0Dfa	No	45 - 54 years	No	White or Caucasian	High school diploma or GED	$25,000 - $49,999	Female	heterosexual (straight)	Louisiana	1 (just me!)	2	5 - 10 times per month	No	No	Yes	No	No					Consent to share (receive $0.20 bonus)								Yes if I get part of the profit	Yes if consumers get part of the profit	I don't know	I don't know	I don't know	Yes,No,I don't know	true	bonus-20
246	11/22/2022 20:11:34	R_27k8w8r5FnOE9TL	No	25 - 34 years	Yes	White or Caucasian	High school diploma or GED	$75,000 - $99,999	Male	heterosexual (straight)	Texas	1 (just me!)	4+	5 - 10 times per month	No	Prefer not to say	Yes	No	No	Lost a job	Consent to share											Yes if I get part of the profit	Yes if consumers get part of the profit	Yes	Yes	Yes	Yes,No,I don't know	true	control
251	11/22/2022 20:13:09	R_sBuvqgoSbJ1GdXz	No	25 - 34 years	No	White or Caucasian	Bachelor's degree	Less than $25,000	Female	heterosexual (straight)	Indiana	2	2	Less than 5 times per month	Yes	Yes	No	No	No	Lost a job				Consent to share (receive $0.20 bonus)								Yes if I get part of the profit	Yes if consumers get part of the profit	I don't know	I don't know	Yes	Yes,No,I don't know	false	bonus-20
236	11/22/2022 20:13:34	R_Xnxbf5uRDYJ5tvz	Yes	25 - 34 years	No	White or Caucasian	Bachelor's degree	$25,000 - $49,999	Female	heterosexual (straight)	Maryland	1 (just me!)	2	Less than 5 times per month	No	No	No	No	No		Consent to share											No	No	No	No	Yes	Yes,No,I don't know	false	control
466	11/22/2022 20:13:39	R_1qbblQgKWPBaDgI	No	25 - 34 years	No	White or Caucasian	Graduate or professional degree (MA, MS, MBA, PhD, JD, MD, DDS, etc)	$50,000 - $74,999	Female	heterosexual (straight)	District of Columbia	2	1 (just me!)	5 - 10 times per month	No	No	Yes	No	No	Moved place of residence			Consent to share (receive $0.05 bonus)									No	No	No	No	Yes	Yes,No,I don't know	false	bonus-05
219	11/22/2022 20:13:40	R_1DonBwcSlvKQtt9	No	18 - 24 years	Yes	Other	High school diploma or GED	$25,000 - $49,999	Male	LGBTQ+	Texas	1 (just me!)	3	5 - 10 times per month	No	No	No	No	No						Consent to share (receive $0.50 bonus)							Yes if I get part of the profit	Yes if consumers get part of the profit	No	No	No	Yes,No,I don't know	false	bonus-50
280	11/22/2022 20:15:11	R_3FWYtGRVAKLzCT4	No	45 - 54 years	No	White or Caucasian	Bachelor's degree	$150,000 or more	Female	heterosexual (straight)	Florida	1 (just me!)	2	Less than 5 times per month	No	No	No	Yes	No					Consent to share (receive $0.20 bonus)								No	No	I don't know	No	Yes	Yes,No,I don't know	true	bonus-20
442	11/22/2022 20:15:11	R_1IvixEtBxtoh7vX	No	25 - 34 years	No	American Indian/Native American or Alaska Native	Bachelor's degree	$75,000 - $99,999	Male	heterosexual (straight)	Texas	1 (just me!)	4+	Less than 5 times per month	Yes	Yes	Yes	No	No	Lost a job ,Moved place of residence					Consent to share (receive $0.50 bonus)							No	No	I don't know	I don't know	Yes	Yes,No,I don't know	false	bonus-50
228	11/22/2022 20:16:31	R_2veKBNYz0Tg13je	No	25 - 34 years	No	White or Caucasian	Bachelor's degree	$75,000 - $99,999	Male	heterosexual (straight)	Nevada	1 (just me!)	2	Less than 5 times per month	No	Yes	Yes	No	No	Moved place of residence			Consent to share (receive $0.05 bonus)									Yes if I get part of the profit	Yes	Yes	Yes	Yes	Yes,No,I don't know	false	bonus-05
357	11/22/2022 20:17:11	R_24iMNzVanO5ktA0	Yes	25 - 34 years	No	White or Caucasian	Bachelor's degree	$75,000 - $99,999	Male	heterosexual (straight)	New Mexico	1 (just me!)	1 (just me!)	5 - 10 times per month	No	No	No	No	No	Moved place of residence		Decline				No	No	No	Yes			Yes if I get part of the profit	Yes if consumers get part of the profit	No	I don't know	I don't know	Yes,No,I don't know	false	altruism
585	11/22/2022 20:17:46	R_3LigPLmiinkglRk	No	25 - 34 years	No	White or Caucasian	High school diploma or GED	Less than $25,000	Other	LGBTQ+	Maryland	2	1 (just me!)	5 - 10 times per month	No	Yes	No	No	No		Consent to share											No	No	No	No	Yes	Yes,No,I don't know	true	control
484	11/22/2022 20:18:32	R_2ysGPQkluBNjsAX	No	55 - 64 years	No	White or Caucasian	High school diploma or GED	$75,000 - $99,999	Male	heterosexual (straight)	Minnesota	1 (just me!)	2	Less than 5 times per month	No	No	No	Yes	No					Consent to share (receive $0.20 bonus)								No	No	No	No	Yes	Yes,No,I don't know	true	bonus-20
723	11/22/2022 20:18:55	R_2YPaKKDPASt9ViL	Yes	25 - 34 years	No	Black or African American	Bachelor's degree	$25,000 - $49,999	Male	prefer not to say	California	1 (just me!)	2	Less than 5 times per month	No	No	No	No	No	Moved place of residence				Decline				No	No	I would not consent to share my data for any amount.		No	No	No	No	No	Yes,No,I don't know	true	bonus-20
689	11/22/2022 20:19:03	R_1mFe13HeE6TkOaF	No	25 - 34 years	Yes	White or Caucasian	High school diploma or GED	Less than $25,000	Female	LGBTQ+	Pennsylvania	1 (just me!)	3	Less than 5 times per month	No	Yes	No	No	No	Moved place of residence			Decline				No	No	No	More than $1.00 (enter amount)	3.00	No	No	Yes	No	No	Yes,No,I don't know	false	bonus-05
775	11/22/2022 20:23:37	R_12hBKyfNeSlhKZN	No	45 - 54 years	No	Asian	Bachelor's degree	$75,000 - $99,999	Female	heterosexual (straight)	New Jersey	1 (just me!)	2	Less than 5 times per month	Yes	No	Yes	No	No	Moved place of residence		Consent to share										No	No	Yes	No	No	Yes,No,I don't know	true	altruism
658	11/22/2022 20:23:48	R_pLg97YEPEKoHdCN	No	55 - 64 years	No	White or Caucasian	High school diploma or GED	Less than $25,000	Female	heterosexual (straight)	Texas	1 (just me!)	1 (just me!)	5 - 10 times per month	I stopped in the recent past	Yes	I stopped in the recent past	No	No	Moved place of residence	Consent to share											Yes if I get part of the profit	Yes if consumers get part of the profit	I don't know	I don't know	I don't know	Yes,No,I don't know	true	control
758	11/22/2022 20:24:12	R_2an9oy1DH2K2W8o	No	25 - 34 years	No	White or Caucasian	Bachelor's degree	$150,000 or more	Female	heterosexual (straight)	New York	1 (just me!)	3	5 - 10 times per month	No	No	Yes	No	No						Consent to share (receive $0.50 bonus)							No	No	I don't know	I don't know	No	Yes,No,I don't know	true	bonus-50
1054	11/22/2022 20:25:00	R_2SwUvSGD0Anb9Xo	Yes	45 - 54 years	No	Asian	Graduate or professional degree (MA, MS, MBA, PhD, JD, MD, DDS, etc)	$100,000 - $149,999	Male	heterosexual (straight)	California	1 (just me!)	1 (just me!)	Less than 5 times per month	No	No	No	No	No				Consent to share (receive $0.05 bonus)									Yes if I get part of the profit	Yes if consumers get part of the profit	I don't know	No	No	Yes,No,I don't know	true	bonus-05
1104	11/22/2022 20:31:16	R_30qTlKzhdIqtgiz	No	35 - 44 years	No	White or Caucasian	Graduate or professional degree (MA, MS, MBA, PhD, JD, MD, DDS, etc)	$50,000 - $74,999	Male	heterosexual (straight)	Ohio	1 (just me!)	4+	Less than 5 times per month	Yes	No	Yes	No	No				Consent to share (receive $0.05 bonus)									Yes if I get part of the profit	Yes if consumers get part of the profit	Yes	Yes	Yes	Yes,No,I don't know	true	bonus-05
569	11/22/2022 20:48:27	R_RLkY8gV3T48ZcoF	No	25 - 34 years	No	White or Caucasian	High school diploma or GED	$50,000 - $74,999	Female	heterosexual (straight)	Colorado	2	4+	5 - 10 times per month	No	Yes	Yes	No	No			Consent to share										No	No	Yes	I don't know	I don't know	Yes,No,I don't know	true	altruism
1130	11/22/2022 20:49:14	R_2SdfdIthCXzP2Pd	No	25 - 34 years	No	White or Caucasian	Bachelor's degree	$50,000 - $74,999	Male	heterosexual (straight)	Washington	2	2	5 - 10 times per month	No	No	Yes	No	No	Lost a job ,Became pregnant				Decline				Yes				Yes if I get part of the profit	Yes if consumers get part of the profit	No	Yes	Yes	Yes,No,I don't know	true	bonus-20
324	11/22/2022 20:55:33	R_28GxMZkrIGCzmKv	No	25 - 34 years	No	White or Caucasian	Graduate or professional degree (MA, MS, MBA, PhD, JD, MD, DDS, etc)	$150,000 or more	Male	LGBTQ+	Illinois	1 (just me!)	2	Less than 5 times per month	No	No	Yes	No	No					Consent to share (receive $0.20 bonus)								Yes if I get part of the profit	Yes if consumers get part of the profit	No	Yes	Yes	Yes,No,I don't know	false	bonus-20
293	11/22/2022 20:55:41	R_23LGwgsgRxQiNJ7	No	35 - 44 years	No	White or Caucasian,Black or African American	High school diploma or GED	$100,000 - $149,999	Female	heterosexual (straight)	New York	4+	4+	5 - 10 times per month	No	No	Yes	No	No					Consent to share (receive $0.20 bonus)								No	No	No	No	Yes	Yes,No,I don't know	true	bonus-20
378	11/22/2022 20:57:21	R_1LRxmw1v9XlwyZ4	No	25 - 34 years	No	White or Caucasian	Bachelor's degree	$100,000 - $149,999	Female	LGBTQ+	California	1 (just me!)	3	5 - 10 times per month	No	Yes	No	Yes	No			Consent to share										Yes if I get part of the profit	Yes if consumers get part of the profit	I don't know	No	I don't know	Yes,No,I don't know	true	altruism
227	11/22/2022 20:57:28	R_1Cqo5jWbdtMOnzE	Yes	25 - 34 years	No	White or Caucasian	Bachelor's degree	$75,000 - $99,999	Male	heterosexual (straight)	Ohio	1 (just me!)	2	Less than 5 times per month	No	No	Yes	No	No		Consent to share											Yes	Yes if consumers get part of the profit	Yes	Yes	Yes	Yes,No,I don't know	true	control
465	11/22/2022 20:58:25	R_3Rlxjm9Khc5FZtv	No	35 - 44 years	No	White or Caucasian	Bachelor's degree	$25,000 - $49,999	Female	heterosexual (straight)	Michigan	1 (just me!)	4+	5 - 10 times per month	Yes	Yes	Yes	Yes	No						Consent to share (receive $0.50 bonus)							No	No	Yes	I don't know	Yes	Yes,No,I don't know	false	bonus-50
424	11/22/2022 20:58:34	R_3a65sPuPl0hIKGJ	No	35 - 44 years	No	White or Caucasian	High school diploma or GED	$25,000 - $49,999	Female	heterosexual (straight)	New Jersey	1 (just me!)	3	Less than 5 times per month	No	No	No	No	No					Decline				No	No	I would not consent to share my data for any amount.		No	No	No	No	No	Yes,No,I don't know	false	bonus-20
449	11/22/2022 21:01:03	R_1ooLwPR89VoxnlF	No	35 - 44 years	No	White or Caucasian	Bachelor's degree	$50,000 - $74,999	Male	heterosexual (straight)	Texas	1 (just me!)	3	5 - 10 times per month	I stopped in the recent past	Yes	Yes	No	No	Moved place of residence		Consent to share										Yes if I get part of the profit	Yes if consumers get part of the profit	No	No	No	Yes,No,I don't know	false	altruism
434	11/22/2022 21:01:42	R_1dbENh0mO7Jktjr	No	35 - 44 years	No	Black or African American	Bachelor's degree	Less than $25,000	Female	heterosexual (straight)	West Virginia	1 (just me!)	1 (just me!)	Less than 5 times per month	No	No	No	No	No		Consent to share											No	No	No	No	No	Yes,No,I don't know	true	control
777	11/22/2022 21:04:44	R_1DXTNttXJvyt2M8	No	25 - 34 years	Yes	Other	Graduate or professional degree (MA, MS, MBA, PhD, JD, MD, DDS, etc)	$25,000 - $49,999	Female	heterosexual (straight)	Arkansas	2	2	More than 10 times per month	No	No	Yes	No	No				Consent to share (receive $0.05 bonus)									Yes if I get part of the profit	Yes if consumers get part of the profit	Yes	No	Yes	Yes,No,I don't know	false	bonus-05
769	11/22/2022 21:07:54	R_pH4ZvVad3UKYN21	No	35 - 44 years	No	White or Caucasian	High school diploma or GED	$25,000 - $49,999	Male	heterosexual (straight)	Indiana	1 (just me!)	4+	Less than 5 times per month	Yes	No	Yes	No	No			Consent to share										No	No	Yes	No	No	Yes,No,I don't know	false	altruism
1170	11/22/2022 21:09:08	R_10ZbjWZfgeB444P	Yes	35 - 44 years	No	White or Caucasian	High school diploma or GED	$25,000 - $49,999	Male	heterosexual (straight)	New York	1 (just me!)	1 (just me!)	5 - 10 times per month	Yes	Yes	Yes	No	No				Consent to share (receive $0.05 bonus)									Yes if I get part of the profit	Yes if consumers get part of the profit	Yes	Yes	Yes	Yes,No,I don't know	false	bonus-05
722	11/22/2022 21:09:26	R_1NewMfEsTdiNbSy	No	65 and older	No	White or Caucasian	Bachelor's degree	$75,000 - $99,999	Male	heterosexual (straight)	California	1 (just me!)	2	More than 10 times per month	No	No	Yes	No	No						Consent to share (receive $0.50 bonus)							No	No	No	No	I don't know	Yes,No,I don't know	false	bonus-50
161	11/22/2022 21:10:15	R_BJHiCyagarXovZL	No	18 - 24 years	No	White or Caucasian	Graduate or professional degree (MA, MS, MBA, PhD, JD, MD, DDS, etc)	$25,000 - $49,999	Male	heterosexual (straight)	Washington	1 (just me!)	1 (just me!)	Less than 5 times per month	No	No	Yes	No	No	Lost a job ,Moved place of residence				Consent to share (receive $0.20 bonus)								Yes if I get part of the profit	Yes if consumers get part of the profit	No	I don't know	Yes	Yes,No,I don't know	true	bonus-20
806	11/22/2022 21:10:31	R_yDsJLBJ60v26htD	No	35 - 44 years	No	White or Caucasian	Bachelor's degree	$150,000 or more	Male	heterosexual (straight)	New Hampshire	1 (just me!)	4+	More than 10 times per month	Yes	No	Yes	No	No				Consent to share (receive $0.05 bonus)									No	Yes if consumers get part of the profit	Yes	No	No	Yes,No,I don't know	true	bonus-05
1008	11/22/2022 21:10:55	R_21v64TCmtpIIH87	Yes	18 - 24 years	No	Asian	High school diploma or GED	$25,000 - $49,999	Male	heterosexual (straight)	Nevada	1 (just me!)	3	Less than 5 times per month	No	No	No	Yes	No	Lost a job					Consent to share (receive $0.50 bonus)							Yes if I get part of the profit	Yes if consumers get part of the profit	I don't know	Yes	Yes	Yes,No,I don't know	false	bonus-50
278	11/22/2022 21:11:58	R_2EAVmWg0gRATOgM	Yes	18 - 24 years	No	White or Caucasian	High school diploma or GED	$50,000 - $74,999	Female	LGBTQ+	Pennsylvania	1 (just me!)	2	5 - 10 times per month	Yes	No	No	No	No			Consent to share										Yes if I get part of the profit	Yes if consumers get part of the profit	No	No	Yes	Yes,No,I don't know	true	altruism
278	11/22/2022 21:12:56	R_R39HZohVkYzzCEx	No	35 - 44 years	No	White or Caucasian	Graduate or professional degree (MA, MS, MBA, PhD, JD, MD, DDS, etc)	$75,000 - $99,999	Male	heterosexual (straight)	Maryland	1 (just me!)	4+	Less than 5 times per month	No	No	No	No	No					Consent to share (receive $0.20 bonus)								Yes	Yes	Yes	Yes	Yes	Yes,No,I don't know	true	bonus-20
626	11/22/2022 21:15:21	R_25HMSJi9OsBKgjX	Yes	35 - 44 years	No	White or Caucasian	Graduate or professional degree (MA, MS, MBA, PhD, JD, MD, DDS, etc)	$25,000 - $49,999	Female	LGBTQ+	New Mexico	1 (just me!)	3	5 - 10 times per month	Yes	Yes	No	No	No			Consent to share										No	No	I don't know	No	Yes	Yes,No,I don't know	true	altruism
383	11/22/2022 21:18:00	R_2VPbKqVsCPL36lS	Yes	35 - 44 years	No	White or Caucasian	Bachelor's degree	$100,000 - $149,999	Male	heterosexual (straight)	Illinois	2	3	5 - 10 times per month	No	No	No	No	No			Consent to share										No	Yes if consumers get part of the profit	Yes	Yes	I don't know	Yes,No,I don't know	false	altruism
590	11/22/2022 21:18:26	R_2OYI87DbF4B4aUA	No	18 - 24 years	Yes	White or Caucasian	Bachelor's degree	$100,000 - $149,999	Female	heterosexual (straight)	Florida	4+	4+	More than 10 times per month	No	No	Yes	Yes	No		Consent to share											Yes if I get part of the profit	No	I don't know	I don't know	I don't know	Yes,No,I don't know	false	control
829	11/22/2022 21:18:46	R_2WG22kKQqVhH86R	No	35 - 44 years	No	White or Caucasian	Bachelor's degree	$100,000 - $149,999	Male	heterosexual (straight)	Wisconsin	2	4+	More than 10 times per month	No	No	Yes	No	No				Consent to share (receive $0.05 bonus)									No	No	No	No	Yes	Yes,No,I don't know	true	bonus-05
524	11/22/2022 21:19:02	R_PMs8a0nzwPuUSqt	Yes	25 - 34 years	No	Black or African American	High school diploma or GED	Prefer not to say	Male	heterosexual (straight)	Maryland	1 (just me!)	4+	Less than 5 times per month	No	No	No	No	No			Decline				No	No	No	No	More than $1.00 (enter amount)	5000	No	No	I don't know	I don't know	I don't know	Yes,No,I don't know	true	altruism
653	11/22/2022 21:19:21	R_1FQHtC65uMiLsjT	No	18 - 24 years	Yes	White or Caucasian	Bachelor's degree	$50,000 - $74,999	Male	heterosexual (straight)	California	2	4+	More than 10 times per month	No	No	Yes	No	No			Consent to share										No	No	I don't know	No	No	Yes,No,I don't know	false	altruism
643	11/22/2022 21:20:11	R_5A0Vk6zHG1sJPuV	No	55 - 64 years	No	White or Caucasian	Graduate or professional degree (MA, MS, MBA, PhD, JD, MD, DDS, etc)	$50,000 - $74,999	Male	heterosexual (straight)	South Dakota	1 (just me!)	1 (just me!)	Less than 5 times per month	I stopped in the recent past	Yes	No	Yes	No						Consent to share (receive $0.50 bonus)							Yes if I get part of the profit	Yes if consumers get part of the profit	Yes	No	No	Yes,No,I don't know	true	bonus-50
273	11/22/2022 21:20:33	R_31WVVx6GX4RkBkW	No	25 - 34 years	No	Black or African American	Bachelor's degree	$75,000 - $99,999	Female	heterosexual (straight)	Georgia	1 (just me!)	1 (just me!)	Less than 5 times per month	No	Yes	No	No	No				Consent to share (receive $0.05 bonus)									Yes if I get part of the profit	Yes if consumers get part of the profit	I don't know	No	I don't know	Yes,No,I don't know	true	bonus-05
900	11/22/2022 21:21:50	R_DiQwkDKJFQSY7zH	No	65 and older	No	White or Caucasian	Graduate or professional degree (MA, MS, MBA, PhD, JD, MD, DDS, etc)	$50,000 - $74,999	Male	heterosexual (straight)	California	1 (just me!)	1 (just me!)	Less than 5 times per month	No	No	No	No	No				Decline				No	No	No	I would not consent to share my data for any amount.		No	No	No	No	I don't know	Yes,No,I don't know	true	bonus-05
350	11/22/2022 21:24:09	R_vVVUPy624m5ZRx7	No	35 - 44 years	No	White or Caucasian	Bachelor's degree	$50,000 - $74,999	Male	heterosexual (straight)	Virginia	1 (just me!)	1 (just me!)	Less than 5 times per month	Yes	No	No	No	No			Consent to share										No	No	No	No	No	Yes,No,I don't know	false	altruism
394	11/22/2022 21:25:26	R_1pGQGMurTlAloRf	Yes	45 - 54 years	No	White or Caucasian	High school diploma or GED	$25,000 - $49,999	Female	LGBTQ+	Georgia	1 (just me!)	1 (just me!)	Less than 5 times per month	No	No	Yes	No	No				Consent to share (receive $0.05 bonus)									Yes if I get part of the profit	Yes if consumers get part of the profit	I don't know	No	I don't know	Yes,No,I don't know	true	bonus-05
401	11/22/2022 21:26:49	R_2xDzDQvZyabirUt	Yes	25 - 34 years	Yes	White or Caucasian	Bachelor's degree	$75,000 - $99,999	Other	LGBTQ+	California	1 (just me!)	4+	5 - 10 times per month	No	No	No	Yes	No						Consent to share (receive $0.50 bonus)							No	No	No	Yes	Yes	Yes,No,I don't know	true	bonus-50
591	11/22/2022 21:27:25	R_3sBX7sdZh8pLmHS	No	45 - 54 years	No	White or Caucasian	Graduate or professional degree (MA, MS, MBA, PhD, JD, MD, DDS, etc)	$150,000 or more	Female	heterosexual (straight)	Arizona	1 (just me!)	2	5 - 10 times per month	No	No	No	No	No	Moved place of residence	Decline					No	No	No	No	More than $1.00 (enter amount)	1,000	No	No	No	No	I don't know	Yes,No,I don't know	false	control
354	11/22/2022 21:27:44	R_3HjNQCp49uYkfcR	Yes	18 - 24 years	No	White or Caucasian	High school diploma or GED	Less than $25,000	Female	heterosexual (straight)	Massachusetts	2	4+	5 - 10 times per month	No	Yes	Yes	No	No		Consent to share											No	I don't know	I don't know	I don't know	Yes	Yes,No,I don't know	false	control
575	11/22/2022 21:27:56	R_28MUrxegboyIHhY	No	25 - 34 years	No	White or Caucasian	Some high school or less	$150,000 or more	Female	heterosexual (straight)	California	3	2	More than 10 times per month	No	Yes	No	No	No		Consent to share											No	No	Yes	Yes	Yes	Yes,No,I don't know	false	control
339	11/22/2022 21:32:19	R_1FDuPfFH7Gp0BWI	No	35 - 44 years	No	White or Caucasian	Bachelor's degree	$25,000 - $49,999	Male	heterosexual (straight)	Arizona	3	1 (just me!)	5 - 10 times per month	No	Yes	Yes	No	No					Consent to share (receive $0.20 bonus)								Yes if I get part of the profit	Yes if consumers get part of the profit	Yes	I don't know	Yes	Yes,No,I don't know	false	bonus-20
381	11/22/2022 21:34:36	R_6lidEtUY02zIG5j	Yes	35 - 44 years	No	White or Caucasian	High school diploma or GED	Less than $25,000	Male	heterosexual (straight)	Michigan	1 (just me!)	2	Less than 5 times per month	No	No	No	No	No			Consent to share										No	No	No	Yes	Yes	Yes,No,I don't know	true	altruism
608	11/22/2022 21:35:42	R_3lYoNCIklsOH7sq	No	35 - 44 years	No	White or Caucasian	High school diploma or GED	$100,000 - $149,999	Female	heterosexual (straight)	Texas	1 (just me!)	2	5 - 10 times per month	No	Yes	No	No	No			Consent to share										No	Yes if consumers get part of the profit	I don't know	I don't know	Yes	Yes,No,I don't know	false	altruism
455	11/22/2022 21:35:48	R_32QpHtb2CHKDPg1	Yes	45 - 54 years	No	Black or African American	Bachelor's degree	$50,000 - $74,999	Female	heterosexual (straight)	Virginia	1 (just me!)	3	Less than 5 times per month	No	No	No	No	No		Decline					No	No	No	No	I would not consent to share my data for any amount.		No	Yes if consumers get part of the profit	No	No	No	Yes,No,I don't know	true	control
373	11/22/2022 21:37:28	R_28CjN2kODrNuNJ9	No	25 - 34 years	No	White or Caucasian	Bachelor's degree	Less than $25,000	Other	LGBTQ+	North Carolina	1 (just me!)	1 (just me!)	Less than 5 times per month	No	No	No	No	No						Consent to share (receive $0.50 bonus)							No	No	No	No	Yes	Yes,No,I don't know	true	bonus-50
531	11/22/2022 21:38:10	R_87ffBoBpjhtujC1	No	35 - 44 years	No	White or Caucasian	High school diploma or GED	$75,000 - $99,999	Male	heterosexual (straight)	Virginia	1 (just me!)	4+	Less than 5 times per month	Yes	No	No	No	No			Consent to share										Yes if I get part of the profit	Yes	Yes	No	Yes	Yes,No,I don't know	true	altruism
471	11/22/2022 21:38:17	R_3EKcQpve6saZiHZ	Yes	25 - 34 years	No	White or Caucasian	Graduate or professional degree (MA, MS, MBA, PhD, JD, MD, DDS, etc)	$75,000 - $99,999	Male	heterosexual (straight)	New Jersey	1 (just me!)	1 (just me!)	Less than 5 times per month	No	No	No	No	No						Decline				No	More than $1.00 (enter amount)	$5	Yes if I get part of the profit	Yes if consumers get part of the profit	Yes	I don't know	Yes	Yes,No,I don't know	true	bonus-50
581	11/22/2022 21:39:19	R_2rOORYLAppqUVWi	No	65 and older	No	White or Caucasian	Bachelor's degree	Less than $25,000	Female	heterosexual (straight)	Ohio	1 (just me!)	1 (just me!)	Less than 5 times per month	No	No	Yes	No	No		Consent to share											No	No	I don't know	No	No	Yes,No,I don't know	false	control
632	11/22/2022 21:40:57	R_21HZ93fyBrvys2R	No	55 - 64 years	No	White or Caucasian	High school diploma or GED	$150,000 or more	Male	heterosexual (straight)	California	1 (just me!)	3	Less than 5 times per month	No	No	Yes	No	No				Consent to share (receive $0.05 bonus)									No	I don't know	I don't know	No	I don't know	Yes,No,I don't know	false	bonus-05
597	11/22/2022 21:41:03	R_bf37vgAtSoPc5rj	No	35 - 44 years	No	White or Caucasian	Bachelor's degree	$100,000 - $149,999	Female	heterosexual (straight)	South Carolina	1 (just me!)	4+	5 - 10 times per month	Yes	No	No	No	No					Consent to share (receive $0.20 bonus)								No	No	No	I don't know	Yes	Yes,No,I don't know	false	bonus-20
266	11/22/2022 21:42:19	R_1hDMq8QpT7SU4R3	Yes	25 - 34 years	No	White or Caucasian,Asian	Graduate or professional degree (MA, MS, MBA, PhD, JD, MD, DDS, etc)	$100,000 - $149,999	Male	heterosexual (straight)	Washington	1 (just me!)	1 (just me!)	Less than 5 times per month	No	No	Yes	No	No		Consent to share											No	No	No	No	I don't know	Yes,No,I don't know	true	control
415	11/22/2022 21:45:54	R_OjlLW9R5P9Laan7	No	25 - 34 years	No	White or Caucasian	High school diploma or GED	$75,000 - $99,999	Male	heterosexual (straight)	Texas	2	3	Less than 5 times per month	No	No	No	No	No						Consent to share (receive $0.50 bonus)							Yes if I get part of the profit	Yes if consumers get part of the profit	No	No	Yes	Yes,No,I don't know	false	bonus-50
1556	11/22/2022 21:46:54	R_28TGzmtgBsR6wng	Yes	18 - 24 years	No	Asian	Bachelor's degree	$75,000 - $99,999	Male	heterosexual (straight)	Arizona	1 (just me!)	2	Less than 5 times per month	No	I stopped in the recent past	Yes	No	No	Lost a job ,Moved place of residence					Consent to share (receive $0.50 bonus)							Yes if I get part of the profit	Yes if consumers get part of the profit	No	I don't know	Yes	Yes,No,I don't know	true	bonus-50
604	11/22/2022 21:51:01	R_3g8lvUze8YAbyXH	Yes	65 and older	No	White or Caucasian	Bachelor's degree	$100,000 - $149,999	Female	heterosexual (straight)	California	2	2	Less than 5 times per month	Yes	No	Yes	Yes	No		Consent to share											No	No	I don't know	I don't know	Yes	Yes,No,I don't know	false	control
519	11/22/2022 21:51:43	R_22Wzy1G9WL8KGax	No	45 - 54 years	No	Asian	Bachelor's degree	$100,000 - $149,999	Male	heterosexual (straight)	New Jersey	1 (just me!)	2	Less than 5 times per month	No	Yes	Yes	No	No						Consent to share (receive $0.50 bonus)							Yes if I get part of the profit	Yes if consumers get part of the profit	I don't know	No	Yes	Yes,No,I don't know	true	bonus-50
1133	11/22/2022 21:53:11	R_1l6oxKA9uiM9GUo	No	35 - 44 years	No	White or Caucasian	High school diploma or GED	$150,000 or more	Male	LGBTQ+	North Carolina	1 (just me!)	2	More than 10 times per month	No	No	No	Yes	No					Consent to share (receive $0.20 bonus)								Yes if I get part of the profit	Yes if consumers get part of the profit	Yes	I don't know	Yes	Yes,No,I don't know	false	bonus-20
196	11/22/2022 21:54:24	R_3D8iU1uWpKiBsrI	Yes	35 - 44 years	No	White or Caucasian	Bachelor's degree	$25,000 - $49,999	Male	heterosexual (straight)	Texas	1 (just me!)	2	Less than 5 times per month	Yes	No	Yes	No	No				Consent to share (receive $0.05 bonus)									No	No	No	Yes	Yes	Yes,No,I don't know	true	bonus-05
248	11/22/2022 21:57:14	R_3n8YvWSQfLlDxcp	Yes	25 - 34 years	No	White or Caucasian	High school diploma or GED	$75,000 - $99,999	Male	heterosexual (straight)	Florida	1 (just me!)	3	Less than 5 times per month	No	No	Yes	No	No	Moved place of residence		Decline				Yes						No	No	No	Yes	No	Yes,No,I don't know	false	altruism
656	11/22/2022 21:57:34	R_vek9FZGpmXonMhX	Yes	18 - 24 years	Yes	White or Caucasian	High school diploma or GED	$25,000 - $49,999	Male	heterosexual (straight)	Texas	2	4+	Less than 5 times per month	No	No	Yes	No	No					Consent to share (receive $0.20 bonus)								Yes if I get part of the profit	Yes if consumers get part of the profit	No	No	Yes	Yes,No,I don't know	true	bonus-20
686	11/22/2022 21:57:47	R_RIAWjvzqC9Anz0d	No	55 - 64 years	No	White or Caucasian	Bachelor's degree	$75,000 - $99,999	Female	heterosexual (straight)	Ohio	1 (just me!)	2	Less than 5 times per month	No	No	No	No	No		Consent to share											No	No	I don't know	I don't know	I don't know	Yes,No,I don't know	false	control
1345	11/22/2022 21:58:46	R_2PbcsTKw2fnfA7M	No	25 - 34 years	No	White or Caucasian	Bachelor's degree	$100,000 - $149,999	Male	heterosexual (straight)	Maryland	2	2	5 - 10 times per month	No	No	No	No	No						Decline				No	I would not consent to share my data for any amount.		No	No	No	No	No	Yes,No,I don't know	false	bonus-50
336	11/22/2022 22:00:55	R_2YJJio1KANIFFO2	Yes	18 - 24 years	No	Black or African American	High school diploma or GED	$50,000 - $74,999	Female	heterosexual (straight)	Virginia	1 (just me!)	2	Less than 5 times per month	No	No	Yes	No	No				Consent to share (receive $0.05 bonus)									Yes if I get part of the profit	Yes if consumers get part of the profit	Yes	I don't know	I don't know	Yes,No,I don't know	false	bonus-05
799	11/22/2022 22:03:26	R_3Dvf2b14COFZe0A	No	35 - 44 years	Yes	White or Caucasian	High school diploma or GED	$100,000 - $149,999	Female	heterosexual (straight)	Illinois	2	4+	5 - 10 times per month	No	No	No	No	No	Moved place of residence					Consent to share (receive $0.50 bonus)							Yes	Yes	No	No	Yes	Yes,No,I don't know	true	bonus-50
319	11/22/2022 22:06:02	R_32Wsk7ziaut6JrW	No	18 - 24 years	Yes	American Indian/Native American or Alaska Native	Bachelor's degree	Less than $25,000	Other	LGBTQ+	California	1 (just me!)	1 (just me!)	Less than 5 times per month	No	No	No	No	No	Moved place of residence				Consent to share (receive $0.20 bonus)								Yes if I get part of the profit	Yes if consumers get part of the profit	No	No	Yes	Yes,No,I don't know	true	bonus-20
369	11/22/2022 22:09:46	R_0HStFOjenTsm8H7	No	25 - 34 years	No	White or Caucasian	High school diploma or GED	$75,000 - $99,999	Female	heterosexual (straight)	Michigan	1 (just me!)	2	Less than 5 times per month	Yes	No	No	No	No	Lost a job					Consent to share (receive $0.50 bonus)							Yes if I get part of the profit	Yes if consumers get part of the profit	Yes	I don't know	Yes	Yes,No,I don't know	false	bonus-50
301	11/22/2022 22:13:06	R_1meEApGTqRnvC4S	No	35 - 44 years	No	White or Caucasian	Bachelor's degree	$75,000 - $99,999	Male	heterosexual (straight)	Delaware	1 (just me!)	4+	5 - 10 times per month	No	No	No	No	No		Consent to share											Yes if I get part of the profit	Yes if consumers get part of the profit	No	No	Yes	Yes,No,I don't know	true	control
361	11/22/2022 22:17:05	R_8GGzC1LQlbWzlIt	No	18 - 24 years	No	White or Caucasian	Bachelor's degree	$25,000 - $49,999	Male	LGBTQ+	New Jersey	1 (just me!)	3	Less than 5 times per month	No	No	No	No	No			Decline				Yes						Yes if I get part of the profit	Yes if consumers get part of the profit	Yes	No	No	Yes,No,I don't know	true	altruism
378	11/22/2022 22:18:32	R_22YsYorxl1ol9UE	Yes	18 - 24 years	No	White or Caucasian	Bachelor's degree	$50,000 - $74,999	Male	LGBTQ+	Ohio	2	2	Less than 5 times per month	No	Yes	No	No	No	Moved place of residence		Consent to share										No	No	Yes	Yes	Yes	Yes,No,I don't know	true	altruism
335	11/22/2022 22:27:55	R_3n638WDxQiAjuaJ	No	18 - 24 years	Yes	White or Caucasian	Bachelor's degree	$75,000 - $99,999	Female	LGBTQ+	California	2	4+	5 - 10 times per month	No	Yes	Yes	No	No					Consent to share (receive $0.20 bonus)								No	No	Yes	No	No	Yes,No,I don't know	false	bonus-20
462	11/22/2022 22:30:06	R_2qrgkrgXA9s6xrB	No	18 - 24 years	No	White or Caucasian	High school diploma or GED	$100,000 - $149,999	Male	LGBTQ+	Florida	1 (just me!)	3	Less than 5 times per month	No	No	No	No	No		Consent to share											Yes if I get part of the profit	Yes if consumers get part of the profit	No	No	No	Yes,No,I don't know	true	control
897	11/22/2022 22:32:00	R_3IXMG8LtMxKwJC3	No	45 - 54 years	No	Black or African American	Bachelor's degree	Less than $25,000	Female	heterosexual (straight)	Texas	1 (just me!)	3	Less than 5 times per month	No	No	No	No	No	Moved place of residence					Consent to share (receive $0.50 bonus)							Yes if I get part of the profit	Yes if consumers get part of the profit	Yes	Yes	Yes	Yes,No,I don't know	true	bonus-50
312	11/22/2022 22:32:35	R_3hlq7ZSaJvHv2Qo	Yes	35 - 44 years	No	White or Caucasian	Bachelor's degree	$50,000 - $74,999	Male	heterosexual (straight)	North Carolina	1 (just me!)	1 (just me!)	Less than 5 times per month	No	No	No	No	No				Decline				No	No	No	More than $1.00 (enter amount)	10	Yes if I get part of the profit	Yes if consumers get part of the profit	No	Yes	Yes	Yes,No,I don't know	false	bonus-05
367	11/22/2022 22:33:25	R_3F2RsXO9QCVRCrn	No	45 - 54 years	No	Black or African American	Bachelor's degree	$50,000 - $74,999	Female	heterosexual (straight)	Washington	1 (just me!)	4+	More than 10 times per month	Yes	No	Yes	No	No			Consent to share										No	No	Yes	Yes	No	Yes,No,I don't know	true	altruism
582	11/22/2022 22:35:23	R_27qGAPHachF1Oez	No	45 - 54 years	No	Asian	Graduate or professional degree (MA, MS, MBA, PhD, JD, MD, DDS, etc)	$150,000 or more	Male	heterosexual (straight)	Texas	2	3	5 - 10 times per month	No	No	No	No	No						Decline				No	I would not consent to share my data for any amount.		No	No	No	No	No	Yes,No,I don't know	false	bonus-50
368	11/22/2022 22:36:25	R_1pSArFUB4sIGaNg	No	18 - 24 years	Yes	White or Caucasian	Bachelor's degree	$25,000 - $49,999	Male	heterosexual (straight)	California	1 (just me!)	1 (just me!)	5 - 10 times per month	No	No	No	No	No	Moved place of residence				Consent to share (receive $0.20 bonus)								No	No	No	No	No	Yes,No,I don't know	true	bonus-20
553	11/22/2022 22:36:47	R_3OpMNVHA76ZfPbH	No	25 - 34 years	No	White or Caucasian	High school diploma or GED	$100,000 - $149,999	Female	heterosexual (straight)	Nevada	1 (just me!)	2	Less than 5 times per month	No	No	I stopped in the recent past	No	No		Consent to share											No	No	I don't know	Yes	Yes	Yes,No,I don't know	false	control
1301	11/22/2022 22:38:18	R_NWRR48qozQZO8g1	No	18 - 24 years	No	White or Caucasian	High school diploma or GED	$25,000 - $49,999	Male	heterosexual (straight)	South Carolina	1 (just me!)	4+	Less than 5 times per month	Yes	Yes	No	Yes	No		Consent to share											Yes if I get part of the profit	Yes if consumers get part of the profit	Yes	Yes	Yes	Yes,No,I don't know	false	control
361	11/22/2022 22:44:13	R_1n6oODT2QBAqqOO	No	35 - 44 years	No	White or Caucasian	Graduate or professional degree (MA, MS, MBA, PhD, JD, MD, DDS, etc)	$100,000 - $149,999	Male	heterosexual (straight)	Utah	2	4+	More than 10 times per month	No	No	No	No	No						Consent to share (receive $0.50 bonus)							Yes if I get part of the profit	Yes if consumers get part of the profit	No	No	Yes	Yes,No,I don't know	false	bonus-50
504	11/22/2022 22:45:22	R_0TXaBMuEhEzmPVD	Yes	25 - 34 years	Yes	White or Caucasian	High school diploma or GED	$75,000 - $99,999	Female	LGBTQ+	Indiana	1 (just me!)	3	Less than 5 times per month	Yes	I stopped in the recent past	No	No	No	Lost a job		Consent to share										Yes if I get part of the profit	Yes if consumers get part of the profit	Yes	No	Yes	Yes,No,I don't know	false	altruism
284	11/22/2022 22:52:48	R_1ISJv7z3x6BnK4k	No	35 - 44 years	No	Black or African American	High school diploma or GED	$25,000 - $49,999	Male	LGBTQ+	Illinois	1 (just me!)	1 (just me!)	Less than 5 times per month	No	No	No	No	No				Consent to share (receive $0.05 bonus)									Yes if I get part of the profit	Yes if consumers get part of the profit	I don't know	I don't know	Yes	Yes,No,I don't know	true	bonus-05
934	11/22/2022 22:53:36	R_3PzBYWWdOt4AHEK	No	45 - 54 years	No	White or Caucasian,American Indian/Native American or Alaska Native	High school diploma or GED	$25,000 - $49,999	Female	LGBTQ+	Tennessee	2	2	5 - 10 times per month	Yes	Yes	No	No	No	Lost a job					Consent to share (receive $0.50 bonus)							No	No	I don't know	No	I don't know	Yes,No,I don't know	true	bonus-50
663	11/22/2022 22:54:25	R_2VfDx1ZlEmWoPFI	No	45 - 54 years	No	White or Caucasian	Bachelor's degree	$75,000 - $99,999	Male	heterosexual (straight)	Alabama	1 (just me!)	4+	Less than 5 times per month	No	No	Yes	Prefer not to say	No		Decline					No	No	No	No	More than $1.00 (enter amount)	$5.00	Yes if I get part of the profit	Yes if consumers get part of the profit	Yes	No	I don't know	Yes,No,I don't know	false	control
250	11/22/2022 22:55:06	R_1FRQDBoks93vPCz	No	25 - 34 years	No	White or Caucasian	High school diploma or GED	$75,000 - $99,999	Male	heterosexual (straight)	Nevada	1 (just me!)	2	5 - 10 times per month	No	Yes	No	No	No	Lost a job				Consent to share (receive $0.20 bonus)								Yes if I get part of the profit	Yes if consumers get part of the profit	No	I don't know	Yes	Yes,No,I don't know	false	bonus-20
652	11/22/2022 23:09:56	R_AzzZ8zcq7th29Kp	No	25 - 34 years	No	White or Caucasian	Bachelor's degree	$75,000 - $99,999	Male	heterosexual (straight)	Massachusetts	2	2	Less than 5 times per month	No	No	Yes	No	No				Consent to share (receive $0.05 bonus)									Yes if I get part of the profit	Yes if consumers get part of the profit	Yes	No	No	Yes,No,I don't know	true	bonus-05
379	11/22/2022 23:19:20	R_0jFt3K3i4558lbj	Yes	45 - 54 years	No	White or Caucasian,Black or African American	Graduate or professional degree (MA, MS, MBA, PhD, JD, MD, DDS, etc)	$75,000 - $99,999	Female	heterosexual (straight)	Arizona	1 (just me!)	1 (just me!)	Less than 5 times per month	No	No	No	No	No		Consent to share											Yes if I get part of the profit	Yes if consumers get part of the profit	Yes	Yes	Yes	Yes,No,I don't know	false	control
250	11/22/2022 23:22:07	R_cVbq9lQkBclFudr	Yes	18 - 24 years	No	White or Caucasian	High school diploma or GED	Less than $25,000	Male	LGBTQ+	Indiana	1 (just me!)	2	Less than 5 times per month	I stopped in the recent past	Prefer not to say	No	No	No					Consent to share (receive $0.20 bonus)								Yes if I get part of the profit	Yes if consumers get part of the profit	No	No	No	Yes,No,I don't know	true	bonus-20
268	11/22/2022 23:28:23	R_2Cp5sjenoyePcm6	Yes	18 - 24 years	No	Asian	High school diploma or GED	Less than $25,000	Male	heterosexual (straight)	California	2	2	Less than 5 times per month	No	I stopped in the recent past	No	No	No	Lost a job ,Had a child		Consent to share										Yes if I get part of the profit	Yes if consumers get part of the profit	No	Yes	No	Yes,No,I don't know	false	altruism
516	11/22/2022 23:40:07	R_2XdMB4tf1qMJDlU	No	45 - 54 years	No	White or Caucasian	High school diploma or GED	$100,000 - $149,999	Female	LGBTQ+	Ohio	1 (just me!)	1 (just me!)	5 - 10 times per month	Yes	No	No	No	No					Consent to share (receive $0.20 bonus)								Yes if I get part of the profit	Yes if consumers get part of the profit	No	No	I don't know	Yes,No,I don't know	false	bonus-20
604	11/22/2022 23:46:50	R_2t2J9GVhcnhj8pX	No	45 - 54 years	No	White or Caucasian,Black or African American,American Indian/Native American or Alaska Native	Graduate or professional degree (MA, MS, MBA, PhD, JD, MD, DDS, etc)	$50,000 - $74,999	Male	heterosexual (straight)	Florida	1 (just me!)	2	5 - 10 times per month	Yes	Yes	Yes	No	No		Consent to share											Yes if I get part of the profit	Yes if consumers get part of the profit	Yes	I don't know	Yes	Yes,No,I don't know	true	control
215	11/22/2022 23:49:28	R_xaWl9KgwRSiVn9v	Yes	25 - 34 years	No	Asian	Bachelor's degree	Prefer not to say	Female	heterosexual (straight)	Virginia	1 (just me!)	2	Less than 5 times per month	No	No	Yes	No	No			Consent to share										No	No	No	No	I don't know	Yes,No,I don't know	true	altruism
1097	11/23/2022 0:06:52	R_1IBrWZ6f5U3InBf	No	65 and older	No	White or Caucasian	High school diploma or GED	$25,000 - $49,999	Male	heterosexual (straight)	Wisconsin	2	2	Less than 5 times per month	No	No	Yes	No	Yes						Consent to share (receive $0.50 bonus)							No	No	No	No	No	Yes,No,I don't know	false	bonus-50
532	11/23/2022 0:09:57	R_OydVud4Wfuukjkt	No	25 - 34 years	No	Asian	Bachelor's degree	$100,000 - $149,999	Female	heterosexual (straight)	California	1 (just me!)	2	5 - 10 times per month	No	No	No	No	No			Decline				No	No	No	No	More than $1.00 (enter amount)	20.00	No	No	No	Yes	Yes	Yes,No,I don't know	false	altruism
824	11/23/2022 0:18:04	R_1ONsVOpSDE6jAfT	No	25 - 34 years	No	White or Caucasian	Graduate or professional degree (MA, MS, MBA, PhD, JD, MD, DDS, etc)	$50,000 - $74,999	Other	LGBTQ+	California	4+	1 (just me!)	5 - 10 times per month	No	No	Yes	No	No	Moved place of residence					Consent to share (receive $0.50 bonus)							No	No	I don't know	No	I don't know	Yes,No,I don't know	false	bonus-50
1044	11/23/2022 0:26:53	R_1prNTQciemrKKSl	No	45 - 54 years	Yes	White or Caucasian	Prefer not to say	Prefer not to say	Female	heterosexual (straight)	Florida	1 (just me!)	2	Less than 5 times per month	No	No	No	No	No			Decline				No	No	No	No	I would not consent to share my data for any amount.		No	No	No	No	No	Yes,No,I don't know	true	altruism
220	11/23/2022 8:23:55	R_25Xxau8wxesYGsx	No	25 - 34 years	No	White or Caucasian	Bachelor's degree	$50,000 - $74,999	Female	heterosexual (straight)	Illinois	4+	4+	Less than 5 times per month	No	No	I stopped in the recent past	No	No	Became pregnant,Had a child		Consent to share										No	No	No	No	Yes	Yes,No,I don't know	true	altruism
251	11/23/2022 8:24:24	R_1eOAA9WI8uZjYbx	Yes	18 - 24 years	No	White or Caucasian	Bachelor's degree	$50,000 - $74,999	Female	LGBTQ+	North Carolina	1 (just me!)	3	Less than 5 times per month	No	No	No	No	No	Moved place of residence,Became pregnant,Had a child		Consent to share										Yes if I get part of the profit	Yes if consumers get part of the profit	Yes	No	Yes	Yes,No,I don't know	false	altruism
275	11/23/2022 8:25:31	R_vvIX8JUF41yjnGh	Yes	25 - 34 years	No	Black or African American	High school diploma or GED	$25,000 - $49,999	Female	heterosexual (straight)	South Carolina	1 (just me!)	3	Less than 5 times per month	No	No	No	No	No		Consent to share											I don't know	I don't know	No	No	I don't know	Yes,No,I don't know	false	control
409	11/23/2022 8:26:59	R_XLNqrCKqhDiXYc1	Yes	55 - 64 years	No	White or Caucasian	Bachelor's degree	$100,000 - $149,999	Male	heterosexual (straight)	Pennsylvania	1 (just me!)	2	Less than 5 times per month	No	No	No	No	No					Consent to share (receive $0.20 bonus)								Yes if I get part of the profit	Yes if consumers get part of the profit	No	No	Yes	Yes,No,I don't know	true	bonus-20
363	11/23/2022 8:27:10	R_2xVNXylGNDbivoc	No	45 - 54 years	No	White or Caucasian	Graduate or professional degree (MA, MS, MBA, PhD, JD, MD, DDS, etc)	$50,000 - $74,999	Female	heterosexual (straight)	Georgia	1 (just me!)	3	Less than 5 times per month	No	No	Yes	No	No	Moved place of residence			Consent to share (receive $0.05 bonus)									Yes if I get part of the profit	Yes if consumers get part of the profit	Yes	Yes	Yes	Yes,No,I don't know	true	bonus-05
195	11/23/2022 8:30:57	R_25R5j9tYJt2A7SO	No	25 - 34 years	Yes	Asian,Native Hawaiian or Other Pacific Islander	High school diploma or GED	$50,000 - $74,999	Male	heterosexual (straight)	California	2	4+	Less than 5 times per month	No	No	No	Yes	No	Lost a job ,Moved place of residence				Consent to share (receive $0.20 bonus)								Yes if I get part of the profit	Yes if consumers get part of the profit	Yes	Yes	Yes	Yes,No,I don't know	true	bonus-20
267	11/23/2022 8:32:56	R_zfqnsBzlOAKibzb	No	35 - 44 years	No	White or Caucasian,Black or African American	High school diploma or GED	$75,000 - $99,999	Female	LGBTQ+	Massachusetts	1 (just me!)	2	Less than 5 times per month	No	No	No	No	Yes			Consent to share										No	No	Yes	I don't know	Yes	Yes,No,I don't know	false	altruism
282	11/23/2022 8:33:10	R_1Ii7vZJ3EmJx7Uw	No	35 - 44 years	No	White or Caucasian	High school diploma or GED	$25,000 - $49,999	Male	LGBTQ+	Florida	1 (just me!)	2	Less than 5 times per month	No	I stopped in the recent past	I stopped in the recent past	Yes	No				Consent to share (receive $0.05 bonus)									No	No	Yes	No	Yes	Yes,No,I don't know	false	bonus-05
812	11/23/2022 8:33:32	R_30pFCu2q05wN0mf	No	45 - 54 years	No	White or Caucasian	Graduate or professional degree (MA, MS, MBA, PhD, JD, MD, DDS, etc)	$100,000 - $149,999	Male	heterosexual (straight)	Georgia	1 (just me!)	4+	Less than 5 times per month	No	No	Yes	No	No				Decline				No	No	No	More than $1.00 (enter amount)	100	No	No	No	I don't know	I don't know	Yes,No,I don't know	false	bonus-05
425	11/23/2022 8:38:04	R_29bM1YBU1Urooz8	Yes	25 - 34 years	No	White or Caucasian	High school diploma or GED	Less than $25,000	Female	heterosexual (straight)	Oregon	1 (just me!)	1 (just me!)	Less than 5 times per month	No	I stopped in the recent past	No	No	No						Consent to share (receive $0.50 bonus)							Yes if I get part of the profit	No	No	I don't know	Yes	Yes,No,I don't know	false	bonus-50
398	11/23/2022 8:38:23	R_2WuuY0g77i5Z7eq	No	45 - 54 years	No	White or Caucasian	Graduate or professional degree (MA, MS, MBA, PhD, JD, MD, DDS, etc)	$150,000 or more	Female	heterosexual (straight)	New York	2	4+	5 - 10 times per month	No	No	Yes	No	No		Consent to share											No	I don't know	I don't know	I don't know	I don't know	Yes,No,I don't know	true	control
250	11/23/2022 8:39:11	R_1q9cuo94fxvO4rl	No	35 - 44 years	No	Asian	Graduate or professional degree (MA, MS, MBA, PhD, JD, MD, DDS, etc)	$150,000 or more	Male	heterosexual (straight)	North Carolina	1 (just me!)	4+	Less than 5 times per month	No	No	Yes	Yes	No				Consent to share (receive $0.05 bonus)									Yes if I get part of the profit	Yes if consumers get part of the profit	Yes	Yes	Yes	Yes,No,I don't know	false	bonus-05
457	11/23/2022 8:40:33	R_2dRPl5tGx8XXB97	No	45 - 54 years	No	White or Caucasian	Graduate or professional degree (MA, MS, MBA, PhD, JD, MD, DDS, etc)	$150,000 or more	Male	heterosexual (straight)	Virginia	1 (just me!)	3	More than 10 times per month	No	Yes	No	No	No			Decline				No	No	No	No	More than $1.00 (enter amount)	50.00	Yes if I get part of the profit	Yes if consumers get part of the profit	No	Yes	Yes	Yes,No,I don't know	true	altruism
482	11/23/2022 8:41:03	R_qIW9qR6SR6Mboch	No	55 - 64 years	No	White or Caucasian	Bachelor's degree	Prefer not to say	Female	heterosexual (straight)	California	2	2	More than 10 times per month	No	No	Yes	No	No					Consent to share (receive $0.20 bonus)								Yes if I get part of the profit	Yes if consumers get part of the profit	Yes	No	Yes	Yes,No,I don't know	false	bonus-20
427	11/23/2022 8:42:01	R_3iFswoYyum23EOY	Yes	25 - 34 years	No	White or Caucasian	Graduate or professional degree (MA, MS, MBA, PhD, JD, MD, DDS, etc)	$50,000 - $74,999	Other	LGBTQ+	Pennsylvania	1 (just me!)	2	Less than 5 times per month	No	Yes	Yes	No	No	Moved place of residence				Consent to share (receive $0.20 bonus)								No	No	No	No	Yes	Yes,No,I don't know	true	bonus-20
514	11/23/2022 8:42:06	R_2dHne3wyTYwxWBl	No	25 - 34 years	No	Asian	Bachelor's degree	$100,000 - $149,999	Female	heterosexual (straight)	New York	1 (just me!)	4+	Less than 5 times per month	No	No	No	No	No						Consent to share (receive $0.50 bonus)							Yes if I get part of the profit	No	Yes	Yes	No	Yes,No,I don't know	false	bonus-50
742	11/23/2022 8:43:25	R_31H0ZuIQdkAa8US	No	25 - 34 years	No	White or Caucasian	Bachelor's degree	$50,000 - $74,999	Female	heterosexual (straight)	Wisconsin	1 (just me!)	3	5 - 10 times per month	No	No	No	Yes	No	Moved place of residence			Consent to share (receive $0.05 bonus)									No	Yes	No	Yes	Yes	Yes,No,I don't know	false	bonus-05
442	11/23/2022 8:43:53	R_3JIXNlHP57fpa2R	No	35 - 44 years	No	White or Caucasian	Graduate or professional degree (MA, MS, MBA, PhD, JD, MD, DDS, etc)	$100,000 - $149,999	Female	heterosexual (straight)	Massachusetts	1 (just me!)	2	Less than 5 times per month	No	Yes	Yes	No	No			Consent to share										No	No	No	No	Yes	Yes,No,I don't know	true	altruism
398	11/23/2022 8:44:32	R_WiHgd4U8fkn5ZsZ	No	45 - 54 years	No	White or Caucasian	Bachelor's degree	$50,000 - $74,999	Male	heterosexual (straight)	Florida	1 (just me!)	1 (just me!)	Less than 5 times per month	No	Yes	Yes	No	No						Consent to share (receive $0.50 bonus)							No	No	No	No	No	Yes,No,I don't know	true	bonus-50
898	11/23/2022 8:45:42	R_25AGtxX8THPbJvj	No	25 - 34 years	No	Asian	Graduate or professional degree (MA, MS, MBA, PhD, JD, MD, DDS, etc)	$100,000 - $149,999	Male	LGBTQ+	Texas	1 (just me!)	3	5 - 10 times per month	No	No	No	Yes	No					Decline				No	No	I would not consent to share my data for any amount.		No	No	No	No	No	Yes,No,I don't know	false	bonus-20
527	11/23/2022 8:46:12	R_24k3UnBOhSTxgwO	No	18 - 24 years	No	White or Caucasian	High school diploma or GED	Less than $25,000	Male	heterosexual (straight)	Ohio	1 (just me!)	1 (just me!)	Less than 5 times per month	No	No	Yes	No	No					Consent to share (receive $0.20 bonus)								Yes if I get part of the profit	Yes if consumers get part of the profit	No	Yes	Yes	Yes,No,I don't know	false	bonus-20
840	11/23/2022 8:47:29	R_3oC3NRkyrUsvTEM	Yes	55 - 64 years	No	White or Caucasian	Bachelor's degree	$150,000 or more	Female	heterosexual (straight)	Pennsylvania	1 (just me!)	2	Less than 5 times per month	No	No	Yes	No	No	Lost a job			Consent to share (receive $0.05 bonus)									No	No	No	No	No	Yes,No,I don't know	true	bonus-05
327	11/23/2022 8:51:08	R_ZqMc2n2GUPEaXfz	Yes	35 - 44 years	No	White or Caucasian	High school diploma or GED	$25,000 - $49,999	Female	heterosexual (straight)	Arkansas	1 (just me!)	1 (just me!)	5 - 10 times per month	Yes	Yes	No	No	No	Moved place of residence	Consent to share											No	No	No	No	No	Yes,No,I don't know	false	control
482	11/23/2022 8:52:10	R_3KMFxiMqV18t5z6	No	18 - 24 years	Yes	White or Caucasian	High school diploma or GED	$75,000 - $99,999	Female	LGBTQ+	Virginia	3	3	Less than 5 times per month	No	No	No	No	No			Decline				No	No	No	No	More than $1.00 (enter amount)	20.00	Yes if I get part of the profit	Yes if consumers get part of the profit	No	I don't know	Yes	Yes,No,I don't know	false	altruism
290	11/23/2022 8:52:37	R_2BnFUPIU2DExYF3	No	45 - 54 years	No	White or Caucasian	Graduate or professional degree (MA, MS, MBA, PhD, JD, MD, DDS, etc)	$75,000 - $99,999	Female	heterosexual (straight)	Florida	2	2	5 - 10 times per month	No	No	Yes	No	No					Consent to share (receive $0.20 bonus)								No	No	No	No	Yes	Yes,No,I don't know	false	bonus-20
281	11/23/2022 8:56:46	R_24HF9twScCsf5uy	No	18 - 24 years	No	Black or African American	High school diploma or GED	$75,000 - $99,999	Female	heterosexual (straight)	New York	1 (just me!)	3	5 - 10 times per month	No	No	No	No	No		Consent to share											Yes if I get part of the profit	Yes if consumers get part of the profit	No	Yes	Yes	Yes,No,I don't know	false	control
409	11/23/2022 8:57:14	R_r8bknLPESgdVNG9	Yes	25 - 34 years	No	White or Caucasian,Black or African American	Graduate or professional degree (MA, MS, MBA, PhD, JD, MD, DDS, etc)	$100,000 - $149,999	Male	heterosexual (straight)	Maryland	1 (just me!)	4+	5 - 10 times per month	No	No	No	No	No	Became pregnant,Had a child					Consent to share (receive $0.50 bonus)							Yes if I get part of the profit	Yes if consumers get part of the profit	No	No	Yes	Yes,No,I don't know	true	bonus-50
501	11/23/2022 8:59:29	R_2WGwF7VzvL1EVL7	No	55 - 64 years	No	White or Caucasian	Bachelor's degree	$150,000 or more	Male	heterosexual (straight)	New York	1 (just me!)	2	Less than 5 times per month	No	No	Yes	Yes	No			Consent to share										No	I don't know	No	No	I don't know	Yes,No,I don't know	true	altruism
814	11/23/2022 9:00:45	R_3sgHEQns8yFcoxL	No	25 - 34 years	No	White or Caucasian	Bachelor's degree	Less than $25,000	Female	LGBTQ+	Michigan	1 (just me!)	2	Less than 5 times per month	No	No	Yes	No	No						Decline				No	More than $1.00 (enter amount)	100.0	No	No	No	No	No	Yes,No,I don't know	true	bonus-50
340	11/23/2022 9:01:18	R_2DTeu3D5LJmnc1P	No	25 - 34 years	No	White or Caucasian	Graduate or professional degree (MA, MS, MBA, PhD, JD, MD, DDS, etc)	$50,000 - $74,999	Female	heterosexual (straight)	Ohio	1 (just me!)	1 (just me!)	Less than 5 times per month	No	No	Yes	No	No			Consent to share										Yes if I get part of the profit	Yes if consumers get part of the profit	No	I don't know	Yes	Yes,No,I don't know	false	altruism
484	11/23/2022 9:05:16	R_23ehCkgc0yrsnyb	No	25 - 34 years	Yes	White or Caucasian	Bachelor's degree	$25,000 - $49,999	Female	heterosexual (straight)	North Dakota	1 (just me!)	2	Less than 5 times per month	No	No	Yes	No	No				Consent to share (receive $0.05 bonus)									No	No	No	I don't know	I don't know	Yes,No,I don't know	true	bonus-05
533	11/23/2022 9:09:08	R_siAwKG9roOXSpEJ	No	35 - 44 years	No	White or Caucasian	Bachelor's degree	$150,000 or more	Male	heterosexual (straight)	Pennsylvania	1 (just me!)	2	Less than 5 times per month	No	No	No	No	No				Consent to share (receive $0.05 bonus)									Yes if I get part of the profit	Yes if consumers get part of the profit	No	No	Yes	Yes,No,I don't know	true	bonus-05
193	11/23/2022 9:09:22	R_1OiPcwBGmhUHeZF	No	35 - 44 years	No	White or Caucasian	Graduate or professional degree (MA, MS, MBA, PhD, JD, MD, DDS, etc)	$50,000 - $74,999	Female	heterosexual (straight)	Maryland	1 (just me!)	3	5 - 10 times per month	No	No	No	No	No	Lost a job ,Moved place of residence		Consent to share										No	No	No	No	I don't know	Yes,No,I don't know	true	altruism
423	11/23/2022 9:14:06	R_CkuX9KLo7hAwFkB	Yes	25 - 34 years	No	White or Caucasian	Bachelor's degree	$50,000 - $74,999	Male	prefer not to say	Washington	1 (just me!)	4+	Less than 5 times per month	Prefer not to say	Prefer not to say	Yes	No	No						Consent to share (receive $0.50 bonus)							Yes if I get part of the profit	Yes if consumers get part of the profit	I don't know	No	I don't know	Yes,No,I don't know	true	bonus-50
287	11/23/2022 9:14:46	R_31LYkoXpSf1q0Ne	No	18 - 24 years	No	Black or African American	High school diploma or GED	Less than $25,000	Male	heterosexual (straight)	Michigan	1 (just me!)	2	Less than 5 times per month	Yes	No	No	No	No			Consent to share										Yes if I get part of the profit	Yes if consumers get part of the profit	I don't know	I don't know	Yes	Yes,No,I don't know	true	altruism
514	11/23/2022 9:15:08	R_bw0aiMNPkLYwG1X	No	18 - 24 years	No	White or Caucasian	Bachelor's degree	$25,000 - $49,999	Female	heterosexual (straight)	North Carolina	1 (just me!)	1 (just me!)	Less than 5 times per month	No	No	No	No	No	Moved place of residence	Consent to share											No	No	No	No	Yes	Yes,No,I don't know	false	control
580	11/23/2022 9:16:51	R_2Ysu2QpwwnLCChx	Yes	45 - 54 years	No	White or Caucasian	High school diploma or GED	$25,000 - $49,999	Male	heterosexual (straight)	New Mexico	2	2	5 - 10 times per month	No	No	No	No	Yes					Consent to share (receive $0.20 bonus)								Yes if I get part of the profit	Yes if consumers get part of the profit	Yes	Yes	Yes	Yes,No,I don't know	false	bonus-20
436	11/23/2022 9:16:57	R_2rJBL7LQuHtRJ31	Yes	35 - 44 years	No	White or Caucasian	High school diploma or GED	$150,000 or more	Male	LGBTQ+	Kansas	1 (just me!)	2	Less than 5 times per month	No	No	Yes	No	No	Moved place of residence				Consent to share (receive $0.20 bonus)								Yes	Yes	I don't know	No	Yes	Yes,No,I don't know	true	bonus-20
353	11/23/2022 9:17:26	R_VXC0BdnooFFzNyF	Yes	25 - 34 years	No	White or Caucasian	High school diploma or GED	$50,000 - $74,999	Female	LGBTQ+	Texas	1 (just me!)	2	Less than 5 times per month	No	No	Yes	No	No			Consent to share										Yes if I get part of the profit	Yes if consumers get part of the profit	Yes	Yes	Yes	Yes,No,I don't know	true	altruism
421	11/23/2022 9:22:04	R_UrQfognZjR4q5CF	No	55 - 64 years	No	White or Caucasian	Graduate or professional degree (MA, MS, MBA, PhD, JD, MD, DDS, etc)	$150,000 or more	Male	heterosexual (straight)	California	1 (just me!)	2	Less than 5 times per month	No	No	Yes	Yes	No		Consent to share											Yes if I get part of the profit	Yes if consumers get part of the profit	I don't know	Yes	Yes	Yes,No,I don't know	false	control
615	11/23/2022 9:25:39	R_3oM91cVvXELLesg	No	65 and older	No	White or Caucasian	Bachelor's degree	$25,000 - $49,999	Male	heterosexual (straight)	Massachusetts	1 (just me!)	1 (just me!)	Less than 5 times per month	No	No	No	No	No				Consent to share (receive $0.05 bonus)									No	No	I don't know	No	Yes	Yes,No,I don't know	true	bonus-05
204	11/23/2022 9:27:56	R_2fGP2IUNlOit4kE	Yes	25 - 34 years	No	White or Caucasian	Bachelor's degree	$25,000 - $49,999	Male	heterosexual (straight)	Georgia	1 (just me!)	2	Less than 5 times per month	Yes	Yes	No	No	No	Lost a job	Consent to share											Yes if I get part of the profit	Yes if consumers get part of the profit	No	No	Yes	Yes,No,I don't know	true	control
1417	11/23/2022 9:28:12	R_O2brTiWEcBWi6B3	Yes	35 - 44 years	No	Black or African American	Bachelor's degree	$150,000 or more	Female	heterosexual (straight)	District of Columbia	1 (just me!)	1 (just me!)	Less than 5 times per month	No	No	No	No	No			Decline				No	No	No	No	I would not consent to share my data for any amount.		No	No	I don't know	No	I don't know	Yes,No,I don't know	false	altruism
757	11/23/2022 9:32:06	R_3EEkdVDJ2YHiSOj	Yes	35 - 44 years	No	White or Caucasian	Bachelor's degree	$100,000 - $149,999	Female	heterosexual (straight)	Mississippi	2	4+	5 - 10 times per month	No	No	Yes	No	No	Moved place of residence			Consent to share (receive $0.05 bonus)									Yes if I get part of the profit	Yes if consumers get part of the profit	I don't know	No	Yes	Yes,No,I don't know	false	bonus-05
489	11/23/2022 9:35:27	R_2Qfzb9ygW4pFpaQ	No	45 - 54 years	No	White or Caucasian	High school diploma or GED	$100,000 - $149,999	Female	heterosexual (straight)	New Hampshire	3	3	Less than 5 times per month	No	No	Yes	No	No						Consent to share (receive $0.50 bonus)							No	No	No	Yes	Yes	Yes,No,I don't know	false	bonus-50
2488	11/23/2022 9:39:34	R_3gOuHWcfs0RuReQ	No	45 - 54 years	No	White or Caucasian	High school diploma or GED	$25,000 - $49,999	Female	heterosexual (straight)	Mississippi	1 (just me!)	3	Less than 5 times per month	No	No	Yes	Yes	Yes						Consent to share (receive $0.50 bonus)							Yes if I get part of the profit	Yes if consumers get part of the profit	Yes	I don't know	Yes	Yes,No,I don't know	false	bonus-50
958	11/23/2022 9:42:17	R_3gXID1ztx7FaVRM	No	25 - 34 years	No	White or Caucasian	High school diploma or GED	$75,000 - $99,999	Female	heterosexual (straight)	Pennsylvania	1 (just me!)	4+	Less than 5 times per month	No	No	No	No	No	Became pregnant,Had a child	Decline					No	No	No	No	More than $1.00 (enter amount)	10	No	No	No	No	No	Yes,No,I don't know	true	control
555	11/23/2022 10:13:38	R_736bt2miDKkzo89	No	35 - 44 years	No	White or Caucasian	Bachelor's degree	$75,000 - $99,999	Female	heterosexual (straight)	New York	1 (just me!)	3	Less than 5 times per month	No	No	Yes	No	No	Became pregnant,Had a child				Decline				No	No	More than $1.00 (enter amount)	$100	Yes	Yes	No	I don't know	No	Yes,No,I don't know	false	bonus-20
263	11/23/2022 10:15:15	R_OPV6nIqHGNNWWmB	Yes	35 - 44 years	No	White or Caucasian	Bachelor's degree	Less than $25,000	Other	LGBTQ+	Missouri	1 (just me!)	1 (just me!)	Less than 5 times per month	No	Yes	Yes	No	No				Consent to share (receive $0.05 bonus)									No	No	No	No	Yes	Yes,No,I don't know	true	bonus-05
631	11/23/2022 10:15:32	R_8vvLjiSqYlbIlix	No	35 - 44 years	No	White or Caucasian	Bachelor's degree	$150,000 or more	Male	heterosexual (straight)	New York	2	4+	More than 10 times per month	No	No	Yes	No	No			Decline				No	No	No	No	I would not consent to share my data for any amount.		Yes if I get part of the profit	Yes if consumers get part of the profit	Yes	No	Yes	Yes,No,I don't know	true	altruism
280	11/23/2022 10:21:17	R_2P59RGdcNoSD2Rv	Yes	25 - 34 years	No	White or Caucasian	High school diploma or GED	$50,000 - $74,999	Male	heterosexual (straight)	Washington	2	2	5 - 10 times per month	No	No	Yes	No	No	Moved place of residence,Became pregnant					Consent to share (receive $0.50 bonus)							Yes if I get part of the profit	Yes if consumers get part of the profit	I don't know	No	Yes	Yes,No,I don't know	false	bonus-50
262	11/23/2022 10:28:50	R_1hy7k18o81Hiy9y	Yes	25 - 34 years	No	White or Caucasian	Bachelor's degree	$25,000 - $49,999	Male	heterosexual (straight)	New York	1 (just me!)	4+	Less than 5 times per month	No	No	No	No	No					Consent to share (receive $0.20 bonus)								Yes	Yes	I don't know	Yes	I don't know	Yes,No,I don't know	false	bonus-20
394	11/23/2022 10:34:09	R_2zMxIQhENlrkmkG	Yes	25 - 34 years	No	Asian	High school diploma or GED	$150,000 or more	Female	heterosexual (straight)	Florida	1 (just me!)	4+	Less than 5 times per month	No	Yes	Yes	Yes	No				Decline				No	No	No	I would not consent to share my data for any amount.		Yes if I get part of the profit	Yes if consumers get part of the profit	No	No	No	Yes,No,I don't know	false	bonus-05
214	11/23/2022 10:35:22	R_3Mb2VWjanQnEhx5	No	25 - 34 years	No	White or Caucasian	High school diploma or GED	$25,000 - $49,999	Male	heterosexual (straight)	Arkansas	1 (just me!)	1 (just me!)	5 - 10 times per month	No	No	No	Yes	No	Moved place of residence			Consent to share (receive $0.05 bonus)									Yes if I get part of the profit	Yes if consumers get part of the profit	No	Yes	Yes	Yes,No,I don't know	false	bonus-05
526	11/23/2022 10:47:27	R_31XdA1XZzbQOlxU	No	45 - 54 years	No	White or Caucasian	Graduate or professional degree (MA, MS, MBA, PhD, JD, MD, DDS, etc)	$25,000 - $49,999	Male	heterosexual (straight)	North Carolina	2	1 (just me!)	5 - 10 times per month	No	No	Yes	No	No						Consent to share (receive $0.50 bonus)							Yes if I get part of the profit	Yes if consumers get part of the profit	Yes	No	Yes	Yes,No,I don't know	false	bonus-50
696	11/23/2022 10:50:24	R_vT4EJ41QSlGF1u1	No	55 - 64 years	No	White or Caucasian	Bachelor's degree	$50,000 - $74,999	Male	heterosexual (straight)	Michigan	2	2	Less than 5 times per month	No	No	Yes	Yes	No			Consent to share										Yes if I get part of the profit	Yes if consumers get part of the profit	No	No	Yes	Yes,No,I don't know	true	altruism
341	11/23/2022 10:50:36	R_PG4U9PlvxgHUJpf	No	45 - 54 years	No	White or Caucasian	Some high school or less	$75,000 - $99,999	Male	heterosexual (straight)	New York	1 (just me!)	4+	Less than 5 times per month	No	No	No	No	No					Consent to share (receive $0.20 bonus)								No	No	I don't know	I don't know	No	Yes,No,I don't know	false	bonus-20
7513	11/23/2022 10:53:26	R_2ZOjCN0NmPOTw9H	No	25 - 34 years	No	White or Caucasian	Bachelor's degree	$100,000 - $149,999	Male	heterosexual (straight)	North Carolina	1 (just me!)	2	More than 10 times per month	No	No	No	No	No	Had a child				Consent to share (receive $0.20 bonus)								Yes if I get part of the profit	Yes if consumers get part of the profit	Yes	Yes	Yes	Yes,No,I don't know	true	bonus-20
372	11/23/2022 10:54:27	R_2Vaq8rcFvvy4gn9	No	18 - 24 years	Yes	Other	High school diploma or GED	$25,000 - $49,999	Male	heterosexual (straight)	California	2	4+	Less than 5 times per month	No	No	No	No	No		Decline					No	No	No	No	More than $1.00 (enter amount)	$5.00	No	No	No	No	No	Yes,No,I don't know	true	control
318	11/23/2022 10:57:09	R_2AHBxyWXd4gEBWU	No	25 - 34 years	No	White or Caucasian	Graduate or professional degree (MA, MS, MBA, PhD, JD, MD, DDS, etc)	$50,000 - $74,999	Female	LGBTQ+	New York	1 (just me!)	2	Less than 5 times per month	I stopped in the recent past	No	No	No	No	Moved place of residence			Decline				Yes					No	No	I don't know	I don't know	Yes	Yes,No,I don't know	false	bonus-05
714	11/23/2022 10:57:24	R_1FCKkx02ayJ8GvV	Yes	55 - 64 years	No	White or Caucasian	Graduate or professional degree (MA, MS, MBA, PhD, JD, MD, DDS, etc)	$100,000 - $149,999	Female	heterosexual (straight)	Florida	2	2	More than 10 times per month	No	No	No	No	No						Consent to share (receive $0.50 bonus)							Yes if I get part of the profit	Yes if consumers get part of the profit	Yes	No	Yes	Yes,No,I don't know	false	bonus-50
543	11/23/2022 11:11:56	R_ZjFHZnBMjWeAYdH	No	25 - 34 years	No	White or Caucasian	Bachelor's degree	$50,000 - $74,999	Female	heterosexual (straight)	Massachusetts	1 (just me!)	2	Less than 5 times per month	No	No	No	No	No		Consent to share											No	No	I don't know	I don't know	No	Yes,No,I don't know	false	control
245	11/23/2022 11:12:21	R_xmbgfR9SCI8bTmF	Yes	35 - 44 years	No	White or Caucasian	Bachelor's degree	$100,000 - $149,999	Male	heterosexual (straight)	Massachusetts	1 (just me!)	2	Less than 5 times per month	No	No	No	No	No					Consent to share (receive $0.20 bonus)								No	No	No	No	No	Yes,No,I don't know	true	bonus-20
238	11/23/2022 11:13:06	R_5tqaZiTOhDvSZRn	No	45 - 54 years	No	White or Caucasian	Bachelor's degree	$75,000 - $99,999	Male	heterosexual (straight)	Indiana	1 (just me!)	1 (just me!)	5 - 10 times per month	No	No	I stopped in the recent past	Yes	No						Consent to share (receive $0.50 bonus)							Yes if I get part of the profit	Yes if consumers get part of the profit	No	No	No	Yes,No,I don't know	false	bonus-50
354	11/23/2022 11:16:21	R_2RVTsLxw70wpxvk	Yes	18 - 24 years	No	White or Caucasian	Bachelor's degree	$150,000 or more	Male	heterosexual (straight)	Pennsylvania	1 (just me!)	3	Less than 5 times per month	No	Yes	Yes	No	No			Decline				No	No	No	No	More than $1.00 (enter amount)	5	No	No	I don't know	No	Yes	Yes,No,I don't know	false	altruism
809	11/23/2022 11:16:32	R_3Ddx3PF1GsBUbzX	No	55 - 64 years	No	White or Caucasian	Bachelor's degree	$75,000 - $99,999	Male	heterosexual (straight)	Florida	1 (just me!)	4+	More than 10 times per month	Yes	No	Yes	No	No				Consent to share (receive $0.05 bonus)									No	No	No	No	Yes	Yes,No,I don't know	false	bonus-05
264	11/23/2022 11:20:06	R_9B11uJ2CO5z4hGx	Yes	25 - 34 years	No	White or Caucasian	Bachelor's degree	Less than $25,000	Female	LGBTQ+	Kentucky	1 (just me!)	3	Less than 5 times per month	I stopped in the recent past	I stopped in the recent past	Yes	Yes	No						Consent to share (receive $0.50 bonus)							Yes if I get part of the profit	Yes if consumers get part of the profit	Yes	I don't know	Yes	Yes,No,I don't know	false	bonus-50
741	11/23/2022 11:20:48	R_6XahSu4kiQeN2xz	Yes	35 - 44 years	Yes	White or Caucasian	Bachelor's degree	$75,000 - $99,999	Male	heterosexual (straight)	Oregon	2	4+	Less than 5 times per month	No	No	I stopped in the recent past	No	No			Consent to share										Yes if I get part of the profit	Yes if consumers get part of the profit	I don't know	I don't know	Yes	Yes,No,I don't know	true	altruism
1123	11/23/2022 11:29:00	R_1H19sy9MgAJWpzf	Yes	25 - 34 years	No	White or Caucasian	Bachelor's degree	$50,000 - $74,999	Male	heterosexual (straight)	Iowa	1 (just me!)	1 (just me!)	Less than 5 times per month	No	No	No	No	No	Moved place of residence				Decline				No	No	More than $1.00 (enter amount)	100	No	No	No	No	No	Yes,No,I don't know	true	bonus-20
760	11/23/2022 11:58:31	R_1mJDXUI9oB3ur16	No	55 - 64 years	No	White or Caucasian	Bachelor's degree	$50,000 - $74,999	Male	LGBTQ+	New York	1 (just me!)	1 (just me!)	Less than 5 times per month	Yes	Yes	No	No	No		Decline					No	No	No	No	I would not consent to share my data for any amount.		No	No	Yes	No	No	Yes,No,I don't know	false	control
282	11/23/2022 12:39:40	R_2zPd832P1E2wXCP	Yes	25 - 34 years	No	White or Caucasian	Graduate or professional degree (MA, MS, MBA, PhD, JD, MD, DDS, etc)	$50,000 - $74,999	Male	LGBTQ+	California	1 (just me!)	1 (just me!)	Less than 5 times per month	No	I stopped in the recent past	Yes	No	No	Moved place of residence			Decline				No	No	Yes			No	No	No	No	No	Yes,No,I don't know	true	bonus-05
273	11/23/2022 12:40:51	R_1g1vi7JOX0wtFdK	No	18 - 24 years	No	White or Caucasian	Bachelor's degree	$25,000 - $49,999	Female	LGBTQ+	Ohio	1 (just me!)	2	5 - 10 times per month	No	No	No	No	No	Moved place of residence					Decline				Yes			Yes if I get part of the profit	No	Yes	I don't know	Yes	Yes,No,I don't know	true	bonus-50
530	11/23/2022 12:45:14	R_2tnWUItCZuEhmXh	No	25 - 34 years	No	White or Caucasian	Bachelor's degree	$25,000 - $49,999	Female	heterosexual (straight)	Michigan	1 (just me!)	1 (just me!)	Less than 5 times per month	No	No	No	No	No			Consent to share										Yes if I get part of the profit	Yes if consumers get part of the profit	Yes	Yes	Yes	Yes,No,I don't know	true	altruism
461	11/23/2022 12:50:34	R_STNOEWFecrQlOHn	No	25 - 34 years	No	White or Caucasian	High school diploma or GED	Less than $25,000	Female	LGBTQ+	Illinois	1 (just me!)	1 (just me!)	Less than 5 times per month	No	No	I stopped in the recent past	No	No						Consent to share (receive $0.50 bonus)							Yes if I get part of the profit	Yes if consumers get part of the profit	No	I don't know	I don't know	Yes,No,I don't know	false	bonus-50
788	11/23/2022 12:52:25	R_1F4d49g3CKhgioh	No	25 - 34 years	No	Asian	Prefer not to say	Prefer not to say	Prefer not to say	prefer not to say	Massachusetts	1 (just me!)	2	5 - 10 times per month	No	No	No	No	No		Decline					No	No	No	No	More than $1.00 (enter amount)	50	No	No	No	No	No	Yes,No,I don't know	true	control
745	11/23/2022 12:56:06	R_1goVjnpaUSfjnbG	No	25 - 34 years	No	White or Caucasian	Bachelor's degree	Less than $25,000	Female	heterosexual (straight)	California	1 (just me!)	1 (just me!)	Less than 5 times per month	No	I stopped in the recent past	Yes	No	No	Moved place of residence			Consent to share (receive $0.05 bonus)									Yes if I get part of the profit	Yes if consumers get part of the profit	I don't know	No	No	Yes,No,I don't know	true	bonus-05
248	11/23/2022 12:59:59	R_3nMY8jLeOMfxVnY	No	25 - 34 years	No	White or Caucasian	High school diploma or GED	Less than $25,000	Female	heterosexual (straight)	Illinois	1 (just me!)	1 (just me!)	Less than 5 times per month	No	Yes	No	No	No			Consent to share										No	No	Yes	Yes	Yes	Yes,No,I don't know	true	altruism
379	11/23/2022 13:00:56	R_3ktWVSU3GQxEsu6	No	25 - 34 years	No	White or Caucasian	High school diploma or GED	Less than $25,000	Female	LGBTQ+	Pennsylvania	1 (just me!)	2	Less than 5 times per month	No	No	No	No	Yes						Decline				No	More than $1.00 (enter amount)	10.00	No	Yes if consumers get part of the profit	No	No	No	Yes,No,I don't know	false	bonus-50
523	11/23/2022 13:06:40	R_bjyrL2CsyAJlGzT	Yes	45 - 54 years	No	White or Caucasian	Bachelor's degree	$25,000 - $49,999	Female	heterosexual (straight)	Massachusetts	2	1 (just me!)	Less than 5 times per month	No	No	Yes	No	No	Lost a job			Decline				No	No	No	More than $1.00 (enter amount)	1500	No	No	Yes	No	No	Yes,No,I don't know	false	bonus-05
389	11/23/2022 13:09:03	R_1252079aMA9rWUV	No	25 - 34 years	Yes	White or Caucasian	High school diploma or GED	$75,000 - $99,999	Male	LGBTQ+	Massachusetts	1 (just me!)	3	Less than 5 times per month	No	No	No	No	No						Consent to share (receive $0.50 bonus)							No	No	No	No	No	Yes,No,I don't know	false	bonus-50
675	11/23/2022 13:10:31	R_2rI5u85O9OdL8KQ	Yes	25 - 34 years	No	White or Caucasian	Graduate or professional degree (MA, MS, MBA, PhD, JD, MD, DDS, etc)	$25,000 - $49,999	Other	LGBTQ+	New Jersey	1 (just me!)	1 (just me!)	Less than 5 times per month	No	Yes	No	No	No	Lost a job ,Moved place of residence				Decline				No	No	More than $1.00 (enter amount)	10	No	No	No	No	Yes	Yes,No,I don't know	true	bonus-20
518	11/23/2022 13:15:48	R_2zC8AbBh1e5CVcK	No	65 and older	No	White or Caucasian	High school diploma or GED	$25,000 - $49,999	Male	heterosexual (straight)	Ohio	1 (just me!)	2	5 - 10 times per month	Yes	Yes	Yes	No	No		Consent to share											Yes if I get part of the profit	Yes if consumers get part of the profit	I don't know	No	Yes	Yes,No,I don't know	false	control
456	11/23/2022 13:22:34	R_QnZmQJgU1J02b3b	No	35 - 44 years	No	White or Caucasian	High school diploma or GED	Less than $25,000	Female	heterosexual (straight)	Arkansas	1 (just me!)	2	Less than 5 times per month	I stopped in the recent past	No	I stopped in the recent past	No	No					Decline				No	No	I would not consent to share my data for any amount.		No	No	No	No	No	Yes,No,I don't know	false	bonus-20
277	11/23/2022 13:24:51	R_2CkaALNgqjkhfZM	Yes	35 - 44 years	No	White or Caucasian	High school diploma or GED	$25,000 - $49,999	Male	heterosexual (straight)	Florida	1 (just me!)	2	Less than 5 times per month	No	No	Yes	Yes	Yes	Moved place of residence		Consent to share										No	No	No	No	No	Yes,No,I don't know	false	altruism
658	11/23/2022 13:25:17	R_2Sc7RkHYHw76aWg	No	45 - 54 years	No	White or Caucasian	High school diploma or GED	$75,000 - $99,999	Female	heterosexual (straight)	Minnesota	1 (just me!)	4+	Less than 5 times per month	No	No	Yes	No	No				Consent to share (receive $0.05 bonus)									No	No	No	No	Yes	Yes,No,I don't know	true	bonus-05
459	11/23/2022 13:28:09	R_264ulF7SprDMGcK	No	35 - 44 years	No	Black or African American	Bachelor's degree	$100,000 - $149,999	Female	heterosexual (straight)	Texas	1 (just me!)	1 (just me!)	Less than 5 times per month	No	No	No	No	No		Consent to share											Yes if I get part of the profit	Yes if consumers get part of the profit	No	I don't know	Yes	Yes,No,I don't know	true	control
334	11/23/2022 13:29:09	R_RaGUC92CtTZjMWt	Yes	45 - 54 years	No	White or Caucasian	High school diploma or GED	$25,000 - $49,999	Female	heterosexual (straight)	Connecticut	1 (just me!)	3	Less than 5 times per month	No	No	No	No	No						Decline				No	I would not consent to share my data for any amount.		Yes if I get part of the profit	Yes if consumers get part of the profit	I don't know	Yes	No	Yes,No,I don't know	false	bonus-50
349	11/23/2022 13:45:34	R_3P7bSerJKnIPUIp	No	25 - 34 years	Yes	White or Caucasian	Bachelor's degree	$50,000 - $74,999	Female	heterosexual (straight)	Oregon	1 (just me!)	2	Less than 5 times per month	No	Yes	Yes	No	No				Consent to share (receive $0.05 bonus)									No	No	No	Yes	Yes	Yes,No,I don't know	true	bonus-05
349	11/23/2022 16:32:28	R_abnab1EzH51Bkf7	Yes	35 - 44 years	No	White or Caucasian,Asian	Graduate or professional degree (MA, MS, MBA, PhD, JD, MD, DDS, etc)	$100,000 - $149,999	Female	heterosexual (straight)	California	1 (just me!)	2	Less than 5 times per month	No	No	Yes	No	No		Consent to share											No	Yes if consumers get part of the profit	I don't know	I don't know	Yes	Yes,No,I don't know	false	control
365	11/23/2022 16:32:32	R_22rJF9Az75VyMxb	No	25 - 34 years	No	White or Caucasian	Bachelor's degree	$75,000 - $99,999	Male	LGBTQ+	Pennsylvania	1 (just me!)	3	Less than 5 times per month	I stopped in the recent past	No	Yes	No	No	Moved place of residence					Consent to share (receive $0.50 bonus)							Yes if I get part of the profit	Yes if consumers get part of the profit	I don't know	I don't know	Yes	Yes,No,I don't know	true	bonus-50
221	11/23/2022 16:36:03	R_3LY0OeNnzzdug55	No	18 - 24 years	No	Asian	Bachelor's degree	$75,000 - $99,999	Male	heterosexual (straight)	Illinois	1 (just me!)	2	Less than 5 times per month	No	No	Yes	No	No			Consent to share										Yes	Yes	No	Yes	Yes	Yes,No,I don't know	true	altruism
327	11/23/2022 16:37:51	R_u1RsKcroEBxUiTT	No	35 - 44 years	No	White or Caucasian,American Indian/Native American or Alaska Native,Asian	Bachelor's degree	$25,000 - $49,999	Female	prefer not to say	New York	1 (just me!)	4+	Less than 5 times per month	No	No	No	No	No					Consent to share (receive $0.20 bonus)								Yes if I get part of the profit	Yes if consumers get part of the profit	Yes	Yes	Yes	Yes,No,I don't know	true	bonus-20
387	11/23/2022 16:37:52	R_1iqcSXu4qkF2xNw	Yes	35 - 44 years	No	White or Caucasian	Graduate or professional degree (MA, MS, MBA, PhD, JD, MD, DDS, etc)	$75,000 - $99,999	Female	heterosexual (straight)	Georgia	1 (just me!)	2	Less than 5 times per month	No	No	No	No	No		Consent to share											No	No	I don't know	I don't know	I don't know	Yes,No,I don't know	false	control
451	11/23/2022 16:40:05	R_1dyFQKx9yg2YTmC	No	45 - 54 years	Yes	White or Caucasian,American Indian/Native American or Alaska Native	Graduate or professional degree (MA, MS, MBA, PhD, JD, MD, DDS, etc)	$75,000 - $99,999	Female	heterosexual (straight)	Texas	2	4+	Less than 5 times per month	No	No	Yes	No	No	Moved place of residence					Consent to share (receive $0.50 bonus)							Yes if I get part of the profit	Yes if consumers get part of the profit	Yes	I don't know	Yes	Yes,No,I don't know	false	bonus-50
722	11/23/2022 16:40:25	R_u9UwZawss4cVQlz	Yes	18 - 24 years	No	White or Caucasian	Bachelor's degree	$75,000 - $99,999	Female	LGBTQ+	Maine	1 (just me!)	3	Less than 5 times per month	No	No	No	No	No			Consent to share										No	No	No	No	No	Yes,No,I don't know	true	altruism
253	11/23/2022 16:41:05	R_1K9yOc1WbKzImgH	No	18 - 24 years	Yes	White or Caucasian,American Indian/Native American or Alaska Native	High school diploma or GED	$100,000 - $149,999	Male	heterosexual (straight)	Texas	3	3	Less than 5 times per month	No	No	Yes	No	No					Consent to share (receive $0.20 bonus)								No	No	No	No	No	Yes,No,I don't know	false	bonus-20
518	11/23/2022 16:43:25	R_3KO24XmGqUIwMZH	No	18 - 24 years	No	White or Caucasian,American Indian/Native American or Alaska Native	High school diploma or GED	$25,000 - $49,999	Male	heterosexual (straight)	Oregon	4+	4+	5 - 10 times per month	No	No	No	No	No	Lost a job					Consent to share (receive $0.50 bonus)							Yes if I get part of the profit	Yes if consumers get part of the profit	Yes	I don't know	Yes	Yes,No,I don't know	true	bonus-50
459	11/23/2022 16:47:24	R_3RkeUbcpLz33hJO	No	25 - 34 years	No	White or Caucasian	High school diploma or GED	$25,000 - $49,999	Female	heterosexual (straight)	Illinois	2	2	Less than 5 times per month	No	Yes	Yes	No	No	Became pregnant		Consent to share										No	No	No	I don't know	I don't know	Yes,No,I don't know	false	altruism
410	11/23/2022 17:05:16	R_Uox38mCGK20QzOV	No	45 - 54 years	No	Asian	Bachelor's degree	$50,000 - $74,999	Female	heterosexual (straight)	Texas	1 (just me!)	1 (just me!)	5 - 10 times per month	No	No	No	No	No						Decline				No	More than $1.00 (enter amount)	5	No	No	No	I don't know	Yes	Yes,No,I don't know	true	bonus-50
224	11/23/2022 17:07:56	R_23fX29Tyw0uC7Pd	No	45 - 54 years	No	White or Caucasian	High school diploma or GED	$25,000 - $49,999	Male	LGBTQ+	Florida	1 (just me!)	1 (just me!)	5 - 10 times per month	No	No	Yes	No	No	Lost a job			Consent to share (receive $0.05 bonus)									Yes if I get part of the profit	Yes if consumers get part of the profit	Yes	Yes	Yes	Yes,No,I don't know	true	bonus-05
314	11/23/2022 17:16:18	R_20TXkLQEQVLV0qO	No	55 - 64 years	No	White or Caucasian	Bachelor's degree	$150,000 or more	Female	LGBTQ+	Utah	2	2	5 - 10 times per month	No	No	No	Yes	No		Decline					No	No	No	No	More than $1.00 (enter amount)	20.00	No	No	No	No	No	Yes,No,I don't know	true	control
357	11/23/2022 17:17:36	R_cOaIgEou3Y2RLcB	No	25 - 34 years	No	White or Caucasian	High school diploma or GED	$50,000 - $74,999	Female	LGBTQ+	Texas	1 (just me!)	4+	Less than 5 times per month	No	No	No	No	No				Consent to share (receive $0.05 bonus)									Yes if I get part of the profit	Yes if consumers get part of the profit	Yes	No	Yes	Yes,No,I don't know	true	bonus-05
639	11/23/2022 17:18:37	R_1P4UHbl12WLLr9f	Yes	45 - 54 years	No	White or Caucasian	High school diploma or GED	$25,000 - $49,999	Male	heterosexual (straight)	Nebraska	1 (just me!)	1 (just me!)	Less than 5 times per month	No	Yes	Yes	No	No		Decline					No	No	No	No	More than $1.00 (enter amount)	5	No	No	No	No	Yes	Yes,No,I don't know	false	control
545	11/23/2022 17:18:56	R_27Nh2peZm7zKSz1	Yes	55 - 64 years	No	White or Caucasian	Graduate or professional degree (MA, MS, MBA, PhD, JD, MD, DDS, etc)	$150,000 or more	Male	LGBTQ+	Florida	1 (just me!)	2	More than 10 times per month	No	No	Yes	No	No			Decline				No	No	No	No	More than $1.00 (enter amount)	10.00	Yes if I get part of the profit	Yes if consumers get part of the profit	No	Yes	Yes	Yes,No,I don't know	false	altruism
424	11/23/2022 17:20:22	R_28UKFIYV8OeEOud	Yes	35 - 44 years	No	White or Caucasian	Prefer not to say	$100,000 - $149,999	Female	LGBTQ+	Florida	2	2	Less than 5 times per month	No	No	No	No	No	Moved place of residence				Consent to share (receive $0.20 bonus)								No	No	Yes	No	I don't know	Yes,No,I don't know	true	bonus-20
501	11/23/2022 17:21:55	R_4H1P1VB5jWW4sY9	No	55 - 64 years	Yes	White or Caucasian	Bachelor's degree	$75,000 - $99,999	Female	heterosexual (straight)	Florida	3	4+	5 - 10 times per month	No	No	No	Yes	No	Moved place of residence					Consent to share (receive $0.50 bonus)							Yes if I get part of the profit	Yes if consumers get part of the profit	Yes	I don't know	I don't know	Yes,No,I don't know	false	bonus-50
975	11/23/2022 17:23:39	R_OQ2hOsg4SFQ9WSJ	No	55 - 64 years	No	White or Caucasian	Graduate or professional degree (MA, MS, MBA, PhD, JD, MD, DDS, etc)	$150,000 or more	Female	heterosexual (straight)	Washington	4+	4+	5 - 10 times per month	No	No	Yes	Yes	No	Moved place of residence		Consent to share										No	No	Yes	I don't know	Yes	Yes,No,I don't know	true	altruism
334	11/23/2022 17:36:57	R_RRg5d7PYVofKVR7	No	55 - 64 years	No	White or Caucasian	High school diploma or GED	$50,000 - $74,999	Male	heterosexual (straight)	Florida	1 (just me!)	1 (just me!)	5 - 10 times per month	Yes	No	I stopped in the recent past	No	No	Moved place of residence					Consent to share (receive $0.50 bonus)							Yes	Yes	Yes	No	No	Yes,No,I don't know	true	bonus-50
729	11/23/2022 17:37:08	R_bvclHP5uOzCHgFH	Yes	55 - 64 years	No	White or Caucasian	High school diploma or GED	$25,000 - $49,999	Male	heterosexual (straight)	Texas	1 (just me!)	4+	Less than 5 times per month	Yes	No	No	No	No				Consent to share (receive $0.05 bonus)									No	No	No	No	I don't know	Yes,No,I don't know	true	bonus-05
367	11/23/2022 17:38:08	R_tDGTxzG74gg2N9v	No	45 - 54 years	No	Black or African American	Bachelor's degree	$50,000 - $74,999	Female	heterosexual (straight)	Maryland	1 (just me!)	1 (just me!)	Less than 5 times per month	No	No	No	No	No	Moved place of residence	Consent to share											Yes if I get part of the profit	Yes if consumers get part of the profit	I don't know	Yes	Yes	Yes,No,I don't know	false	control
316	11/23/2022 17:42:28	R_3jdjdovzQan3OW9	No	25 - 34 years	No	White or Caucasian	Graduate or professional degree (MA, MS, MBA, PhD, JD, MD, DDS, etc)	$25,000 - $49,999	Female	heterosexual (straight)	Texas	1 (just me!)	1 (just me!)	Less than 5 times per month	No	No	No	No	No			Consent to share										No	No	I don't know	No	Yes	Yes,No,I don't know	false	altruism
355	11/23/2022 17:46:24	R_3PNNUrowNtmDaYu	Yes	25 - 34 years	No	White or Caucasian	Graduate or professional degree (MA, MS, MBA, PhD, JD, MD, DDS, etc)	Less than $25,000	Male	heterosexual (straight)	New Jersey	1 (just me!)	1 (just me!)	Less than 5 times per month	No	No	No	No	No	Moved place of residence			Consent to share (receive $0.05 bonus)									Yes if I get part of the profit	Yes if consumers get part of the profit	No	No	No	Yes,No,I don't know	true	bonus-05
409	11/23/2022 17:47:02	R_2QlfFCEdKYPO953	Yes	25 - 34 years	No	Black or African American	Bachelor's degree	$150,000 or more	Female	heterosexual (straight)	Florida	1 (just me!)	4+	Less than 5 times per month	No	No	No	No	No		Consent to share											Yes if I get part of the profit	Yes if consumers get part of the profit	Yes	Yes	Yes	Yes,No,I don't know	false	control
461	11/23/2022 17:47:44	R_SOGAqVgXajfAnbb	No	55 - 64 years	No	White or Caucasian	Bachelor's degree	$75,000 - $99,999	Female	heterosexual (straight)	Illinois	1 (just me!)	2	More than 10 times per month	No	No	Yes	No	No					Decline				No	No	More than $1.00 (enter amount)	200.00	Yes if I get part of the profit	No	I don't know	No	Yes	Yes,No,I don't know	true	bonus-20
356	11/23/2022 17:51:26	R_2ygdFv2BO8JcFgT	No	25 - 34 years	No	Black or African American	Bachelor's degree	$75,000 - $99,999	Male	heterosexual (straight)	South Carolina	1 (just me!)	4+	5 - 10 times per month	No	No	Yes	No	No	Moved place of residence		Consent to share										No	No	No	No	No	Yes,No,I don't know	true	altruism
638	11/23/2022 17:51:29	R_29sSdZhPXE2rY6T	No	25 - 34 years	Yes	White or Caucasian	Prefer not to say	$25,000 - $49,999	Female	LGBTQ+	Texas	1 (just me!)	4+	Less than 5 times per month	Yes	Prefer not to say	Yes	No	No					Consent to share (receive $0.20 bonus)								Yes if I get part of the profit	Yes if consumers get part of the profit	Yes	Yes	Yes	Yes,No,I don't know	false	bonus-20
616	11/23/2022 17:52:31	R_9mMieQ4jYrBKi53	No	45 - 54 years	No	White or Caucasian	Bachelor's degree	$150,000 or more	Male	heterosexual (straight)	Pennsylvania	1 (just me!)	4+	Less than 5 times per month	No	No	No	No	No				Decline				No	No	No	I would not consent to share my data for any amount.		No	No	No	No	No	Yes,No,I don't know	true	bonus-05
557	11/23/2022 17:59:30	R_phoOTxhiHcWo7lL	Yes	45 - 54 years	No	Black or African American	High school diploma or GED	$25,000 - $49,999	Female	heterosexual (straight)	Texas	2	3	5 - 10 times per month	No	No	No	Yes	No						Consent to share (receive $0.50 bonus)							No	No	No	No	No	Yes,No,I don't know	false	bonus-50
309	11/23/2022 18:20:47	R_3dXndudJQLQ2S3A	Yes	35 - 44 years	No	White or Caucasian	Bachelor's degree	$25,000 - $49,999	Female	heterosexual (straight)	Ohio	1 (just me!)	4+	5 - 10 times per month	Yes	No	No	Yes	No		Consent to share											Yes if I get part of the profit	Yes if consumers get part of the profit	I don't know	No	Yes	Yes,No,I don't know	true	control
225	11/23/2022 18:29:24	R_RhinMddOLKqccJH	No	25 - 34 years	No	Asian	Bachelor's degree	$150,000 or more	Male	heterosexual (straight)	California	2	4+	5 - 10 times per month	No	No	No	No	No	Moved place of residence				Decline				No	No	More than $1.00 (enter amount)	10	Yes if I get part of the profit	Yes if consumers get part of the profit	No	Yes	Yes	Yes,No,I don't know	false	bonus-20
227	11/23/2022 18:41:57	R_3Gf7YI2H2CvFjQS	No	35 - 44 years	No	White or Caucasian	High school diploma or GED	$25,000 - $49,999	Male	heterosexual (straight)	Arizona	2	3	Less than 5 times per month	No	No	No	No	No			Consent to share										No	No	No	No	Yes	Yes,No,I don't know	true	altruism
347	11/23/2022 18:46:08	R_1gtqdYl8h8iwCOU	No	25 - 34 years	Yes	Other	High school diploma or GED	$75,000 - $99,999	Male	heterosexual (straight)	New York	1 (just me!)	1 (just me!)	Less than 5 times per month	I stopped in the recent past	No	Yes	No	No						Consent to share (receive $0.50 bonus)							Yes if I get part of the profit	Yes if consumers get part of the profit	Yes	Yes	Yes	Yes,No,I don't know	true	bonus-50
1173	11/23/2022 18:55:45	R_2sdyE1uJjHZElM1	Yes	35 - 44 years	No	Asian	Bachelor's degree	$150,000 or more	Female	heterosexual (straight)	California	2	4+	5 - 10 times per month	No	No	Yes	No	No				Consent to share (receive $0.05 bonus)									No	No	No	No	No	Yes,No,I don't know	false	bonus-05
483	11/23/2022 19:22:47	R_2Etbay1rgJ6LZQO	Yes	35 - 44 years	No	White or Caucasian	High school diploma or GED	$50,000 - $74,999	Female	LGBTQ+	California	1 (just me!)	2	Less than 5 times per month	No	No	No	No	No				Consent to share (receive $0.05 bonus)									No	No	No	I don't know	I don't know	Yes,No,I don't know	true	bonus-05
207	11/23/2022 19:24:48	R_3nj9YnMVuMuQpRk	No	18 - 24 years	No	Asian	Bachelor's degree	$150,000 or more	Male	heterosexual (straight)	Massachusetts	1 (just me!)	4+	Less than 5 times per month	No	No	No	No	No						Consent to share (receive $0.50 bonus)							Yes if I get part of the profit	Yes if consumers get part of the profit	I don't know	Yes	Yes	Yes,No,I don't know	true	bonus-50
185	11/23/2022 19:36:13	R_23f82WqsqmRxv81	No	25 - 34 years	No	White or Caucasian	High school diploma or GED	Less than $25,000	Male	heterosexual (straight)	Michigan	1 (just me!)	1 (just me!)	5 - 10 times per month	No	No	No	No	No						Consent to share (receive $0.50 bonus)							Yes if I get part of the profit	No	No	No	No	Yes,No,I don't know	false	bonus-50
946	11/23/2022 19:57:04	R_3oXeN7LsUxJ1Jco	No	25 - 34 years	No	White or Caucasian	High school diploma or GED	Less than $25,000	Male	heterosexual (straight)	Arkansas	1 (just me!)	4+	Less than 5 times per month	No	No	No	Yes	No					Consent to share (receive $0.20 bonus)								Yes if I get part of the profit	Yes if consumers get part of the profit	Yes	I don't know	I don't know	Yes,No,I don't know	false	bonus-20
396	11/23/2022 19:58:21	R_3eXwU5h5L53HBTz	No	18 - 24 years	No	Asian	Bachelor's degree	$50,000 - $74,999	Male	heterosexual (straight)	California	1 (just me!)	1 (just me!)	Less than 5 times per month	No	No	Yes	No	No	Moved place of residence				Consent to share (receive $0.20 bonus)								Yes if I get part of the profit	Yes if consumers get part of the profit	No	No	I don't know	Yes,No,I don't know	true	bonus-20
440	11/23/2022 20:01:26	R_3hnJMNKiTFDsnVr	No	25 - 34 years	No	White or Caucasian	High school diploma or GED	$100,000 - $149,999	Female	heterosexual (straight)	Georgia	1 (just me!)	4+	5 - 10 times per month	No	No	Yes	No	No	Lost a job ,Became pregnant,Had a child		Consent to share										Yes if I get part of the profit	Yes if consumers get part of the profit	Yes	I don't know	I don't know	Yes,No,I don't know	true	altruism
292	11/23/2022 20:08:28	R_1BXDhspcJIz1Edi	No	35 - 44 years	No	White or Caucasian	High school diploma or GED	$75,000 - $99,999	Male	LGBTQ+	California	1 (just me!)	1 (just me!)	Less than 5 times per month	No	Yes	No	No	No				Decline				No	No	No	More than $1.00 (enter amount)	50.00	Yes if I get part of the profit	Yes if consumers get part of the profit	Yes	Yes	Yes	Yes,No,I don't know	false	bonus-05
266	11/23/2022 20:13:32	R_vGepqaXT4rSfuRH	No	25 - 34 years	No	White or Caucasian	Bachelor's degree	$100,000 - $149,999	Female	LGBTQ+	Minnesota	2	2	5 - 10 times per month	No	No	No	No	No				Consent to share (receive $0.05 bonus)									No	No	No	Yes	Yes	Yes,No,I don't know	true	bonus-05
633	11/23/2022 20:25:06	R_2cuOE8Vi57bFRM8	No	25 - 34 years	No	White or Caucasian	Bachelor's degree	$75,000 - $99,999	Female	heterosexual (straight)	Michigan	2	4+	More than 10 times per month	No	No	No	No	No						Consent to share (receive $0.50 bonus)							I don't know	I don't know	I don't know	I don't know	I don't know	Yes,No,I don't know	false	bonus-50
290	11/23/2022 20:37:20	R_T0dG5GjDneWRmUx	No	55 - 64 years	No	White or Caucasian	Bachelor's degree	$25,000 - $49,999	Female	heterosexual (straight)	Washington	2	2	5 - 10 times per month	No	No	No	No	No			Consent to share										I don't know	No	I don't know	I don't know	Yes	Yes,No,I don't know	true	altruism
309	11/23/2022 20:38:10	R_3CZ4gyDwL9c0H5q	No	25 - 34 years	No	Asian	High school diploma or GED	Less than $25,000	Female	heterosexual (straight)	Oregon	1 (just me!)	1 (just me!)	Less than 5 times per month	No	No	No	No	No					Decline				No	No	More than $1.00 (enter amount)	5	Yes if I get part of the profit	Yes if consumers get part of the profit	I don't know	I don't know	Yes	Yes,No,I don't know	false	bonus-20
246	11/23/2022 20:40:36	R_3hc2VsFOnY2eZiR	No	25 - 34 years	No	White or Caucasian	Graduate or professional degree (MA, MS, MBA, PhD, JD, MD, DDS, etc)	$150,000 or more	Male	heterosexual (straight)	Virginia	1 (just me!)	2	Less than 5 times per month	No	No	No	No	No						Decline				No	More than $1.00 (enter amount)	10	No	No	I don't know	I don't know	Yes	Yes,No,I don't know	false	bonus-50
418	11/23/2022 20:49:46	R_1IlWpd2jLOlqA4H	No	18 - 24 years	No	Black or African American	Bachelor's degree	Less than $25,000	Female	heterosexual (straight)	California	1 (just me!)	3	Less than 5 times per month	No	No	No	No	No		Consent to share											No	No	No	No	Yes	Yes,No,I don't know	true	control
315	11/23/2022 20:52:41	R_2CJ42suDoa0Iku9	No	35 - 44 years	No	White or Caucasian	Graduate or professional degree (MA, MS, MBA, PhD, JD, MD, DDS, etc)	$75,000 - $99,999	Male	heterosexual (straight)	Michigan	1 (just me!)	4+	Less than 5 times per month	No	No	No	No	No				Decline				No	No	No	More than $1.00 (enter amount)	5.00	No	No	Yes	No	I don't know	Yes,No,I don't know	false	bonus-05
545	11/23/2022 20:59:21	R_1l9N0JIJWZwxHSz	No	35 - 44 years	No	White or Caucasian	High school diploma or GED	$75,000 - $99,999	Male	heterosexual (straight)	North Carolina	1 (just me!)	3	Less than 5 times per month	No	No	No	No	No	Lost a job			Consent to share (receive $0.05 bonus)									Yes if I get part of the profit	No	I don't know	I don't know	Yes	Yes,No,I don't know	true	bonus-05
568	11/23/2022 21:01:23	R_2X0Duku8Gk6McZr	No	18 - 24 years	No	White or Caucasian	High school diploma or GED	Less than $25,000	Male	heterosexual (straight)	Ohio	1 (just me!)	1 (just me!)	Less than 5 times per month	Yes	Yes	Yes	No	No	Lost a job ,Moved place of residence		Decline				No	No	No	No	More than $1.00 (enter amount)	25.00	Yes if I get part of the profit	Yes if consumers get part of the profit	Yes	Yes	Yes	Yes,No,I don't know	false	altruism
191	11/23/2022 21:02:21	R_2SD0ezsMpLxCClb	Yes	18 - 24 years	No	White or Caucasian	High school diploma or GED	$25,000 - $49,999	Female	heterosexual (straight)	Wisconsin	1 (just me!)	4+	Less than 5 times per month	No	No	No	No	No		Consent to share											No	No	No	No	Yes	Yes,No,I don't know	true	control
452	11/23/2022 21:08:15	R_1obDwllGbGPMqH0	Yes	25 - 34 years	No	Black or African American	Bachelor's degree	$100,000 - $149,999	Female	LGBTQ+	Florida	1 (just me!)	4+	Less than 5 times per month	No	No	Yes	No	No	Lost a job				Decline				No	Yes			Yes	Yes	No	I don't know	Yes	Yes,No,I don't know	false	bonus-20
263	11/23/2022 21:14:31	R_2e8OXP3JydqCcm8	No	35 - 44 years	Yes	White or Caucasian	Graduate or professional degree (MA, MS, MBA, PhD, JD, MD, DDS, etc)	$100,000 - $149,999	Female	LGBTQ+	Oregon	2	2	Less than 5 times per month	No	Yes	Yes	No	No		Consent to share											No	No	I don't know	I don't know	I don't know	Yes,No,I don't know	false	control
1309	11/23/2022 21:58:53	R_2rDuEezqchvM7NH	No	18 - 24 years	No	Black or African American	High school diploma or GED	$75,000 - $99,999	Male	prefer not to say	Virginia	2	4+	5 - 10 times per month	No	Yes	Yes	No	No						Decline				No	More than $1.00 (enter amount)	30	No	No	No	No	I don't know	Yes,No,I don't know	true	bonus-50
383	11/23/2022 22:07:48	R_yPaxpzDKqLymj4J	Yes	55 - 64 years	No	White or Caucasian	Bachelor's degree	$100,000 - $149,999	Male	heterosexual (straight)	Kentucky	2	2	Less than 5 times per month	No	No	Yes	Yes	No				Decline				No	No	No	More than $1.00 (enter amount)	10.00	No	No	No	No	Yes	Yes,No,I don't know	false	bonus-05
264	11/23/2022 22:33:42	R_To1AwJ2KphjS9Il	No	25 - 34 years	No	White or Caucasian	Graduate or professional degree (MA, MS, MBA, PhD, JD, MD, DDS, etc)	$150,000 or more	Male	heterosexual (straight)	Washington	1 (just me!)	1 (just me!)	5 - 10 times per month	No	No	No	No	No			Consent to share										No	No	Yes	No	Yes	Yes,No,I don't know	true	altruism
442	11/23/2022 23:26:03	R_2sSf7h0d1GXhEcA	No	45 - 54 years	No	White or Caucasian	Bachelor's degree	Less than $25,000	Male	heterosexual (straight)	Georgia	2	3	More than 10 times per month	No	No	No	No	No					Consent to share (receive $0.20 bonus)								Yes	Yes	Yes	Yes	Yes	Yes,No,I don't know	true	bonus-20
471	11/24/2022 0:08:27	R_3GBS8tWaQz8xHPl	No	35 - 44 years	No	White or Caucasian	Bachelor's degree	$75,000 - $99,999	Male	heterosexual (straight)	Washington	2	2	5 - 10 times per month	No	Yes	Yes	No	No					Consent to share (receive $0.20 bonus)								No	No	No	No	Yes	Yes,No,I don't know	false	bonus-20
526	11/24/2022 0:29:25	R_2zY0Wlc4IYE0yT7	Yes	45 - 54 years	No	Black or African American	Bachelor's degree	$50,000 - $74,999	Male	heterosexual (straight)	Ohio	1 (just me!)	1 (just me!)	More than 10 times per month	No	No	Yes	No	No			Decline				No	No	No	No	I would not consent to share my data for any amount.		No	No	No	No	No	Yes,No,I don't know	false	altruism
199	11/24/2022 1:19:52	R_1LIGtABfsfoV9eO	No	18 - 24 years	Yes	White or Caucasian	High school diploma or GED	$75,000 - $99,999	Male	heterosexual (straight)	California	1 (just me!)	3	Less than 5 times per month	No	No	No	No	No						Consent to share (receive $0.50 bonus)							Yes if I get part of the profit	No	No	No	No	Yes,No,I don't know	true	bonus-50
564	11/24/2022 4:42:17	R_24w83GxhP0peRz9	No	25 - 34 years	No	Asian	Bachelor's degree	$50,000 - $74,999	Male	LGBTQ+	Virginia	1 (just me!)	1 (just me!)	Less than 5 times per month	No	No	Yes	No	No					Decline				No	Yes			No	I don't know	I don't know	I don't know	Yes	Yes,No,I don't know	true	bonus-20
860	11/24/2022 4:50:40	R_1rJIOTgRxSH8AqW	No	35 - 44 years	No	White or Caucasian	Bachelor's degree	$150,000 or more	Male	heterosexual (straight)	New York	1 (just me!)	3	Less than 5 times per month	No	Yes	No	No	No				Decline				No	No	No	I would not consent to share my data for any amount.		No	No	No	Yes	Yes	Yes,No,I don't know	false	bonus-05
432	11/24/2022 5:44:06	R_bIXnQr8Fm57EAGR	No	25 - 34 years	Yes	Other	Prefer not to say	$25,000 - $49,999	Male	heterosexual (straight)	Iowa	1 (just me!)	3	Less than 5 times per month	No	No	No	No	No		Consent to share											Yes if I get part of the profit	Yes if consumers get part of the profit	I don't know	No	I don't know	Yes,No,I don't know	true	control
482	11/24/2022 5:50:49	R_z6D1T2MULlDlLAB	No	25 - 34 years	No	White or Caucasian	High school diploma or GED	$100,000 - $149,999	Male	heterosexual (straight)	Indiana	1 (just me!)	2	Less than 5 times per month	Yes	No	Yes	No	No						Consent to share (receive $0.50 bonus)							Yes if I get part of the profit	Yes if consumers get part of the profit	Yes	I don't know	Yes	Yes,No,I don't know	false	bonus-50
214	11/24/2022 6:12:13	R_O70YEa9HWAo6yBP	No	25 - 34 years	No	White or Caucasian	Bachelor's degree	$75,000 - $99,999	Female	LGBTQ+	North Carolina	2	2	Less than 5 times per month	No	No	No	No	No	Moved place of residence					Consent to share (receive $0.50 bonus)							No	No	No	No	Yes	Yes,No,I don't know	false	bonus-50
737	11/24/2022 6:13:38	R_1Nk57CWNWLZRoiL	No	55 - 64 years	No	Black or African American	High school diploma or GED	$50,000 - $74,999	Male	heterosexual (straight)	Texas	1 (just me!)	4+	Less than 5 times per month	Yes	Yes	Yes	No	No			Consent to share										Yes if I get part of the profit	Yes if consumers get part of the profit	Yes	No	Yes	Yes,No,I don't know	true	altruism
594	11/24/2022 6:15:35	R_1eQ310Uea5DrogF	Yes	35 - 44 years	No	White or Caucasian	High school diploma or GED	$75,000 - $99,999	Male	heterosexual (straight)	South Dakota	1 (just me!)	3	Less than 5 times per month	No	No	Yes	No	No		Consent to share											Yes if I get part of the profit	Yes if consumers get part of the profit	I don't know	I don't know	Yes	Yes,No,I don't know	false	control
303	11/24/2022 6:48:07	R_7U8XoGp9dZJoxIB	Yes	25 - 34 years	No	Asian	Graduate or professional degree (MA, MS, MBA, PhD, JD, MD, DDS, etc)	$50,000 - $74,999	Male	heterosexual (straight)	Florida	1 (just me!)	1 (just me!)	Less than 5 times per month	No	No	Yes	No	No				Consent to share (receive $0.05 bonus)									Yes if I get part of the profit	Yes if consumers get part of the profit	No	No	Yes	Yes,No,I don't know	false	bonus-05
800	11/24/2022 6:49:26	R_3I5nChwlGKbzV2A	Yes	55 - 64 years	No	White or Caucasian	High school diploma or GED	$25,000 - $49,999	Female	heterosexual (straight)	Minnesota	1 (just me!)	1 (just me!)	5 - 10 times per month	No	No	No	No	No	Moved place of residence				Consent to share (receive $0.20 bonus)								Yes if I get part of the profit	Yes if consumers get part of the profit	Yes	No	Yes	Yes,No,I don't know	true	bonus-20
662	11/24/2022 7:09:18	R_25Abb3LR9hZH8jU	No	35 - 44 years	No	White or Caucasian	Graduate or professional degree (MA, MS, MBA, PhD, JD, MD, DDS, etc)	$150,000 or more	Male	heterosexual (straight)	Texas	2	2	Less than 5 times per month	No	No	Yes	No	No						Consent to share (receive $0.50 bonus)							Yes if I get part of the profit	Yes if consumers get part of the profit	I don't know	Yes	Yes	Yes,No,I don't know	true	bonus-50
203	11/24/2022 7:41:57	R_3ozJ1nZkdvnHKF5	Yes	25 - 34 years	No	White or Caucasian	Bachelor's degree	$25,000 - $49,999	Male	heterosexual (straight)	Illinois	1 (just me!)	1 (just me!)	5 - 10 times per month	No	No	Yes	No	No					Consent to share (receive $0.20 bonus)								Yes if I get part of the profit	Yes if consumers get part of the profit	No	No	No	Yes,No,I don't know	false	bonus-20
577	11/24/2022 7:48:59	R_3kAKNNSrZk6Lyna	Yes	25 - 34 years	No	White or Caucasian	Bachelor's degree	$100,000 - $149,999	Male	heterosexual (straight)	North Carolina	2	3	5 - 10 times per month	Yes	Yes	Yes	No	No	Moved place of residence			Consent to share (receive $0.05 bonus)									Yes if I get part of the profit	Yes if consumers get part of the profit	Yes	No	Yes	Yes,No,I don't know	true	bonus-05
340	11/24/2022 8:16:05	R_SGKBwA3GI43FYlj	Yes	35 - 44 years	Yes	White or Caucasian	Bachelor's degree	$100,000 - $149,999	Male	heterosexual (straight)	New York	2	4+	Less than 5 times per month	No	Yes	Yes	No	No			Consent to share										Yes if I get part of the profit	Yes if consumers get part of the profit	Yes	Yes	No	Yes,No,I don't know	true	altruism
281	11/24/2022 8:47:06	R_3oHHllow10IADbd	No	18 - 24 years	No	White or Caucasian,American Indian/Native American or Alaska Native	Bachelor's degree	$75,000 - $99,999	Female	heterosexual (straight)	Oregon	2	2	Less than 5 times per month	No	No	I stopped in the recent past	No	No	Moved place of residence	Consent to share											No	No	Yes	No	I don't know	Yes,No,I don't know	true	control
607	11/24/2022 8:47:38	R_3KUPxp6T7nvXjXB	No	35 - 44 years	Yes	White or Caucasian	High school diploma or GED	$25,000 - $49,999	Female	LGBTQ+	Maryland	2	3	Less than 5 times per month	No	Yes	Yes	No	No						Consent to share (receive $0.50 bonus)							No	No	I don't know	No	Yes	Yes,No,I don't know	false	bonus-50
262	11/24/2022 9:23:57	R_3G8JXKKyXNCmXUc	Yes	35 - 44 years	No	White or Caucasian	High school diploma or GED	$50,000 - $74,999	Male	heterosexual (straight)	Illinois	1 (just me!)	3	Less than 5 times per month	I stopped in the recent past	Yes	Yes	No	No			Consent to share										Yes if I get part of the profit	Yes if consumers get part of the profit	Yes	No	Yes	Yes,No,I don't know	false	altruism
635	11/24/2022 9:41:54	R_2zvGUzEoWjufCU7	No	35 - 44 years	No	White or Caucasian	Bachelor's degree	$100,000 - $149,999	Female	heterosexual (straight)	Illinois	1 (just me!)	2	Less than 5 times per month	Yes	No	Yes	No	No				Decline				No	No	No	More than $1.00 (enter amount)	10	I don't know	Yes if consumers get part of the profit	I don't know	I don't know	I don't know	Yes,No,I don't know	true	bonus-05
404	11/24/2022 9:50:45	R_2TXA2hvlVB8PZfO	No	25 - 34 years	No	Black or African American	Bachelor's degree	$50,000 - $74,999	Male	heterosexual (straight)	California	1 (just me!)	4+	Less than 5 times per month	No	No	No	No	No	Lost a job				Consent to share (receive $0.20 bonus)								Yes	Yes	Yes	Yes	Yes	Yes,No,I don't know	false	bonus-20
683	11/24/2022 10:11:05	R_3mlroE78njuHGCJ	Yes	35 - 44 years	No	White or Caucasian	Bachelor's degree	$75,000 - $99,999	Female	LGBTQ+	Texas	1 (just me!)	1 (just me!)	Less than 5 times per month	No	No	Yes	No	No						Consent to share (receive $0.50 bonus)							Yes	Yes	No	No	Yes	Yes,No,I don't know	true	bonus-50
365	11/24/2022 10:28:06	R_3qWelyoPjmQzdkZ	Yes	35 - 44 years	No	White or Caucasian	Bachelor's degree	$150,000 or more	Female	heterosexual (straight)	New Jersey	1 (just me!)	4+	5 - 10 times per month	No	No	No	No	No				Consent to share (receive $0.05 bonus)									Yes if I get part of the profit	I don't know	I don't know	I don't know	Yes	Yes,No,I don't know	false	bonus-05
287	11/24/2022 10:30:41	R_2YgMqdVXQ7ap4v8	No	25 - 34 years	No	White or Caucasian	Bachelor's degree	$75,000 - $99,999	Male	heterosexual (straight)	Texas	2	4+	5 - 10 times per month	No	No	Yes	No	No		Consent to share											Yes if I get part of the profit	Yes if consumers get part of the profit	Yes	Yes	Yes	Yes,No,I don't know	true	control
439	11/24/2022 10:42:02	R_32XC8AoellfuKcc	No	45 - 54 years	Yes	White or Caucasian	Graduate or professional degree (MA, MS, MBA, PhD, JD, MD, DDS, etc)	$150,000 or more	Female	heterosexual (straight)	Florida	4+	4+	More than 10 times per month	No	Yes	Yes	No	No	Moved place of residence		Consent to share										No	No	No	No	I don't know	Yes,No,I don't know	false	altruism
313	11/24/2022 10:53:11	R_1pLs697IiOAJCa7	No	25 - 34 years	No	White or Caucasian	Bachelor's degree	$25,000 - $49,999	Female	LGBTQ+	Pennsylvania	3	4+	5 - 10 times per month	No	No	Yes	No	No	Moved place of residence		Consent to share										Yes if I get part of the profit	Yes if consumers get part of the profit	No	No	Yes	Yes,No,I don't know	false	altruism
499	11/24/2022 10:54:58	R_1pDUHsNfwFbm6xw	No	35 - 44 years	Yes	White or Caucasian	Bachelor's degree	$100,000 - $149,999	Male	heterosexual (straight)	Pennsylvania	1 (just me!)	4+	Less than 5 times per month	No	No	No	No	No						Consent to share (receive $0.50 bonus)							Yes if I get part of the profit	Yes if consumers get part of the profit	Yes	Yes	Yes	Yes,No,I don't know	true	bonus-50
367	11/24/2022 11:47:17	R_1pDWbdAWjte1JTJ	No	18 - 24 years	Yes	White or Caucasian	Bachelor's degree	$75,000 - $99,999	Male	heterosexual (straight)	Florida	1 (just me!)	4+	5 - 10 times per month	No	No	No	Yes	No				Consent to share (receive $0.05 bonus)									Yes if I get part of the profit	Yes if consumers get part of the profit	No	I don't know	Yes	Yes,No,I don't know	false	bonus-05
1459	11/24/2022 11:50:39	R_1JEoAUQUClB8E1Q	No	45 - 54 years	No	White or Caucasian	Bachelor's degree	$75,000 - $99,999	Female	LGBTQ+	Tennessee	3	3	5 - 10 times per month	No	Yes	Yes	Yes	No					Consent to share (receive $0.20 bonus)								No	No	I don't know	No	Yes	Yes,No,I don't know	true	bonus-20
215	11/24/2022 11:51:34	R_1exXWjxYQMfIn3X	No	18 - 24 years	Yes	White or Caucasian	High school diploma or GED	$25,000 - $49,999	Female	heterosexual (straight)	Florida	1 (just me!)	3	Less than 5 times per month	No	No	No	No	No				Consent to share (receive $0.05 bonus)									Yes if I get part of the profit	Yes if consumers get part of the profit	I don't know	I don't know	Yes	Yes,No,I don't know	false	bonus-05
591	11/24/2022 12:01:30	R_8ozmLYNKXtl9v7H	Yes	25 - 34 years	No	White or Caucasian	High school diploma or GED	$25,000 - $49,999	Female	heterosexual (straight)	Alabama	1 (just me!)	4+	Less than 5 times per month	Yes	No	No	No	No						Consent to share (receive $0.50 bonus)							I don't know	I don't know	No	No	I don't know	Yes,No,I don't know	true	bonus-50
218	11/24/2022 12:08:23	R_3e3vKUJ4QzoFSAu	No	18 - 24 years	No	Asian	High school diploma or GED	$25,000 - $49,999	Male	heterosexual (straight)	New Jersey	1 (just me!)	4+	Less than 5 times per month	No	No	No	No	No			Consent to share										No	No	Yes	No	Yes	Yes,No,I don't know	true	altruism
827	11/24/2022 13:12:00	R_23VwyuEBhwDKgYD	No	45 - 54 years	No	White or Caucasian	Prefer not to say	$100,000 - $149,999	Female	heterosexual (straight)	Minnesota	2	2	Less than 5 times per month	No	No	Yes	No	No		Decline					No	No	No	No	I would not consent to share my data for any amount.		No	No	I don't know	No	No	Yes,No,I don't know	true	control
574	11/24/2022 13:31:39	R_3eg0me5m4O8d4An	Yes	45 - 54 years	No	White or Caucasian	Bachelor's degree	$75,000 - $99,999	Female	heterosexual (straight)	Virginia	1 (just me!)	4+	Less than 5 times per month	Yes	No	No	Yes	No					Consent to share (receive $0.20 bonus)								No	No	Yes	No	Yes	Yes,No,I don't know	false	bonus-20
375	11/24/2022 14:06:34	R_2YPn3BGBQEYnIRt	No	25 - 34 years	No	White or Caucasian	Bachelor's degree	Less than $25,000	Female	LGBTQ+	Michigan	1 (just me!)	1 (just me!)	5 - 10 times per month	Yes	Yes	Yes	No	No	Moved place of residence		Consent to share										No	No	Yes	I don't know	No	Yes,No,I don't know	true	altruism
490	11/24/2022 14:31:24	R_1CjrqlIqihbkYgk	No	18 - 24 years	No	White or Caucasian	High school diploma or GED	$50,000 - $74,999	Female	LGBTQ+	Florida	1 (just me!)	3	Less than 5 times per month	Yes	Yes	No	No	No						Consent to share (receive $0.50 bonus)							Yes if I get part of the profit	Yes if consumers get part of the profit	Yes	Yes	Yes	Yes,No,I don't know	true	bonus-50
580	11/24/2022 14:42:53	R_OJtQZQpl9WrkqLD	Yes	55 - 64 years	No	White or Caucasian	High school diploma or GED	Less than $25,000	Male	heterosexual (straight)	California	1 (just me!)	1 (just me!)	Less than 5 times per month	No	Yes	No	No	No				Consent to share (receive $0.05 bonus)									Yes if I get part of the profit	Yes if consumers get part of the profit	No	No	Yes	Yes,No,I don't know	false	bonus-05
292	11/24/2022 14:51:03	R_1LcHRNTQP5Ht1tg	No	45 - 54 years	No	White or Caucasian	Bachelor's degree	$75,000 - $99,999	Male	heterosexual (straight)	Illinois	1 (just me!)	2	5 - 10 times per month	Yes	No	Yes	No	No			Consent to share										Yes if I get part of the profit	Yes if consumers get part of the profit	I don't know	I don't know	Yes	Yes,No,I don't know	true	altruism
355	11/24/2022 18:36:48	R_2YijCafrDkRdx8U	Yes	35 - 44 years	No	White or Caucasian	Graduate or professional degree (MA, MS, MBA, PhD, JD, MD, DDS, etc)	$100,000 - $149,999	Female	heterosexual (straight)	Pennsylvania	2	2	5 - 10 times per month	No	No	Yes	No	No		Consent to share											No	No	I don't know	I don't know	I don't know	Yes,No,I don't know	true	control
787	11/24/2022 20:00:44	R_1DGSlefke200soD	No	25 - 34 years	No	Black or African American	Bachelor's degree	$50,000 - $74,999	Female	LGBTQ+	Georgia	3	1 (just me!)	More than 10 times per month	No	No	No	No	No	Moved place of residence		Consent to share										Yes if I get part of the profit	Yes if consumers get part of the profit	No	Yes	Yes	Yes,No,I don't know	false	altruism
312	11/24/2022 21:13:12	R_3HS5rWKMIlIR5tB	Yes	18 - 24 years	No	Asian	Bachelor's degree	$50,000 - $74,999	Male	heterosexual (straight)	Texas	1 (just me!)	1 (just me!)	Less than 5 times per month	No	No	No	No	No			Decline				No	No	No	No	I would not consent to share my data for any amount.		No	No	No	No	No	Yes,No,I don't know	false	altruism
1322	11/24/2022 21:18:33	R_1H1rV8lPlaP5STe	Yes	25 - 34 years	No	Black or African American	Bachelor's degree	$150,000 or more	Female	heterosexual (straight)	Illinois	1 (just me!)	4+	More than 10 times per month	No	No	Yes	No	No						Decline				No	More than $1.00 (enter amount)	10.00	No	No	No	I don't know	Yes	Yes,No,I don't know	false	bonus-50
587	11/24/2022 21:25:45	R_2AWPIO2mAHQfarO	Yes	35 - 44 years	No	White or Caucasian	Graduate or professional degree (MA, MS, MBA, PhD, JD, MD, DDS, etc)	$100,000 - $149,999	Male	heterosexual (straight)	New Jersey	1 (just me!)	2	More than 10 times per month	No	No	No	No	No	Lost a job ,Moved place of residence			Consent to share (receive $0.05 bonus)									Yes if I get part of the profit	Yes if consumers get part of the profit	No	Yes	Yes	Yes,No,I don't know	true	bonus-05
238	11/25/2022 0:13:50	R_3RlPEZTmXzHZR6d	No	18 - 24 years	No	White or Caucasian	Bachelor's degree	$50,000 - $74,999	Female	LGBTQ+	Illinois	1 (just me!)	2	Less than 5 times per month	No	Yes	Yes	No	No					Consent to share (receive $0.20 bonus)								Yes if I get part of the profit	Yes if consumers get part of the profit	Yes	No	Yes	Yes,No,I don't know	false	bonus-20
656	11/25/2022 2:50:07	R_1LwfsLJ5DG4OwEO	No	45 - 54 years	No	Black or African American	High school diploma or GED	$25,000 - $49,999	Female	heterosexual (straight)	Ohio	1 (just me!)	1 (just me!)	Less than 5 times per month	No	No	No	Yes	No			Consent to share										No	I don't know	No	No	I don't know	Yes,No,I don't know	true	altruism
195	11/25/2022 3:20:12	R_3oU7dMzJxGB3f5O	No	45 - 54 years	No	White or Caucasian	High school diploma or GED	$25,000 - $49,999	Male	heterosexual (straight)	Louisiana	1 (just me!)	2	Less than 5 times per month	No	No	Yes	Yes	No	Lost a job					Consent to share (receive $0.50 bonus)							Yes	Yes	No	Yes	Yes	Yes,No,I don't know	false	bonus-50
571	11/25/2022 5:28:21	R_28NaPPAMPQu0FiA	Yes	35 - 44 years	No	White or Caucasian	Graduate or professional degree (MA, MS, MBA, PhD, JD, MD, DDS, etc)	$100,000 - $149,999	Male	heterosexual (straight)	Georgia	1 (just me!)	4+	More than 10 times per month	No	No	Yes	No	No	Became pregnant,Had a child	Decline					No	No	No	No	More than $1.00 (enter amount)	1000	Yes if I get part of the profit	Yes if consumers get part of the profit	No	No	No	Yes,No,I don't know	true	control
565	11/25/2022 6:59:17	R_3HhqYe5EEdoWMYK	No	25 - 34 years	No	White or Caucasian	Graduate or professional degree (MA, MS, MBA, PhD, JD, MD, DDS, etc)	$100,000 - $149,999	Female	heterosexual (straight)	Oklahoma	2	4+	5 - 10 times per month	No	No	Yes	No	No					Consent to share (receive $0.20 bonus)								Yes if I get part of the profit	No	I don't know	No	No	Yes,No,I don't know	false	bonus-20
250	11/25/2022 7:40:10	R_2wmLFQjrvMKTYQX	Yes	25 - 34 years	No	White or Caucasian	High school diploma or GED	Less than $25,000	Prefer not to say	LGBTQ+	Oklahoma	1 (just me!)	1 (just me!)	Less than 5 times per month	No	Yes	No	No	Yes	Lost a job					Consent to share (receive $0.50 bonus)							No	No	No	No	Yes	Yes,No,I don't know	false	bonus-50
648	11/25/2022 7:44:45	R_2cpVeiPz8GKOxkm	Yes	25 - 34 years	No	White or Caucasian	High school diploma or GED	$50,000 - $74,999	Male	heterosexual (straight)	Kentucky	2	2	Less than 5 times per month	No	No	No	No	No			Consent to share										Yes if I get part of the profit	Yes if consumers get part of the profit	I don't know	Yes	Yes	Yes,No,I don't know	false	altruism
460	11/25/2022 8:09:16	R_3mk0PlxA2dtMU76	No	25 - 34 years	No	White or Caucasian	High school diploma or GED	$50,000 - $74,999	Male	heterosexual (straight)	Pennsylvania	1 (just me!)	2	Less than 5 times per month	No	No	No	No	No		Consent to share											Yes if I get part of the profit	Yes if consumers get part of the profit	No	Yes	Yes	Yes,No,I don't know	true	control
531	11/25/2022 8:34:53	R_3pnIBXBzl395hK3	No	25 - 34 years	No	White or Caucasian	Bachelor's degree	$50,000 - $74,999	Male	heterosexual (straight)	Georgia	1 (just me!)	2	More than 10 times per month	No	No	Yes	No	No						Consent to share (receive $0.50 bonus)							Yes if I get part of the profit	No	No	No	Yes	Yes,No,I don't know	false	bonus-50
770	11/25/2022 10:04:03	R_1pWJvtYt20XIeSA	No	35 - 44 years	No	White or Caucasian	High school diploma or GED	$50,000 - $74,999	Male	LGBTQ+	Tennessee	2	4+	Less than 5 times per month	Yes	Yes	Yes	No	No				Consent to share (receive $0.05 bonus)									Yes if I get part of the profit	Yes if consumers get part of the profit	Yes	No	I don't know	Yes,No,I don't know	false	bonus-05
904	11/25/2022 11:46:43	R_2TMMFsgfJV35NRi	No	25 - 34 years	No	White or Caucasian	High school diploma or GED	$50,000 - $74,999	Other	LGBTQ+	Ohio	2	2	Less than 5 times per month	No	Yes	Yes	No	No	Moved place of residence					Decline				No	More than $1.00 (enter amount)	20	Yes if I get part of the profit	Yes if consumers get part of the profit	No	No	I don't know	Yes,No,I don't know	true	bonus-50
416	11/25/2022 12:32:06	R_1LUaD6cuon5njXD	No	25 - 34 years	No	White or Caucasian,Asian	High school diploma or GED	$25,000 - $49,999	Female	heterosexual (straight)	Nevada	1 (just me!)	1 (just me!)	Less than 5 times per month	No	Yes	No	Yes	Yes					Consent to share (receive $0.20 bonus)								No	No	Yes	I don't know	Yes	Yes,No,I don't know	true	bonus-20
454	11/25/2022 12:36:14	R_vPQ66r0vYki20XD	No	18 - 24 years	No	White or Caucasian,Other	High school diploma or GED	$25,000 - $49,999	Female	heterosexual (straight)	Nevada	1 (just me!)	3	5 - 10 times per month	No	Yes	No	No	No				Consent to share (receive $0.05 bonus)									Yes if I get part of the profit	Yes if consumers get part of the profit	Yes	I don't know	I don't know	Yes,No,I don't know	true	bonus-05
1166	11/25/2022 12:53:16	R_2yk35dfVrxtTCuf	Yes	35 - 44 years	No	White or Caucasian	High school diploma or GED	$50,000 - $74,999	Male	heterosexual (straight)	Texas	1 (just me!)	1 (just me!)	Less than 5 times per month	Yes	Yes	Yes	No	No	Lost a job ,Moved place of residence		Consent to share										Yes if I get part of the profit	Yes if consumers get part of the profit	No	I don't know	Yes	Yes,No,I don't know	false	altruism
239	11/25/2022 13:46:40	R_12EeuI1AdMnuvET	No	25 - 34 years	No	White or Caucasian	Bachelor's degree	$25,000 - $49,999	Female	heterosexual (straight)	California	1 (just me!)	3	5 - 10 times per month	No	No	No	No	No	Divorce,Moved place of residence			Consent to share (receive $0.05 bonus)									Yes if I get part of the profit	Yes if consumers get part of the profit	Yes	No	Yes	Yes,No,I don't know	true	bonus-05
197	11/25/2022 15:13:26	R_3phESUXircSC3Za	No	25 - 34 years	No	Asian	Bachelor's degree	Less than $25,000	Female	heterosexual (straight)	California	1 (just me!)	4+	Less than 5 times per month	Yes	Yes	No	No	No	Lost a job	Consent to share											Yes if I get part of the profit	Yes if consumers get part of the profit	No	I don't know	Yes	Yes,No,I don't know	false	control
490	11/25/2022 15:30:28	R_shz6g6HPcWnPkWd	No	25 - 34 years	No	White or Caucasian	High school diploma or GED	$25,000 - $49,999	Female	LGBTQ+	Virginia	2	1 (just me!)	Less than 5 times per month	No	No	No	No	No	Lost a job					Decline				No	More than $1.00 (enter amount)	150.00	No	No	Yes	Yes	Yes	Yes,No,I don't know	false	bonus-50
382	11/25/2022 16:05:24	R_3sb0qz9iYlTBuJk	No	25 - 34 years	No	Asian	Bachelor's degree	$100,000 - $149,999	Male	LGBTQ+	Oregon	1 (just me!)	4+	Less than 5 times per month	No	No	No	No	No					Consent to share (receive $0.20 bonus)								No	No	No	Yes	Yes	Yes,No,I don't know	true	bonus-20
480	11/25/2022 16:56:43	R_XNE9peoiyTnAXUl	No	25 - 34 years	No	White or Caucasian	High school diploma or GED	$100,000 - $149,999	Male	heterosexual (straight)	New York	3	3	Less than 5 times per month	No	No	No	No	No		Consent to share											Yes if I get part of the profit	I don't know	I don't know	I don't know	I don't know	Yes,No,I don't know	false	control
214	11/25/2022 17:09:43	R_CdkexeCTNy6chYR	No	25 - 34 years	No	White or Caucasian	High school diploma or GED	$50,000 - $74,999	Female	LGBTQ+	Arizona	2	4+	5 - 10 times per month	No	Yes	No	No	No			Consent to share										Yes if I get part of the profit	Yes if consumers get part of the profit	No	I don't know	Yes	Yes,No,I don't know	true	altruism
586	11/25/2022 18:19:04	R_9tc9v2hNCtI54it	Yes	25 - 34 years	Yes	White or Caucasian	Graduate or professional degree (MA, MS, MBA, PhD, JD, MD, DDS, etc)	$50,000 - $74,999	Female	heterosexual (straight)	New Jersey	1 (just me!)	1 (just me!)	Less than 5 times per month	No	No	No	No	No				Decline				No	No	No	More than $1.00 (enter amount)	10.00	Yes if I get part of the profit	No	No	No	No	Yes,No,I don't know	false	bonus-05
1337	11/25/2022 19:47:08	R_3Jq0a5Bn6y6pYKy	No	55 - 64 years	No	White or Caucasian	Graduate or professional degree (MA, MS, MBA, PhD, JD, MD, DDS, etc)	$150,000 or more	Female	heterosexual (straight)	New Jersey	3	4+	5 - 10 times per month	No	No	Yes	No	No	Moved place of residence		Consent to share										No	Yes if consumers get part of the profit	I don't know	No	Yes	Yes,No,I don't know	true	altruism
312	11/25/2022 21:36:22	R_qWtvZqcqKDFEeul	No	18 - 24 years	No	White or Caucasian	High school diploma or GED	Less than $25,000	Male	LGBTQ+	Missouri	2	4+	Less than 5 times per month	No	Prefer not to say	No	No	No		Consent to share											No	Yes if consumers get part of the profit	I don't know	I don't know	Yes	Yes,No,I don't know	true	control
264	11/25/2022 21:37:39	R_2UckkA7ZpK0f7lT	No	25 - 34 years	No	White or Caucasian	High school diploma or GED	$25,000 - $49,999	Female	LGBTQ+	Alabama	1 (just me!)	3	Less than 5 times per month	Yes	No	No	No	No				Consent to share (receive $0.05 bonus)									Yes if I get part of the profit	Yes if consumers get part of the profit	Yes	No	Yes	Yes,No,I don't know	true	bonus-05
474	11/25/2022 21:40:14	R_12mCfTyMqhnqJ8j	No	55 - 64 years	No	White or Caucasian	Bachelor's degree	$50,000 - $74,999	Female	heterosexual (straight)	Arizona	2	2	Less than 5 times per month	No	No	Yes	No	No				Decline				No	No	No	I would not consent to share my data for any amount.		No	No	No	No	No	Yes,No,I don't know	true	bonus-05
446	11/25/2022 21:40:41	R_C2cxEkvsW2SCiIx	No	18 - 24 years	No	Asian	Bachelor's degree	$50,000 - $74,999	Male	heterosexual (straight)	California	2	1 (just me!)	5 - 10 times per month	No	No	No	No	No				Consent to share (receive $0.05 bonus)									Yes if I get part of the profit	Yes if consumers get part of the profit	No	Yes	Yes	Yes,No,I don't know	true	bonus-05
825	11/25/2022 21:45:34	R_3O2Hrt1JCQeiPEN	Yes	35 - 44 years	No	White or Caucasian	Bachelor's degree	$100,000 - $149,999	Male	heterosexual (straight)	California	3	3	More than 10 times per month	No	Yes	No	No	No	Moved place of residence	Consent to share											I don't know	Yes	Yes	I don't know	Yes	Yes,No,I don't know	true	control
430	11/25/2022 21:51:33	R_1gRWk2lFzQuy1iG	No	35 - 44 years	No	White or Caucasian	High school diploma or GED	$25,000 - $49,999	Female	LGBTQ+	Massachusetts	2	4+	Less than 5 times per month	Yes	Yes	No	No	No	Lost a job		Consent to share										Yes if I get part of the profit	Yes if consumers get part of the profit	Yes	No	Yes	Yes,No,I don't know	true	altruism
376	11/25/2022 21:52:38	R_3qOlx6wlMHIqNz6	Yes	35 - 44 years	Yes	White or Caucasian	High school diploma or GED	$50,000 - $74,999	Female	heterosexual (straight)	New Jersey	2	1 (just me!)	More than 10 times per month	Yes	No	Yes	No	No			Consent to share										No	No	No	No	No	Yes,No,I don't know	true	altruism
261	11/25/2022 21:54:06	R_3Krt2nhd2oxJXSf	Yes	25 - 34 years	No	White or Caucasian	Bachelor's degree	$50,000 - $74,999	Male	heterosexual (straight)	Illinois	1 (just me!)	2	Less than 5 times per month	No	No	No	No	No						Consent to share (receive $0.50 bonus)							Yes if I get part of the profit	Yes if consumers get part of the profit	No	No	Yes	Yes,No,I don't know	true	bonus-50
386	11/25/2022 21:57:28	R_1Oq3DG0zY5vXXn7	No	45 - 54 years	No	White or Caucasian	Bachelor's degree	$25,000 - $49,999	Female	heterosexual (straight)	Nebraska	1 (just me!)	2	Less than 5 times per month	No	No	Yes	No	No		Consent to share											Yes if I get part of the profit	Yes if consumers get part of the profit	Yes	No	Yes	Yes,No,I don't know	false	control
584	11/25/2022 22:02:52	R_4MDPHLoOHFEre49	No	45 - 54 years	No	White or Caucasian	Graduate or professional degree (MA, MS, MBA, PhD, JD, MD, DDS, etc)	$50,000 - $74,999	Female	heterosexual (straight)	Alabama	1 (just me!)	2	5 - 10 times per month	No	No	No	Yes	No						Consent to share (receive $0.50 bonus)							Yes if I get part of the profit	Yes if consumers get part of the profit	No	No	Yes	Yes,No,I don't know	true	bonus-50
711	11/25/2022 22:10:07	R_28A3bViTfrJjMFz	No	45 - 54 years	No	White or Caucasian	High school diploma or GED	$25,000 - $49,999	Male	heterosexual (straight)	Michigan	1 (just me!)	3	More than 10 times per month	No	Yes	No	No	No	Lost a job				Consent to share (receive $0.20 bonus)								Yes if I get part of the profit	Yes if consumers get part of the profit	No	I don't know	I don't know	Yes,No,I don't know	true	bonus-20
868	11/25/2022 22:15:09	R_PYQtkvvNdK6wGyZ	No	25 - 34 years	No	White or Caucasian	High school diploma or GED	$25,000 - $49,999	Male	heterosexual (straight)	Washington	1 (just me!)	1 (just me!)	Less than 5 times per month	Yes	Yes	Yes	No	No		Consent to share											No	No	No	No	No	Yes,No,I don't know	false	control
497	11/25/2022 22:23:20	R_30f0gTKJr78YCy4	No	25 - 34 years	Yes	White or Caucasian	Bachelor's degree	Less than $25,000	Female	heterosexual (straight)	Hawaii	1 (just me!)	4+	5 - 10 times per month	No	No	No	No	No	Became pregnant				Consent to share (receive $0.20 bonus)								Yes if I get part of the profit	No	Yes	I don't know	Yes	Yes,No,I don't know	false	bonus-20
367	11/25/2022 22:23:42	R_3kA4mCLxijsl1ir	No	45 - 54 years	Yes	White or Caucasian	Bachelor's degree	$100,000 - $149,999	Male	heterosexual (straight)	California	2	4+	Less than 5 times per month	No	No	No	Yes	No					Consent to share (receive $0.20 bonus)								Yes if I get part of the profit	Yes if consumers get part of the profit	No	Yes	Yes	Yes,No,I don't know	false	bonus-20
291	11/25/2022 22:24:27	R_3CIrjNnjZFOVvWu	No	18 - 24 years	No	White or Caucasian	Some high school or less	$100,000 - $149,999	Female	heterosexual (straight)	Pennsylvania	1 (just me!)	4+	Less than 5 times per month	Yes	Yes	Yes	No	No		Consent to share											Yes if I get part of the profit	Yes if consumers get part of the profit	Yes	I don't know	Yes	Yes,No,I don't know	true	control
500	11/25/2022 22:28:22	R_1IaO9kPXlVlBWD9	Yes	35 - 44 years	No	White or Caucasian	High school diploma or GED	$75,000 - $99,999	Male	heterosexual (straight)	Maryland	1 (just me!)	3	Less than 5 times per month	No	No	No	No	No				Consent to share (receive $0.05 bonus)									No	No	Yes	I don't know	Yes	Yes,No,I don't know	false	bonus-05
578	11/25/2022 22:29:53	R_1DTocDmr98DeSu5	Yes	25 - 34 years	No	White or Caucasian	Graduate or professional degree (MA, MS, MBA, PhD, JD, MD, DDS, etc)	$150,000 or more	Female	LGBTQ+	Massachusetts	2	2	5 - 10 times per month	No	No	No	No	No		Consent to share											Yes if I get part of the profit	Yes if consumers get part of the profit	Yes	I don't know	Yes	Yes,No,I don't know	true	control
357	11/25/2022 22:33:10	R_3P4Zrwcqx51YVqa	No	18 - 24 years	No	Black or African American	High school diploma or GED	$25,000 - $49,999	Other	LGBTQ+	Michigan	1 (just me!)	3	Less than 5 times per month	No	No	No	No	No					Consent to share (receive $0.20 bonus)								Yes if I get part of the profit	Yes if consumers get part of the profit	Yes	I don't know	Yes	Yes,No,I don't know	false	bonus-20
589	11/25/2022 22:40:08	R_1ezavRhXbeNQUT1	Yes	55 - 64 years	No	White or Caucasian	Bachelor's degree	$25,000 - $49,999	Female	LGBTQ+	Florida	1 (just me!)	2	More than 10 times per month	Yes	Yes	No	No	No						Consent to share (receive $0.50 bonus)							No	No	Yes	No	Yes	Yes,No,I don't know	true	bonus-50
314	11/25/2022 22:54:45	R_2wRVNkYiRVt3DWL	No	25 - 34 years	No	White or Caucasian	High school diploma or GED	Less than $25,000	Female	LGBTQ+	Pennsylvania	1 (just me!)	1 (just me!)	Less than 5 times per month	No	No	No	No	No						Consent to share (receive $0.50 bonus)							No	No	No	No	No	Yes,No,I don't know	true	bonus-50
225	11/25/2022 22:56:33	R_3HCGBIUl9rPEwFq	No	25 - 34 years	No	Asian	Bachelor's degree	$150,000 or more	Female	heterosexual (straight)	California	1 (just me!)	2	5 - 10 times per month	No	No	No	No	No					Consent to share (receive $0.20 bonus)								Yes if I get part of the profit	Yes if consumers get part of the profit	No	Yes	Yes	Yes,No,I don't know	true	bonus-20
361	11/25/2022 22:57:47	R_XMSKLy8XHbUqbrX	No	25 - 34 years	No	White or Caucasian	Bachelor's degree	$100,000 - $149,999	Female	heterosexual (straight)	California	3	2	5 - 10 times per month	No	Prefer not to say	No	No	No	Lost a job ,Moved place of residence		Decline				No	No	No	No	More than $1.00 (enter amount)	150	No	No	No	No	Yes	Yes,No,I don't know	false	altruism
827	11/25/2022 22:59:59	R_31MkP4NtvpSj05l	No	35 - 44 years	No	White or Caucasian	High school diploma or GED	$25,000 - $49,999	Female	LGBTQ+	Missouri	2	4+	Less than 5 times per month	Yes	No	Yes	No	No	Lost a job		Consent to share										Yes if I get part of the profit	No	Yes	No	Yes	Yes,No,I don't know	true	altruism
350	11/25/2022 23:01:53	R_9mGmhKxB10zJtHr	No	25 - 34 years	No	White or Caucasian,Black or African American	Bachelor's degree	$50,000 - $74,999	Other	LGBTQ+	Ohio	1 (just me!)	4+	Less than 5 times per month	No	No	Yes	No	No		Consent to share											Yes if I get part of the profit	Yes if consumers get part of the profit	No	I don't know	Yes	Yes,No,I don't know	true	control
478	11/25/2022 23:05:36	R_12DXU1DfwUF0Aq5	No	55 - 64 years	No	White or Caucasian	High school diploma or GED	Less than $25,000	Female	heterosexual (straight)	Texas	1 (just me!)	1 (just me!)	Less than 5 times per month	Yes	No	No	No	No			Consent to share										No	No	No	No	I don't know	Yes,No,I don't know	true	altruism
863	11/25/2022 23:11:21	R_3h3VvfXViksWH2f	No	35 - 44 years	No	White or Caucasian	High school diploma or GED	$50,000 - $74,999	Female	heterosexual (straight)	Nevada	1 (just me!)	1 (just me!)	More than 10 times per month	No	No	Yes	No	No					Consent to share (receive $0.20 bonus)								No	No	No	No	Yes	Yes,No,I don't know	false	bonus-20
714	11/25/2022 23:19:44	R_1MXUL8xOw2LkP30	No	45 - 54 years	No	White or Caucasian	Bachelor's degree	$75,000 - $99,999	Female	heterosexual (straight)	Louisiana	1 (just me!)	3	Less than 5 times per month	Yes	No	Yes	No	No	Lost a job		Consent to share										Yes if I get part of the profit	Yes if consumers get part of the profit	Yes	I don't know	Yes	Yes,No,I don't know	false	altruism
2125	11/25/2022 23:19:53	R_tPp5EDIgZ5RpFrH	Yes	55 - 64 years	No	Black or African American	Bachelor's degree	$25,000 - $49,999	Female	heterosexual (straight)	Georgia	1 (just me!)	1 (just me!)	5 - 10 times per month	No	No	No	No	No		Decline					No	No	No	No	I would not consent to share my data for any amount.		No	No	I don't know	No	No	Yes,No,I don't know	false	control
512	11/25/2022 23:26:11	R_UiFdv5o0eNNwG1H	Yes	35 - 44 years	No	Black or African American	High school diploma or GED	Less than $25,000	Female	LGBTQ+	Texas	1 (just me!)	1 (just me!)	Less than 5 times per month	I stopped in the recent past	I stopped in the recent past	Yes	No	No	Moved place of residence			Decline				No	No	No	More than $1.00 (enter amount)	50	Yes if I get part of the profit	Yes if consumers get part of the profit	No	No	Yes	Yes,No,I don't know	false	bonus-05
594	11/25/2022 23:33:20	R_21BehoUEuWS1JQC	No	35 - 44 years	Yes	American Indian/Native American or Alaska Native	Bachelor's degree	$50,000 - $74,999	Female	LGBTQ+	California	1 (just me!)	2	5 - 10 times per month	No	No	No	Yes	No					Consent to share (receive $0.20 bonus)								Yes if I get part of the profit	Yes if consumers get part of the profit	Yes	No	Yes	Yes,No,I don't know	false	bonus-20
568	11/25/2022 23:57:44	R_3mmIIMQ7oHxgBJh	No	25 - 34 years	No	White or Caucasian	Graduate or professional degree (MA, MS, MBA, PhD, JD, MD, DDS, etc)	Less than $25,000	Female	prefer not to say	California	1 (just me!)	1 (just me!)	Less than 5 times per month	No	No	No	No	No		Consent to share											No	No	Yes	No	No	Yes,No,I don't know	true	control
493	11/26/2022 0:07:14	R_2cw4rjR5lnZ4Npj	No	18 - 24 years	No	Asian	High school diploma or GED	$25,000 - $49,999	Male	heterosexual (straight)	Florida	1 (just me!)	1 (just me!)	Less than 5 times per month	No	No	No	No	No			Consent to share										Yes if I get part of the profit	No	No	No	No	Yes,No,I don't know	false	altruism
1238	11/26/2022 0:21:09	R_2Qh94pYDlaxRsdw	Yes	25 - 34 years	No	White or Caucasian	High school diploma or GED	Less than $25,000	Female	heterosexual (straight)	Texas	1 (just me!)	4+	Less than 5 times per month	No	No	No	No	No	Became pregnant				Consent to share (receive $0.20 bonus)								Yes	Yes	No	I don't know	Yes	Yes,No,I don't know	true	bonus-20
329	11/26/2022 1:09:15	R_2ZKqoOzAsMTAnNk	Yes	45 - 54 years	Yes	White or Caucasian	High school diploma or GED	$25,000 - $49,999	Male	heterosexual (straight)	Kansas	1 (just me!)	1 (just me!)	Less than 5 times per month	Yes	No	No	No	No		Consent to share											I don't know	Yes if consumers get part of the profit	I don't know	I don't know	I don't know	Yes,No,I don't know	false	control
403	11/26/2022 1:20:22	R_sF1pGMNxEpYFxO9	No	25 - 34 years	No	White or Caucasian	High school diploma or GED	Less than $25,000	Male	LGBTQ+	Texas	2	3	Less than 5 times per month	No	Yes	No	Yes	No			Consent to share										Yes if I get part of the profit	Yes if consumers get part of the profit	Yes	Yes	Yes	Yes,No,I don't know	false	altruism
454	11/26/2022 1:40:54	R_23Wbrmncvkhzk2L	No	18 - 24 years	No	White or Caucasian,Asian	High school diploma or GED	$150,000 or more	Female	heterosexual (straight)	California	3	3	5 - 10 times per month	No	No	Yes	No	No	Lost a job ,Moved place of residence,Had a child		Consent to share										Yes if I get part of the profit	Yes if consumers get part of the profit	Yes	Yes	Yes	Yes,No,I don't know	false	altruism
265	11/26/2022 1:54:42	R_Od33rLRnqYAGCPv	Yes	35 - 44 years	No	White or Caucasian	Bachelor's degree	$50,000 - $74,999	Male	LGBTQ+	Oregon	1 (just me!)	3	Less than 5 times per month	No	No	Yes	No	No			Consent to share										Yes if I get part of the profit	Yes if consumers get part of the profit	I don't know	I don't know	Yes	Yes,No,I don't know	false	altruism
597	11/26/2022 2:38:05	R_231Z9VLMkHRewDZ	Yes	45 - 54 years	No	White or Caucasian	Bachelor's degree	$25,000 - $49,999	Male	heterosexual (straight)	New York	1 (just me!)	1 (just me!)	Less than 5 times per month	No	No	Yes	No	No			Decline				No	No	No	No	More than $1.00 (enter amount)	100.00	No	No	No	No	No	Yes,No,I don't know	false	altruism
733	11/26/2022 3:16:11	R_2tzlui4GFA3VkSz	No	25 - 34 years	No	White or Caucasian	High school diploma or GED	$25,000 - $49,999	Female	LGBTQ+	Washington	1 (just me!)	2	Less than 5 times per month	Yes	Yes	Yes	No	No	Moved place of residence,Became pregnant		Consent to share										No	No	Yes	I don't know	Yes	Yes,No,I don't know	false	altruism
811	11/26/2022 3:16:29	R_217oxO4haoe4tcE	Yes	65 and older	No	White or Caucasian	Bachelor's degree	$150,000 or more	Female	heterosexual (straight)	North Carolina	1 (just me!)	2	Less than 5 times per month	No	No	No	No	No				Consent to share (receive $0.05 bonus)									No	No	No	No	No	Yes,No,I don't know	true	bonus-05
2632	11/26/2022 3:25:13	R_3F2KeQRImk5Mttz	No	18 - 24 years	Yes	White or Caucasian	High school diploma or GED	$25,000 - $49,999	Female	LGBTQ+	Illinois	1 (just me!)	1 (just me!)	Less than 5 times per month	No	Yes	Yes	No	No	Moved place of residence			Consent to share (receive $0.05 bonus)									No	No	No	No	No	Yes,No,I don't know	false	bonus-05
285	11/26/2022 7:03:45	R_2fx4q9kzHTIS3EV	No	18 - 24 years	No	White or Caucasian	High school diploma or GED	$50,000 - $74,999	Female	heterosexual (straight)	California	1 (just me!)	4+	Less than 5 times per month	No	No	Yes	No	No				Consent to share (receive $0.05 bonus)									Yes if I get part of the profit	Yes if consumers get part of the profit	Yes	I don't know	I don't know	Yes,No,I don't know	true	bonus-05
210	11/26/2022 7:04:45	R_3iDN6fAYFJQiaBE	No	35 - 44 years	No	White or Caucasian	Bachelor's degree	$100,000 - $149,999	Female	heterosexual (straight)	New York	1 (just me!)	2	Less than 5 times per month	No	No	Yes	No	No	Moved place of residence			Consent to share (receive $0.05 bonus)									No	No	I don't know	No	Yes	Yes,No,I don't know	true	bonus-05
256	11/26/2022 7:05:57	R_2dFIbbYWUgwBiHk	Yes	25 - 34 years	No	White or Caucasian	Bachelor's degree	$50,000 - $74,999	Female	LGBTQ+	Florida	1 (just me!)	3	Less than 5 times per month	I stopped in the recent past	Yes	Yes	No	No					Consent to share (receive $0.20 bonus)								No	No	No	No	Yes	Yes,No,I don't know	true	bonus-20
413	11/26/2022 7:06:45	R_3CATeNn9pwYX3bv	Yes	25 - 34 years	Yes	White or Caucasian,Black or African American,Other	High school diploma or GED	$25,000 - $49,999	Female	heterosexual (straight)	New York	1 (just me!)	1 (just me!)	Less than 5 times per month	No	Yes	No	No	No	Moved place of residence				Consent to share (receive $0.20 bonus)								No	No	No	No	Yes	Yes,No,I don't know	false	bonus-20
[truncated: 5,241 more rows]
