# Supplementary material for: Efficient EM Estimation for the Pogit Model via Polya-Gamma Augmentation
Source: Entropy (Basel). 2026 Feb 11;28(2):207. doi: 10.3390/e28020207 (PMC12939104; doi:10.3390/e28020207)
Supplement: Supplementary file 1 [file entropy-28-00207-s001.zip › Supplementary_File_S3/Replicating_code_for_the_real_application/data/survey-data/survey.pub.csv]

Survey ResponseID	Q-demos-age	Q-demos-hispanic	Q-demos-race	Q-demos-education	Q-demos-income	Q-demos-gender	Q-sexual-orientation	Q-demos-state	Q-amazon-use-howmany	Q-amazon-use-hh-size	Q-amazon-use-how-oft	Q-substance-use-cigarettes	Q-substance-use-marijuana	Q-substance-use-alcohol	Q-personal-diabetes	Q-personal-wheelchair	Q-life-changes	Q-sell-YOUR-data	Q-sell-consumer-data	Q-small-biz-use	Q-census-use	Q-research-society
R_1ou69fj4DQGsVcp	35 - 44 years	No	Black or African American	High school diploma or GED	$25,000 - $49,999	Female	heterosexual (straight)	Iowa	2	2	Less than 5 times per month	Yes	No	Yes	No	No	Lost a job	No	No	No	No	No
R_2UbJL30HRjK1sdD	45 - 54 years	No	White or Caucasian	High school diploma or GED	$100,000 - $149,999	Male	heterosexual (straight)	Ohio	2	4+	Less than 5 times per month	No	No	No	No	No		No	No	No	No	Yes
R_UPXamGKtmf4RVIZ	25 - 34 years	No	White or Caucasian	High school diploma or GED	$25,000 - $49,999	Male	heterosexual (straight)	Arkansas	1 (just me!)	2	Less than 5 times per month	No	No	No	Yes	No		No	No	No	No	Yes
R_2dYk5auG9Fv5Qve	35 - 44 years	Yes	White or Caucasian	Graduate or professional degree (MA, MS, MBA, PhD, JD, MD, DDS, etc)	$50,000 - $74,999	Male	heterosexual (straight)	Tennessee	1 (just me!)	1 (just me!)	Less than 5 times per month	No	No	No	No	No		No	No	No	No	No
R_2aP0GyIR66gSTiR	25 - 34 years	No	White or Caucasian	High school diploma or GED	$50,000 - $74,999	Male	heterosexual (straight)	Virginia	2	3	Less than 5 times per month	No	No	Yes	No	No		No	Yes if consumers get part of the profit	I don't know	No	No
R_3HiRrH77MQBmCfY	55 - 64 years	No	White or Caucasian	Bachelor's degree	Less than $25,000	Male	heterosexual (straight)	South Dakota	1 (just me!)	1 (just me!)	Less than 5 times per month	I stopped in the recent past	No	No	No	No		Yes if I get part of the profit	Yes if consumers get part of the profit	I don't know	Yes	Yes
R_1Y4dGwaFnIeeNeF	35 - 44 years	No	White or Caucasian	Bachelor's degree	Less than $25,000	Male	heterosexual (straight)	Pennsylvania	1 (just me!)	3	Less than 5 times per month	No	No	No	No	No		Yes if I get part of the profit	Yes if consumers get part of the profit	Yes	I don't know	Yes
R_A5sbkTmUYGXhO3n	35 - 44 years	No	Asian	High school diploma or GED	$25,000 - $49,999	Female	LGBTQ+	South Carolina	2	2	More than 10 times per month	No	No	No	No	No		Yes if I get part of the profit	Yes if consumers get part of the profit	No	Yes	No
R_cSYS6Hd74hMsYFz	25 - 34 years	Yes	Other	Bachelor's degree	$100,000 - $149,999	Female	heterosexual (straight)	Texas	2	2	Less than 5 times per month	No	Yes	No	No	No		Yes if I get part of the profit	Yes if consumers get part of the profit	Yes	Yes	Yes
R_1LBvKYfg8hgoloJ	35 - 44 years	No	White or Caucasian	Bachelor's degree	$50,000 - $74,999	Female	heterosexual (straight)	Georgia	1 (just me!)	4+	Less than 5 times per month	Yes	No	Yes	No	No	Moved place of residence	Yes if I get part of the profit	I don't know	No	I don't know	No
R_2EBkC3HUQpHkFG4	55 - 64 years	No	White or Caucasian	Bachelor's degree	$75,000 - $99,999	Female	heterosexual (straight)	Missouri	3	3	More than 10 times per month	No	No	Yes	No	No		No	No	No	No	No
R_25ZREzNXsjQzRBK	35 - 44 years	No	White or Caucasian	High school diploma or GED	$25,000 - $49,999	Male	heterosexual (straight)	Utah	1 (just me!)	3	More than 10 times per month	Yes	No	No	Yes	No		Yes if I get part of the profit	Yes if consumers get part of the profit	I don't know	I don't know	Yes
R_1OK73VTU4KtCpkI	35 - 44 years	No	White or Caucasian	High school diploma or GED	$50,000 - $74,999	Female	heterosexual (straight)	North Carolina	1 (just me!)	4+	5 - 10 times per month	Yes	No	No	No	No	Had a child	No	No	No	No	Yes
R_xluK0w2HLZhsiid	35 - 44 years	No	Black or African American	High school diploma or GED	$50,000 - $74,999	Male	heterosexual (straight)	Arkansas	1 (just me!)	3	Less than 5 times per month	No	No	No	No	No		Yes if I get part of the profit	Yes if consumers get part of the profit	No	I don't know	Yes
R_11Y3ZtLQrhccXC7	45 - 54 years	No	White or Caucasian	Bachelor's degree	$75,000 - $99,999	Male	heterosexual (straight)	Arizona	1 (just me!)	2	Less than 5 times per month	No	No	No	No	No	Lost a job	No	No	No	No	No
R_1LiA2fJVDUQ4IXM	45 - 54 years	No	Asian	Graduate or professional degree (MA, MS, MBA, PhD, JD, MD, DDS, etc)	$100,000 - $149,999	Male	heterosexual (straight)	Minnesota	1 (just me!)	3	Less than 5 times per month	No	No	Yes	No	No		I don't know	Yes	No	Yes	Yes
R_2bIczstyl0SzIN4	25 - 34 years	No	Asian	Graduate or professional degree (MA, MS, MBA, PhD, JD, MD, DDS, etc)	$150,000 or more	Male	heterosexual (straight)	California	3	3	More than 10 times per month	Yes	No	Prefer not to say	Yes	No		Yes if I get part of the profit	No	Yes	Yes	Yes
R_2bOT9I7PH69jROd	35 - 44 years	No	White or Caucasian	Some high school or less	$25,000 - $49,999	Male	heterosexual (straight)	Washington	1 (just me!)	1 (just me!)	Less than 5 times per month	Yes	No	Yes	No	No	Moved place of residence	No	No	Yes	Yes	Yes
R_3EF584Zf9pAwkir	25 - 34 years	No	Black or African American	Bachelor's degree	Less than $25,000	Male	heterosexual (straight)	Texas	1 (just me!)	3	5 - 10 times per month	No	No	No	No	No		Yes	No	No	No	No
R_3siDFskpnvXwLuH	35 - 44 years	No	White or Caucasian	Bachelor's degree	$50,000 - $74,999	Female	heterosexual (straight)	Oklahoma	1 (just me!)	1 (just me!)	Less than 5 times per month	No	No	No	No	No	Moved place of residence	No	No	No	No	No
R_8IbYFRjJvCXVtHX	18 - 24 years	No	White or Caucasian	Bachelor's degree	$100,000 - $149,999	Female	heterosexual (straight)	Pennsylvania	4+	4+	Less than 5 times per month	No	Yes	Yes	No	No	Moved place of residence	No	No	I don't know	No	Yes
R_3papb8tA6MhY9Ga	25 - 34 years	No	White or Caucasian	Bachelor's degree	$25,000 - $49,999	Female	heterosexual (straight)	Pennsylvania	1 (just me!)	1 (just me!)	5 - 10 times per month	No	Yes	Yes	No	No		Yes if I get part of the profit	Yes if consumers get part of the profit	Yes	Yes	Yes
R_1hEjpnZ3LX7e07K	25 - 34 years	No	White or Caucasian	Bachelor's degree	$50,000 - $74,999	Female	heterosexual (straight)	New Hampshire	4+	1 (just me!)	Less than 5 times per month	No	No	No	No	No	Moved place of residence	Yes if I get part of the profit	Yes if consumers get part of the profit	Yes	I don't know	Yes
R_24f9hBh5NSWGX7k	45 - 54 years	No	White or Caucasian	Graduate or professional degree (MA, MS, MBA, PhD, JD, MD, DDS, etc)	Prefer not to say	Female	heterosexual (straight)	Kentucky	2	2	Less than 5 times per month	No	No	No	No	No		No	No	No	No	Yes
R_2PdHkMSzW7totCp	25 - 34 years	No	White or Caucasian	High school diploma or GED	$75,000 - $99,999	Male	heterosexual (straight)	Texas	2	2	Less than 5 times per month	No	No	No	No	No		Yes if I get part of the profit	Yes if consumers get part of the profit	I don't know	Yes	I don't know
R_1ot2z2xc5wpqufx	25 - 34 years	No	White or Caucasian	Bachelor's degree	$25,000 - $49,999	Female	heterosexual (straight)	Louisiana	1 (just me!)	2	Less than 5 times per month	No	Prefer not to say	Yes	No	No	Moved place of residence	No	Yes if consumers get part of the profit	No	No	No
R_2pS6trX78UqetHg	18 - 24 years	Yes	White or Caucasian	Bachelor's degree	$25,000 - $49,999	Female	prefer not to say	Texas	1 (just me!)	4+	Less than 5 times per month	No	No	Yes	Yes	No		No	No	I don't know	No	I don't know
R_PzynrAQBzRiPa93	35 - 44 years	No	White or Caucasian	Graduate or professional degree (MA, MS, MBA, PhD, JD, MD, DDS, etc)	$100,000 - $149,999	Male	heterosexual (straight)	Texas	1 (just me!)	4+	Less than 5 times per month	No	No	Yes	No	No	Moved place of residence	Yes if I get part of the profit	Yes if consumers get part of the profit	I don't know	Yes	Yes
R_1g0gCzG1DmCEKob	25 - 34 years	No	White or Caucasian	Graduate or professional degree (MA, MS, MBA, PhD, JD, MD, DDS, etc)	$75,000 - $99,999	Female	heterosexual (straight)	Pennsylvania	2	2	Less than 5 times per month	No	No	Yes	No	No		No	No	Yes	Yes	No
R_279w6VtL6RMPoAy	25 - 34 years	No	White or Caucasian	Bachelor's degree	$50,000 - $74,999	Female	heterosexual (straight)	Delaware	1 (just me!)	2	Less than 5 times per month	No	No	No	No	No		No	No	No	No	No
R_2us4qPSxiD4clPq	35 - 44 years	No	White or Caucasian	High school diploma or GED	$75,000 - $99,999	Male	heterosexual (straight)	Montana	1 (just me!)	2	5 - 10 times per month	No	No	Yes	No	No		Yes if I get part of the profit	Yes if consumers get part of the profit	Yes	Yes	Yes
R_3pg3JqNkeNbi2fG	25 - 34 years	No	White or Caucasian,Asian	High school diploma or GED	Less than $25,000	Male	heterosexual (straight)	Washington	1 (just me!)	3	More than 10 times per month	No	No	Yes	No	No		Yes if I get part of the profit	Yes if consumers get part of the profit	I don't know	No	I don't know
R_111J2YLIGckNIeJ	35 - 44 years	No	White or Caucasian	High school diploma or GED	Less than $25,000	Female	heterosexual (straight)	New York	1 (just me!)	1 (just me!)	Less than 5 times per month	No	No	No	No	No		No	No	No	No	No
R_2q9Qi9d6STzOGuw	35 - 44 years	No	White or Caucasian	High school diploma or GED	Less than $25,000	Male	heterosexual (straight)	Ohio	2	3	More than 10 times per month	No	No	No	Yes	No		Yes if I get part of the profit	Yes	Yes	Yes	Yes
R_8tXaTutYvYjPOoh	35 - 44 years	No	White or Caucasian	Bachelor's degree	$75,000 - $99,999	Female	heterosexual (straight)	Kentucky	1 (just me!)	3	Less than 5 times per month	No	No	Yes	No	No		Yes	Yes	Yes	No	Yes
R_2Ua7ev5fWion36a	25 - 34 years	No	White or Caucasian	Bachelor's degree	$150,000 or more	Male	heterosexual (straight)	Virginia	1 (just me!)	3	More than 10 times per month	No	No	Yes	No	No	Had a child	No	Yes if consumers get part of the profit	I don't know	I don't know	No
R_1mQUNdA7gRaxdUg	18 - 24 years	No	Black or African American	Bachelor's degree	$50,000 - $74,999	Female	heterosexual (straight)	Georgia	1 (just me!)	3	Less than 5 times per month	No	No	No	No	No		Yes if I get part of the profit	No	I don't know	I don't know	I don't know
R_UmBwrqd2lGfqkp3	65 and older	No	White or Caucasian	Bachelor's degree	$75,000 - $99,999	Male	heterosexual (straight)	Kentucky	1 (just me!)	2	5 - 10 times per month	No	No	Yes	No	No		No	No	Yes	Yes	Yes
R_2dmqKX6ss6HMnb7	35 - 44 years	No	Black or African American	Bachelor's degree	$25,000 - $49,999	Female	heterosexual (straight)	Missouri	2	1 (just me!)	5 - 10 times per month	No	No	No	No	No		No	No	Yes	I don't know	No
R_2uJnrzmcdz6BzLc	45 - 54 years	No	White or Caucasian	Bachelor's degree	Less than $25,000	Female	heterosexual (straight)	Texas	1 (just me!)	2	Less than 5 times per month	No	Yes	No	No	No	Lost a job	Yes if I get part of the profit	Yes if consumers get part of the profit	No	No	Yes
R_3HBSzChLJ0THGv0	18 - 24 years	Yes	White or Caucasian	High school diploma or GED	$75,000 - $99,999	Male	heterosexual (straight)	California	3	4+	5 - 10 times per month	No	No	No	No	No		No	No	No	No	I don't know
R_1KdlBlo1yOVwef9	35 - 44 years	No	White or Caucasian	Graduate or professional degree (MA, MS, MBA, PhD, JD, MD, DDS, etc)	$100,000 - $149,999	Female	heterosexual (straight)	Connecticut	1 (just me!)	2	Less than 5 times per month	No	No	Yes	No	No		Yes if I get part of the profit	Yes if consumers get part of the profit	I don't know	I don't know	Yes
R_1pXmZFz3j3TjBxz	45 - 54 years	No	White or Caucasian	High school diploma or GED	$25,000 - $49,999	Male	heterosexual (straight)	Texas	2	4+	5 - 10 times per month	Yes	Yes	Yes	Yes	No	Lost a job	Yes if I get part of the profit	Yes if consumers get part of the profit	Yes	No	Yes
R_1hK1vuBfyfw5EGJ	45 - 54 years	No	Asian	Graduate or professional degree (MA, MS, MBA, PhD, JD, MD, DDS, etc)	$100,000 - $149,999	Male	heterosexual (straight)	Texas	4+	3	5 - 10 times per month	No	No	Yes	No	No	Moved place of residence	Yes if I get part of the profit	No	Yes	Yes	Yes
R_3hosWdcmm0vvrdx	35 - 44 years	No	White or Caucasian	Bachelor's degree	$150,000 or more	Female	heterosexual (straight)	Maryland	1 (just me!)	2	5 - 10 times per month	No	No	Yes	No	No	Moved place of residence	No	No	I don't know	I don't know	I don't know
R_1GymT83N9uDSyIG	35 - 44 years	No	White or Caucasian	Bachelor's degree	$50,000 - $74,999	Male	heterosexual (straight)	Missouri	1 (just me!)	3	Less than 5 times per month	Yes	No	Yes	No	No		Yes if I get part of the profit	Yes if consumers get part of the profit	Yes	No	No
R_1gTncWbI4hULAit	45 - 54 years	No	White or Caucasian	Bachelor's degree	$150,000 or more	Female	heterosexual (straight)	Washington	2	4+	5 - 10 times per month	No	No	No	No	Yes		I don't know	I don't know	Yes	No	I don't know
R_2wsEjZPqLx1a09x	45 - 54 years	No	White or Caucasian	Bachelor's degree	$50,000 - $74,999	Female	heterosexual (straight)	California	1 (just me!)	4+	Less than 5 times per month	Yes	No	No	No	No		Yes if I get part of the profit	Yes if consumers get part of the profit	Yes	I don't know	I don't know
R_2QLigoO9nrSSnPT	25 - 34 years	No	White or Caucasian	Graduate or professional degree (MA, MS, MBA, PhD, JD, MD, DDS, etc)	$150,000 or more	Female	heterosexual (straight)	Idaho	1 (just me!)	2	5 - 10 times per month	No	No	Yes	No	No		Yes if I get part of the profit	Yes if consumers get part of the profit	I don't know	I don't know	I don't know
R_2Pb6kMuBgOduMwf	25 - 34 years	No	Asian	Bachelor's degree	$150,000 or more	Female	heterosexual (straight)	Georgia	1 (just me!)	3	Less than 5 times per month	No	No	No	No	No		Yes	Yes	Yes	No	Yes
R_1jImmHuCDaof0wB	25 - 34 years	No	White or Caucasian	Some high school or less	Less than $25,000	Male	heterosexual (straight)	Washington	2	1 (just me!)	Less than 5 times per month	No	No	No	No	No		Yes if I get part of the profit	No	No	No	No
R_21aNrgZVQUA7xK3	25 - 34 years	No	White or Caucasian	Graduate or professional degree (MA, MS, MBA, PhD, JD, MD, DDS, etc)	$75,000 - $99,999	Male	heterosexual (straight)	New York	1 (just me!)	1 (just me!)	Less than 5 times per month	No	No	Yes	No	No		Yes if I get part of the profit	Yes if consumers get part of the profit	Yes	Yes	Yes
R_2338QGZaaaR1nho	55 - 64 years	No	White or Caucasian	High school diploma or GED	$75,000 - $99,999	Female	heterosexual (straight)	Kansas	3	3	5 - 10 times per month	No	No	No	No	No		No	No	No	No	No
R_31hpjsH6qTrIyHn	35 - 44 years	No	White or Caucasian	Graduate or professional degree (MA, MS, MBA, PhD, JD, MD, DDS, etc)	$100,000 - $149,999	Male	heterosexual (straight)	Connecticut	1 (just me!)	2	Less than 5 times per month	No	No	No	No	No		Yes if I get part of the profit	Yes if consumers get part of the profit	Yes	Yes	Yes
R_2AWkL1j4mAcAll8	18 - 24 years	No	American Indian/Native American or Alaska Native	High school diploma or GED	$25,000 - $49,999	Male	heterosexual (straight)	Arizona	1 (just me!)	1 (just me!)	Less than 5 times per month	No	No	No	Yes	No		Yes if I get part of the profit	Yes if consumers get part of the profit	No	No	Yes
R_2rJyfdZGQD2rif2	45 - 54 years	No	White or Caucasian	High school diploma or GED	$100,000 - $149,999	Female	heterosexual (straight)	California	2	4+	5 - 10 times per month	No	Yes	No	No	No		Yes if I get part of the profit	Yes if consumers get part of the profit	No	No	Yes
R_3nJBlarikgnKpF2	25 - 34 years	No	White or Caucasian	Bachelor's degree	Less than $25,000	Female	heterosexual (straight)	California	3	2	More than 10 times per month	No	No	No	No	No		No	No	Yes	No	Yes
R_OQeye2UKl8Th6dr	25 - 34 years	No	White or Caucasian	Bachelor's degree	$100,000 - $149,999	Male	heterosexual (straight)	North Carolina	1 (just me!)	2	Less than 5 times per month	No	No	No	No	No		No	No	No	No	Yes
R_2uL1J6k6By8taew	25 - 34 years	No	White or Caucasian	Bachelor's degree	$25,000 - $49,999	Female	LGBTQ+	Arizona	1 (just me!)	1 (just me!)	Less than 5 times per month	No	No	No	No	No	Moved place of residence	Yes if I get part of the profit	Yes if consumers get part of the profit	Yes	No	Yes
R_33lsJEmPv7wPank	65 and older	No	White or Caucasian	Bachelor's degree	$50,000 - $74,999	Male	heterosexual (straight)	Ohio	1 (just me!)	1 (just me!)	Less than 5 times per month	No	Yes	No	No	No	Moved place of residence	No	No	Yes	No	No
R_2zNpJuWE3ykIlGh	25 - 34 years	No	White or Caucasian	Bachelor's degree	$25,000 - $49,999	Female	heterosexual (straight)	Illinois	1 (just me!)	1 (just me!)	Less than 5 times per month	No	No	No	No	No	Moved place of residence	No	No	Yes	I don't know	I don't know
R_USaHS49dLRXDYPv	35 - 44 years	Yes	White or Caucasian	High school diploma or GED	Less than $25,000	Female	heterosexual (straight)	Texas	1 (just me!)	2	Less than 5 times per month	No	No	No	No	Yes	Moved place of residence	No	No	No	No	Yes
R_5u1j9x0AEArQHSN	18 - 24 years	Yes	White or Caucasian	High school diploma or GED	$50,000 - $74,999	Male	heterosexual (straight)	Texas	2	4+	Less than 5 times per month	No	No	No	No	No		Yes if I get part of the profit	Yes if consumers get part of the profit	No	Yes	Yes
R_1LMx3Ij1VcN0Cnc	35 - 44 years	No	White or Caucasian	High school diploma or GED	$25,000 - $49,999	Male	heterosexual (straight)	South Carolina	3	4+	Less than 5 times per month	No	No	No	No	No	Lost a job	No	Yes if consumers get part of the profit	No	No	I don't know
R_2c1UYDhiZ7kSQwD	18 - 24 years	No	Asian	Bachelor's degree	$75,000 - $99,999	Male	heterosexual (straight)	California	1 (just me!)	2	Less than 5 times per month	No	No	Yes	No	No		No	No	Yes	No	Yes
R_D5ygbCcJ5AaZm93	45 - 54 years	No	White or Caucasian	Bachelor's degree	$75,000 - $99,999	Female	heterosexual (straight)	Kentucky	1 (just me!)	1 (just me!)	Less than 5 times per month	No	No	No	No	No		No	No	I don't know	Yes	Yes
R_7WBotcu3OLipNWV	25 - 34 years	Yes	White or Caucasian	Bachelor's degree	$100,000 - $149,999	Female	heterosexual (straight)	California	1 (just me!)	4+	Less than 5 times per month	No	No	No	No	No		No	No	Yes	No	No
R_R4goEYhjG8ibKsV	45 - 54 years	No	White or Caucasian	High school diploma or GED	$75,000 - $99,999	Female	heterosexual (straight)	Arkansas	2	4+	5 - 10 times per month	No	No	No	No	No		No	No	No	No	I don't know
R_2xK72G1rcP4QmAO	25 - 34 years	Yes	Other	Bachelor's degree	$50,000 - $74,999	Male	heterosexual (straight)	California	1 (just me!)	3	Less than 5 times per month	No	No	No	No	No		No	No	Yes	No	Yes
R_vqUjznemK9GPhfP	35 - 44 years	Yes	Other	High school diploma or GED	$25,000 - $49,999	Male	heterosexual (straight)	Alabama	1 (just me!)	2	Less than 5 times per month	No	No	No	No	No		Yes if I get part of the profit	Yes if consumers get part of the profit	Yes	I don't know	Yes
R_2WMt9IboH8O03gc	18 - 24 years	Yes	White or Caucasian	High school diploma or GED	$50,000 - $74,999	Male	heterosexual (straight)	Oklahoma	1 (just me!)	4+	Less than 5 times per month	No	No	No	No	No		I don't know	I don't know	I don't know	I don't know	I don't know
R_2b2HfsI0sUHFVyL	35 - 44 years	No	White or Caucasian	Bachelor's degree	$100,000 - $149,999	Male	heterosexual (straight)	Massachusetts	1 (just me!)	4+	5 - 10 times per month	No	No	No	No	No		No	No	No	No	Yes
R_1hVXOHhrUPDIoxW	35 - 44 years	No	White or Caucasian	Bachelor's degree	$100,000 - $149,999	Female	LGBTQ+	Kentucky	2	4+	5 - 10 times per month	No	No	Yes	No	No		Yes if I get part of the profit	Yes if consumers get part of the profit	No	No	Yes
R_wMrbwfaugXFwJDH	25 - 34 years	No	White or Caucasian	High school diploma or GED	$100,000 - $149,999	Male	heterosexual (straight)	Virginia	1 (just me!)	3	Less than 5 times per month	No	No	No	Yes	No	Moved place of residence	No	No	No	No	I don't know
R_2Bm1kPnJO8CxELI	35 - 44 years	No	White or Caucasian	High school diploma or GED	$100,000 - $149,999	Male	heterosexual (straight)	Louisiana	2	2	Less than 5 times per month	No	No	No	No	No		No	No	No	No	No
R_1QsBQXKcvaivx1j	35 - 44 years	No	Asian	Bachelor's degree	$150,000 or more	Female	heterosexual (straight)	Illinois	2	2	5 - 10 times per month	No	No	Yes	No	No	Moved place of residence	No	No	Yes	Yes	Yes
R_3m1QGkK4pRvz6q5	35 - 44 years	No	White or Caucasian	Graduate or professional degree (MA, MS, MBA, PhD, JD, MD, DDS, etc)	$50,000 - $74,999	Male	heterosexual (straight)	Kentucky	1 (just me!)	1 (just me!)	Less than 5 times per month	No	No	Yes	No	No		Yes if I get part of the profit	Yes if consumers get part of the profit	No	No	I don't know
R_3h9Bd191G9AvusC	25 - 34 years	No	White or Caucasian	Bachelor's degree	$25,000 - $49,999	Female	heterosexual (straight)	Nevada	1 (just me!)	4+	Less than 5 times per month	No	No	No	No	No		Yes	I don't know	Yes	No	I don't know
R_1Owwa72zuqchWxY	35 - 44 years	No	White or Caucasian	Bachelor's degree	$100,000 - $149,999	Male	heterosexual (straight)	Illinois	1 (just me!)	2	5 - 10 times per month	No	No	No	No	No	Lost a job	Yes if I get part of the profit	Yes if consumers get part of the profit	Yes	I don't know	Yes
R_1CxLS0volYi8suF	35 - 44 years	No	White or Caucasian	High school diploma or GED	$25,000 - $49,999	Male	heterosexual (straight)	New York	1 (just me!)	2	Less than 5 times per month	No	Yes	Yes	No	No	Lost a job ,Divorce	Yes if I get part of the profit	Yes if consumers get part of the profit	Yes	Yes	Yes
R_1IYpsszqv6YqEQ3	45 - 54 years	No	White or Caucasian	Bachelor's degree	$25,000 - $49,999	Male	heterosexual (straight)	Tennessee	1 (just me!)	1 (just me!)	Less than 5 times per month	No	No	Yes	No	No		No	No	No	I don't know	Yes
R_UMB3TmQ4xi2VrUJ	25 - 34 years	No	White or Caucasian	Graduate or professional degree (MA, MS, MBA, PhD, JD, MD, DDS, etc)	$25,000 - $49,999	Female	LGBTQ+	Pennsylvania	1 (just me!)	2	Less than 5 times per month	No	I stopped in the recent past	No	No	No		Yes if I get part of the profit	No	Yes	I don't know	I don't know
R_tQAoWQ7nHZfCcgh	25 - 34 years	No	White or Caucasian,Asian	Bachelor's degree	$75,000 - $99,999	Female	heterosexual (straight)	Minnesota	1 (just me!)	2	Less than 5 times per month	No	No	No	No	No		Yes if I get part of the profit	Yes if consumers get part of the profit	Yes	I don't know	I don't know
R_1eQqFeBM4MatSbX	18 - 24 years	No	White or Caucasian	High school diploma or GED	$50,000 - $74,999	Male	LGBTQ+	Pennsylvania	1 (just me!)	4+	Less than 5 times per month	No	No	Yes	No	No		Yes if I get part of the profit	Yes if consumers get part of the profit	Yes	Yes	Yes
R_3e5g4lvddcnjkoZ	35 - 44 years	No	White or Caucasian	Graduate or professional degree (MA, MS, MBA, PhD, JD, MD, DDS, etc)	$150,000 or more	Female	heterosexual (straight)	Colorado	2	2	More than 10 times per month	No	No	Yes	No	No	Became pregnant	Yes if I get part of the profit	Yes	No	No	No
R_RUiKvns4bLPdv1v	35 - 44 years	No	White or Caucasian	Bachelor's degree	$150,000 or more	Male	heterosexual (straight)	North Carolina	1 (just me!)	3	More than 10 times per month	No	No	Yes	No	No		Yes if I get part of the profit	Yes if consumers get part of the profit	I don't know	I don't know	Yes
R_2EmedYCvGOapQws	25 - 34 years	No	White or Caucasian	High school diploma or GED	$75,000 - $99,999	Male	LGBTQ+	Nevada	2	2	More than 10 times per month	No	No	Yes	No	No	Moved place of residence	Yes if I get part of the profit	Yes if consumers get part of the profit	Yes	No	Yes
R_1r33v6LzEZZ2k55	25 - 34 years	Yes	Black or African American	Bachelor's degree	$25,000 - $49,999	Female	LGBTQ+	California	1 (just me!)	3	More than 10 times per month	No	Yes	Yes	No	No	Moved place of residence	No	No	No	No	No
R_1dpjyNliPgQ1lKK	35 - 44 years	No	Asian	Bachelor's degree	$25,000 - $49,999	Male	heterosexual (straight)	Texas	2	3	Less than 5 times per month	No	No	No	No	No		Yes if I get part of the profit	Yes if consumers get part of the profit	No	Yes	Yes
R_z8R7uxzHXINE8o1	45 - 54 years	No	White or Caucasian	High school diploma or GED	$50,000 - $74,999	Male	heterosexual (straight)	Virginia	1 (just me!)	3	Less than 5 times per month	Yes	No	No	No	No		No	No	I don't know	I don't know	I don't know
R_3GBBlhvTFaD1mh7	25 - 34 years	No	White or Caucasian	Bachelor's degree	$150,000 or more	Male	heterosexual (straight)	Virginia	1 (just me!)	2	Less than 5 times per month	No	No	Yes	No	No		Yes if I get part of the profit	Yes if consumers get part of the profit	No	Yes	Yes
R_12J768g8RrIKrIV	35 - 44 years	Yes	White or Caucasian	High school diploma or GED	Less than $25,000	Female	heterosexual (straight)	Nevada	1 (just me!)	1 (just me!)	Less than 5 times per month	Yes	No	Yes	No	No		No	No	No	No	Yes
R_56IpX8kBZNaXDz3	25 - 34 years	No	White or Caucasian	High school diploma or GED	$75,000 - $99,999	Male	heterosexual (straight)	New York	1 (just me!)	4+	Less than 5 times per month	No	No	Yes	No	No		I don't know	I don't know	I don't know	I don't know	I don't know
R_T5eIGFma6kcMlgd	25 - 34 years	No	White or Caucasian,Black or African American,Asian,Other	High school diploma or GED	$25,000 - $49,999	Male	heterosexual (straight)	Nevada	1 (just me!)	4+	Less than 5 times per month	No	No	No	No	No		Yes if I get part of the profit	Yes if consumers get part of the profit	Yes	I don't know	Yes
R_2QX6bqN2BA5Ex0p	25 - 34 years	No	White or Caucasian	High school diploma or GED	$75,000 - $99,999	Male	heterosexual (straight)	New York	1 (just me!)	2	Less than 5 times per month	No	Yes	Yes	No	No		Yes if I get part of the profit	Yes if consumers get part of the profit	I don't know	I don't know	Yes
R_1JUT4H78WPmsV36	25 - 34 years	No	White or Caucasian	Bachelor's degree	$50,000 - $74,999	Female	LGBTQ+	New York	1 (just me!)	2	Less than 5 times per month	No	No	Yes	No	No		No	No	No	No	No
R_1LdmaFBhWUcIaF7	25 - 34 years	No	White or Caucasian,Black or African American	Bachelor's degree	Prefer not to say	Male	LGBTQ+	Michigan	1 (just me!)	2	5 - 10 times per month	No	Yes	Yes	No	No		Yes if I get part of the profit	Yes if consumers get part of the profit	No	Yes	Yes
R_1d6V903Xy4VOFla	18 - 24 years	No	Asian	Bachelor's degree	$100,000 - $149,999	Male	heterosexual (straight)	Indiana	4+	3	5 - 10 times per month	No	No	I stopped in the recent past	No	No	Moved place of residence	Yes if I get part of the profit	Yes if consumers get part of the profit	I don't know	I don't know	Yes
R_2y9PcIxPBtYiYWN	35 - 44 years	No	White or Caucasian	Bachelor's degree	$100,000 - $149,999	Female	heterosexual (straight)	Colorado	1 (just me!)	4+	Less than 5 times per month	No	No	Yes	No	No		No	No	I don't know	Yes	Yes
R_2VsCpLMEP8xSuge	25 - 34 years	No	White or Caucasian	Bachelor's degree	$75,000 - $99,999	Male	heterosexual (straight)	Illinois	1 (just me!)	1 (just me!)	5 - 10 times per month	No	No	No	No	No		No	No	No	No	No
R_1eXcCdLEuOijpZN	35 - 44 years	No	White or Caucasian	High school diploma or GED	Less than $25,000	Male	LGBTQ+	Ohio	1 (just me!)	1 (just me!)	5 - 10 times per month	I stopped in the recent past	No	No	No	No	Moved place of residence	Yes if I get part of the profit	Yes if consumers get part of the profit	I don't know	I don't know	Yes
R_2WHxAVIqdyfoX8D	45 - 54 years	No	White or Caucasian	High school diploma or GED	Less than $25,000	Female	heterosexual (straight)	Texas	1 (just me!)	1 (just me!)	Less than 5 times per month	Yes	No	Yes	No	No		Yes if I get part of the profit	Yes if consumers get part of the profit	Yes	Yes	Yes
R_31vHYfmUkFAL7sQ	25 - 34 years	No	White or Caucasian	High school diploma or GED	$25,000 - $49,999	Female	heterosexual (straight)	Tennessee	1 (just me!)	1 (just me!)	Less than 5 times per month	No	No	No	No	No		No	No	No	No	No
R_1RFaLdtXxWmh7RT	55 - 64 years	No	White or Caucasian	Bachelor's degree	$100,000 - $149,999	Male	heterosexual (straight)	California	2	3	Less than 5 times per month	No	No	Yes	No	No	Moved place of residence	No	No	No	No	I don't know
R_2v0q80m6Kbiv658	35 - 44 years	No	White or Caucasian	High school diploma or GED	Less than $25,000	Female	heterosexual (straight)	Kentucky	4+	4+	Less than 5 times per month	Yes	Yes	Yes	No	No		Yes if I get part of the profit	Yes if consumers get part of the profit	No	No	No
R_SE8aSpQlEHeTRi9	35 - 44 years	Yes	White or Caucasian	High school diploma or GED	$50,000 - $74,999	Male	heterosexual (straight)	Arizona	2	4+	Less than 5 times per month	Yes	I stopped in the recent past	I stopped in the recent past	No	Yes		No	No	No	No	No
R_1KmbYBZQ4ogvucS	55 - 64 years	No	White or Caucasian	Graduate or professional degree (MA, MS, MBA, PhD, JD, MD, DDS, etc)	$50,000 - $74,999	Female	heterosexual (straight)	Illinois	1 (just me!)	2	Less than 5 times per month	No	No	No	No	No		No	No	No	No	No
R_24B0Lr48ZGfOyBr	25 - 34 years	No	White or Caucasian	High school diploma or GED	$25,000 - $49,999	Male	heterosexual (straight)	New York	1 (just me!)	3	Less than 5 times per month	No	No	No	No	No		Yes if I get part of the profit	Yes if consumers get part of the profit	No	No	Yes
R_1GZy78Wx8EqIpUZ	45 - 54 years	No	Black or African American	High school diploma or GED	Less than $25,000	Female	heterosexual (straight)	Texas	1 (just me!)	2	Less than 5 times per month	Yes	No	Yes	No	No		Yes if I get part of the profit	Yes if consumers get part of the profit	I don't know	I don't know	Yes
R_3PsE7SUIVOaHrCO	25 - 34 years	Yes	White or Caucasian	Some high school or less	$25,000 - $49,999	Male	heterosexual (straight)	Florida	1 (just me!)	3	Less than 5 times per month	Yes	No	Yes	No	No		I don't know	I don't know	I don't know	I don't know	I don't know
R_1H6R8vRtVJI4SFg	45 - 54 years	No	White or Caucasian	Bachelor's degree	$100,000 - $149,999	Male	heterosexual (straight)	New York	4+	2	5 - 10 times per month	Yes	Yes	Yes	No	No		No	No	No	I don't know	Yes
R_1gOW8sB3B8SIZSx	45 - 54 years	No	White or Caucasian,Asian	Bachelor's degree	$75,000 - $99,999	Female	heterosexual (straight)	Indiana	1 (just me!)	2	Less than 5 times per month	No	Yes	Yes	No	No		No	No	No	No	Yes
R_6og1V0SdfhCA0pj	65 and older	No	White or Caucasian	Bachelor's degree	Less than $25,000	Female	heterosexual (straight)	California	1 (just me!)	1 (just me!)	Less than 5 times per month	No	No	No	No	No		No	No	I don't know	No	Yes
R_1CmhrU1GJmKnbwz	25 - 34 years	No	White or Caucasian	High school diploma or GED	$25,000 - $49,999	Female	LGBTQ+	Tennessee	1 (just me!)	4+	5 - 10 times per month	No	No	No	No	No	Lost a job	Yes if I get part of the profit	Yes if consumers get part of the profit	Yes	No	Yes
R_24DbIDhFrNpJkdz	25 - 34 years	No	Asian	Bachelor's degree	$150,000 or more	Male	heterosexual (straight)	New York	1 (just me!)	1 (just me!)	Less than 5 times per month	No	No	No	No	No		Yes if I get part of the profit	Yes if consumers get part of the profit	No	No	Yes
R_8eKGNVrEIgSCi09	35 - 44 years	Yes	White or Caucasian	High school diploma or GED	$25,000 - $49,999	Male	heterosexual (straight)	Idaho	1 (just me!)	4+	Less than 5 times per month	Yes	Yes	Yes	No	No	Lost a job	No	No	No	No	Yes
R_2c0LvQZZyDEtFnA	45 - 54 years	No	White or Caucasian	Bachelor's degree	$50,000 - $74,999	Male	LGBTQ+	California	1 (just me!)	1 (just me!)	5 - 10 times per month	No	No	Yes	No	No		No	Yes if consumers get part of the profit	No	No	Yes
R_1f1SLKwUDjWMgAL	25 - 34 years	Yes	White or Caucasian	High school diploma or GED	$75,000 - $99,999	Female	heterosexual (straight)	Minnesota	2	2	5 - 10 times per month	No	Yes	Yes	No	No		No	Yes if consumers get part of the profit	I don't know	I don't know	I don't know
R_26niIHQyfTEFqZ6	35 - 44 years	No	White or Caucasian	High school diploma or GED	Less than $25,000	Male	heterosexual (straight)	Rhode Island	1 (just me!)	1 (just me!)	Less than 5 times per month	Yes	No	No	No	No		I don't know	I don't know	I don't know	I don't know	Yes
R_3Kp8Seg75oN0gPs	35 - 44 years	No	White or Caucasian	High school diploma or GED	Less than $25,000	Male	heterosexual (straight)	Wisconsin	1 (just me!)	1 (just me!)	Less than 5 times per month	Yes	Yes	No	No	No		No	No	No	No	No
R_3lK5ONceMua8L4O	25 - 34 years	No	White or Caucasian	Bachelor's degree	$100,000 - $149,999	Female	heterosexual (straight)	Texas	1 (just me!)	2	5 - 10 times per month	No	No	Yes	No	No	Moved place of residence	Yes if I get part of the profit	Yes if consumers get part of the profit	No	No	No
R_3Gwv5NOXlLi4HIo	25 - 34 years	No	White or Caucasian	Bachelor's degree	$100,000 - $149,999	Male	heterosexual (straight)	Massachusetts	1 (just me!)	1 (just me!)	Less than 5 times per month	No	No	No	No	No		Yes if I get part of the profit	Yes	I don't know	Yes	Yes
R_3nVmjXQINxwevge	45 - 54 years	No	White or Caucasian	Bachelor's degree	$100,000 - $149,999	Male	heterosexual (straight)	West Virginia	1 (just me!)	3	Less than 5 times per month	No	No	No	No	No		No	No	No	No	I don't know
R_32WrYe9Z7XWF8FL	35 - 44 years	No	White or Caucasian	Bachelor's degree	$75,000 - $99,999	Male	heterosexual (straight)	Michigan	2	3	More than 10 times per month	No	No	No	No	No	Moved place of residence,Became pregnant	No	No	No	No	I don't know
R_21j0vRI5h23O7fY	18 - 24 years	No	White or Caucasian	High school diploma or GED	Less than $25,000	Male	LGBTQ+	West Virginia	1 (just me!)	3	5 - 10 times per month	No	Yes	No	No	No		No	Yes if consumers get part of the profit	No	I don't know	Yes
R_1BPfziFOM6qTGYB	25 - 34 years	No	White or Caucasian	High school diploma or GED	$100,000 - $149,999	Other	LGBTQ+	Utah	1 (just me!)	4+	Less than 5 times per month	No	No	Yes	No	No	Lost a job ,Moved place of residence	Yes if I get part of the profit	Yes if consumers get part of the profit	No	Yes	Yes
R_9nKhCJegREGhqjD	25 - 34 years	No	White or Caucasian	Graduate or professional degree (MA, MS, MBA, PhD, JD, MD, DDS, etc)	$25,000 - $49,999	Female	heterosexual (straight)	Kentucky	1 (just me!)	2	Less than 5 times per month	Yes	Yes	Yes	No	No		No	No	No	No	I don't know
R_2QmRrF3XTzpGmRn	25 - 34 years	No	White or Caucasian	Bachelor's degree	Less than $25,000	Female	LGBTQ+	New York	2	4+	Less than 5 times per month	Yes	No	Yes	Yes	No	Moved place of residence	No	No	Yes	Yes	Yes
R_2zTPKZY5tEQjsWK	25 - 34 years	No	White or Caucasian	Bachelor's degree	$50,000 - $74,999	Male	heterosexual (straight)	Rhode Island	1 (just me!)	1 (just me!)	Less than 5 times per month	No	No	Yes	No	No		Yes if I get part of the profit	Yes if consumers get part of the profit	No	No	Yes
R_3psrxBJAfpUyn3d	18 - 24 years	No	White or Caucasian	High school diploma or GED	$25,000 - $49,999	Male	LGBTQ+	Arizona	1 (just me!)	3	Less than 5 times per month	Yes	Yes	Yes	No	No	Moved place of residence	No	No	No	No	I don't know
R_Xn2sfdbpwAfI3wB	35 - 44 years	No	White or Caucasian	Bachelor's degree	$50,000 - $74,999	Female	heterosexual (straight)	Maine	1 (just me!)	4+	Less than 5 times per month	No	No	No	No	No		Yes if I get part of the profit	Yes if consumers get part of the profit	Yes	Yes	Yes
R_3saDhTbVfCKMgwp	35 - 44 years	No	White or Caucasian	High school diploma or GED	$25,000 - $49,999	Male	heterosexual (straight)	Iowa	2	3	Less than 5 times per month	No	No	No	Yes	No		No	No	No	No	No
R_2feRvKSb9cwQOgc	25 - 34 years	Yes	White or Caucasian	Bachelor's degree	$75,000 - $99,999	Other	LGBTQ+	California	1 (just me!)	2	Less than 5 times per month	Yes	No	Yes	No	No		No	No	I don't know	I don't know	Yes
R_3rYy57gChE2lQau	25 - 34 years	No	White or Caucasian	High school diploma or GED	$75,000 - $99,999	Male	LGBTQ+	Florida	1 (just me!)	3	Less than 5 times per month	No	No	Yes	No	No		No	No	I don't know	No	No
R_4TREjPp3AsFesAV	35 - 44 years	No	White or Caucasian	Some high school or less	$100,000 - $149,999	Male	heterosexual (straight)	Connecticut	2	2	Less than 5 times per month	No	No	No	No	No		No	No	I don't know	I don't know	No
R_bE1vvb6qxbnnhUl	18 - 24 years	No	White or Caucasian	High school diploma or GED	Prefer not to say	Female	heterosexual (straight)	Arizona	2	4+	Less than 5 times per month	Yes	No	Yes	No	No		No	No	Yes	I don't know	Yes
R_umkBztpJiFIRkxX	35 - 44 years	No	White or Caucasian	High school diploma or GED	$50,000 - $74,999	Female	heterosexual (straight)	Illinois	1 (just me!)	4+	Less than 5 times per month	Yes	No	Yes	No	No		Yes if I get part of the profit	Yes if consumers get part of the profit	I don't know	I don't know	I don't know
R_2QzXEtUXQ3koh8l	18 - 24 years	No	White or Caucasian	Bachelor's degree	$25,000 - $49,999	Female	heterosexual (straight)	Utah	1 (just me!)	3	Less than 5 times per month	No	No	No	No	No	Moved place of residence	No	No	I don't know	I don't know	Yes
R_3j7FIUaHsWq2DDI	25 - 34 years	No	White or Caucasian	Graduate or professional degree (MA, MS, MBA, PhD, JD, MD, DDS, etc)	$25,000 - $49,999	Female	heterosexual (straight)	Tennessee	1 (just me!)	2	5 - 10 times per month	No	Yes	No	No	No	Moved place of residence	No	No	I don't know	Yes	Yes
R_3ESEXAc9qI9Kwvu	18 - 24 years	No	Asian	Bachelor's degree	$50,000 - $74,999	Female	LGBTQ+	Washington	1 (just me!)	1 (just me!)	Less than 5 times per month	No	No	No	No	No	Moved place of residence	No	No	I don't know	No	Yes
R_1f7plMa073k542e	25 - 34 years	No	Black or African American	Some high school or less	$25,000 - $49,999	Male	prefer not to say	North Carolina	1 (just me!)	4+	Less than 5 times per month	No	No	No	No	No		No	No	I don't know	Yes	Yes
R_1r8gY2xmbOaJ5pE	45 - 54 years	No	White or Caucasian,American Indian/Native American or Alaska Native	Bachelor's degree	Less than $25,000	Female	heterosexual (straight)	Nevada	1 (just me!)	1 (just me!)	Less than 5 times per month	Yes	No	No	No	No	Lost a job	Yes if I get part of the profit	Yes if consumers get part of the profit	I don't know	No	Yes
R_3L5PlZC0jvJDclX	65 and older	No	White or Caucasian	Graduate or professional degree (MA, MS, MBA, PhD, JD, MD, DDS, etc)	$75,000 - $99,999	Female	heterosexual (straight)	New York	1 (just me!)	1 (just me!)	Less than 5 times per month	No	No	Yes	No	No		No	No	Yes	No	No
R_YPSS9WRS3ZVKQPn	45 - 54 years	No	White or Caucasian	High school diploma or GED	$25,000 - $49,999	Male	heterosexual (straight)	New York	1 (just me!)	2	More than 10 times per month	Yes	Yes	Yes	No	No		Yes if I get part of the profit	Yes if consumers get part of the profit	I don't know	No	I don't know
R_1MSOoW9gkEFmm8j	45 - 54 years	No	White or Caucasian	Graduate or professional degree (MA, MS, MBA, PhD, JD, MD, DDS, etc)	$150,000 or more	Female	heterosexual (straight)	Virginia	4+	3	5 - 10 times per month	No	No	Yes	No	No		Yes if I get part of the profit	Yes if consumers get part of the profit	I don't know	I don't know	Yes
R_2SqWTZJSEFu0jiK	35 - 44 years	Yes	White or Caucasian,Other	Bachelor's degree	$75,000 - $99,999	Female	LGBTQ+	Texas	3	4+	5 - 10 times per month	No	No	No	Yes	No	Moved place of residence	No	No	No	No	Yes
R_2ARuK9Yt1gaelL1	35 - 44 years	No	White or Caucasian	Bachelor's degree	$25,000 - $49,999	Male	heterosexual (straight)	California	2	1 (just me!)	Less than 5 times per month	No	No	Yes	No	No	Moved place of residence	Yes if I get part of the profit	Yes if consumers get part of the profit	I don't know	I don't know	Yes
R_C7bztkUY2YELJMB	35 - 44 years	No	White or Caucasian	High school diploma or GED	Less than $25,000	Female	heterosexual (straight)	Texas	1 (just me!)	1 (just me!)	More than 10 times per month	Yes	Yes	No	No	No		Yes if I get part of the profit	Yes if consumers get part of the profit	Yes	I don't know	Yes
R_3IRgQLwyTZQakZC	25 - 34 years	No	White or Caucasian	High school diploma or GED	$25,000 - $49,999	Male	heterosexual (straight)	California	1 (just me!)	3	Less than 5 times per month	No	No	No	No	No		Yes if I get part of the profit	Yes if consumers get part of the profit	No	No	No
R_UaUT55gxGPcEyR3	25 - 34 years	No	White or Caucasian	Bachelor's degree	$100,000 - $149,999	Female	LGBTQ+	Florida	1 (just me!)	2	5 - 10 times per month	No	No	Yes	No	No		Yes if I get part of the profit	Yes if consumers get part of the profit	Yes	I don't know	Yes
R_21EtjPQuJMuZSHZ	25 - 34 years	Yes	White or Caucasian	Bachelor's degree	$50,000 - $74,999	Male	heterosexual (straight)	Florida	1 (just me!)	3	Less than 5 times per month	No	No	No	No	No		Yes	Yes	No	I don't know	Yes
R_1IRcsBDiYNaqCGX	45 - 54 years	No	White or Caucasian	Graduate or professional degree (MA, MS, MBA, PhD, JD, MD, DDS, etc)	$100,000 - $149,999	Female	heterosexual (straight)	California	1 (just me!)	1 (just me!)	5 - 10 times per month	No	No	No	No	No		Yes if I get part of the profit	Yes if consumers get part of the profit	Yes	Yes	Yes
R_2S942svAtx2khyI	65 and older	No	White or Caucasian	Bachelor's degree	$75,000 - $99,999	Male	heterosexual (straight)	Florida	1 (just me!)	2	Less than 5 times per month	No	No	No	No	No		Yes if I get part of the profit	Yes if consumers get part of the profit	Yes	No	Yes
R_3kc4QWV5AiSbW9E	25 - 34 years	No	White or Caucasian	Bachelor's degree	$25,000 - $49,999	Male	heterosexual (straight)	Massachusetts	1 (just me!)	1 (just me!)	Less than 5 times per month	No	No	No	No	No		I don't know	I don't know	I don't know	Yes	I don't know
R_3IQ5XO6JT3wgVgw	35 - 44 years	No	White or Caucasian	Bachelor's degree	$50,000 - $74,999	Male	heterosexual (straight)	Texas	1 (just me!)	1 (just me!)	Less than 5 times per month	No	No	No	No	No		No	No	No	Yes	Yes
R_1cYOJAbPFoatHTg	18 - 24 years	No	White or Caucasian	High school diploma or GED	$25,000 - $49,999	Female	LGBTQ+	Georgia	1 (just me!)	1 (just me!)	Less than 5 times per month	No	Yes	Yes	No	No	Moved place of residence	No	No	No	I don't know	Yes
R_3Rlrr05USyXOeP7	25 - 34 years	No	White or Caucasian	Bachelor's degree	$25,000 - $49,999	Male	LGBTQ+	Virginia	1 (just me!)	3	More than 10 times per month	No	Yes	No	Yes	No		Yes if I get part of the profit	Yes if consumers get part of the profit	No	No	I don't know
R_3fdy23s5lo1qhkM	25 - 34 years	No	White or Caucasian	Bachelor's degree	$75,000 - $99,999	Male	LGBTQ+	California	1 (just me!)	2	Less than 5 times per month	I stopped in the recent past	Yes	Yes	No	No	Moved place of residence	Yes if I get part of the profit	No	Yes	I don't know	Yes
R_YQSfqhQ1uDpXT7r	18 - 24 years	No	White or Caucasian	Bachelor's degree	$25,000 - $49,999	Female	LGBTQ+	Virginia	1 (just me!)	1 (just me!)	Less than 5 times per month	No	No	No	No	No		No	No	No	No	Yes
R_2zzG1u6pYDToyGD	35 - 44 years	No	White or Caucasian	Graduate or professional degree (MA, MS, MBA, PhD, JD, MD, DDS, etc)	$50,000 - $74,999	Female	heterosexual (straight)	Florida	2	2	5 - 10 times per month	No	No	No	No	No	Divorce	No	No	I don't know	No	Yes
R_UJy9bvJSlz6m5bP	55 - 64 years	No	White or Caucasian	Bachelor's degree	$25,000 - $49,999	Female	heterosexual (straight)	Florida	2	3	Less than 5 times per month	No	No	No	No	No		No	No	No	No	No
R_z8w9TsEywvOcfCN	35 - 44 years	No	White or Caucasian	High school diploma or GED	$25,000 - $49,999	Female	LGBTQ+	Michigan	2	3	5 - 10 times per month	No	No	Yes	No	No	Lost a job ,Divorce,Moved place of residence	Yes if I get part of the profit	Yes if consumers get part of the profit	I don't know	I don't know	I don't know
R_1MQIBxrlXnpRlSN	25 - 34 years	No	White or Caucasian	High school diploma or GED	$50,000 - $74,999	Female	LGBTQ+	Tennessee	1 (just me!)	4+	Less than 5 times per month	No	No	Yes	No	No		Yes if I get part of the profit	Yes if consumers get part of the profit	I don't know	I don't know	I don't know
R_1myeUpVwl79jE6X	45 - 54 years	No	White or Caucasian	High school diploma or GED	Less than $25,000	Male	heterosexual (straight)	Nevada	1 (just me!)	1 (just me!)	Less than 5 times per month	No	No	No	No	No		Yes if I get part of the profit	Yes if consumers get part of the profit	I don't know	No	I don't know
R_2rMJHlcINrHEFVL	25 - 34 years	No	White or Caucasian	Graduate or professional degree (MA, MS, MBA, PhD, JD, MD, DDS, etc)	$50,000 - $74,999	Male	LGBTQ+	Pennsylvania	2	2	5 - 10 times per month	No	No	Yes	No	No		Yes if I get part of the profit	Yes if consumers get part of the profit	Yes	Yes	Yes
R_RIab1TrbMHv4dm9	25 - 34 years	No	White or Caucasian	High school diploma or GED	$75,000 - $99,999	Male	heterosexual (straight)	Washington	2	2	Less than 5 times per month	No	No	Yes	No	No		Yes if I get part of the profit	Yes if consumers get part of the profit	Yes	Yes	Yes
R_1FnbihJLqMICvMb	25 - 34 years	No	Asian	Bachelor's degree	Less than $25,000	Female	heterosexual (straight)	Kansas	1 (just me!)	1 (just me!)	5 - 10 times per month	No	No	No	No	No		No	No	I don't know	I don't know	Yes
R_3oN20rTIYxBeZez	35 - 44 years	No	White or Caucasian	Bachelor's degree	$100,000 - $149,999	Male	heterosexual (straight)	Wisconsin	3	4+	5 - 10 times per month	No	No	Yes	Yes	No	Became pregnant,Had a child	Yes if I get part of the profit	Yes if consumers get part of the profit	Yes	No	I don't know
R_1CHdyvBKOQ3uBZ4	25 - 34 years	No	White or Caucasian	Graduate or professional degree (MA, MS, MBA, PhD, JD, MD, DDS, etc)	$50,000 - $74,999	Female	heterosexual (straight)	Ohio	1 (just me!)	3	5 - 10 times per month	No	No	Yes	No	No		No	I don't know	I don't know	I don't know	Yes
R_8eTKiReVeCrQ2Od	55 - 64 years	No	White or Caucasian	Bachelor's degree	$50,000 - $74,999	Male	heterosexual (straight)	California	1 (just me!)	4+	5 - 10 times per month	No	No	No	No	No	Moved place of residence	Yes if I get part of the profit	Yes if consumers get part of the profit	I don't know	I don't know	I don't know
R_3wT1t9duSUIPC5b	45 - 54 years	No	White or Caucasian	High school diploma or GED	$100,000 - $149,999	Male	heterosexual (straight)	California	3	4+	5 - 10 times per month	No	No	Yes	No	No		No	No	No	I don't know	Yes
R_2ZK2OE3L10Eo2vx	25 - 34 years	No	White or Caucasian	Some high school or less	Less than $25,000	Female	heterosexual (straight)	North Carolina	1 (just me!)	1 (just me!)	Less than 5 times per month	No	No	No	No	No		Yes if I get part of the profit	Yes if consumers get part of the profit	I don't know	I don't know	I don't know
R_yyavbTyJu1quZB7	55 - 64 years	No	White or Caucasian	High school diploma or GED	$50,000 - $74,999	Female	heterosexual (straight)	South Carolina	1 (just me!)	2	5 - 10 times per month	No	No	Yes	Yes	Prefer not to say	Lost a job	No	No	Yes	No	No
R_szoWgaLxKI7lXu9	65 and older	No	White or Caucasian	High school diploma or GED	$50,000 - $74,999	Male	heterosexual (straight)	California	1 (just me!)	1 (just me!)	Less than 5 times per month	No	No	No	No	No		Yes if I get part of the profit	Yes if consumers get part of the profit	No	No	No
R_8p1MahUdaghpbgJ	35 - 44 years	Yes	White or Caucasian,American Indian/Native American or Alaska Native	Graduate or professional degree (MA, MS, MBA, PhD, JD, MD, DDS, etc)	$50,000 - $74,999	Other	LGBTQ+	South Carolina	1 (just me!)	2	Less than 5 times per month	No	No	Yes	No	No		No	No	I don't know	No	Yes
R_27lBy3G8YEF0qXq	35 - 44 years	No	White or Caucasian	Graduate or professional degree (MA, MS, MBA, PhD, JD, MD, DDS, etc)	$100,000 - $149,999	Male	heterosexual (straight)	Alabama	2	4+	5 - 10 times per month	No	No	Yes	No	No		No	Yes if consumers get part of the profit	I don't know	No	I don't know
R_3O3q0hfoQEIpPpf	18 - 24 years	No	White or Caucasian	Bachelor's degree	$100,000 - $149,999	Male	heterosexual (straight)	New York	1 (just me!)	4+	Less than 5 times per month	No	No	Yes	No	No		No	No	No	No	Yes
R_3RvXHy11K1LG6pG	18 - 24 years	Yes	White or Caucasian	High school diploma or GED	$75,000 - $99,999	Female	LGBTQ+	Florida	1 (just me!)	3	Less than 5 times per month	No	No	No	No	No	Lost a job	I don't know	I don't know	I don't know	No	Yes
R_6WKgcpiJlVUN0g9	35 - 44 years	No	White or Caucasian	High school diploma or GED	$25,000 - $49,999	Male	heterosexual (straight)	Ohio	1 (just me!)	2	Less than 5 times per month	Yes	No	No	No	No	Moved place of residence	Yes if I get part of the profit	Yes if consumers get part of the profit	Yes	Yes	Yes
R_2wa767qZnAcAlnD	35 - 44 years	No	White or Caucasian	High school diploma or GED	$50,000 - $74,999	Female	heterosexual (straight)	Virginia	2	2	Less than 5 times per month	Yes	Yes	Yes	No	No		Yes if I get part of the profit	Yes if consumers get part of the profit	I don't know	Yes	Yes
R_27rsip0DcDtBlXs	65 and older	No	White or Caucasian	Bachelor's degree	$75,000 - $99,999	Female	LGBTQ+	Florida	2	2	Less than 5 times per month	I stopped in the recent past	No	No	No	No		Yes if I get part of the profit	Yes if consumers get part of the profit	Yes	No	Yes
R_2cbjhVUB74akzNq	65 and older	No	White or Caucasian	Bachelor's degree	$75,000 - $99,999	Male	heterosexual (straight)	California	1 (just me!)	2	5 - 10 times per month	No	No	Yes	No	No		No	No	No	No	I don't know
R_9vudhfLDxozbpex	18 - 24 years	No	Asian	Bachelor's degree	$25,000 - $49,999	Female	heterosexual (straight)	Texas	1 (just me!)	1 (just me!)	5 - 10 times per month	No	No	Yes	No	No		Yes if I get part of the profit	Yes if consumers get part of the profit	No	No	Yes
R_yKOY0x0QaRJTpK1	25 - 34 years	No	White or Caucasian	High school diploma or GED	$25,000 - $49,999	Female	heterosexual (straight)	Virginia	1 (just me!)	2	Less than 5 times per month	No	No	No	No	No		Yes if I get part of the profit	Yes if consumers get part of the profit	I don't know	I don't know	I don't know
R_1jJ7zL5b1XvIXY9	25 - 34 years	No	White or Caucasian	High school diploma or GED	$50,000 - $74,999	Female	LGBTQ+	California	1 (just me!)	3	Less than 5 times per month	No	No	No	No	No		No	No	No	No	Yes
R_R38GYKD6oUDOIF3	35 - 44 years	No	Black or African American	High school diploma or GED	Less than $25,000	Male	heterosexual (straight)	North Carolina	1 (just me!)	1 (just me!)	Less than 5 times per month	No	No	No	No	No		Yes if I get part of the profit	Yes if consumers get part of the profit	Yes	Yes	Yes
R_27KiIdiOjALLpvp	35 - 44 years	No	White or Caucasian	High school diploma or GED	Less than $25,000	Female	heterosexual (straight)	Pennsylvania	2	3	5 - 10 times per month	Yes	No	Yes	No	No		No	No	No	No	No
R_bNlGrSwYPEMjfWh	25 - 34 years	No	White or Caucasian	High school diploma or GED	$100,000 - $149,999	Female	heterosexual (straight)	Georgia	2	4+	5 - 10 times per month	No	No	No	No	No		Yes if I get part of the profit	No	No	I don't know	No
R_2D7Gsn84N2m2dJQ	35 - 44 years	No	White or Caucasian	Bachelor's degree	$75,000 - $99,999	Female	heterosexual (straight)	Michigan	2	4+	Less than 5 times per month	No	No	No	No	No		Yes if I get part of the profit	Yes if consumers get part of the profit	No	I don't know	I don't know
R_OGUcDEj85m0paaR	65 and older	No	White or Caucasian	Bachelor's degree	$25,000 - $49,999	Female	heterosexual (straight)	Wisconsin	1 (just me!)	2	Less than 5 times per month	No	No	No	Yes	No		No	No	No	No	No
R_1QLtq9IxnM5iU7c	18 - 24 years	No	Asian	High school diploma or GED	$25,000 - $49,999	Male	heterosexual (straight)	New York	1 (just me!)	4+	5 - 10 times per month	Yes	Yes	No	No	Yes		Yes if I get part of the profit	Yes if consumers get part of the profit	No	Yes	Yes
R_so1lMsX2pFxGtK9	25 - 34 years	No	Asian	Bachelor's degree	$75,000 - $99,999	Male	heterosexual (straight)	California	1 (just me!)	4+	Less than 5 times per month	No	No	No	No	No		Yes if I get part of the profit	Yes if consumers get part of the profit	I don't know	I don't know	Yes
R_21hd1YVMlulldVy	45 - 54 years	No	White or Caucasian	High school diploma or GED	$75,000 - $99,999	Male	heterosexual (straight)	Michigan	1 (just me!)	2	Less than 5 times per month	No	No	Yes	No	No	Moved place of residence	No	No	Yes	No	I don't know
R_3KrchKzF2f9xKLv	25 - 34 years	No	White or Caucasian	Some high school or less	$25,000 - $49,999	Female	heterosexual (straight)	Pennsylvania	1 (just me!)	3	Less than 5 times per month	I stopped in the recent past	No	No	No	No		No	No	I don't know	I don't know	No
R_12Qo1HO9MWmZ5Az	35 - 44 years	Yes	White or Caucasian	High school diploma or GED	$100,000 - $149,999	Male	heterosexual (straight)	New Mexico	2	4+	Less than 5 times per month	No	No	Yes	No	No	Moved place of residence	Yes if I get part of the profit	Yes if consumers get part of the profit	I don't know	No	No
R_tL3i4BXXVrcJe6t	25 - 34 years	No	White or Caucasian	Bachelor's degree	$100,000 - $149,999	Male	heterosexual (straight)	Minnesota	3	2	5 - 10 times per month	No	No	Yes	No	No	Lost a job	Yes if I get part of the profit	Yes if consumers get part of the profit	No	No	Yes
R_2BA2MUQ7az7mp0J	35 - 44 years	No	White or Caucasian	Graduate or professional degree (MA, MS, MBA, PhD, JD, MD, DDS, etc)	$25,000 - $49,999	Female	heterosexual (straight)	Florida	2	2	5 - 10 times per month	Yes	No	Yes	No	No		No	No	Yes	No	Yes
R_1juAU46vkXUPxNs	35 - 44 years	No	White or Caucasian	Graduate or professional degree (MA, MS, MBA, PhD, JD, MD, DDS, etc)	$75,000 - $99,999	Male	heterosexual (straight)	Wisconsin	1 (just me!)	1 (just me!)	Less than 5 times per month	No	No	No	No	No		No	No	I don't know	Yes	Yes
R_2zRSCnBFbSgJpKM	35 - 44 years	No	White or Caucasian	Graduate or professional degree (MA, MS, MBA, PhD, JD, MD, DDS, etc)	$100,000 - $149,999	Male	heterosexual (straight)	Oklahoma	2	4+	5 - 10 times per month	No	No	Yes	No	No		Yes if I get part of the profit	Yes if consumers get part of the profit	I don't know	Yes	Yes
R_3rOl9sFF0CCPbS8	25 - 34 years	No	White or Caucasian	High school diploma or GED	Less than $25,000	Male	heterosexual (straight)	Kansas	1 (just me!)	2	Less than 5 times per month	Yes	I stopped in the recent past	Yes	No	No	Lost a job	Yes if I get part of the profit	Yes if consumers get part of the profit	Yes	Yes	Yes
R_1mrt1zJj92qJsQN	35 - 44 years	No	Asian	Graduate or professional degree (MA, MS, MBA, PhD, JD, MD, DDS, etc)	$150,000 or more	Male	heterosexual (straight)	Pennsylvania	1 (just me!)	3	Less than 5 times per month	Yes	No	No	No	No		Yes if I get part of the profit	Yes if consumers get part of the profit	No	No	Yes
R_1gOpQc11VMx5hm4	45 - 54 years	No	White or Caucasian	High school diploma or GED	$50,000 - $74,999	Female	heterosexual (straight)	New Jersey	1 (just me!)	2	Less than 5 times per month	No	No	No	No	No		No	No	I don't know	I don't know	Yes
R_24MD1eLqJhcFMCz	35 - 44 years	No	White or Caucasian	Graduate or professional degree (MA, MS, MBA, PhD, JD, MD, DDS, etc)	$100,000 - $149,999	Male	heterosexual (straight)	Pennsylvania	1 (just me!)	2	Less than 5 times per month	Yes	No	Yes	No	No		Yes if I get part of the profit	Yes if consumers get part of the profit	No	No	No
R_OHC0v077pesIfbX	18 - 24 years	No	White or Caucasian	Bachelor's degree	Less than $25,000	Female	heterosexual (straight)	Minnesota	1 (just me!)	1 (just me!)	Less than 5 times per month	No	No	Yes	No	No	Moved place of residence	Yes if I get part of the profit	Yes if consumers get part of the profit	I don't know	No	Yes
R_Qh8yUNA19CJDbEd	55 - 64 years	Yes	White or Caucasian	Graduate or professional degree (MA, MS, MBA, PhD, JD, MD, DDS, etc)	$50,000 - $74,999	Male	LGBTQ+	California	1 (just me!)	2	Less than 5 times per month	No	No	No	Yes	No	Lost a job	No	No	Yes	Yes	Yes
R_1IXwEWfLjfU1xax	25 - 34 years	No	White or Caucasian	Bachelor's degree	$25,000 - $49,999	Female	heterosexual (straight)	Florida	1 (just me!)	2	Less than 5 times per month	No	No	Yes	No	No	Lost a job	Yes if I get part of the profit	No	Yes	No	Yes
R_2ZHvij28yPTjxOE	18 - 24 years	No	Black or African American	High school diploma or GED	Less than $25,000	Female	LGBTQ+	Georgia	1 (just me!)	4+	5 - 10 times per month	No	No	Yes	No	No		Yes if I get part of the profit	Yes if consumers get part of the profit	I don't know	I don't know	Yes
R_REUoU4lxX7WwQYF	25 - 34 years	No	Asian	Bachelor's degree	$75,000 - $99,999	Female	LGBTQ+	California	1 (just me!)	1 (just me!)	Less than 5 times per month	No	No	No	No	No	Moved place of residence	Yes if I get part of the profit	Yes if consumers get part of the profit	No	Yes	Yes
R_T2cW0jWTLQ3jpYZ	25 - 34 years	No	White or Caucasian	High school diploma or GED	Less than $25,000	Male	heterosexual (straight)	Minnesota	1 (just me!)	2	Less than 5 times per month	Yes	No	No	No	No	Lost a job	No	No	I don't know	Yes	Yes
R_1hM9pt4qllIzGbl	45 - 54 years	No	White or Caucasian	Bachelor's degree	$100,000 - $149,999	Female	heterosexual (straight)	Florida	3	4+	5 - 10 times per month	No	No	No	No	No	Moved place of residence	Yes if I get part of the profit	Yes if consumers get part of the profit	I don't know	I don't know	Yes
R_23ZwAcyeCLyHKAW	55 - 64 years	No	White or Caucasian	Graduate or professional degree (MA, MS, MBA, PhD, JD, MD, DDS, etc)	$150,000 or more	Female	heterosexual (straight)	Massachusetts	4+	4+	5 - 10 times per month	No	No	Yes	No	No		No	No	No	No	No
R_3gLd8MIY73JqwAv	35 - 44 years	Yes	White or Caucasian	High school diploma or GED	$25,000 - $49,999	Male	heterosexual (straight)	California	1 (just me!)	3	Less than 5 times per month	No	Yes	Yes	Yes	No		Yes if I get part of the profit	No	No	No	No
R_sjIYvrwrEythGKJ	25 - 34 years	No	White or Caucasian	Graduate or professional degree (MA, MS, MBA, PhD, JD, MD, DDS, etc)	$25,000 - $49,999	Male	LGBTQ+	Michigan	1 (just me!)	1 (just me!)	Less than 5 times per month	No	No	No	No	No	Moved place of residence	Yes if I get part of the profit	Yes if consumers get part of the profit	No	No	Yes
R_3kp1cu1nmAKu6mC	25 - 34 years	No	Asian	Graduate or professional degree (MA, MS, MBA, PhD, JD, MD, DDS, etc)	$150,000 or more	Male	heterosexual (straight)	Michigan	3	4+	More than 10 times per month	No	No	No	No	No	Moved place of residence	Yes if I get part of the profit	Yes if consumers get part of the profit	No	No	No
R_PTBypKcn9Vjypup	25 - 34 years	No	Asian	Bachelor's degree	$100,000 - $149,999	Female	heterosexual (straight)	California	1 (just me!)	3	Less than 5 times per month	No	No	No	No	No		No	I don't know	Yes	I don't know	Yes
R_038ZU6kfQ5f89fH	25 - 34 years	No	White or Caucasian	High school diploma or GED	$25,000 - $49,999	Male	heterosexual (straight)	California	1 (just me!)	1 (just me!)	Less than 5 times per month	No	No	No	No	No	Lost a job	Yes	Yes	No	No	Yes
R_3EGvqUR9TZQYcPc	55 - 64 years	No	White or Caucasian	Bachelor's degree	$25,000 - $49,999	Male	heterosexual (straight)	Nevada	1 (just me!)	3	Less than 5 times per month	No	No	No	No	No		Yes	Yes	Yes	Yes	Yes
R_2VxLpaBYauMk3iU	35 - 44 years	No	White or Caucasian	Bachelor's degree	$25,000 - $49,999	Female	heterosexual (straight)	Alabama	4+	4+	More than 10 times per month	Yes	No	Yes	No	No		Yes if I get part of the profit	Yes if consumers get part of the profit	No	No	No
R_4T5RGwzoLEPKSxH	35 - 44 years	No	White or Caucasian	High school diploma or GED	$25,000 - $49,999	Female	heterosexual (straight)	Michigan	2	3	5 - 10 times per month	No	No	No	Yes	No	Moved place of residence	No	No	No	No	No
R_3jV8kPp6atdc32x	45 - 54 years	No	White or Caucasian	Bachelor's degree	$150,000 or more	Male	heterosexual (straight)	Minnesota	2	4+	Less than 5 times per month	No	No	No	No	No		Yes if I get part of the profit	Yes if consumers get part of the profit	Yes	I don't know	Yes
R_24B0L8fp0uSaj6n	25 - 34 years	No	White or Caucasian	Graduate or professional degree (MA, MS, MBA, PhD, JD, MD, DDS, etc)	$25,000 - $49,999	Male	heterosexual (straight)	Pennsylvania	1 (just me!)	1 (just me!)	5 - 10 times per month	No	No	Yes	No	No		Yes if I get part of the profit	Yes if consumers get part of the profit	No	I don't know	Yes
R_01vNIayewjIIKMF	35 - 44 years	Yes	Black or African American	Bachelor's degree	$25,000 - $49,999	Male	heterosexual (straight)	New Jersey	1 (just me!)	1 (just me!)	Less than 5 times per month	No	No	No	No	No		Yes if I get part of the profit	Yes if consumers get part of the profit	No	No	Yes
R_3ez95OwZzk9mqZY	35 - 44 years	No	White or Caucasian	Graduate or professional degree (MA, MS, MBA, PhD, JD, MD, DDS, etc)	$150,000 or more	Female	heterosexual (straight)	Virginia	2	4+	5 - 10 times per month	No	No	No	No	No	Had a child	No	No	Yes	Yes	Yes
R_2uDwr4cc8DAqljF	25 - 34 years	No	White or Caucasian,Black or African American	High school diploma or GED	Less than $25,000	Female	LGBTQ+	Michigan	2	2	Less than 5 times per month	I stopped in the recent past	Yes	No	Yes	No	Lost a job	Yes if I get part of the profit	Yes if consumers get part of the profit	I don't know	No	I don't know
R_3R8F2ljXMFXkGjC	25 - 34 years	No	White or Caucasian	High school diploma or GED	$25,000 - $49,999	Female	heterosexual (straight)	Pennsylvania	1 (just me!)	2	Less than 5 times per month	No	No	Yes	No	No		No	No	No	No	Yes
R_s5P0Odz2rAfEu0p	25 - 34 years	No	White or Caucasian	Bachelor's degree	$25,000 - $49,999	Female	LGBTQ+	Illinois	1 (just me!)	1 (just me!)	Less than 5 times per month	No	No	No	No	No		No	No	No	No	No
R_2qmTT4GycNBbEQQ	25 - 34 years	No	White or Caucasian	Bachelor's degree	$25,000 - $49,999	Female	LGBTQ+	Texas	2	4+	5 - 10 times per month	No	Yes	No	No	No		No	No	I don't know	No	Yes
R_2awplSTVkAfH3Gp	25 - 34 years	No	Asian	Bachelor's degree	$50,000 - $74,999	Female	LGBTQ+	California	1 (just me!)	2	Less than 5 times per month	No	No	Yes	No	No		Yes if I get part of the profit	Yes if consumers get part of the profit	No	I don't know	Yes
R_wSqXsw7wRGVQRfr	25 - 34 years	No	Asian	Bachelor's degree	$75,000 - $99,999	Male	heterosexual (straight)	Nevada	1 (just me!)	3	More than 10 times per month	No	No	No	No	No		Yes if I get part of the profit	Yes if consumers get part of the profit	No	No	No
R_2U9Jk9fsyaEVhgv	35 - 44 years	No	White or Caucasian	Bachelor's degree	Less than $25,000	Female	heterosexual (straight)	Wisconsin	1 (just me!)	1 (just me!)	5 - 10 times per month	No	No	No	No	No		Yes if I get part of the profit	Yes if consumers get part of the profit	Yes	Yes	Yes
R_1OULU4qXZSClHig	35 - 44 years	No	White or Caucasian	High school diploma or GED	$50,000 - $74,999	Female	heterosexual (straight)	Georgia	1 (just me!)	4+	Less than 5 times per month	No	No	I stopped in the recent past	No	No		Yes if I get part of the profit	Yes if consumers get part of the profit	I don't know	I don't know	Yes
R_8igkqu4jEaogJzj	65 and older	No	White or Caucasian	Graduate or professional degree (MA, MS, MBA, PhD, JD, MD, DDS, etc)	$50,000 - $74,999	Female	heterosexual (straight)	New York	3	3	5 - 10 times per month	No	No	No	Yes	No		Yes if I get part of the profit	Yes if consumers get part of the profit	I don't know	No	Yes
R_1f8yxdZsr1sGMzz	45 - 54 years	No	Black or African American	Bachelor's degree	$100,000 - $149,999	Male	heterosexual (straight)	Illinois	3	4+	5 - 10 times per month	No	Yes	No	No	No	Moved place of residence	No	No	No	No	No
R_3KNPTA6hmTHL69G	35 - 44 years	No	White or Caucasian	Prefer not to say	$100,000 - $149,999	Female	LGBTQ+	Indiana	1 (just me!)	2	Less than 5 times per month	No	Yes	Yes	No	No	Lost a job	No	No	Yes	No	Yes
R_1MXNkKRoumaX8uK	45 - 54 years	No	Black or African American	High school diploma or GED	Less than $25,000	Female	heterosexual (straight)	North Carolina	1 (just me!)	2	Less than 5 times per month	No	No	No	Yes	No		Yes if I get part of the profit	Yes if consumers get part of the profit	No	Yes	No
R_1jiXLH45lNweI9J	35 - 44 years	No	White or Caucasian	Bachelor's degree	$50,000 - $74,999	Female	heterosexual (straight)	Indiana	1 (just me!)	3	More than 10 times per month	No	No	No	No	No		Yes if I get part of the profit	Yes if consumers get part of the profit	I don't know	I don't know	Yes
R_2Ww27zoK4AhPAVM	45 - 54 years	No	White or Caucasian	High school diploma or GED	Less than $25,000	Male	heterosexual (straight)	Pennsylvania	1 (just me!)	2	Less than 5 times per month	No	No	No	No	No		No	No	No	No	No
R_1mqSHLVL1TXQE6T	25 - 34 years	No	White or Caucasian	High school diploma or GED	$25,000 - $49,999	Male	heterosexual (straight)	Georgia	1 (just me!)	2	Less than 5 times per month	No	No	No	No	No		No	Yes if consumers get part of the profit	No	No	No
R_2168OvDHlcfRvmt	18 - 24 years	No	White or Caucasian	High school diploma or GED	$150,000 or more	Female	heterosexual (straight)	Indiana	3	4+	5 - 10 times per month	No	No	No	No	No		No	No	Yes	I don't know	Yes
R_31TT1wA5qLC8jaX	25 - 34 years	No	Asian	Graduate or professional degree (MA, MS, MBA, PhD, JD, MD, DDS, etc)	$150,000 or more	Female	heterosexual (straight)	Maryland	1 (just me!)	1 (just me!)	Less than 5 times per month	No	No	No	No	No	Moved place of residence,Had a child	Yes if I get part of the profit	Yes if consumers get part of the profit	I don't know	Yes	I don't know
R_qzuA5lK6SGDFQWZ	25 - 34 years	Yes	Black or African American	Bachelor's degree	$75,000 - $99,999	Male	heterosexual (straight)	Texas	1 (just me!)	1 (just me!)	Less than 5 times per month	No	Yes	No	No	No		Yes if I get part of the profit	Yes if consumers get part of the profit	No	No	Yes
R_21sMUAqjBZfdrER	18 - 24 years	No	Asian	Bachelor's degree	$25,000 - $49,999	Female	heterosexual (straight)	California	2	4+	Less than 5 times per month	No	No	No	No	No		Yes	I don't know	I don't know	Yes	Yes
R_1IjiyEVDz09eFAs	45 - 54 years	No	White or Caucasian	Bachelor's degree	$50,000 - $74,999	Female	heterosexual (straight)	Florida	2	3	More than 10 times per month	Yes	No	No	No	No		No	No	I don't know	No	No
R_2uP7oZgquEAtCqZ	45 - 54 years	No	White or Caucasian	Graduate or professional degree (MA, MS, MBA, PhD, JD, MD, DDS, etc)	$150,000 or more	Female	LGBTQ+	North Carolina	4+	4+	5 - 10 times per month	No	No	Yes	No	No		Yes if I get part of the profit	Yes if consumers get part of the profit	Yes	Yes	Yes
R_301qJ8vhV7FSEct	25 - 34 years	No	Asian	Bachelor's degree	$100,000 - $149,999	Female	heterosexual (straight)	California	4+	1 (just me!)	More than 10 times per month	No	No	Yes	No	No	Lost a job ,Moved place of residence	Yes if I get part of the profit	Yes if consumers get part of the profit	Yes	No	Yes
R_8kvXRXPuQRk1R0l	45 - 54 years	No	White or Caucasian	Bachelor's degree	$75,000 - $99,999	Female	heterosexual (straight)	California	1 (just me!)	1 (just me!)	Less than 5 times per month	No	No	Yes	No	No		Yes if I get part of the profit	Yes if consumers get part of the profit	Yes	I don't know	Yes
R_1OkoXmNAIM2ExN2	25 - 34 years	No	White or Caucasian	High school diploma or GED	Less than $25,000	Male	LGBTQ+	Illinois	3	3	Less than 5 times per month	I stopped in the recent past	Yes	I stopped in the recent past	Yes	Yes		Yes if I get part of the profit	I don't know	Yes	I don't know	I don't know
R_1NeoNgC1NTMpb9s	18 - 24 years	No	White or Caucasian	Bachelor's degree	$50,000 - $74,999	Male	heterosexual (straight)	West Virginia	1 (just me!)	1 (just me!)	Less than 5 times per month	No	No	No	No	No		No	No	Yes	No	I don't know
R_1K1NjOtOgpzvVDE	25 - 34 years	No	Black or African American	Bachelor's degree	$25,000 - $49,999	Male	heterosexual (straight)	Illinois	1 (just me!)	3	Less than 5 times per month	No	No	No	No	No		Yes if I get part of the profit	Yes if consumers get part of the profit	Yes	Yes	Yes
R_31MddZPuw2VomsN	25 - 34 years	Yes	White or Caucasian	Bachelor's degree	$50,000 - $74,999	Male	heterosexual (straight)	Texas	1 (just me!)	3	5 - 10 times per month	No	No	Yes	No	No		No	No	No	No	No
R_3JLyTBgWGl9Cl4Y	25 - 34 years	Yes	Black or African American	High school diploma or GED	$50,000 - $74,999	Female	heterosexual (straight)	New Jersey	2	4+	5 - 10 times per month	No	No	No	No	No		Yes if I get part of the profit	Yes if consumers get part of the profit	Yes	I don't know	I don't know
R_bBq5KArp9QA6oo1	35 - 44 years	Yes	White or Caucasian	Bachelor's degree	$150,000 or more	Female	heterosexual (straight)	Texas	1 (just me!)	4+	Less than 5 times per month	No	No	No	No	No		No	No	Yes	Yes	Yes
R_1rj2wuzuPHoYYzb	25 - 34 years	No	White or Caucasian	Bachelor's degree	$50,000 - $74,999	Male	heterosexual (straight)	California	2	4+	Less than 5 times per month	No	No	Yes	No	No		Yes if I get part of the profit	Yes if consumers get part of the profit	Yes	I don't know	Yes
R_20OIhkKq0f47R7P	25 - 34 years	No	Asian	Graduate or professional degree (MA, MS, MBA, PhD, JD, MD, DDS, etc)	$100,000 - $149,999	Female	heterosexual (straight)	Virginia	1 (just me!)	3	Less than 5 times per month	No	No	Yes	No	No		Yes if I get part of the profit	Yes if consumers get part of the profit	I don't know	I don't know	Yes
R_1r383E60yWIJ5G0	35 - 44 years	No	White or Caucasian	High school diploma or GED	Less than $25,000	Male	heterosexual (straight)	North Carolina	1 (just me!)	3	Less than 5 times per month	Yes	No	No	No	No		No	No	I don't know	I don't know	I don't know
R_25sIdih8VbvepDL	25 - 34 years	No	White or Caucasian	Graduate or professional degree (MA, MS, MBA, PhD, JD, MD, DDS, etc)	$75,000 - $99,999	Female	heterosexual (straight)	Colorado	1 (just me!)	2	Less than 5 times per month	No	Yes	Yes	No	No	Became pregnant,Had a child	No	Yes if consumers get part of the profit	No	I don't know	Yes
R_1Fxjci1mPvgmZs5	35 - 44 years	No	Asian	Bachelor's degree	$50,000 - $74,999	Female	heterosexual (straight)	South Carolina	1 (just me!)	2	Less than 5 times per month	No	No	Yes	No	No		No	No	Yes	No	No
R_1mfuT6auftGhLUH	18 - 24 years	No	White or Caucasian	High school diploma or GED	$25,000 - $49,999	Female	heterosexual (straight)	South Carolina	1 (just me!)	4+	Less than 5 times per month	Yes	Prefer not to say	No	No	No		No	No	I don't know	I don't know	I don't know
R_2VJ7KiUFzWY3H0p	35 - 44 years	No	White or Caucasian	Bachelor's degree	$75,000 - $99,999	Male	heterosexual (straight)	Montana	2	4+	5 - 10 times per month	No	No	Yes	No	No		No	No	Yes	Yes	Yes
R_2646TtJwpPm2ifp	25 - 34 years	No	Black or African American	Bachelor's degree	$25,000 - $49,999	Female	LGBTQ+	Florida	2	3	Less than 5 times per month	No	No	No	No	No		Yes if I get part of the profit	Yes if consumers get part of the profit	I don't know	No	No
R_3gRFXl9yMJKKRf6	35 - 44 years	No	White or Caucasian	Bachelor's degree	$100,000 - $149,999	Male	heterosexual (straight)	Pennsylvania	1 (just me!)	4+	Less than 5 times per month	No	No	No	No	No		Yes if I get part of the profit	Yes if consumers get part of the profit	No	Yes	Yes
R_2D6Q9rGf1bLlHJ1	25 - 34 years	No	White or Caucasian	High school diploma or GED	$50,000 - $74,999	Female	LGBTQ+	Missouri	1 (just me!)	2	Less than 5 times per month	No	No	Yes	No	No	Moved place of residence	Yes if I get part of the profit	Yes if consumers get part of the profit	I don't know	I don't know	Yes
R_XYeZSVkzBQBQtBD	55 - 64 years	No	White or Caucasian	Graduate or professional degree (MA, MS, MBA, PhD, JD, MD, DDS, etc)	$75,000 - $99,999	Female	heterosexual (straight)	Nebraska	2	2	5 - 10 times per month	No	No	No	No	No	Moved place of residence	No	No	No	Yes	Yes
R_3HpkApMzQY1TOOo	25 - 34 years	No	White or Caucasian	Bachelor's degree	$75,000 - $99,999	Male	heterosexual (straight)	Virginia	2	2	5 - 10 times per month	No	No	Yes	No	No		No	No	No	Yes	Yes
R_1Km9vP07nuJmFHX	18 - 24 years	No	White or Caucasian	High school diploma or GED	Less than $25,000	Other	LGBTQ+	Arizona	1 (just me!)	3	Less than 5 times per month	No	No	No	No	No		Yes if I get part of the profit	Yes if consumers get part of the profit	Yes	No	Yes
R_wT45RVV9iYqU7x7	35 - 44 years	No	White or Caucasian	High school diploma or GED	Less than $25,000	Female	heterosexual (straight)	Pennsylvania	1 (just me!)	3	Less than 5 times per month	Yes	Yes	Yes	No	No	Lost a job	Yes if I get part of the profit	Yes if consumers get part of the profit	No	No	No
R_8eV1MpUczuxdP4l	25 - 34 years	No	American Indian/Native American or Alaska Native	High school diploma or GED	$75,000 - $99,999	Male	heterosexual (straight)	Minnesota	1 (just me!)	4+	Less than 5 times per month	No	No	No	No	No		Yes if I get part of the profit	Yes if consumers get part of the profit	I don't know	No	No
R_Q4STulV6BKUy7Lj	25 - 34 years	No	White or Caucasian	Graduate or professional degree (MA, MS, MBA, PhD, JD, MD, DDS, etc)	$50,000 - $74,999	Male	heterosexual (straight)	Iowa	1 (just me!)	2	5 - 10 times per month	No	No	Yes	No	No		No	No	I don't know	No	Yes
R_3qdp8G81M79HxM6	25 - 34 years	No	Asian	Bachelor's degree	$100,000 - $149,999	Female	LGBTQ+	Texas	1 (just me!)	4+	Less than 5 times per month	Yes	No	Yes	No	No		Yes if I get part of the profit	Yes if consumers get part of the profit	No	No	No
R_XGKozLuGXZzktCF	45 - 54 years	No	White or Caucasian	Graduate or professional degree (MA, MS, MBA, PhD, JD, MD, DDS, etc)	$100,000 - $149,999	Female	prefer not to say	Massachusetts	1 (just me!)	1 (just me!)	5 - 10 times per month	No	No	No	No	No		I don't know	I don't know	I don't know	I don't know	I don't know
R_2sYGxSVJnPBMTu0	45 - 54 years	No	Black or African American	Graduate or professional degree (MA, MS, MBA, PhD, JD, MD, DDS, etc)	$25,000 - $49,999	Female	heterosexual (straight)	Florida	1 (just me!)	1 (just me!)	Less than 5 times per month	No	No	No	No	No		No	No	No	No	No
R_24N5KoItyOzouAl	25 - 34 years	No	White or Caucasian	High school diploma or GED	$25,000 - $49,999	Female	heterosexual (straight)	Washington	1 (just me!)	3	Less than 5 times per month	No	No	No	No	No		Yes if I get part of the profit	Yes if consumers get part of the profit	Yes	Yes	Yes
R_zbZLoKX4IzA4oql	35 - 44 years	No	White or Caucasian	Bachelor's degree	$150,000 or more	Male	heterosexual (straight)	Massachusetts	2	4+	Less than 5 times per month	No	No	No	No	No		No	No	Yes	No	Yes
R_25YDxwSss8g9VCW	35 - 44 years	No	White or Caucasian	Bachelor's degree	$25,000 - $49,999	Male	LGBTQ+	Nebraska	1 (just me!)	1 (just me!)	Less than 5 times per month	No	No	I stopped in the recent past	No	No		Yes if I get part of the profit	Yes if consumers get part of the profit	No	No	Yes
R_3CTPkeduw6soOUM	35 - 44 years	No	White or Caucasian	Bachelor's degree	$75,000 - $99,999	Male	heterosexual (straight)	Arkansas	1 (just me!)	3	Less than 5 times per month	No	No	No	No	No		Yes if I get part of the profit	No	Yes	No	No
R_1i7Zoa74FWb4o89	18 - 24 years	No	White or Caucasian	High school diploma or GED	$50,000 - $74,999	Female	heterosexual (straight)	Ohio	1 (just me!)	2	Less than 5 times per month	Yes	Yes	No	Yes	No	Moved place of residence	No	No	I don't know	Yes	Yes
R_3EjukyESzOBwlP3	35 - 44 years	No	White or Caucasian	Bachelor's degree	$150,000 or more	Female	heterosexual (straight)	Florida	2	3	More than 10 times per month	No	No	Yes	No	No		No	No	No	No	No
R_1rHtpq9LwtHa0V4	25 - 34 years	No	White or Caucasian	High school diploma or GED	$25,000 - $49,999	Female	heterosexual (straight)	Pennsylvania	1 (just me!)	4+	Less than 5 times per month	No	Yes	No	No	No	Moved place of residence	Yes if I get part of the profit	Yes if consumers get part of the profit	Yes	Yes	Yes
R_0ik28Zx98AWSuWd	35 - 44 years	No	White or Caucasian	High school diploma or GED	$50,000 - $74,999	Male	heterosexual (straight)	Illinois	2	2	More than 10 times per month	No	Yes	No	No	No		No	No	No	Yes	Yes
R_2Pe6tHUCkAWyCiD	25 - 34 years	No	White or Caucasian	Bachelor's degree	Less than $25,000	Female	heterosexual (straight)	Indiana	2	2	More than 10 times per month	Yes	Yes	Yes	No	No	Lost a job ,Moved place of residence,Became pregnant	Yes if I get part of the profit	Yes if consumers get part of the profit	I don't know	I don't know	Yes
R_3CKteaN7MrzuI42	18 - 24 years	No	Asian	High school diploma or GED	$75,000 - $99,999	Female	LGBTQ+	California	1 (just me!)	3	Less than 5 times per month	No	No	No	No	No		No	Yes if consumers get part of the profit	No	I don't know	Yes
R_1Iy2gQsVfTKf9TT	35 - 44 years	No	White or Caucasian	High school diploma or GED	$75,000 - $99,999	Female	heterosexual (straight)	Indiana	1 (just me!)	4+	More than 10 times per month	No	No	Yes	No	No		Yes if I get part of the profit	Yes if consumers get part of the profit	I don't know	No	No
R_1CexkWTJYOAs1Rc	25 - 34 years	No	White or Caucasian	Graduate or professional degree (MA, MS, MBA, PhD, JD, MD, DDS, etc)	$50,000 - $74,999	Female	prefer not to say	New York	1 (just me!)	1 (just me!)	Less than 5 times per month	No	Yes	Yes	No	No		No	Yes if consumers get part of the profit	No	No	Yes
R_9M43XaNdATGedPz	18 - 24 years	No	White or Caucasian	Bachelor's degree	Less than $25,000	Female	LGBTQ+	Georgia	2	1 (just me!)	5 - 10 times per month	No	Yes	Yes	No	No	Moved place of residence	Yes if I get part of the profit	Yes if consumers get part of the profit	I don't know	No	Yes
R_3PsPF3COgBzQEMs	25 - 34 years	No	Asian	High school diploma or GED	Prefer not to say	Male	LGBTQ+	Illinois	1 (just me!)	3	Less than 5 times per month	No	No	No	Yes	No		No	No	Yes	I don't know	I don't know
R_2TsKflmSJ7ECTe1	25 - 34 years	No	White or Caucasian	Bachelor's degree	Prefer not to say	Female	LGBTQ+	Alabama	1 (just me!)	2	Less than 5 times per month	No	Yes	Prefer not to say	No	No	Moved place of residence	Yes if I get part of the profit	Yes if consumers get part of the profit	I don't know	I don't know	Yes
R_1LXWy9XtgeTLKs3	35 - 44 years	No	Asian	Bachelor's degree	$100,000 - $149,999	Female	heterosexual (straight)	New York	1 (just me!)	1 (just me!)	Less than 5 times per month	No	No	No	No	No		No	No	No	I don't know	I don't know
R_1qXa6rLKlwTkwDN	65 and older	No	White or Caucasian	High school diploma or GED	$25,000 - $49,999	Male	heterosexual (straight)	Washington	1 (just me!)	2	5 - 10 times per month	No	No	No	Yes	No		Yes if I get part of the profit	Yes if consumers get part of the profit	No	No	Yes
R_BWbBjrNuPF35sTn	45 - 54 years	No	White or Caucasian	High school diploma or GED	$50,000 - $74,999	Male	heterosexual (straight)	Tennessee	1 (just me!)	3	Less than 5 times per month	Yes	No	No	No	No		No	No	No	No	No
R_3lxoRojrBn1prkG	45 - 54 years	No	White or Caucasian	High school diploma or GED	$25,000 - $49,999	Male	heterosexual (straight)	Arizona	1 (just me!)	1 (just me!)	Less than 5 times per month	No	Yes	Yes	No	No		No	No	No	No	Yes
R_1FILvmI2ZEKHPPR	25 - 34 years	No	White or Caucasian	Bachelor's degree	$50,000 - $74,999	Male	heterosexual (straight)	New York	1 (just me!)	2	Less than 5 times per month	No	No	No	No	No		Yes if I get part of the profit	Yes if consumers get part of the profit	No	I don't know	Yes
R_d6g64DLPzqmstvb	35 - 44 years	No	White or Caucasian	High school diploma or GED	Less than $25,000	Male	heterosexual (straight)	Wisconsin	1 (just me!)	1 (just me!)	Less than 5 times per month	No	No	Yes	No	No		Yes if I get part of the profit	Yes if consumers get part of the profit	No	No	I don't know
R_xco4xOVS00vBy0N	25 - 34 years	No	Asian	Bachelor's degree	$75,000 - $99,999	Male	heterosexual (straight)	California	1 (just me!)	2	Less than 5 times per month	No	No	No	No	No		Yes if I get part of the profit	Yes if consumers get part of the profit	Yes	Yes	Yes
R_23dl1M82ZW221h1	55 - 64 years	No	White or Caucasian	Graduate or professional degree (MA, MS, MBA, PhD, JD, MD, DDS, etc)	$75,000 - $99,999	Male	heterosexual (straight)	Wyoming	1 (just me!)	1 (just me!)	Less than 5 times per month	No	No	I stopped in the recent past	Yes	No		Yes if I get part of the profit	Yes if consumers get part of the profit	No	I don't know	Yes
R_1GUnaIBNtPG7cDs	55 - 64 years	Yes	White or Caucasian	Bachelor's degree	$50,000 - $74,999	Male	heterosexual (straight)	Ohio	1 (just me!)	1 (just me!)	5 - 10 times per month	No	No	Yes	No	No		Yes	Yes	Yes	Yes	Yes
R_RIS6I9ekQzl33Yl	35 - 44 years	No	White or Caucasian	High school diploma or GED	$50,000 - $74,999	Male	heterosexual (straight)	Idaho	1 (just me!)	3	Less than 5 times per month	Yes	No	Yes	No	No	Moved place of residence	Yes if I get part of the profit	Yes if consumers get part of the profit	Yes	No	Yes
R_1Fz9yYKcVxPaD7n	18 - 24 years	No	Asian	Bachelor's degree	$50,000 - $74,999	Male	heterosexual (straight)	Nevada	2	2	5 - 10 times per month	No	No	Yes	No	No	Moved place of residence	No	No	Yes	Yes	Yes
R_1IsBNBTlSlOVuGG	25 - 34 years	Yes	White or Caucasian	Bachelor's degree	$50,000 - $74,999	Male	heterosexual (straight)	Texas	1 (just me!)	3	5 - 10 times per month	Yes	No	No	No	No		No	No	No	No	No
R_3qfnQAiLUx9fNEu	25 - 34 years	No	Asian	Graduate or professional degree (MA, MS, MBA, PhD, JD, MD, DDS, etc)	$150,000 or more	Male	heterosexual (straight)	Maryland	2	2	5 - 10 times per month	No	No	No	No	No		Yes if I get part of the profit	I don't know	I don't know	Yes	No
R_BM0qxws7B5jcbCN	25 - 34 years	No	Asian	Bachelor's degree	$100,000 - $149,999	Male	heterosexual (straight)	California	1 (just me!)	4+	5 - 10 times per month	Yes	No	No	No	No		No	No	Yes	No	Yes
R_qw6Em8iJ2tIPyuJ	25 - 34 years	No	White or Caucasian	High school diploma or GED	Less than $25,000	Female	heterosexual (straight)	Tennessee	1 (just me!)	2	Less than 5 times per month	No	Yes	Yes	No	No	Moved place of residence	Yes if I get part of the profit	Yes if consumers get part of the profit	No	I don't know	I don't know
R_20M6h8zoTN9Ddxq	45 - 54 years	No	White or Caucasian	Bachelor's degree	$150,000 or more	Male	heterosexual (straight)	Connecticut	1 (just me!)	1 (just me!)	Less than 5 times per month	No	No	No	No	No		Yes	Yes	Yes	Yes	Yes
R_3Rw3zbPPknpjGh7	55 - 64 years	No	White or Caucasian	Bachelor's degree	$75,000 - $99,999	Male	heterosexual (straight)	New York	1 (just me!)	4+	5 - 10 times per month	Yes	No	No	No	No		No	No	No	No	No
R_2xFa0iWaNoBKsmC	25 - 34 years	No	White or Caucasian	Bachelor's degree	$75,000 - $99,999	Female	LGBTQ+	North Carolina	1 (just me!)	2	5 - 10 times per month	No	Yes	Yes	No	No		Yes if I get part of the profit	Yes if consumers get part of the profit	No	Yes	Yes
R_2WMWkiZaazUyfmr	35 - 44 years	No	White or Caucasian	Some high school or less	$25,000 - $49,999	Female	LGBTQ+	West Virginia	1 (just me!)	2	Less than 5 times per month	No	No	No	No	No		Yes if I get part of the profit	Yes if consumers get part of the profit	Yes	No	Yes
R_A0Z3SvLDpDK2jex	25 - 34 years	No	Asian	Bachelor's degree	$100,000 - $149,999	Male	heterosexual (straight)	New York	1 (just me!)	1 (just me!)	Less than 5 times per month	No	No	No	No	No		No	Yes	I don't know	Yes	Yes
R_Z8LQWkg9NepKDIt	45 - 54 years	No	White or Caucasian	Bachelor's degree	$75,000 - $99,999	Male	heterosexual (straight)	Maine	1 (just me!)	4+	Less than 5 times per month	Yes	No	No	No	No		No	I don't know	No	I don't know	Yes
R_3R4b0PxgHJiXxVD	35 - 44 years	No	White or Caucasian	Graduate or professional degree (MA, MS, MBA, PhD, JD, MD, DDS, etc)	$150,000 or more	Female	heterosexual (straight)	Pennsylvania	2	4+	5 - 10 times per month	No	No	No	No	No		Yes if I get part of the profit	Yes if consumers get part of the profit	Yes	No	Yes
R_qVmfD0CvI4DM1vb	25 - 34 years	No	Asian	Graduate or professional degree (MA, MS, MBA, PhD, JD, MD, DDS, etc)	$100,000 - $149,999	Male	heterosexual (straight)	Texas	1 (just me!)	3	Less than 5 times per month	No	No	No	Yes	No		No	No	No	No	No
R_3fkN1OLj1L6RnNU	35 - 44 years	Yes	White or Caucasian	Bachelor's degree	$50,000 - $74,999	Male	heterosexual (straight)	Pennsylvania	2	4+	More than 10 times per month	No	No	No	No	No		No	No	No	No	No
R_UGCPN0ojGys6AM1	25 - 34 years	No	Asian	Graduate or professional degree (MA, MS, MBA, PhD, JD, MD, DDS, etc)	$25,000 - $49,999	Female	LGBTQ+	Massachusetts	1 (just me!)	2	Less than 5 times per month	No	No	No	No	Yes		Yes if I get part of the profit	Yes if consumers get part of the profit	Yes	Yes	Yes
R_u23zHQzOrh5zjyx	25 - 34 years	No	White or Caucasian	Bachelor's degree	$150,000 or more	Female	heterosexual (straight)	Virginia	2	2	More than 10 times per month	No	No	Yes	No	No		No	No	No	No	Yes
R_swbepfu7wHYhLTr	35 - 44 years	No	White or Caucasian	High school diploma or GED	$25,000 - $49,999	Male	LGBTQ+	Tennessee	2	2	Less than 5 times per month	Yes	No	No	No	No		Yes if I get part of the profit	Yes if consumers get part of the profit	I don't know	Yes	Yes
R_a3Q8UXAMXpamZB7	18 - 24 years	No	White or Caucasian	High school diploma or GED	Less than $25,000	Female	heterosexual (straight)	Rhode Island	1 (just me!)	4+	More than 10 times per month	No	No	Yes	No	No		Yes if I get part of the profit	Yes if consumers get part of the profit	No	No	Yes
R_2B4K5vrltR4MtxH	35 - 44 years	No	Black or African American	High school diploma or GED	$25,000 - $49,999	Male	heterosexual (straight)	Georgia	1 (just me!)	1 (just me!)	Less than 5 times per month	No	No	No	No	No		Yes	Yes	I don't know	No	Yes
R_2xLEC9nd2M1jiu6	45 - 54 years	No	American Indian/Native American or Alaska Native	High school diploma or GED	Less than $25,000	Female	LGBTQ+	Illinois	1 (just me!)	1 (just me!)	Less than 5 times per month	Yes	No	No	No	No		No	No	Yes	No	No
R_27BxaTTwHxVCbHW	18 - 24 years	No	White or Caucasian	High school diploma or GED	$75,000 - $99,999	Male	heterosexual (straight)	Wisconsin	2	3	Less than 5 times per month	No	No	No	No	No		Yes if I get part of the profit	Yes if consumers get part of the profit	I don't know	Yes	Yes
R_3CH1YiBOUKEpwDw	35 - 44 years	No	White or Caucasian,American Indian/Native American or Alaska Native	High school diploma or GED	$50,000 - $74,999	Male	heterosexual (straight)	Oklahoma	2	3	Less than 5 times per month	Yes	Yes	No	Yes	No		Yes if I get part of the profit	Yes if consumers get part of the profit	No	No	No
R_VOtJTY6zBQ9VeSJ	55 - 64 years	No	White or Caucasian	Graduate or professional degree (MA, MS, MBA, PhD, JD, MD, DDS, etc)	$50,000 - $74,999	Male	LGBTQ+	South Carolina	1 (just me!)	1 (just me!)	Less than 5 times per month	No	No	Yes	No	No		Yes if I get part of the profit	Yes if consumers get part of the profit	No	Yes	Yes
R_1r67uJMT2pr31JQ	35 - 44 years	Yes	White or Caucasian	Graduate or professional degree (MA, MS, MBA, PhD, JD, MD, DDS, etc)	$75,000 - $99,999	Female	heterosexual (straight)	California	2	1 (just me!)	Less than 5 times per month	No	No	No	No	No		No	No	No	No	No
R_2ccGCp4V670rxQy	18 - 24 years	No	White or Caucasian,Black or African American	Bachelor's degree	$50,000 - $74,999	Female	LGBTQ+	Washington	1 (just me!)	4+	5 - 10 times per month	No	Yes	No	Yes	No		No	No	No	No	No
R_2aPLoxPKyV7LSir	18 - 24 years	No	White or Caucasian	High school diploma or GED	Less than $25,000	Male	heterosexual (straight)	Texas	1 (just me!)	1 (just me!)	Less than 5 times per month	No	No	Yes	No	No	Moved place of residence	Yes if I get part of the profit	Yes if consumers get part of the profit	Yes	I don't know	I don't know
R_ykhIAh7b2YyplhT	25 - 34 years	No	White or Caucasian	Graduate or professional degree (MA, MS, MBA, PhD, JD, MD, DDS, etc)	$100,000 - $149,999	Female	heterosexual (straight)	Massachusetts	1 (just me!)	3	More than 10 times per month	No	No	No	No	No	Became pregnant	No	Yes if consumers get part of the profit	I don't know	I don't know	Yes
R_2a8rpLIyhmxoRdv	25 - 34 years	No	White or Caucasian	Bachelor's degree	$75,000 - $99,999	Female	heterosexual (straight)	New York	1 (just me!)	2	Less than 5 times per month	Yes	No	Yes	No	No	Lost a job ,Moved place of residence	Yes if I get part of the profit	Yes if consumers get part of the profit	Yes	Yes	Yes
R_8hJoBZ9EnImCSxX	35 - 44 years	No	White or Caucasian	Bachelor's degree	$75,000 - $99,999	Male	heterosexual (straight)	Minnesota	1 (just me!)	3	Less than 5 times per month	No	Yes	Yes	No	No		No	No	Yes	No	Yes
R_1IbecOt0BQCiSOz	25 - 34 years	Yes	White or Caucasian	High school diploma or GED	$75,000 - $99,999	Male	LGBTQ+	Louisiana	1 (just me!)	4+	Less than 5 times per month	No	No	No	No	No		Yes if I get part of the profit	Yes if consumers get part of the profit	No	No	Yes
R_2z92A8GULLlSeMS	25 - 34 years	Yes	Black or African American	Bachelor's degree	$50,000 - $74,999	Male	LGBTQ+	New Hampshire	1 (just me!)	2	Less than 5 times per month	Yes	Yes	Yes	No	No		Yes if I get part of the profit	Yes if consumers get part of the profit	No	I don't know	No
R_2uvTZBWrTXZObqv	45 - 54 years	No	White or Caucasian	Bachelor's degree	Less than $25,000	Female	heterosexual (straight)	North Carolina	1 (just me!)	1 (just me!)	5 - 10 times per month	No	No	No	Yes	No		No	No	I don't know	No	Yes
R_10O88fl87fP9wfM	25 - 34 years	No	White or Caucasian	Graduate or professional degree (MA, MS, MBA, PhD, JD, MD, DDS, etc)	$100,000 - $149,999	Male	heterosexual (straight)	Virginia	1 (just me!)	2	Less than 5 times per month	No	No	No	No	No		No	No	No	No	No
R_1FmFxVGW4771Ubh	25 - 34 years	Yes	American Indian/Native American or Alaska Native	Bachelor's degree	$25,000 - $49,999	Female	LGBTQ+	California	1 (just me!)	2	Less than 5 times per month	No	No	No	Yes	No	Moved place of residence	No	No	I don't know	No	I don't know
R_1KlrpXr5yhzzVu3	35 - 44 years	No	Black or African American	Graduate or professional degree (MA, MS, MBA, PhD, JD, MD, DDS, etc)	$75,000 - $99,999	Male	heterosexual (straight)	Massachusetts	1 (just me!)	2	Less than 5 times per month	No	Yes	Yes	No	No	Moved place of residence	No	Yes if consumers get part of the profit	I don't know	Yes	Yes
R_xoq84dhiJNk1W9j	35 - 44 years	No	White or Caucasian	Graduate or professional degree (MA, MS, MBA, PhD, JD, MD, DDS, etc)	$50,000 - $74,999	Male	heterosexual (straight)	North Carolina	1 (just me!)	1 (just me!)	5 - 10 times per month	No	No	No	No	No		No	No	No	No	Yes
R_1lnsHboKUuTZZIO	25 - 34 years	Yes	White or Caucasian	Bachelor's degree	Less than $25,000	Male	heterosexual (straight)	Florida	2	1 (just me!)	Less than 5 times per month	Yes	Yes	No	No	No		No	Yes if consumers get part of the profit	Yes	Yes	No
R_eth9yMZrzStQnTz	45 - 54 years	No	White or Caucasian	High school diploma or GED	$100,000 - $149,999	Female	heterosexual (straight)	Minnesota	1 (just me!)	2	5 - 10 times per month	Yes	No	No	No	No		No	No	No	I don't know	No
R_2qsoPZVn3KYMdsc	25 - 34 years	No	White or Caucasian	Bachelor's degree	$150,000 or more	Female	heterosexual (straight)	California	1 (just me!)	2	5 - 10 times per month	No	No	Yes	No	No		Yes if I get part of the profit	Yes if consumers get part of the profit	I don't know	I don't know	I don't know
R_24orD5rutIXLwOr	35 - 44 years	No	White or Caucasian	Bachelor's degree	$50,000 - $74,999	Male	heterosexual (straight)	California	1 (just me!)	1 (just me!)	Less than 5 times per month	No	Yes	No	No	No		No	No	Yes	No	No
R_3QGLgxsFPE90Rle	25 - 34 years	No	Black or African American	High school diploma or GED	$25,000 - $49,999	Male	heterosexual (straight)	California	1 (just me!)	3	Less than 5 times per month	No	No	No	No	No		Yes if I get part of the profit	Yes if consumers get part of the profit	I don't know	Yes	Yes
R_1mUW1hZcQUZI5jt	25 - 34 years	Yes	White or Caucasian,American Indian/Native American or Alaska Native	Bachelor's degree	$25,000 - $49,999	Female	heterosexual (straight)	California	1 (just me!)	2	Less than 5 times per month	No	No	Yes	No	Yes		Yes if I get part of the profit	Yes if consumers get part of the profit	I don't know	I don't know	I don't know
R_1DN3c0hBRQtsdUT	25 - 34 years	No	White or Caucasian	Bachelor's degree	$100,000 - $149,999	Female	heterosexual (straight)	Colorado	1 (just me!)	3	5 - 10 times per month	No	Yes	No	No	No		No	No	No	No	I don't know
R_1mI2VIesV2bWn6N	45 - 54 years	No	White or Caucasian	Bachelor's degree	$25,000 - $49,999	Male	heterosexual (straight)	Alabama	1 (just me!)	2	Less than 5 times per month	No	No	No	Yes	No		Yes if I get part of the profit	Yes if consumers get part of the profit	Yes	Yes	Yes
R_OwFousWyWRNjaoN	25 - 34 years	No	White or Caucasian	Bachelor's degree	$50,000 - $74,999	Female	heterosexual (straight)	Florida	2	3	5 - 10 times per month	No	Prefer not to say	No	No	No	Moved place of residence	Yes	I don't know	No	I don't know	Yes
R_27HieEDP3NM4XfF	25 - 34 years	Yes	White or Caucasian	Bachelor's degree	$50,000 - $74,999	Female	heterosexual (straight)	Texas	1 (just me!)	2	Less than 5 times per month	No	No	Yes	No	No	Lost a job ,Moved place of residence	Yes if I get part of the profit	Yes if consumers get part of the profit	No	No	I don't know
R_2R2DBMXF76ROyOu	45 - 54 years	Yes	White or Caucasian,Black or African American,Asian	Graduate or professional degree (MA, MS, MBA, PhD, JD, MD, DDS, etc)	$25,000 - $49,999	Female	heterosexual (straight)	Pennsylvania	1 (just me!)	1 (just me!)	Less than 5 times per month	No	No	No	No	No		Yes if I get part of the profit	Yes if consumers get part of the profit	Yes	No	Yes
R_1hMtgyDCtBWFPX4	55 - 64 years	No	White or Caucasian	High school diploma or GED	$25,000 - $49,999	Male	heterosexual (straight)	Colorado	1 (just me!)	1 (just me!)	Less than 5 times per month	Yes	No	No	No	No		Yes	Yes	Yes	Yes	Yes
R_bqJTh7OR8fc8Vah	35 - 44 years	No	White or Caucasian	Graduate or professional degree (MA, MS, MBA, PhD, JD, MD, DDS, etc)	$75,000 - $99,999	Female	LGBTQ+	Michigan	1 (just me!)	3	Less than 5 times per month	No	No	Yes	No	No		Yes if I get part of the profit	Yes if consumers get part of the profit	I don't know	I don't know	Yes
R_1BWxQW5L2MlpDCd	45 - 54 years	No	White or Caucasian	Bachelor's degree	$50,000 - $74,999	Female	heterosexual (straight)	Florida	1 (just me!)	3	5 - 10 times per month	Yes	No	No	No	No		No	No	No	No	No
R_1MYWNvd6IFetpta	35 - 44 years	No	Black or African American	High school diploma or GED	$100,000 - $149,999	Female	heterosexual (straight)	Pennsylvania	1 (just me!)	2	Less than 5 times per month	No	No	Yes	No	No	Lost a job	Yes if I get part of the profit	Yes if consumers get part of the profit	I don't know	No	Yes
R_32PFJILCpebqj2I	35 - 44 years	No	White or Caucasian	Graduate or professional degree (MA, MS, MBA, PhD, JD, MD, DDS, etc)	$150,000 or more	Male	heterosexual (straight)	Florida	2	4+	5 - 10 times per month	No	No	Yes	No	No		Yes	Yes	Yes	Yes	Yes
R_3lRLul7FhL1NHBx	55 - 64 years	No	White or Caucasian	Bachelor's degree	Less than $25,000	Female	heterosexual (straight)	Georgia	1 (just me!)	1 (just me!)	Less than 5 times per month	No	No	No	No	No	Moved place of residence	Yes if I get part of the profit	Yes if consumers get part of the profit	Yes	I don't know	Yes
R_3stAiMHJQ77sLcB	35 - 44 years	No	White or Caucasian	High school diploma or GED	$25,000 - $49,999	Male	heterosexual (straight)	Ohio	1 (just me!)	2	Less than 5 times per month	No	No	No	No	No		Yes if I get part of the profit	Yes if consumers get part of the profit	I don't know	I don't know	Yes
R_2azaaoLBiSg9AiC	55 - 64 years	No	White or Caucasian	Graduate or professional degree (MA, MS, MBA, PhD, JD, MD, DDS, etc)	$100,000 - $149,999	Male	heterosexual (straight)	Ohio	1 (just me!)	2	5 - 10 times per month	No	No	Prefer not to say	No	No		No	Yes if consumers get part of the profit	Yes	I don't know	Yes
R_3qR5wS7Yfxu0S0B	65 and older	No	White or Caucasian	Bachelor's degree	$50,000 - $74,999	Male	heterosexual (straight)	Maine	2	2	Less than 5 times per month	No	No	Yes	Yes	No		Yes if I get part of the profit	Yes if consumers get part of the profit	I don't know	Yes	I don't know
R_spdPnrtroCyeECZ	65 and older	No	White or Caucasian	Bachelor's degree	$25,000 - $49,999	Male	heterosexual (straight)	Michigan	1 (just me!)	1 (just me!)	Less than 5 times per month	No	No	Yes	No	No		No	No	No	No	No
R_31Gm2oRfrW02nxH	35 - 44 years	Yes	Black or African American,American Indian/Native American or Alaska Native	High school diploma or GED	$50,000 - $74,999	Male	heterosexual (straight)	Texas	1 (just me!)	3	5 - 10 times per month	No	Yes	No	No	No		Yes if I get part of the profit	Yes if consumers get part of the profit	Yes	I don't know	Yes
R_yyDppdQl8WvJZbr	25 - 34 years	No	White or Caucasian	High school diploma or GED	$25,000 - $49,999	Female	LGBTQ+	Tennessee	1 (just me!)	2	Less than 5 times per month	No	No	Yes	No	No	Moved place of residence	Yes if I get part of the profit	Yes if consumers get part of the profit	I don't know	No	Yes
R_1HjZ92vLV80BMkA	45 - 54 years	No	White or Caucasian	Some high school or less	$25,000 - $49,999	Female	heterosexual (straight)	Georgia	3	2	More than 10 times per month	No	Yes	No	No	No	Lost a job ,Became pregnant,Had a child	Yes if I get part of the profit	Yes if consumers get part of the profit	I don't know	I don't know	I don't know
R_VUuTFGkN2NYoiCB	25 - 34 years	No	White or Caucasian	High school diploma or GED	$75,000 - $99,999	Male	heterosexual (straight)	Alabama	1 (just me!)	3	Less than 5 times per month	Yes	No	No	No	No		Yes if I get part of the profit	Yes if consumers get part of the profit	I don't know	No	Yes
R_29lVeJYqWavvBrf	55 - 64 years	No	White or Caucasian	Bachelor's degree	$25,000 - $49,999	Female	heterosexual (straight)	Nevada	1 (just me!)	2	Less than 5 times per month	No	No	Yes	No	No		No	No	I don't know	I don't know	Yes
R_73uiPcXvI2uhrz3	35 - 44 years	No	White or Caucasian	Bachelor's degree	$25,000 - $49,999	Female	heterosexual (straight)	Mississippi	1 (just me!)	1 (just me!)	Less than 5 times per month	No	No	No	No	No	Divorce,Moved place of residence	Yes if I get part of the profit	Yes if consumers get part of the profit	No	No	Yes
R_2UVqdxTYEyCf52R	18 - 24 years	No	Asian	Bachelor's degree	$100,000 - $149,999	Female	heterosexual (straight)	New York	3	3	5 - 10 times per month	No	No	No	No	No		Yes if I get part of the profit	Yes if consumers get part of the profit	Yes	I don't know	Yes
R_249670wYZ5roq0q	25 - 34 years	Yes	White or Caucasian	Some high school or less	Less than $25,000	Male	heterosexual (straight)	California	1 (just me!)	4+	Less than 5 times per month	No	Yes	No	No	No		Yes if I get part of the profit	Yes if consumers get part of the profit	I don't know	I don't know	I don't know
R_33d7M6Nr0oXVk6w	25 - 34 years	No	Asian	Bachelor's degree	$75,000 - $99,999	Female	LGBTQ+	California	1 (just me!)	1 (just me!)	5 - 10 times per month	No	No	Yes	No	No	Moved place of residence	Yes if I get part of the profit	Yes if consumers get part of the profit	No	Yes	I don't know
R_2WIj92JZ0jczfjG	18 - 24 years	No	White or Caucasian	High school diploma or GED	$25,000 - $49,999	Other	LGBTQ+	Washington	1 (just me!)	3	Less than 5 times per month	No	No	No	No	No		No	No	No	I don't know	I don't know
R_2uP7cig5cgdJRj6	35 - 44 years	No	White or Caucasian	Bachelor's degree	$25,000 - $49,999	Female	LGBTQ+	North Carolina	1 (just me!)	1 (just me!)	Less than 5 times per month	No	No	I stopped in the recent past	No	No		Yes if I get part of the profit	Yes if consumers get part of the profit	Yes	I don't know	I don't know
R_vdGOGGSniZMGt8d	55 - 64 years	No	White or Caucasian	Bachelor's degree	Less than $25,000	Male	heterosexual (straight)	Ohio	1 (just me!)	1 (just me!)	Less than 5 times per month	Yes	No	No	Yes	No		Yes	Yes	Yes	Yes	Yes
R_3qkEGX8vtVYvd7v	35 - 44 years	No	White or Caucasian	Bachelor's degree	$150,000 or more	Male	heterosexual (straight)	Nebraska	2	4+	Less than 5 times per month	No	No	No	No	No	Had a child	No	No	No	No	Yes
R_0BWkZUjRId7FDZn	35 - 44 years	No	White or Caucasian	Bachelor's degree	$50,000 - $74,999	Male	heterosexual (straight)	Wisconsin	1 (just me!)	4+	Less than 5 times per month	No	No	I stopped in the recent past	No	No	Moved place of residence	Yes if I get part of the profit	Yes if consumers get part of the profit	No	Yes	Yes
R_294CXFq1Cuh1Jxw	25 - 34 years	No	White or Caucasian	High school diploma or GED	$50,000 - $74,999	Female	heterosexual (straight)	Louisiana	1 (just me!)	1 (just me!)	Less than 5 times per month	Yes	Yes	No	No	No	Lost a job	No	No	Yes	Yes	Yes
R_2BbXrd596mMP6Fy	35 - 44 years	No	White or Caucasian	High school diploma or GED	$75,000 - $99,999	Male	heterosexual (straight)	Ohio	1 (just me!)	3	Less than 5 times per month	No	No	No	No	No		Yes if I get part of the profit	Yes if consumers get part of the profit	I don't know	Yes	Yes
R_u34cGX2xWc7wpln	18 - 24 years	No	White or Caucasian	High school diploma or GED	$25,000 - $49,999	Male	heterosexual (straight)	Arizona	1 (just me!)	4+	Less than 5 times per month	No	No	No	No	No		Yes	Yes	Yes	Yes	Yes
R_QnbL2ixceO8TFQZ	45 - 54 years	No	White or Caucasian	Graduate or professional degree (MA, MS, MBA, PhD, JD, MD, DDS, etc)	Prefer not to say	Female	LGBTQ+	Ohio	2	2	Less than 5 times per month	No	No	Yes	No	No		Yes if I get part of the profit	Yes if consumers get part of the profit	I don't know	I don't know	Yes
R_1FaohPMY0mE5O4K	25 - 34 years	No	White or Caucasian	Bachelor's degree	$75,000 - $99,999	Male	LGBTQ+	Oregon	1 (just me!)	2	Less than 5 times per month	No	No	Yes	No	No		Yes if I get part of the profit	Yes if consumers get part of the profit	No	No	Yes
R_2c631mUa0YmTtWV	25 - 34 years	No	White or Caucasian	Bachelor's degree	$75,000 - $99,999	Female	heterosexual (straight)	New Jersey	1 (just me!)	1 (just me!)	Less than 5 times per month	No	No	Yes	No	No		No	No	No	Yes	Yes
R_1erhO8tofEyVnjc	45 - 54 years	No	White or Caucasian	Bachelor's degree	Less than $25,000	Male	heterosexual (straight)	Pennsylvania	1 (just me!)	2	Less than 5 times per month	No	No	No	No	Yes	Lost a job	Yes if I get part of the profit	Yes if consumers get part of the profit	Yes	No	Yes
R_3j8NPNQCqchw4EO	18 - 24 years	No	White or Caucasian,Asian	High school diploma or GED	Prefer not to say	Male	heterosexual (straight)	Washington	1 (just me!)	1 (just me!)	Less than 5 times per month	No	No	Yes	No	No		Yes if I get part of the profit	Yes if consumers get part of the profit	No	No	Yes
R_2dWMLgcNB9pmhBe	45 - 54 years	No	White or Caucasian	Graduate or professional degree (MA, MS, MBA, PhD, JD, MD, DDS, etc)	$75,000 - $99,999	Male	heterosexual (straight)	Michigan	1 (just me!)	1 (just me!)	Less than 5 times per month	No	No	No	No	No	Moved place of residence	Yes if I get part of the profit	Yes if consumers get part of the profit	No	No	No
R_2VDTJvFdvAEK8AE	55 - 64 years	No	Black or African American	Graduate or professional degree (MA, MS, MBA, PhD, JD, MD, DDS, etc)	Less than $25,000	Female	heterosexual (straight)	California	1 (just me!)	1 (just me!)	Less than 5 times per month	No	No	Yes	No	No		Yes if I get part of the profit	Yes if consumers get part of the profit	I don't know	Yes	Yes
R_2TMjqyOFnomTeK0	35 - 44 years	No	White or Caucasian	High school diploma or GED	$50,000 - $74,999	Male	heterosexual (straight)	Florida	1 (just me!)	2	5 - 10 times per month	No	Yes	Yes	Yes	No	Lost a job	No	No	No	No	No
R_9LAhL6iGRFbhJiF	25 - 34 years	No	White or Caucasian	Bachelor's degree	$75,000 - $99,999	Female	heterosexual (straight)	Oklahoma	1 (just me!)	4+	Less than 5 times per month	I stopped in the recent past	Yes	Yes	No	No		Yes if I get part of the profit	Yes if consumers get part of the profit	Yes	No	No
R_1PeqopBBLP0TtXA	25 - 34 years	No	White or Caucasian	High school diploma or GED	$50,000 - $74,999	Male	LGBTQ+	Nevada	3	4+	Less than 5 times per month	No	Yes	Yes	No	No		No	No	No	No	No
R_11gymhOPZz4baOa	35 - 44 years	No	White or Caucasian	Bachelor's degree	$50,000 - $74,999	Female	LGBTQ+	Michigan	2	4+	5 - 10 times per month	No	No	Yes	No	No		Yes if I get part of the profit	Yes if consumers get part of the profit	Yes	Yes	Yes
R_cGwQbPAEzHdce1X	45 - 54 years	No	White or Caucasian	Bachelor's degree	$100,000 - $149,999	Female	heterosexual (straight)	Mississippi	1 (just me!)	4+	Less than 5 times per month	No	No	Yes	No	No		No	No	I don't know	No	Yes
R_2S7gh75tbvkUpDq	25 - 34 years	No	White or Caucasian	Graduate or professional degree (MA, MS, MBA, PhD, JD, MD, DDS, etc)	$75,000 - $99,999	Female	prefer not to say	Michigan	1 (just me!)	2	Less than 5 times per month	Yes	No	Yes	No	No	Moved place of residence	No	No	No	No	I don't know
R_1od3pz9nFmDAkiu	25 - 34 years	No	White or Caucasian	Graduate or professional degree (MA, MS, MBA, PhD, JD, MD, DDS, etc)	$75,000 - $99,999	Male	heterosexual (straight)	North Carolina	4+	2	More than 10 times per month	No	No	No	No	No		Yes	No	No	Yes	Yes
R_1K8s5AXqBrnDyC4	35 - 44 years	No	White or Caucasian	Bachelor's degree	$25,000 - $49,999	Female	LGBTQ+	Illinois	2	3	Less than 5 times per month	No	No	No	No	No		Yes if I get part of the profit	Yes if consumers get part of the profit	Yes	Yes	Yes
R_1ISgBaln8Q2qIGM	25 - 34 years	No	Asian	Graduate or professional degree (MA, MS, MBA, PhD, JD, MD, DDS, etc)	$100,000 - $149,999	Prefer not to say	prefer not to say	New York	1 (just me!)	3	Less than 5 times per month	No	No	No	No	No		Yes if I get part of the profit	Yes if consumers get part of the profit	No	No	Yes
R_PBf0FEpFdxz7kU9	25 - 34 years	No	White or Caucasian	Bachelor's degree	$25,000 - $49,999	Female	LGBTQ+	Pennsylvania	1 (just me!)	4+	Less than 5 times per month	No	Yes	No	Yes	No		No	No	No	No	Yes
R_1C1nnqKIVMlhfTh	35 - 44 years	No	White or Caucasian	Graduate or professional degree (MA, MS, MBA, PhD, JD, MD, DDS, etc)	$25,000 - $49,999	Male	heterosexual (straight)	Texas	1 (just me!)	2	Less than 5 times per month	No	No	No	No	No		No	No	No	No	Yes
R_2BsQo2hVc1VWdPq	25 - 34 years	No	White or Caucasian	Graduate or professional degree (MA, MS, MBA, PhD, JD, MD, DDS, etc)	$25,000 - $49,999	Other	LGBTQ+	Colorado	1 (just me!)	1 (just me!)	Less than 5 times per month	No	No	No	No	No	Moved place of residence	No	No	No	No	I don't know
R_247Ax9cFFZftmdh	45 - 54 years	No	Asian	Bachelor's degree	$150,000 or more	Male	heterosexual (straight)	California	1 (just me!)	3	5 - 10 times per month	No	No	Yes	Yes	No	Lost a job	No	No	I don't know	I don't know	I don't know
R_2B3bueiWdZ91lDI	18 - 24 years	No	Asian	High school diploma or GED	$75,000 - $99,999	Female	LGBTQ+	Illinois	1 (just me!)	4+	Less than 5 times per month	No	No	No	Yes	No	Lost a job	No	No	I don't know	No	No
R_eKaCJneWXtESodb	25 - 34 years	No	Asian	Prefer not to say	Prefer not to say	Male	heterosexual (straight)	Arizona	1 (just me!)	4+	Less than 5 times per month	No	No	No	No	No		Yes if I get part of the profit	No	No	I don't know	I don't know
R_30tKJbqPUb129Xp	25 - 34 years	No	Asian	Bachelor's degree	$25,000 - $49,999	Female	heterosexual (straight)	Maryland	2	1 (just me!)	Less than 5 times per month	No	No	Yes	No	No		No	No	No	No	No
R_3qKXjhdktmyhWbC	18 - 24 years	No	White or Caucasian	Bachelor's degree	$75,000 - $99,999	Male	heterosexual (straight)	California	2	3	Less than 5 times per month	No	No	Yes	No	No	Moved place of residence	No	Yes if consumers get part of the profit	I don't know	Yes	I don't know
R_RlSNQ6510NQghgZ	65 and older	No	White or Caucasian	Bachelor's degree	$25,000 - $49,999	Male	heterosexual (straight)	Pennsylvania	1 (just me!)	2	Less than 5 times per month	No	No	No	No	No		No	No	No	No	Yes
R_3g4JbArAZR7dsKo	35 - 44 years	No	White or Caucasian	High school diploma or GED	Prefer not to say	Male	heterosexual (straight)	Missouri	1 (just me!)	3	5 - 10 times per month	No	No	No	No	No		I don't know	I don't know	I don't know	I don't know	I don't know
R_1LXruw2HNunUocq	35 - 44 years	No	Black or African American	Bachelor's degree	$100,000 - $149,999	Male	heterosexual (straight)	Illinois	1 (just me!)	4+	Less than 5 times per month	No	No	No	No	No		No	No	I don't know	No	Yes
R_1dEuiympk4ngwO2	35 - 44 years	No	White or Caucasian	Bachelor's degree	$100,000 - $149,999	Female	heterosexual (straight)	Arizona	1 (just me!)	4+	Less than 5 times per month	No	No	No	No	No		Yes if I get part of the profit	Yes if consumers get part of the profit	No	No	I don't know
R_UaIHgvwhO8zbFkJ	25 - 34 years	No	White or Caucasian	Bachelor's degree	$100,000 - $149,999	Male	heterosexual (straight)	Illinois	2	2	Less than 5 times per month	No	No	Yes	No	No		Yes if I get part of the profit	Yes if consumers get part of the profit	Yes	No	Yes
R_3pflgTrQWtUULNy	35 - 44 years	No	White or Caucasian	Graduate or professional degree (MA, MS, MBA, PhD, JD, MD, DDS, etc)	$150,000 or more	Male	heterosexual (straight)	Massachusetts	1 (just me!)	1 (just me!)	Less than 5 times per month	No	Yes	Yes	No	No		Yes if I get part of the profit	Yes if consumers get part of the profit	No	I don't know	I don't know
R_2yf8WeqtV2UO5SE	35 - 44 years	No	Asian	Graduate or professional degree (MA, MS, MBA, PhD, JD, MD, DDS, etc)	$50,000 - $74,999	Female	heterosexual (straight)	California	1 (just me!)	2	5 - 10 times per month	No	No	Yes	No	No	Lost a job	Yes if I get part of the profit	No	I don't know	No	I don't know
R_3lMSxgNkhRq4147	45 - 54 years	No	White or Caucasian	Bachelor's degree	$100,000 - $149,999	Male	heterosexual (straight)	Oregon	1 (just me!)	3	Less than 5 times per month	No	Yes	Yes	No	No		Yes if I get part of the profit	Yes if consumers get part of the profit	Yes	No	Yes
R_2c7x9eq7kVIBxTQ	25 - 34 years	No	Asian	Bachelor's degree	$150,000 or more	Male	heterosexual (straight)	California	1 (just me!)	4+	Less than 5 times per month	I stopped in the recent past	No	Yes	Yes	No		No	No	No	Yes	Yes
R_2D0jGDh4HnsnQc7	35 - 44 years	No	White or Caucasian	High school diploma or GED	$25,000 - $49,999	Male	heterosexual (straight)	North Carolina	1 (just me!)	3	Less than 5 times per month	No	No	No	No	No	Lost a job	No	No	No	No	Yes
R_2wKMJ2p8QBDg0UW	25 - 34 years	No	Asian	Bachelor's degree	Less than $25,000	Female	heterosexual (straight)	Massachusetts	1 (just me!)	3	Less than 5 times per month	No	No	No	No	No		Yes if I get part of the profit	Yes if consumers get part of the profit	No	No	Yes
R_1DuNz7P7ow9xvT2	18 - 24 years	Yes	White or Caucasian	High school diploma or GED	Less than $25,000	Male	heterosexual (straight)	California	1 (just me!)	4+	Less than 5 times per month	No	No	No	No	No		Yes if I get part of the profit	I don't know	I don't know	I don't know	I don't know
R_1jJn0A4AdcU2Cg7	35 - 44 years	No	White or Caucasian	Bachelor's degree	$50,000 - $74,999	Male	heterosexual (straight)	Ohio	1 (just me!)	4+	Less than 5 times per month	Yes	Yes	Yes	No	No		Yes if I get part of the profit	No	Yes	I don't know	No
R_1hAQ7owdNUWkzQd	45 - 54 years	No	White or Caucasian	Graduate or professional degree (MA, MS, MBA, PhD, JD, MD, DDS, etc)	$150,000 or more	Male	heterosexual (straight)	New York	1 (just me!)	1 (just me!)	Less than 5 times per month	No	No	No	No	No		No	Yes if consumers get part of the profit	Yes	No	Yes
R_1hT2aJkf3L95zWl	55 - 64 years	No	White or Caucasian	Bachelor's degree	$25,000 - $49,999	Female	LGBTQ+	Virginia	1 (just me!)	1 (just me!)	5 - 10 times per month	No	No	No	No	No	Moved place of residence	No	No	No	No	No
R_2dhWPLW3Gyixefe	18 - 24 years	No	White or Caucasian	High school diploma or GED	$25,000 - $49,999	Male	heterosexual (straight)	Florida	2	2	5 - 10 times per month	No	Yes	Yes	No	No	Moved place of residence	Yes if I get part of the profit	Yes if consumers get part of the profit	Yes	Yes	Yes
R_33D74iAbniyvdKD	18 - 24 years	No	Asian	High school diploma or GED	$100,000 - $149,999	Male	heterosexual (straight)	California	1 (just me!)	4+	Less than 5 times per month	I stopped in the recent past	Yes	Yes	No	No		Yes if I get part of the profit	Yes if consumers get part of the profit	Yes	Yes	Yes
R_28ZAM5fkVb7PhIs	25 - 34 years	No	White or Caucasian,Black or African American,Other	High school diploma or GED	Less than $25,000	Male	LGBTQ+	Pennsylvania	2	2	Less than 5 times per month	No	No	No	No	No		No	No	Yes	No	No
R_1FRsomi7uxATDER	45 - 54 years	No	White or Caucasian	Bachelor's degree	$75,000 - $99,999	Female	heterosexual (straight)	Washington	1 (just me!)	3	5 - 10 times per month	No	No	No	Yes	No		No	No	No	I don't know	I don't know
R_cLPTz6661LtyaWJ	18 - 24 years	No	White or Caucasian	High school diploma or GED	$75,000 - $99,999	Male	LGBTQ+	New Jersey	1 (just me!)	4+	Less than 5 times per month	No	Yes	Yes	No	No		Yes if I get part of the profit	Yes if consumers get part of the profit	No	No	No
R_2B9CZjuvZfC5Gpz	35 - 44 years	No	White or Caucasian	Graduate or professional degree (MA, MS, MBA, PhD, JD, MD, DDS, etc)	Less than $25,000	Other	LGBTQ+	Oregon	1 (just me!)	2	Less than 5 times per month	No	No	No	No	No		No	No	No	No	No
R_3ixmGBJOpKuITJL	25 - 34 years	No	White or Caucasian	High school diploma or GED	$25,000 - $49,999	Male	heterosexual (straight)	California	2	2	Less than 5 times per month	No	No	No	Yes	No		Yes if I get part of the profit	Yes if consumers get part of the profit	Yes	No	I don't know
R_30i8wBqfAJYMNTm	35 - 44 years	No	White or Caucasian	High school diploma or GED	$50,000 - $74,999	Female	LGBTQ+	New Jersey	1 (just me!)	2	Less than 5 times per month	No	No	No	No	No		I don't know	I don't know	I don't know	I don't know	I don't know
R_26njjH2ZOq7qmD9	35 - 44 years	No	White or Caucasian	Graduate or professional degree (MA, MS, MBA, PhD, JD, MD, DDS, etc)	$100,000 - $149,999	Female	heterosexual (straight)	Texas	1 (just me!)	4+	Less than 5 times per month	No	No	No	No	No	Moved place of residence,Had a child	No	No	No	I don't know	I don't know
R_08tF4u5YMrmEJ4l	18 - 24 years	No	White or Caucasian	High school diploma or GED	$75,000 - $99,999	Female	heterosexual (straight)	Utah	1 (just me!)	4+	Less than 5 times per month	No	No	No	No	No	Moved place of residence	No	No	I don't know	No	Yes
R_qxvTDbUnkvlzstP	65 and older	No	White or Caucasian	Graduate or professional degree (MA, MS, MBA, PhD, JD, MD, DDS, etc)	$25,000 - $49,999	Male	heterosexual (straight)	Louisiana	1 (just me!)	1 (just me!)	5 - 10 times per month	No	No	No	No	No		Yes if I get part of the profit	Yes if consumers get part of the profit	Yes	Yes	Yes
R_3mA8FkeMLPmxavv	35 - 44 years	No	White or Caucasian	Graduate or professional degree (MA, MS, MBA, PhD, JD, MD, DDS, etc)	$150,000 or more	Male	heterosexual (straight)	Utah	1 (just me!)	4+	5 - 10 times per month	No	No	No	No	No		Yes if I get part of the profit	Yes if consumers get part of the profit	No	Yes	No
R_3MFOfZwEqDUt7T9	25 - 34 years	No	White or Caucasian	High school diploma or GED	$50,000 - $74,999	Male	heterosexual (straight)	Kentucky	1 (just me!)	2	Less than 5 times per month	No	No	Yes	No	No		Yes if I get part of the profit	No	I don't know	No	I don't know
R_1OB5P2ZPguPBd8T	35 - 44 years	No	White or Caucasian	Bachelor's degree	$50,000 - $74,999	Female	heterosexual (straight)	Virginia	1 (just me!)	4+	Less than 5 times per month	Yes	No	Yes	No	No		No	No	No	No	No
R_2dyiVIsEABWR3HH	25 - 34 years	Yes	White or Caucasian	High school diploma or GED	$50,000 - $74,999	Female	LGBTQ+	New York	1 (just me!)	3	Less than 5 times per month	No	No	No	No	No		No	No	I don't know	No	I don't know
R_NWM1oHODdHb0YPD	35 - 44 years	Yes	White or Caucasian	Graduate or professional degree (MA, MS, MBA, PhD, JD, MD, DDS, etc)	$150,000 or more	Male	heterosexual (straight)	Nevada	2	2	5 - 10 times per month	Yes	No	Yes	No	No		Yes if I get part of the profit	Yes if consumers get part of the profit	I don't know	I don't know	I don't know
R_3UecSmqWX5VbJD3	18 - 24 years	No	Asian	High school diploma or GED	$25,000 - $49,999	Male	heterosexual (straight)	Virginia	3	4+	5 - 10 times per month	No	No	No	No	No		Yes if I get part of the profit	Yes if consumers get part of the profit	No	I don't know	I don't know
R_3rZkDubLUKKD0wZ	25 - 34 years	No	White or Caucasian	Bachelor's degree	$50,000 - $74,999	Male	heterosexual (straight)	Arizona	1 (just me!)	1 (just me!)	Less than 5 times per month	No	No	Yes	No	No		Yes if I get part of the profit	Yes if consumers get part of the profit	Yes	Yes	Yes
R_3GethxN3YUfT3zL	25 - 34 years	No	White or Caucasian	Graduate or professional degree (MA, MS, MBA, PhD, JD, MD, DDS, etc)	$100,000 - $149,999	Male	heterosexual (straight)	Illinois	1 (just me!)	1 (just me!)	Less than 5 times per month	No	No	No	No	No		Yes if I get part of the profit	Yes if consumers get part of the profit	Yes	Yes	Yes
R_2SiVXI2QZ5GDasH	25 - 34 years	No	White or Caucasian,Asian	Graduate or professional degree (MA, MS, MBA, PhD, JD, MD, DDS, etc)	$50,000 - $74,999	Female	LGBTQ+	California	1 (just me!)	1 (just me!)	More than 10 times per month	No	Yes	Yes	No	No		No	No	No	No	No
R_1IQrTixrpV3RdZy	55 - 64 years	No	White or Caucasian	Bachelor's degree	$150,000 or more	Male	heterosexual (straight)	California	1 (just me!)	2	5 - 10 times per month	No	No	No	No	No		Yes if I get part of the profit	Yes if consumers get part of the profit	No	I don't know	Yes
R_3NECgPvrf1FM870	18 - 24 years	No	White or Caucasian	High school diploma or GED	$25,000 - $49,999	Female	LGBTQ+	Ohio	1 (just me!)	2	Less than 5 times per month	No	Yes	Yes	Prefer not to say	No	Lost a job ,Moved place of residence	No	No	No	No	I don't know
R_234BxGg5xeilRtQ	25 - 34 years	No	White or Caucasian	Graduate or professional degree (MA, MS, MBA, PhD, JD, MD, DDS, etc)	$50,000 - $74,999	Female	LGBTQ+	New Jersey	1 (just me!)	1 (just me!)	Less than 5 times per month	No	Yes	No	No	No		Yes if I get part of the profit	No	I don't know	No	Yes
R_5cKAy8wQCzlEwjT	35 - 44 years	No	White or Caucasian	Bachelor's degree	$50,000 - $74,999	Male	heterosexual (straight)	Georgia	1 (just me!)	1 (just me!)	Less than 5 times per month	No	No	No	No	No	Lost a job	Yes if I get part of the profit	Yes if consumers get part of the profit	I don't know	Yes	Yes
R_xz4CILOTENgOtKp	35 - 44 years	No	White or Caucasian	Graduate or professional degree (MA, MS, MBA, PhD, JD, MD, DDS, etc)	$75,000 - $99,999	Male	heterosexual (straight)	Washington	2	4+	More than 10 times per month	Yes	No	Yes	No	Yes		Yes if I get part of the profit	Yes if consumers get part of the profit	Yes	Yes	Yes
R_2zZ7CfEvq7LOq8p	35 - 44 years	No	White or Caucasian	High school diploma or GED	$75,000 - $99,999	Male	heterosexual (straight)	Kentucky	2	4+	5 - 10 times per month	No	No	No	Yes	No		Yes if I get part of the profit	Yes if consumers get part of the profit	Yes	No	Yes
R_1Pd540Yi7vg2fS3	18 - 24 years	No	Black or African American	Bachelor's degree	$25,000 - $49,999	Female	heterosexual (straight)	Texas	2	4+	5 - 10 times per month	No	No	No	No	No	Moved place of residence,Became pregnant,Had a child	No	No	No	No	No
R_25RsmPLCHnSkLaN	55 - 64 years	No	White or Caucasian	Bachelor's degree	$25,000 - $49,999	Male	LGBTQ+	Pennsylvania	1 (just me!)	2	More than 10 times per month	No	No	No	Yes	No		Yes if I get part of the profit	No	Yes	No	I don't know
R_3HhuhQG33UHsk0S	35 - 44 years	No	White or Caucasian	Bachelor's degree	$75,000 - $99,999	Female	heterosexual (straight)	Colorado	1 (just me!)	3	Less than 5 times per month	Yes	No	No	No	No	Moved place of residence	Yes if I get part of the profit	Yes if consumers get part of the profit	Yes	I don't know	I don't know
R_07oHvj3bLVVRCRb	25 - 34 years	No	White or Caucasian	High school diploma or GED	$25,000 - $49,999	Male	LGBTQ+	Ohio	1 (just me!)	3	Less than 5 times per month	No	No	Yes	No	No		Yes if I get part of the profit	Yes if consumers get part of the profit	No	I don't know	Yes
R_2WZPO77ofaGQyBR	35 - 44 years	No	White or Caucasian	Bachelor's degree	$25,000 - $49,999	Female	heterosexual (straight)	Michigan	2	4+	Less than 5 times per month	Yes	No	No	No	No		No	No	I don't know	I don't know	No
R_1o7MWFPepoKDkKh	25 - 34 years	No	Native Hawaiian or Other Pacific Islander	Graduate or professional degree (MA, MS, MBA, PhD, JD, MD, DDS, etc)	$75,000 - $99,999	Male	heterosexual (straight)	California	1 (just me!)	3	Less than 5 times per month	No	Yes	No	No	No		Yes if I get part of the profit	Yes	Yes	I don't know	Yes
R_1KeTKuQXOr9Ds8d	35 - 44 years	Yes	White or Caucasian	High school diploma or GED	$25,000 - $49,999	Male	heterosexual (straight)	Florida	1 (just me!)	3	Less than 5 times per month	No	No	No	No	No		Yes if I get part of the profit	Yes if consumers get part of the profit	I don't know	I don't know	I don't know
R_3k1YkypUNn2zXzH	35 - 44 years	No	White or Caucasian	High school diploma or GED	$50,000 - $74,999	Male	heterosexual (straight)	California	1 (just me!)	4+	Less than 5 times per month	No	No	No	No	No		Yes if I get part of the profit	Yes if consumers get part of the profit	Yes	Yes	Yes
R_2fE4M9t9gZQtHCQ	45 - 54 years	No	White or Caucasian	High school diploma or GED	$25,000 - $49,999	Male	heterosexual (straight)	Florida	1 (just me!)	3	Less than 5 times per month	Yes	No	No	No	No		No	No	No	No	Yes
R_1qfF8W5w5vEIPDa	25 - 34 years	No	White or Caucasian	High school diploma or GED	$25,000 - $49,999	Female	heterosexual (straight)	Texas	1 (just me!)	4+	Less than 5 times per month	Yes	No	No	No	No		No	Yes if consumers get part of the profit	No	Yes	Yes
R_2QfJrJ6NScKkMV6	25 - 34 years	No	White or Caucasian	Bachelor's degree	$75,000 - $99,999	Female	heterosexual (straight)	Michigan	1 (just me!)	2	Less than 5 times per month	No	No	Yes	No	No	Moved place of residence	Yes if I get part of the profit	Yes if consumers get part of the profit	Yes	I don't know	Yes
R_UVyQeFE7FoVZziN	25 - 34 years	No	White or Caucasian	High school diploma or GED	$25,000 - $49,999	Female	heterosexual (straight)	Alabama	1 (just me!)	3	Less than 5 times per month	Yes	No	No	No	No	Divorce	No	No	No	No	No
R_Z2Gd6jT9M6qXlzH	35 - 44 years	Yes	White or Caucasian	Graduate or professional degree (MA, MS, MBA, PhD, JD, MD, DDS, etc)	$150,000 or more	Male	heterosexual (straight)	Virginia	1 (just me!)	2	More than 10 times per month	No	No	No	No	No		Yes if I get part of the profit	Yes if consumers get part of the profit	I don't know	No	No
R_1FmqNSKTkFPA2iS	45 - 54 years	No	White or Caucasian	Bachelor's degree	$25,000 - $49,999	Female	LGBTQ+	Ohio	2	2	More than 10 times per month	No	No	No	No	No	Had a child	No	No	No	No	No
R_1ovZlwoOEVQNF6w	18 - 24 years	No	Black or African American	High school diploma or GED	$50,000 - $74,999	Female	heterosexual (straight)	Maryland	2	4+	Less than 5 times per month	No	No	No	No	No		No	Yes if consumers get part of the profit	I don't know	I don't know	Yes
R_2eRyZubbsYSEg2S	18 - 24 years	No	White or Caucasian	Bachelor's degree	$25,000 - $49,999	Female	LGBTQ+	Connecticut	1 (just me!)	1 (just me!)	Less than 5 times per month	No	No	No	No	No	Lost a job ,Moved place of residence	No	No	No	No	Yes
R_TuQNY5iHho0sERH	25 - 34 years	Yes	White or Caucasian	High school diploma or GED	$25,000 - $49,999	Male	heterosexual (straight)	Texas	2	4+	5 - 10 times per month	No	No	No	No	No	Had a child	No	Yes	I don't know	Yes	I don't know
R_1nOCbm9LVjgq65b	35 - 44 years	No	Black or African American	High school diploma or GED	$50,000 - $74,999	Female	heterosexual (straight)	North Carolina	1 (just me!)	3	5 - 10 times per month	No	No	Yes	No	No		Yes if I get part of the profit	Yes if consumers get part of the profit	Yes	Yes	Yes
R_2DSy6NpOABvLOqK	25 - 34 years	No	White or Caucasian	High school diploma or GED	$25,000 - $49,999	Male	heterosexual (straight)	Illinois	1 (just me!)	1 (just me!)	Less than 5 times per month	No	No	Yes	No	No	Moved place of residence	Yes if I get part of the profit	No	I don't know	No	No
R_24GfMQK7Qh4FF51	45 - 54 years	No	White or Caucasian	High school diploma or GED	$75,000 - $99,999	Male	heterosexual (straight)	Mississippi	2	4+	5 - 10 times per month	No	No	No	No	No		Yes	Yes	Yes	No	Yes
R_bkHRi9YgD6jBOMh	65 and older	No	White or Caucasian	Bachelor's degree	$25,000 - $49,999	Female	heterosexual (straight)	Florida	1 (just me!)	1 (just me!)	5 - 10 times per month	No	No	Yes	No	No		No	No	I don't know	No	Yes
R_1LLeEJshq2p2Ej7	18 - 24 years	No	White or Caucasian	High school diploma or GED	$75,000 - $99,999	Female	heterosexual (straight)	Indiana	2	3	Less than 5 times per month	No	No	No	No	No	Became pregnant,Had a child	No	No	I don't know	No	No
R_246MTU2eVPGDYYV	55 - 64 years	No	White or Caucasian	High school diploma or GED	$25,000 - $49,999	Male	heterosexual (straight)	New York	2	2	5 - 10 times per month	Yes	No	No	Yes	Yes		Yes if I get part of the profit	Yes if consumers get part of the profit	I don't know	I don't know	I don't know
R_20URm9nTtAT8LS4	35 - 44 years	No	Black or African American	Bachelor's degree	$100,000 - $149,999	Male	heterosexual (straight)	Texas	1 (just me!)	2	5 - 10 times per month	No	No	Yes	No	No		Yes if I get part of the profit	Yes if consumers get part of the profit	No	Yes	Yes
R_TwkOLlpYpSqvIUp	25 - 34 years	No	White or Caucasian	Bachelor's degree	$25,000 - $49,999	Male	heterosexual (straight)	Illinois	1 (just me!)	1 (just me!)	Less than 5 times per month	No	No	No	No	No		Yes if I get part of the profit	Yes if consumers get part of the profit	Yes	Yes	Yes
R_4JBCc8ejkMh89Bn	35 - 44 years	No	White or Caucasian	High school diploma or GED	$50,000 - $74,999	Female	heterosexual (straight)	Louisiana	1 (just me!)	4+	Less than 5 times per month	No	No	Yes	Yes	No		No	No	Yes	No	Yes
R_1n8BvyizxzPXoSE	25 - 34 years	No	White or Caucasian	Bachelor's degree	$75,000 - $99,999	Male	heterosexual (straight)	New Jersey	2	3	5 - 10 times per month	No	No	Yes	No	No		No	No	No	No	No
R_2VpWRgz8AMA7t7T	45 - 54 years	Yes	White or Caucasian	Bachelor's degree	$150,000 or more	Female	heterosexual (straight)	Illinois	2	4+	More than 10 times per month	No	No	No	No	No		Yes if I get part of the profit	Yes if consumers get part of the profit	Yes	Yes	Yes
R_3EVY4NsMzRR1v2S	35 - 44 years	No	White or Caucasian	High school diploma or GED	$50,000 - $74,999	Male	heterosexual (straight)	Ohio	1 (just me!)	4+	More than 10 times per month	No	No	No	No	No		Yes if I get part of the profit	Yes if consumers get part of the profit	No	No	No
R_2c6eurXv5jRvtuT	45 - 54 years	No	White or Caucasian	Graduate or professional degree (MA, MS, MBA, PhD, JD, MD, DDS, etc)	$75,000 - $99,999	Female	heterosexual (straight)	Mississippi	1 (just me!)	4+	Less than 5 times per month	Yes	No	No	No	No		Yes if I get part of the profit	Yes if consumers get part of the profit	No	No	Yes
R_24zUdJ8NlmiSMK8	35 - 44 years	No	White or Caucasian	Bachelor's degree	$75,000 - $99,999	Female	heterosexual (straight)	Nevada	1 (just me!)	4+	Less than 5 times per month	No	No	Yes	No	No		Yes if I get part of the profit	Yes if consumers get part of the profit	No	Yes	I don't know
R_2v2laUXuUZTyjGc	35 - 44 years	Yes	White or Caucasian	High school diploma or GED	$25,000 - $49,999	Male	heterosexual (straight)	California	2	1 (just me!)	Less than 5 times per month	No	No	Yes	No	No	Lost a job	Yes if I get part of the profit	Yes if consumers get part of the profit	No	No	Yes
R_2ZOzP63AylmR887	55 - 64 years	No	White or Caucasian,Asian	Bachelor's degree	Less than $25,000	Female	LGBTQ+	Pennsylvania	1 (just me!)	2	Less than 5 times per month	No	Yes	Yes	No	No		No	No	No	I don't know	No
R_XMyTz3sIsacmJRD	18 - 24 years	No	White or Caucasian	High school diploma or GED	$25,000 - $49,999	Male	heterosexual (straight)	Maryland	1 (just me!)	3	Less than 5 times per month	No	No	No	No	No		Yes if I get part of the profit	Yes if consumers get part of the profit	I don't know	Yes	Yes
R_28zyyxw6Cd7ycE3	18 - 24 years	No	White or Caucasian	High school diploma or GED	$25,000 - $49,999	Female	LGBTQ+	New York	1 (just me!)	3	Less than 5 times per month	No	No	No	No	No		No	No	No	No	No
R_3nldfxTDjFdxvuf	35 - 44 years	Yes	White or Caucasian	Bachelor's degree	$25,000 - $49,999	Male	heterosexual (straight)	Texas	1 (just me!)	1 (just me!)	Less than 5 times per month	Yes	No	Yes	No	No		No	Yes if consumers get part of the profit	Yes	Yes	Yes
R_2OSBfO6qK8yJzir	35 - 44 years	No	Asian	Bachelor's degree	$75,000 - $99,999	Female	heterosexual (straight)	New York	2	2	Less than 5 times per month	I stopped in the recent past	No	Yes	No	No		Yes if I get part of the profit	Yes if consumers get part of the profit	I don't know	I don't know	I don't know
R_2fImfpKkUn0Fl1Z	45 - 54 years	No	White or Caucasian	Bachelor's degree	$25,000 - $49,999	Female	heterosexual (straight)	Alabama	1 (just me!)	3	5 - 10 times per month	I stopped in the recent past	Yes	Yes	No	No		Yes if I get part of the profit	Yes if consumers get part of the profit	Yes	No	Yes
R_2PiMka1SHyZrLEK	55 - 64 years	No	White or Caucasian	Graduate or professional degree (MA, MS, MBA, PhD, JD, MD, DDS, etc)	$100,000 - $149,999	Female	heterosexual (straight)	Virginia	1 (just me!)	3	5 - 10 times per month	No	No	No	No	No		No	No	I don't know	I don't know	Yes
R_AI1StUjSHjVbNxD	25 - 34 years	Yes	Other	Bachelor's degree	$25,000 - $49,999	Male	heterosexual (straight)	Texas	2	4+	Less than 5 times per month	No	No	No	No	No		No	No	Yes	No	I don't know
R_2QECV61zCoWvPwV	35 - 44 years	No	White or Caucasian	Bachelor's degree	$100,000 - $149,999	Female	heterosexual (straight)	Tennessee	2	4+	5 - 10 times per month	No	Yes	Yes	No	No		No	No	Yes	No	Yes
R_BIZy0TcvR27RwIh	35 - 44 years	No	White or Caucasian,Asian	Graduate or professional degree (MA, MS, MBA, PhD, JD, MD, DDS, etc)	$150,000 or more	Female	heterosexual (straight)	California	1 (just me!)	4+	5 - 10 times per month	No	No	Yes	No	No		Yes if I get part of the profit	Yes if consumers get part of the profit	Yes	Yes	Yes
R_2dSe3kBH99Oi0D5	45 - 54 years	No	White or Caucasian	High school diploma or GED	$50,000 - $74,999	Male	heterosexual (straight)	Florida	2	1 (just me!)	Less than 5 times per month	No	Yes	Yes	No	No		Yes if I get part of the profit	Yes if consumers get part of the profit	No	No	No
R_tF2fNzRaWUW0CAh	25 - 34 years	No	White or Caucasian	Bachelor's degree	$100,000 - $149,999	Female	heterosexual (straight)	Georgia	2	2	Less than 5 times per month	No	I stopped in the recent past	Yes	No	No	Moved place of residence,Became pregnant	Yes if I get part of the profit	No	Yes	No	Yes
R_27OmKbTDz2F6oo6	35 - 44 years	No	White or Caucasian	Bachelor's degree	$75,000 - $99,999	Male	heterosexual (straight)	Texas	2	4+	Less than 5 times per month	No	No	No	No	No	Moved place of residence,Became pregnant,Had a child	No	No	No	I don't know	Yes
R_1i3WVbGWjxEcUQR	25 - 34 years	No	White or Caucasian	High school diploma or GED	Less than $25,000	Male	heterosexual (straight)	Florida	1 (just me!)	4+	Less than 5 times per month	No	No	No	No	No		Yes if I get part of the profit	Yes if consumers get part of the profit	I don't know	I don't know	I don't know
R_1cZfyoMTmga6Jem	45 - 54 years	No	Black or African American	High school diploma or GED	$100,000 - $149,999	Female	heterosexual (straight)	South Carolina	1 (just me!)	4+	Less than 5 times per month	No	No	Yes	No	No		Yes if I get part of the profit	Yes if consumers get part of the profit	Yes	No	I don't know
R_2rTPf8FZmr95JGX	35 - 44 years	No	White or Caucasian	Bachelor's degree	$100,000 - $149,999	Male	heterosexual (straight)	Wisconsin	1 (just me!)	4+	Less than 5 times per month	No	No	Yes	No	No		Yes if I get part of the profit	Yes if consumers get part of the profit	Yes	I don't know	Yes
R_1hSy03tFnfe480c	55 - 64 years	No	White or Caucasian	Bachelor's degree	$25,000 - $49,999	Female	heterosexual (straight)	Arizona	1 (just me!)	1 (just me!)	Less than 5 times per month	No	Yes	No	Yes	No		No	No	I don't know	No	I don't know
R_3k85Clfjw382OSO	25 - 34 years	Yes	White or Caucasian	High school diploma or GED	$50,000 - $74,999	Male	heterosexual (straight)	Texas	2	3	More than 10 times per month	No	No	Yes	No	No		No	No	Yes	No	No
R_2f9Ei4oz2kgmLFJ	35 - 44 years	No	White or Caucasian	Bachelor's degree	$50,000 - $74,999	Male	heterosexual (straight)	Pennsylvania	1 (just me!)	1 (just me!)	Less than 5 times per month	Yes	Yes	Yes	Yes	No		Yes if I get part of the profit	Yes if consumers get part of the profit	No	No	Yes
R_vpDykvpWlejUcut	25 - 34 years	No	Black or African American	Bachelor's degree	$150,000 or more	Male	heterosexual (straight)	South Carolina	1 (just me!)	4+	Less than 5 times per month	No	No	No	No	No		No	Yes if consumers get part of the profit	Yes	Yes	Yes
R_1DULPnUes4caEHg	25 - 34 years	No	White or Caucasian,Asian	Bachelor's degree	$75,000 - $99,999	Male	heterosexual (straight)	Utah	1 (just me!)	1 (just me!)	5 - 10 times per month	No	No	No	No	No		No	No	Yes	No	No
R_vcpSXAZbWGNwQ3D	35 - 44 years	No	White or Caucasian	High school diploma or GED	$50,000 - $74,999	Male	heterosexual (straight)	Tennessee	3	3	5 - 10 times per month	Yes	No	No	No	No		Yes if I get part of the profit	Yes if consumers get part of the profit	Yes	No	Yes
R_1iaosPVeRcMmmKi	35 - 44 years	No	Asian	Bachelor's degree	$25,000 - $49,999	Male	heterosexual (straight)	Texas	1 (just me!)	2	Less than 5 times per month	No	No	No	No	No		Yes if I get part of the profit	Yes if consumers get part of the profit	I don't know	No	Yes
R_2E5Ly4rFRocdRTu	35 - 44 years	No	White or Caucasian	High school diploma or GED	$75,000 - $99,999	Female	heterosexual (straight)	Louisiana	1 (just me!)	4+	Less than 5 times per month	I stopped in the recent past	Yes	Yes	No	No	Had a child	No	I don't know	Yes	I don't know	Yes
R_2tc9WxJNVPJwvOW	18 - 24 years	Yes	White or Caucasian	High school diploma or GED	$25,000 - $49,999	Female	LGBTQ+	New York	2	2	Less than 5 times per month	No	No	No	No	No	Lost a job ,Moved place of residence,Had a child	Yes	Yes	Yes	Yes	Yes
R_20VzvJRJfQuBK0A	25 - 34 years	Yes	Black or African American,American Indian/Native American or Alaska Native	High school diploma or GED	Less than $25,000	Other	LGBTQ+	New York	1 (just me!)	2	Less than 5 times per month	No	No	No	No	No		No	No	No	No	Yes
R_3QMJ85k3FUwH8Xv	25 - 34 years	No	White or Caucasian	High school diploma or GED	$25,000 - $49,999	Male	heterosexual (straight)	Wisconsin	1 (just me!)	1 (just me!)	Less than 5 times per month	Yes	No	Yes	No	No	Lost a job	Yes if I get part of the profit	Yes if consumers get part of the profit	Yes	No	No
R_3Rr4DxDCdJFlHWR	25 - 34 years	No	White or Caucasian	Bachelor's degree	$50,000 - $74,999	Male	LGBTQ+	Ohio	2	2	5 - 10 times per month	No	No	Yes	No	No	Lost a job ,Divorce,Moved place of residence	Yes if I get part of the profit	Yes if consumers get part of the profit	I don't know	Yes	Yes
R_PUqikUxXZPGex1L	25 - 34 years	No	White or Caucasian	Bachelor's degree	$25,000 - $49,999	Male	heterosexual (straight)	New York	1 (just me!)	1 (just me!)	Less than 5 times per month	No	No	No	No	No		Yes if I get part of the profit	Yes if consumers get part of the profit	No	Yes	Yes
R_86r5LLTHGBurXK9	25 - 34 years	No	White or Caucasian	Bachelor's degree	$50,000 - $74,999	Female	heterosexual (straight)	Pennsylvania	2	2	5 - 10 times per month	No	Yes	Yes	No	No	Lost a job	Yes if I get part of the profit	Yes if consumers get part of the profit	Yes	No	Yes
R_2dYGdPlFmvZpCk6	25 - 34 years	No	White or Caucasian	Bachelor's degree	$100,000 - $149,999	Male	heterosexual (straight)	Alaska	1 (just me!)	2	Less than 5 times per month	No	No	No	Yes	No	Moved place of residence	No	No	No	Yes	Yes
R_6FppBvBnmsDiobn	25 - 34 years	No	Asian	Bachelor's degree	$150,000 or more	Male	heterosexual (straight)	Massachusetts	2	2	Less than 5 times per month	No	No	No	No	No	Moved place of residence	Yes if I get part of the profit	Yes if consumers get part of the profit	Yes	Yes	Yes
R_21vrOdR7S4szc1h	45 - 54 years	No	White or Caucasian	Bachelor's degree	$100,000 - $149,999	Female	heterosexual (straight)	New York	1 (just me!)	2	5 - 10 times per month	No	No	No	No	No	Moved place of residence	No	No	No	No	No
R_2AZp2CmhF7MrutF	25 - 34 years	No	White or Caucasian	High school diploma or GED	$25,000 - $49,999	Male	heterosexual (straight)	Oklahoma	2	4+	Less than 5 times per month	No	Yes	No	No	No	Became pregnant,Had a child	I don't know	No	No	No	I don't know
R_2zMUSIO7EjyAEVO	18 - 24 years	No	White or Caucasian	Bachelor's degree	$50,000 - $74,999	Female	LGBTQ+	Oregon	1 (just me!)	4+	Less than 5 times per month	Yes	Yes	Yes	No	No		Yes if I get part of the profit	Yes if consumers get part of the profit	Yes	Yes	Yes
R_3nTTyw1tM8Efnek	35 - 44 years	No	White or Caucasian	Bachelor's degree	$100,000 - $149,999	Male	heterosexual (straight)	Arkansas	2	3	Less than 5 times per month	No	No	Yes	No	No		Yes if I get part of the profit	Yes if consumers get part of the profit	I don't know	Yes	Yes
R_3kzVEThiLAGUkjx	45 - 54 years	Yes	White or Caucasian,American Indian/Native American or Alaska Native,Other	High school diploma or GED	$25,000 - $49,999	Male	heterosexual (straight)	Arizona	1 (just me!)	1 (just me!)	Less than 5 times per month	No	Yes	Yes	No	No		Yes if I get part of the profit	No	Yes	Yes	Yes
R_2y1MJdiEIHh766D	18 - 24 years	No	Asian	High school diploma or GED	$75,000 - $99,999	Male	prefer not to say	Massachusetts	3	3	More than 10 times per month	No	No	No	Prefer not to say	No		Yes	Yes	Yes	Yes	I don't know
R_2dj3dRaXK0gtaCy	55 - 64 years	No	White or Caucasian	Bachelor's degree	$25,000 - $49,999	Female	heterosexual (straight)	Florida	1 (just me!)	2	5 - 10 times per month	No	No	No	No	No		Yes if I get part of the profit	Yes if consumers get part of the profit	I don't know	No	I don't know
R_2cde4xaJBUPbGeZ	18 - 24 years	No	White or Caucasian,Black or African American,Asian	Bachelor's degree	$150,000 or more	Female	prefer not to say	California	3	4+	More than 10 times per month	No	No	No	No	No		Yes if I get part of the profit	Yes if consumers get part of the profit	I don't know	I don't know	Yes
R_2DZYURuEmbx0uQs	18 - 24 years	No	White or Caucasian	Bachelor's degree	$100,000 - $149,999	Other	LGBTQ+	Indiana	1 (just me!)	3	Less than 5 times per month	Yes	No	Yes	No	No		Yes if I get part of the profit	Yes if consumers get part of the profit	Yes	Yes	Yes
R_1LoL695ixNZxVpn	45 - 54 years	No	Black or African American	Some high school or less	Less than $25,000	Female	heterosexual (straight)	Louisiana	1 (just me!)	1 (just me!)	Less than 5 times per month	No	No	Yes	No	No		Yes if I get part of the profit	Yes if consumers get part of the profit	I don't know	I don't know	I don't know
R_4GHk9bPqF1805s5	35 - 44 years	No	White or Caucasian	Bachelor's degree	$100,000 - $149,999	Female	heterosexual (straight)	New York	1 (just me!)	2	5 - 10 times per month	No	No	Yes	No	No		Yes if I get part of the profit	Yes if consumers get part of the profit	I don't know	I don't know	Yes
R_ZlS0sW6ozCjoQlH	45 - 54 years	No	White or Caucasian	Bachelor's degree	$100,000 - $149,999	Male	heterosexual (straight)	Florida	2	3	5 - 10 times per month	No	Yes	Yes	No	No	Lost a job ,Moved place of residence	Yes if I get part of the profit	Yes if consumers get part of the profit	Yes	Yes	Yes
R_1rvSssRW5hO4UME	65 and older	No	White or Caucasian	Bachelor's degree	$25,000 - $49,999	Female	heterosexual (straight)	Tennessee	1 (just me!)	1 (just me!)	5 - 10 times per month	No	No	No	No	No		No	No	No	I don't know	Yes
R_1jBvTaC81QY55pk	18 - 24 years	Yes	White or Caucasian,Black or African American	High school diploma or GED	$50,000 - $74,999	Male	heterosexual (straight)	New York	1 (just me!)	3	Less than 5 times per month	Yes	I stopped in the recent past	Yes	No	No		No	No	No	No	I don't know
R_1ZmrvpO6K4KDhaF	18 - 24 years	Yes	Black or African American	High school diploma or GED	$25,000 - $49,999	Male	heterosexual (straight)	New York	1 (just me!)	4+	Less than 5 times per month	No	No	No	No	No		No	No	No	I don't know	Yes
R_6FFYPC0OsCgV4Rz	25 - 34 years	No	White or Caucasian,American Indian/Native American or Alaska Native	Bachelor's degree	$75,000 - $99,999	Female	heterosexual (straight)	New Jersey	1 (just me!)	2	5 - 10 times per month	No	No	No	No	No		Yes if I get part of the profit	Yes if consumers get part of the profit	Yes	Yes	Yes
R_25ykPdwNtbJFP1g	25 - 34 years	No	White or Caucasian	Bachelor's degree	$25,000 - $49,999	Female	heterosexual (straight)	Michigan	1 (just me!)	3	Less than 5 times per month	No	Yes	Yes	No	No	Became pregnant,Had a child	Yes if I get part of the profit	Yes if consumers get part of the profit	I don't know	I don't know	I don't know
R_3knQwnkJtiYRKms	25 - 34 years	No	White or Caucasian	Graduate or professional degree (MA, MS, MBA, PhD, JD, MD, DDS, etc)	$100,000 - $149,999	Male	heterosexual (straight)	Nevada	1 (just me!)	2	Less than 5 times per month	No	Yes	No	No	No	Moved place of residence,Became pregnant	Yes	Yes	Yes	Yes	Yes
R_2P1ge2DGU400qax	35 - 44 years	No	White or Caucasian,American Indian/Native American or Alaska Native	High school diploma or GED	$25,000 - $49,999	Male	LGBTQ+	Alabama	2	3	Less than 5 times per month	No	No	Yes	No	No	Moved place of residence	No	No	No	No	Yes
R_3PtxzLolCt3lmBm	55 - 64 years	No	White or Caucasian	Graduate or professional degree (MA, MS, MBA, PhD, JD, MD, DDS, etc)	$100,000 - $149,999	Male	heterosexual (straight)	Massachusetts	1 (just me!)	2	5 - 10 times per month	Yes	Yes	Yes	No	No		No	No	No	No	Yes
R_1LCDUCqkRzsNyRo	25 - 34 years	No	White or Caucasian	High school diploma or GED	$50,000 - $74,999	Female	heterosexual (straight)	Wisconsin	1 (just me!)	4+	Less than 5 times per month	Yes	I stopped in the recent past	Yes	No	No	Lost a job ,Had a child	Yes if I get part of the profit	Yes if consumers get part of the profit	I don't know	No	Yes
R_2pWPV1jAXWmFSlW	25 - 34 years	No	White or Caucasian	High school diploma or GED	$75,000 - $99,999	Male	heterosexual (straight)	Washington	2	2	Less than 5 times per month	No	I stopped in the recent past	No	No	No	Lost a job	Yes if I get part of the profit	Yes if consumers get part of the profit	Yes	Yes	Yes
R_2CkWe0IZCr5jMki	25 - 34 years	No	White or Caucasian	High school diploma or GED	$50,000 - $74,999	Male	heterosexual (straight)	North Carolina	1 (just me!)	4+	5 - 10 times per month	Yes	No	No	No	No		Yes if I get part of the profit	Yes if consumers get part of the profit	Yes	Yes	Yes
R_2s1oQJdzpDw4s1M	55 - 64 years	No	White or Caucasian	Bachelor's degree	$75,000 - $99,999	Male	heterosexual (straight)	Texas	1 (just me!)	2	Less than 5 times per month	No	No	No	No	No		Yes if I get part of the profit	Yes if consumers get part of the profit	No	Yes	No
R_1Duw20LaOXMnKSN	25 - 34 years	No	White or Caucasian	Graduate or professional degree (MA, MS, MBA, PhD, JD, MD, DDS, etc)	$75,000 - $99,999	Male	heterosexual (straight)	South Carolina	1 (just me!)	1 (just me!)	Less than 5 times per month	No	No	Yes	No	No		Yes if I get part of the profit	Yes if consumers get part of the profit	Yes	Yes	Yes
R_rkzUaKttDvAbNmx	25 - 34 years	No	Black or African American	High school diploma or GED	$25,000 - $49,999	Male	heterosexual (straight)	Florida	1 (just me!)	1 (just me!)	5 - 10 times per month	No	No	No	No	No		Yes if I get part of the profit	Yes if consumers get part of the profit	Yes	Yes	Yes
R_33a4MA36qbvE9o4	35 - 44 years	No	White or Caucasian,Asian	Bachelor's degree	$150,000 or more	Female	heterosexual (straight)	Hawaii	2	4+	5 - 10 times per month	No	No	Yes	No	No		Yes if I get part of the profit	Yes if consumers get part of the profit	Yes	I don't know	Yes
R_3IPI3HQKPpZiAuc	25 - 34 years	No	White or Caucasian	High school diploma or GED	$25,000 - $49,999	Male	heterosexual (straight)	California	1 (just me!)	1 (just me!)	Less than 5 times per month	No	Yes	No	No	No	Lost a job ,Moved place of residence	Yes if I get part of the profit	Yes if consumers get part of the profit	Yes	I don't know	Yes
R_2xSjiTunCwEVMUH	25 - 34 years	No	White or Caucasian	Bachelor's degree	$25,000 - $49,999	Other	LGBTQ+	Michigan	1 (just me!)	3	Less than 5 times per month	No	No	No	No	No		Yes if I get part of the profit	Yes if consumers get part of the profit	No	No	No
R_tMsVLA8C6RuTmlb	55 - 64 years	No	White or Caucasian	Graduate or professional degree (MA, MS, MBA, PhD, JD, MD, DDS, etc)	$25,000 - $49,999	Female	heterosexual (straight)	Arizona	1 (just me!)	2	Less than 5 times per month	No	Yes	No	No	No		Yes if I get part of the profit	Yes if consumers get part of the profit	No	No	Yes
R_O8BTNrzIQ4jJdct	18 - 24 years	No	White or Caucasian	Bachelor's degree	$75,000 - $99,999	Female	prefer not to say	Washington	1 (just me!)	4+	Less than 5 times per month	No	No	Yes	No	No		Yes if I get part of the profit	Yes if consumers get part of the profit	I don't know	No	I don't know
R_x62lMGkpgmmlnrz	45 - 54 years	No	White or Caucasian	Bachelor's degree	$50,000 - $74,999	Male	heterosexual (straight)	Idaho	1 (just me!)	4+	Less than 5 times per month	Yes	No	Yes	No	No		No	No	No	No	No
R_1H2C6LKN5sYiPMS	18 - 24 years	No	White or Caucasian,Asian	Bachelor's degree	Less than $25,000	Female	heterosexual (straight)	California	1 (just me!)	2	Less than 5 times per month	No	No	Yes	No	No	Lost a job ,Moved place of residence	No	No	No	No	No
R_33gqD4zbwgtDhQC	45 - 54 years	No	White or Caucasian	High school diploma or GED	$100,000 - $149,999	Female	heterosexual (straight)	Pennsylvania	1 (just me!)	4+	5 - 10 times per month	No	Yes	No	No	No		No	No	No	No	No
R_3GiWheWDtygg0V2	25 - 34 years	No	White or Caucasian	Bachelor's degree	$25,000 - $49,999	Female	heterosexual (straight)	Ohio	4+	3	More than 10 times per month	Yes	Yes	Yes	Yes	No	Lost a job ,Became pregnant	No	No	Yes	I don't know	Yes
R_1jizuM2MEMPZJU2	55 - 64 years	No	White or Caucasian	Graduate or professional degree (MA, MS, MBA, PhD, JD, MD, DDS, etc)	$150,000 or more	Male	heterosexual (straight)	Indiana	1 (just me!)	4+	5 - 10 times per month	No	No	Yes	No	No		No	No	No	No	Yes
R_1Ri2PvXp7pnqqyt	18 - 24 years	No	White or Caucasian	High school diploma or GED	$50,000 - $74,999	Male	heterosexual (straight)	Ohio	1 (just me!)	3	Less than 5 times per month	No	No	Yes	No	No		No	No	No	No	Yes
R_3fV7ZzkNK2r0Q9f	25 - 34 years	No	White or Caucasian	Graduate or professional degree (MA, MS, MBA, PhD, JD, MD, DDS, etc)	Less than $25,000	Female	heterosexual (straight)	Oregon	1 (just me!)	1 (just me!)	Less than 5 times per month	No	No	No	No	No	Moved place of residence	No	Yes if consumers get part of the profit	I don't know	Yes	Yes
R_1CyB9f5zdimvkgY	25 - 34 years	Yes	White or Caucasian	High school diploma or GED	$50,000 - $74,999	Male	heterosexual (straight)	California	1 (just me!)	2	Less than 5 times per month	No	No	No	No	No		Yes if I get part of the profit	Yes if consumers get part of the profit	Yes	Yes	Yes
R_1H7fdZFFkwr8HKx	25 - 34 years	No	White or Caucasian	Bachelor's degree	$25,000 - $49,999	Female	LGBTQ+	South Carolina	1 (just me!)	3	Less than 5 times per month	No	No	No	No	No		I don't know	Yes if consumers get part of the profit	I don't know	I don't know	I don't know
R_9G1karfs82g17I5	25 - 34 years	No	White or Caucasian	Graduate or professional degree (MA, MS, MBA, PhD, JD, MD, DDS, etc)	$25,000 - $49,999	Female	LGBTQ+	Georgia	1 (just me!)	2	Less than 5 times per month	No	No	No	No	No		Yes if I get part of the profit	No	No	I don't know	Yes
R_1FCYNIyA9OC3dAo	25 - 34 years	No	White or Caucasian	Bachelor's degree	$75,000 - $99,999	Female	heterosexual (straight)	California	1 (just me!)	2	Less than 5 times per month	Yes	No	No	No	No		Yes if I get part of the profit	Yes if consumers get part of the profit	I don't know	No	Yes
R_3rduFoUv0EnQBUd	35 - 44 years	No	White or Caucasian	Graduate or professional degree (MA, MS, MBA, PhD, JD, MD, DDS, etc)	$100,000 - $149,999	Female	LGBTQ+	Pennsylvania	1 (just me!)	2	Less than 5 times per month	No	No	Yes	No	No		No	No	No	I don't know	Yes
R_1n2XyR9n5YE8q8W	35 - 44 years	No	White or Caucasian	Bachelor's degree	$150,000 or more	Male	heterosexual (straight)	Massachusetts	1 (just me!)	4+	Less than 5 times per month	No	No	No	No	No	Became pregnant	Yes if I get part of the profit	Yes if consumers get part of the profit	Yes	I don't know	Yes
R_25es5nymLXzTAS5	25 - 34 years	No	White or Caucasian	High school diploma or GED	Less than $25,000	Male	heterosexual (straight)	Pennsylvania	1 (just me!)	2	Less than 5 times per month	Yes	Yes	No	Yes	No		No	No	Yes	No	Yes
R_3HLZ94fSYlErqm4	25 - 34 years	No	White or Caucasian,Asian	Bachelor's degree	$25,000 - $49,999	Female	heterosexual (straight)	Nebraska	1 (just me!)	2	Less than 5 times per month	Yes	Yes	Yes	No	No		No	No	Yes	No	Yes
R_3kFE2p3j4I8dh9B	45 - 54 years	No	White or Caucasian	Bachelor's degree	$50,000 - $74,999	Male	heterosexual (straight)	North Carolina	2	4+	Less than 5 times per month	No	No	No	No	No		I don't know	I don't know	Yes	Yes	Yes
R_3e9ssv3i0aocZ2B	45 - 54 years	No	White or Caucasian	Bachelor's degree	Less than $25,000	Female	heterosexual (straight)	Texas	3	3	5 - 10 times per month	No	No	No	No	No		No	No	Yes	No	No
R_AgtY0o0wz2sF1Dj	18 - 24 years	No	White or Caucasian	High school diploma or GED	Less than $25,000	Other	LGBTQ+	South Carolina	2	3	Less than 5 times per month	Yes	No	No	No	Prefer not to say		Yes if I get part of the profit	Yes if consumers get part of the profit	Yes	I don't know	I don't know
R_10YhHZtIc1xIXOM	35 - 44 years	No	White or Caucasian,Black or African American	Bachelor's degree	$25,000 - $49,999	Female	prefer not to say	South Carolina	1 (just me!)	1 (just me!)	Less than 5 times per month	No	No	Yes	No	No	Lost a job	Yes if I get part of the profit	Yes if consumers get part of the profit	I don't know	I don't know	Yes
R_2V2OaRDTmuvkS3h	55 - 64 years	Yes	White or Caucasian	Bachelor's degree	$50,000 - $74,999	Male	heterosexual (straight)	Florida	1 (just me!)	1 (just me!)	Less than 5 times per month	I stopped in the recent past	Yes	Yes	Yes	No		Yes if I get part of the profit	Yes if consumers get part of the profit	No	No	Yes
R_dhbVD5HuTHco9Jn	25 - 34 years	No	White or Caucasian	Bachelor's degree	$100,000 - $149,999	Male	LGBTQ+	Arizona	2	4+	Less than 5 times per month	No	No	Yes	No	No	Moved place of residence	Yes if I get part of the profit	Yes if consumers get part of the profit	Yes	Yes	Yes
R_1mDwYDGIlYK1ixQ	35 - 44 years	No	White or Caucasian	High school diploma or GED	$50,000 - $74,999	Female	LGBTQ+	Texas	1 (just me!)	3	5 - 10 times per month	Yes	No	No	No	No		Yes if I get part of the profit	Yes if consumers get part of the profit	Yes	No	Yes
R_1MQ9xtfsmzwaDML	25 - 34 years	No	White or Caucasian	Bachelor's degree	$100,000 - $149,999	Male	heterosexual (straight)	Wisconsin	1 (just me!)	1 (just me!)	Less than 5 times per month	No	No	No	No	No		Yes if I get part of the profit	Yes if consumers get part of the profit	No	No	No
R_2w5m3XJMrF4EdY0	35 - 44 years	No	White or Caucasian	Graduate or professional degree (MA, MS, MBA, PhD, JD, MD, DDS, etc)	$100,000 - $149,999	Male	heterosexual (straight)	California	2	4+	Less than 5 times per month	No	No	No	No	No	Moved place of residence	No	No	I don't know	I don't know	Yes
R_1ik8stGviOCACC4	18 - 24 years	No	White or Caucasian	Bachelor's degree	$75,000 - $99,999	Male	heterosexual (straight)	Texas	1 (just me!)	2	Less than 5 times per month	No	I stopped in the recent past	Yes	No	No	Moved place of residence	Yes if I get part of the profit	Yes if consumers get part of the profit	Yes	Yes	Yes
R_2wG4bC2y3xvtl4e	18 - 24 years	No	White or Caucasian	High school diploma or GED	$25,000 - $49,999	Male	heterosexual (straight)	West Virginia	2	4+	Less than 5 times per month	No	No	No	No	No		No	No	Yes	No	Yes
R_1rAoEVZg0xO49I3	35 - 44 years	No	White or Caucasian	High school diploma or GED	$50,000 - $74,999	Male	heterosexual (straight)	California	1 (just me!)	1 (just me!)	5 - 10 times per month	No	No	No	No	No	Lost a job	Yes if I get part of the profit	Yes if consumers get part of the profit	No	No	Yes
R_1C10dGVUKtIJdzj	35 - 44 years	No	White or Caucasian,Black or African American	High school diploma or GED	$25,000 - $49,999	Male	heterosexual (straight)	Oregon	1 (just me!)	2	Less than 5 times per month	No	No	Yes	No	No		Yes if I get part of the profit	Yes if consumers get part of the profit	Yes	Yes	Yes
R_12kYTBVH8kS49hc	35 - 44 years	No	White or Caucasian	Bachelor's degree	$25,000 - $49,999	Female	heterosexual (straight)	Ohio	1 (just me!)	1 (just me!)	5 - 10 times per month	No	No	No	No	No		No	No	I don't know	I don't know	Yes
R_1mDjlyYfCts4tkF	55 - 64 years	No	White or Caucasian	Some high school or less	$100,000 - $149,999	Female	heterosexual (straight)	California	2	4+	Less than 5 times per month	Yes	Yes	Yes	Yes	Yes		No	No	Yes	No	No
R_2TLTMppAcsnGrYQ	18 - 24 years	Yes	White or Caucasian	High school diploma or GED	$150,000 or more	Male	heterosexual (straight)	California	1 (just me!)	4+	Less than 5 times per month	Yes	Yes	Yes	No	No	Lost a job	No	No	Yes	I don't know	Yes
R_tSxa3IptvDML4PL	25 - 34 years	No	Black or African American	Bachelor's degree	$50,000 - $74,999	Male	heterosexual (straight)	Texas	1 (just me!)	2	Less than 5 times per month	No	No	No	No	No	Moved place of residence	Yes if I get part of the profit	Yes if consumers get part of the profit	Yes	Yes	Yes
R_77CQXOKiTkOA5d7	55 - 64 years	No	White or Caucasian	High school diploma or GED	Less than $25,000	Male	heterosexual (straight)	Michigan	1 (just me!)	1 (just me!)	Less than 5 times per month	Yes	Yes	No	No	No		No	No	I don't know	I don't know	I don't know
R_1r2BD0NVLJaM7rU	25 - 34 years	No	White or Caucasian	Bachelor's degree	Less than $25,000	Male	heterosexual (straight)	California	1 (just me!)	1 (just me!)	Less than 5 times per month	No	No	No	No	No		No	No	No	No	Yes
R_2WZ34ccdn1Fltl4	25 - 34 years	No	White or Caucasian	High school diploma or GED	Less than $25,000	Female	LGBTQ+	California	1 (just me!)	1 (just me!)	5 - 10 times per month	No	Yes	No	No	No		No	No	Yes	No	No
R_2qxZ0v6uaLBRkV7	35 - 44 years	No	White or Caucasian	Bachelor's degree	$100,000 - $149,999	Female	heterosexual (straight)	Illinois	3	3	More than 10 times per month	No	Yes	Yes	No	No		Yes	I don't know	Yes	Yes	Yes
R_271Ae0dhtM0nvux	18 - 24 years	No	White or Caucasian	High school diploma or GED	Less than $25,000	Male	heterosexual (straight)	Pennsylvania	1 (just me!)	4+	Less than 5 times per month	No	No	No	Yes	No		Yes if I get part of the profit	Yes if consumers get part of the profit	Yes	Yes	Yes
R_2zMhh48pxUCJZoH	35 - 44 years	No	Black or African American,American Indian/Native American or Alaska Native,Asian	Bachelor's degree	$150,000 or more	Female	LGBTQ+	Maryland	2	2	More than 10 times per month	No	No	Yes	No	No	Became pregnant	No	No	No	No	Yes
R_1kLeoSC7LizCbAS	25 - 34 years	No	White or Caucasian	High school diploma or GED	$50,000 - $74,999	Female	heterosexual (straight)	Illinois	1 (just me!)	3	Less than 5 times per month	No	No	No	No	No	Moved place of residence	Yes if I get part of the profit	Yes if consumers get part of the profit	Yes	Yes	Yes
R_5hf4PIgMvDvKkIF	25 - 34 years	No	White or Caucasian	Graduate or professional degree (MA, MS, MBA, PhD, JD, MD, DDS, etc)	$50,000 - $74,999	Male	heterosexual (straight)	Virginia	2	4+	Less than 5 times per month	No	No	No	No	No		Yes if I get part of the profit	Yes if consumers get part of the profit	No	No	Yes
R_XvQvSZcUpzRXxrr	45 - 54 years	No	White or Caucasian	Bachelor's degree	$75,000 - $99,999	Female	heterosexual (straight)	Florida	1 (just me!)	4+	Less than 5 times per month	No	No	No	No	Yes		No	No	No	I don't know	I don't know
R_3PgBY8bRPaorErD	18 - 24 years	No	White or Caucasian	High school diploma or GED	$100,000 - $149,999	Male	heterosexual (straight)	Virginia	2	4+	5 - 10 times per month	Yes	Prefer not to say	Yes	No	No	Lost a job	No	No	No	I don't know	I don't know
R_RKOvCgLEqnbraIV	25 - 34 years	No	Black or African American	High school diploma or GED	$100,000 - $149,999	Male	heterosexual (straight)	Louisiana	1 (just me!)	4+	Less than 5 times per month	No	No	No	No	No		Yes if I get part of the profit	Yes if consumers get part of the profit	I don't know	I don't know	I don't know
R_1GJQPdG3jpH3uLc	25 - 34 years	No	White or Caucasian	Some high school or less	$100,000 - $149,999	Female	heterosexual (straight)	Texas	1 (just me!)	4+	Less than 5 times per month	No	No	No	Yes	No	Lost a job	No	No	No	I don't know	No
R_3ezBqJzPjKM0Dfa	45 - 54 years	No	White or Caucasian	High school diploma or GED	$25,000 - $49,999	Female	heterosexual (straight)	Louisiana	1 (just me!)	2	5 - 10 times per month	No	No	Yes	No	No		Yes if I get part of the profit	Yes if consumers get part of the profit	I don't know	I don't know	I don't know
R_27k8w8r5FnOE9TL	25 - 34 years	Yes	White or Caucasian	High school diploma or GED	$75,000 - $99,999	Male	heterosexual (straight)	Texas	1 (just me!)	4+	5 - 10 times per month	No	Prefer not to say	Yes	No	No	Lost a job	Yes if I get part of the profit	Yes if consumers get part of the profit	Yes	Yes	Yes
R_sBuvqgoSbJ1GdXz	25 - 34 years	No	White or Caucasian	Bachelor's degree	Less than $25,000	Female	heterosexual (straight)	Indiana	2	2	Less than 5 times per month	Yes	Yes	No	No	No	Lost a job	Yes if I get part of the profit	Yes if consumers get part of the profit	I don't know	I don't know	Yes
R_Xnxbf5uRDYJ5tvz	25 - 34 years	No	White or Caucasian	Bachelor's degree	$25,000 - $49,999	Female	heterosexual (straight)	Maryland	1 (just me!)	2	Less than 5 times per month	No	No	No	No	No		No	No	No	No	Yes
R_1qbblQgKWPBaDgI	25 - 34 years	No	White or Caucasian	Graduate or professional degree (MA, MS, MBA, PhD, JD, MD, DDS, etc)	$50,000 - $74,999	Female	heterosexual (straight)	District of Columbia	2	1 (just me!)	5 - 10 times per month	No	No	Yes	No	No	Moved place of residence	No	No	No	No	Yes
R_1DonBwcSlvKQtt9	18 - 24 years	Yes	Other	High school diploma or GED	$25,000 - $49,999	Male	LGBTQ+	Texas	1 (just me!)	3	5 - 10 times per month	No	No	No	No	No		Yes if I get part of the profit	Yes if consumers get part of the profit	No	No	No
R_3FWYtGRVAKLzCT4	45 - 54 years	No	White or Caucasian	Bachelor's degree	$150,000 or more	Female	heterosexual (straight)	Florida	1 (just me!)	2	Less than 5 times per month	No	No	No	Yes	No		No	No	I don't know	No	Yes
R_1IvixEtBxtoh7vX	25 - 34 years	No	American Indian/Native American or Alaska Native	Bachelor's degree	$75,000 - $99,999	Male	heterosexual (straight)	Texas	1 (just me!)	4+	Less than 5 times per month	Yes	Yes	Yes	No	No	Lost a job ,Moved place of residence	No	No	I don't know	I don't know	Yes
R_2veKBNYz0Tg13je	25 - 34 years	No	White or Caucasian	Bachelor's degree	$75,000 - $99,999	Male	heterosexual (straight)	Nevada	1 (just me!)	2	Less than 5 times per month	No	Yes	Yes	No	No	Moved place of residence	Yes if I get part of the profit	Yes	Yes	Yes	Yes
R_3LigPLmiinkglRk	25 - 34 years	No	White or Caucasian	High school diploma or GED	Less than $25,000	Other	LGBTQ+	Maryland	2	1 (just me!)	5 - 10 times per month	No	Yes	No	No	No		No	No	No	No	Yes
R_2ysGPQkluBNjsAX	55 - 64 years	No	White or Caucasian	High school diploma or GED	$75,000 - $99,999	Male	heterosexual (straight)	Minnesota	1 (just me!)	2	Less than 5 times per month	No	No	No	Yes	No		No	No	No	No	Yes
R_12hBKyfNeSlhKZN	45 - 54 years	No	Asian	Bachelor's degree	$75,000 - $99,999	Female	heterosexual (straight)	New Jersey	1 (just me!)	2	Less than 5 times per month	Yes	No	Yes	No	No	Moved place of residence	No	No	Yes	No	No
R_pLg97YEPEKoHdCN	55 - 64 years	No	White or Caucasian	High school diploma or GED	Less than $25,000	Female	heterosexual (straight)	Texas	1 (just me!)	1 (just me!)	5 - 10 times per month	I stopped in the recent past	Yes	I stopped in the recent past	No	No	Moved place of residence	Yes if I get part of the profit	Yes if consumers get part of the profit	I don't know	I don't know	I don't know
R_2an9oy1DH2K2W8o	25 - 34 years	No	White or Caucasian	Bachelor's degree	$150,000 or more	Female	heterosexual (straight)	New York	1 (just me!)	3	5 - 10 times per month	No	No	Yes	No	No		No	No	I don't know	I don't know	No
R_2SwUvSGD0Anb9Xo	45 - 54 years	No	Asian	Graduate or professional degree (MA, MS, MBA, PhD, JD, MD, DDS, etc)	$100,000 - $149,999	Male	heterosexual (straight)	California	1 (just me!)	1 (just me!)	Less than 5 times per month	No	No	No	No	No		Yes if I get part of the profit	Yes if consumers get part of the profit	I don't know	No	No
R_30qTlKzhdIqtgiz	35 - 44 years	No	White or Caucasian	Graduate or professional degree (MA, MS, MBA, PhD, JD, MD, DDS, etc)	$50,000 - $74,999	Male	heterosexual (straight)	Ohio	1 (just me!)	4+	Less than 5 times per month	Yes	No	Yes	No	No		Yes if I get part of the profit	Yes if consumers get part of the profit	Yes	Yes	Yes
R_RLkY8gV3T48ZcoF	25 - 34 years	No	White or Caucasian	High school diploma or GED	$50,000 - $74,999	Female	heterosexual (straight)	Colorado	2	4+	5 - 10 times per month	No	Yes	Yes	No	No		No	No	Yes	I don't know	I don't know
R_28GxMZkrIGCzmKv	25 - 34 years	No	White or Caucasian	Graduate or professional degree (MA, MS, MBA, PhD, JD, MD, DDS, etc)	$150,000 or more	Male	LGBTQ+	Illinois	1 (just me!)	2	Less than 5 times per month	No	No	Yes	No	No		Yes if I get part of the profit	Yes if consumers get part of the profit	No	Yes	Yes
R_23LGwgsgRxQiNJ7	35 - 44 years	No	White or Caucasian,Black or African American	High school diploma or GED	$100,000 - $149,999	Female	heterosexual (straight)	New York	4+	4+	5 - 10 times per month	No	No	Yes	No	No		No	No	No	No	Yes
R_1LRxmw1v9XlwyZ4	25 - 34 years	No	White or Caucasian	Bachelor's degree	$100,000 - $149,999	Female	LGBTQ+	California	1 (just me!)	3	5 - 10 times per month	No	Yes	No	Yes	No		Yes if I get part of the profit	Yes if consumers get part of the profit	I don't know	No	I don't know
R_1Cqo5jWbdtMOnzE	25 - 34 years	No	White or Caucasian	Bachelor's degree	$75,000 - $99,999	Male	heterosexual (straight)	Ohio	1 (just me!)	2	Less than 5 times per month	No	No	Yes	No	No		Yes	Yes if consumers get part of the profit	Yes	Yes	Yes
R_3Rlxjm9Khc5FZtv	35 - 44 years	No	White or Caucasian	Bachelor's degree	$25,000 - $49,999	Female	heterosexual (straight)	Michigan	1 (just me!)	4+	5 - 10 times per month	Yes	Yes	Yes	Yes	No		No	No	Yes	I don't know	Yes
R_1ooLwPR89VoxnlF	35 - 44 years	No	White or Caucasian	Bachelor's degree	$50,000 - $74,999	Male	heterosexual (straight)	Texas	1 (just me!)	3	5 - 10 times per month	I stopped in the recent past	Yes	Yes	No	No	Moved place of residence	Yes if I get part of the profit	Yes if consumers get part of the profit	No	No	No
R_1dbENh0mO7Jktjr	35 - 44 years	No	Black or African American	Bachelor's degree	Less than $25,000	Female	heterosexual (straight)	West Virginia	1 (just me!)	1 (just me!)	Less than 5 times per month	No	No	No	No	No		No	No	No	No	No
R_1DXTNttXJvyt2M8	25 - 34 years	Yes	Other	Graduate or professional degree (MA, MS, MBA, PhD, JD, MD, DDS, etc)	$25,000 - $49,999	Female	heterosexual (straight)	Arkansas	2	2	More than 10 times per month	No	No	Yes	No	No		Yes if I get part of the profit	Yes if consumers get part of the profit	Yes	No	Yes
R_pH4ZvVad3UKYN21	35 - 44 years	No	White or Caucasian	High school diploma or GED	$25,000 - $49,999	Male	heterosexual (straight)	Indiana	1 (just me!)	4+	Less than 5 times per month	Yes	No	Yes	No	No		No	No	Yes	No	No
R_10ZbjWZfgeB444P	35 - 44 years	No	White or Caucasian	High school diploma or GED	$25,000 - $49,999	Male	heterosexual (straight)	New York	1 (just me!)	1 (just me!)	5 - 10 times per month	Yes	Yes	Yes	No	No		Yes if I get part of the profit	Yes if consumers get part of the profit	Yes	Yes	Yes
R_1NewMfEsTdiNbSy	65 and older	No	White or Caucasian	Bachelor's degree	$75,000 - $99,999	Male	heterosexual (straight)	California	1 (just me!)	2	More than 10 times per month	No	No	Yes	No	No		No	No	No	No	I don't know
R_BJHiCyagarXovZL	18 - 24 years	No	White or Caucasian	Graduate or professional degree (MA, MS, MBA, PhD, JD, MD, DDS, etc)	$25,000 - $49,999	Male	heterosexual (straight)	Washington	1 (just me!)	1 (just me!)	Less than 5 times per month	No	No	Yes	No	No	Lost a job ,Moved place of residence	Yes if I get part of the profit	Yes if consumers get part of the profit	No	I don't know	Yes
R_yDsJLBJ60v26htD	35 - 44 years	No	White or Caucasian	Bachelor's degree	$150,000 or more	Male	heterosexual (straight)	New Hampshire	1 (just me!)	4+	More than 10 times per month	Yes	No	Yes	No	No		No	Yes if consumers get part of the profit	Yes	No	No
R_21v64TCmtpIIH87	18 - 24 years	No	Asian	High school diploma or GED	$25,000 - $49,999	Male	heterosexual (straight)	Nevada	1 (just me!)	3	Less than 5 times per month	No	No	No	Yes	No	Lost a job	Yes if I get part of the profit	Yes if consumers get part of the profit	I don't know	Yes	Yes
R_2EAVmWg0gRATOgM	18 - 24 years	No	White or Caucasian	High school diploma or GED	$50,000 - $74,999	Female	LGBTQ+	Pennsylvania	1 (just me!)	2	5 - 10 times per month	Yes	No	No	No	No		Yes if I get part of the profit	Yes if consumers get part of the profit	No	No	Yes
R_R39HZohVkYzzCEx	35 - 44 years	No	White or Caucasian	Graduate or professional degree (MA, MS, MBA, PhD, JD, MD, DDS, etc)	$75,000 - $99,999	Male	heterosexual (straight)	Maryland	1 (just me!)	4+	Less than 5 times per month	No	No	No	No	No		Yes	Yes	Yes	Yes	Yes
R_25HMSJi9OsBKgjX	35 - 44 years	No	White or Caucasian	Graduate or professional degree (MA, MS, MBA, PhD, JD, MD, DDS, etc)	$25,000 - $49,999	Female	LGBTQ+	New Mexico	1 (just me!)	3	5 - 10 times per month	Yes	Yes	No	No	No		No	No	I don't know	No	Yes
R_2VPbKqVsCPL36lS	35 - 44 years	No	White or Caucasian	Bachelor's degree	$100,000 - $149,999	Male	heterosexual (straight)	Illinois	2	3	5 - 10 times per month	No	No	No	No	No		No	Yes if consumers get part of the profit	Yes	Yes	I don't know
R_2OYI87DbF4B4aUA	18 - 24 years	Yes	White or Caucasian	Bachelor's degree	$100,000 - $149,999	Female	heterosexual (straight)	Florida	4+	4+	More than 10 times per month	No	No	Yes	Yes	No		Yes if I get part of the profit	No	I don't know	I don't know	I don't know
R_2WG22kKQqVhH86R	35 - 44 years	No	White or Caucasian	Bachelor's degree	$100,000 - $149,999	Male	heterosexual (straight)	Wisconsin	2	4+	More than 10 times per month	No	No	Yes	No	No		No	No	No	No	Yes
R_1FQHtC65uMiLsjT	18 - 24 years	Yes	White or Caucasian	Bachelor's degree	$50,000 - $74,999	Male	heterosexual (straight)	California	2	4+	More than 10 times per month	No	No	Yes	No	No		No	No	I don't know	No	No
R_5A0Vk6zHG1sJPuV	55 - 64 years	No	White or Caucasian	Graduate or professional degree (MA, MS, MBA, PhD, JD, MD, DDS, etc)	$50,000 - $74,999	Male	heterosexual (straight)	South Dakota	1 (just me!)	1 (just me!)	Less than 5 times per month	I stopped in the recent past	Yes	No	Yes	No		Yes if I get part of the profit	Yes if consumers get part of the profit	Yes	No	No
R_31WVVx6GX4RkBkW	25 - 34 years	No	Black or African American	Bachelor's degree	$75,000 - $99,999	Female	heterosexual (straight)	Georgia	1 (just me!)	1 (just me!)	Less than 5 times per month	No	Yes	No	No	No		Yes if I get part of the profit	Yes if consumers get part of the profit	I don't know	No	I don't know
R_vVVUPy624m5ZRx7	35 - 44 years	No	White or Caucasian	Bachelor's degree	$50,000 - $74,999	Male	heterosexual (straight)	Virginia	1 (just me!)	1 (just me!)	Less than 5 times per month	Yes	No	No	No	No		No	No	No	No	No
R_1pGQGMurTlAloRf	45 - 54 years	No	White or Caucasian	High school diploma or GED	$25,000 - $49,999	Female	LGBTQ+	Georgia	1 (just me!)	1 (just me!)	Less than 5 times per month	No	No	Yes	No	No		Yes if I get part of the profit	Yes if consumers get part of the profit	I don't know	No	I don't know
R_2xDzDQvZyabirUt	25 - 34 years	Yes	White or Caucasian	Bachelor's degree	$75,000 - $99,999	Other	LGBTQ+	California	1 (just me!)	4+	5 - 10 times per month	No	No	No	Yes	No		No	No	No	Yes	Yes
R_3HjNQCp49uYkfcR	18 - 24 years	No	White or Caucasian	High school diploma or GED	Less than $25,000	Female	heterosexual (straight)	Massachusetts	2	4+	5 - 10 times per month	No	Yes	Yes	No	No		No	I don't know	I don't know	I don't know	Yes
R_28MUrxegboyIHhY	25 - 34 years	No	White or Caucasian	Some high school or less	$150,000 or more	Female	heterosexual (straight)	California	3	2	More than 10 times per month	No	Yes	No	No	No		No	No	Yes	Yes	Yes
R_1FDuPfFH7Gp0BWI	35 - 44 years	No	White or Caucasian	Bachelor's degree	$25,000 - $49,999	Male	heterosexual (straight)	Arizona	3	1 (just me!)	5 - 10 times per month	No	Yes	Yes	No	No		Yes if I get part of the profit	Yes if consumers get part of the profit	Yes	I don't know	Yes
R_6lidEtUY02zIG5j	35 - 44 years	No	White or Caucasian	High school diploma or GED	Less than $25,000	Male	heterosexual (straight)	Michigan	1 (just me!)	2	Less than 5 times per month	No	No	No	No	No		No	No	No	Yes	Yes
R_3lYoNCIklsOH7sq	35 - 44 years	No	White or Caucasian	High school diploma or GED	$100,000 - $149,999	Female	heterosexual (straight)	Texas	1 (just me!)	2	5 - 10 times per month	No	Yes	No	No	No		No	Yes if consumers get part of the profit	I don't know	I don't know	Yes
R_28CjN2kODrNuNJ9	25 - 34 years	No	White or Caucasian	Bachelor's degree	Less than $25,000	Other	LGBTQ+	North Carolina	1 (just me!)	1 (just me!)	Less than 5 times per month	No	No	No	No	No		No	No	No	No	Yes
R_87ffBoBpjhtujC1	35 - 44 years	No	White or Caucasian	High school diploma or GED	$75,000 - $99,999	Male	heterosexual (straight)	Virginia	1 (just me!)	4+	Less than 5 times per month	Yes	No	No	No	No		Yes if I get part of the profit	Yes	Yes	No	Yes
R_2rOORYLAppqUVWi	65 and older	No	White or Caucasian	Bachelor's degree	Less than $25,000	Female	heterosexual (straight)	Ohio	1 (just me!)	1 (just me!)	Less than 5 times per month	No	No	Yes	No	No		No	No	I don't know	No	No
R_21HZ93fyBrvys2R	55 - 64 years	No	White or Caucasian	High school diploma or GED	$150,000 or more	Male	heterosexual (straight)	California	1 (just me!)	3	Less than 5 times per month	No	No	Yes	No	No		No	I don't know	I don't know	No	I don't know
R_bf37vgAtSoPc5rj	35 - 44 years	No	White or Caucasian	Bachelor's degree	$100,000 - $149,999	Female	heterosexual (straight)	South Carolina	1 (just me!)	4+	5 - 10 times per month	Yes	No	No	No	No		No	No	No	I don't know	Yes
R_1hDMq8QpT7SU4R3	25 - 34 years	No	White or Caucasian,Asian	Graduate or professional degree (MA, MS, MBA, PhD, JD, MD, DDS, etc)	$100,000 - $149,999	Male	heterosexual (straight)	Washington	1 (just me!)	1 (just me!)	Less than 5 times per month	No	No	Yes	No	No		No	No	No	No	I don't know
R_OjlLW9R5P9Laan7	25 - 34 years	No	White or Caucasian	High school diploma or GED	$75,000 - $99,999	Male	heterosexual (straight)	Texas	2	3	Less than 5 times per month	No	No	No	No	No		Yes if I get part of the profit	Yes if consumers get part of the profit	No	No	Yes
R_28TGzmtgBsR6wng	18 - 24 years	No	Asian	Bachelor's degree	$75,000 - $99,999	Male	heterosexual (straight)	Arizona	1 (just me!)	2	Less than 5 times per month	No	I stopped in the recent past	Yes	No	No	Lost a job ,Moved place of residence	Yes if I get part of the profit	Yes if consumers get part of the profit	No	I don't know	Yes
R_3g8lvUze8YAbyXH	65 and older	No	White or Caucasian	Bachelor's degree	$100,000 - $149,999	Female	heterosexual (straight)	California	2	2	Less than 5 times per month	Yes	No	Yes	Yes	No		No	No	I don't know	I don't know	Yes
R_22Wzy1G9WL8KGax	45 - 54 years	No	Asian	Bachelor's degree	$100,000 - $149,999	Male	heterosexual (straight)	New Jersey	1 (just me!)	2	Less than 5 times per month	No	Yes	Yes	No	No		Yes if I get part of the profit	Yes if consumers get part of the profit	I don't know	No	Yes
R_1l6oxKA9uiM9GUo	35 - 44 years	No	White or Caucasian	High school diploma or GED	$150,000 or more	Male	LGBTQ+	North Carolina	1 (just me!)	2	More than 10 times per month	No	No	No	Yes	No		Yes if I get part of the profit	Yes if consumers get part of the profit	Yes	I don't know	Yes
R_3D8iU1uWpKiBsrI	35 - 44 years	No	White or Caucasian	Bachelor's degree	$25,000 - $49,999	Male	heterosexual (straight)	Texas	1 (just me!)	2	Less than 5 times per month	Yes	No	Yes	No	No		No	No	No	Yes	Yes
R_vek9FZGpmXonMhX	18 - 24 years	Yes	White or Caucasian	High school diploma or GED	$25,000 - $49,999	Male	heterosexual (straight)	Texas	2	4+	Less than 5 times per month	No	No	Yes	No	No		Yes if I get part of the profit	Yes if consumers get part of the profit	No	No	Yes
R_RIAWjvzqC9Anz0d	55 - 64 years	No	White or Caucasian	Bachelor's degree	$75,000 - $99,999	Female	heterosexual (straight)	Ohio	1 (just me!)	2	Less than 5 times per month	No	No	No	No	No		No	No	I don't know	I don't know	I don't know
R_2YJJio1KANIFFO2	18 - 24 years	No	Black or African American	High school diploma or GED	$50,000 - $74,999	Female	heterosexual (straight)	Virginia	1 (just me!)	2	Less than 5 times per month	No	No	Yes	No	No		Yes if I get part of the profit	Yes if consumers get part of the profit	Yes	I don't know	I don't know
R_3Dvf2b14COFZe0A	35 - 44 years	Yes	White or Caucasian	High school diploma or GED	$100,000 - $149,999	Female	heterosexual (straight)	Illinois	2	4+	5 - 10 times per month	No	No	No	No	No	Moved place of residence	Yes	Yes	No	No	Yes
R_32Wsk7ziaut6JrW	18 - 24 years	Yes	American Indian/Native American or Alaska Native	Bachelor's degree	Less than $25,000	Other	LGBTQ+	California	1 (just me!)	1 (just me!)	Less than 5 times per month	No	No	No	No	No	Moved place of residence	Yes if I get part of the profit	Yes if consumers get part of the profit	No	No	Yes
R_0HStFOjenTsm8H7	25 - 34 years	No	White or Caucasian	High school diploma or GED	$75,000 - $99,999	Female	heterosexual (straight)	Michigan	1 (just me!)	2	Less than 5 times per month	Yes	No	No	No	No	Lost a job	Yes if I get part of the profit	Yes if consumers get part of the profit	Yes	I don't know	Yes
R_1meEApGTqRnvC4S	35 - 44 years	No	White or Caucasian	Bachelor's degree	$75,000 - $99,999	Male	heterosexual (straight)	Delaware	1 (just me!)	4+	5 - 10 times per month	No	No	No	No	No		Yes if I get part of the profit	Yes if consumers get part of the profit	No	No	Yes
R_22YsYorxl1ol9UE	18 - 24 years	No	White or Caucasian	Bachelor's degree	$50,000 - $74,999	Male	LGBTQ+	Ohio	2	2	Less than 5 times per month	No	Yes	No	No	No	Moved place of residence	No	No	Yes	Yes	Yes
R_3n638WDxQiAjuaJ	18 - 24 years	Yes	White or Caucasian	Bachelor's degree	$75,000 - $99,999	Female	LGBTQ+	California	2	4+	5 - 10 times per month	No	Yes	Yes	No	No		No	No	Yes	No	No
R_2qrgkrgXA9s6xrB	18 - 24 years	No	White or Caucasian	High school diploma or GED	$100,000 - $149,999	Male	LGBTQ+	Florida	1 (just me!)	3	Less than 5 times per month	No	No	No	No	No		Yes if I get part of the profit	Yes if consumers get part of the profit	No	No	No
R_3IXMG8LtMxKwJC3	45 - 54 years	No	Black or African American	Bachelor's degree	Less than $25,000	Female	heterosexual (straight)	Texas	1 (just me!)	3	Less than 5 times per month	No	No	No	No	No	Moved place of residence	Yes if I get part of the profit	Yes if consumers get part of the profit	Yes	Yes	Yes
R_3F2RsXO9QCVRCrn	45 - 54 years	No	Black or African American	Bachelor's degree	$50,000 - $74,999	Female	heterosexual (straight)	Washington	1 (just me!)	4+	More than 10 times per month	Yes	No	Yes	No	No		No	No	Yes	Yes	No
R_1pSArFUB4sIGaNg	18 - 24 years	Yes	White or Caucasian	Bachelor's degree	$25,000 - $49,999	Male	heterosexual (straight)	California	1 (just me!)	1 (just me!)	5 - 10 times per month	No	No	No	No	No	Moved place of residence	No	No	No	No	No
R_3OpMNVHA76ZfPbH	25 - 34 years	No	White or Caucasian	High school diploma or GED	$100,000 - $149,999	Female	heterosexual (straight)	Nevada	1 (just me!)	2	Less than 5 times per month	No	No	I stopped in the recent past	No	No		No	No	I don't know	Yes	Yes
R_NWRR48qozQZO8g1	18 - 24 years	No	White or Caucasian	High school diploma or GED	$25,000 - $49,999	Male	heterosexual (straight)	South Carolina	1 (just me!)	4+	Less than 5 times per month	Yes	Yes	No	Yes	No		Yes if I get part of the profit	Yes if consumers get part of the profit	Yes	Yes	Yes
R_1n6oODT2QBAqqOO	35 - 44 years	No	White or Caucasian	Graduate or professional degree (MA, MS, MBA, PhD, JD, MD, DDS, etc)	$100,000 - $149,999	Male	heterosexual (straight)	Utah	2	4+	More than 10 times per month	No	No	No	No	No		Yes if I get part of the profit	Yes if consumers get part of the profit	No	No	Yes
R_0TXaBMuEhEzmPVD	25 - 34 years	Yes	White or Caucasian	High school diploma or GED	$75,000 - $99,999	Female	LGBTQ+	Indiana	1 (just me!)	3	Less than 5 times per month	Yes	I stopped in the recent past	No	No	No	Lost a job	Yes if I get part of the profit	Yes if consumers get part of the profit	Yes	No	Yes
R_1ISJv7z3x6BnK4k	35 - 44 years	No	Black or African American	High school diploma or GED	$25,000 - $49,999	Male	LGBTQ+	Illinois	1 (just me!)	1 (just me!)	Less than 5 times per month	No	No	No	No	No		Yes if I get part of the profit	Yes if consumers get part of the profit	I don't know	I don't know	Yes
R_3PzBYWWdOt4AHEK	45 - 54 years	No	White or Caucasian,American Indian/Native American or Alaska Native	High school diploma or GED	$25,000 - $49,999	Female	LGBTQ+	Tennessee	2	2	5 - 10 times per month	Yes	Yes	No	No	No	Lost a job	No	No	I don't know	No	I don't know
R_1FRQDBoks93vPCz	25 - 34 years	No	White or Caucasian	High school diploma or GED	$75,000 - $99,999	Male	heterosexual (straight)	Nevada	1 (just me!)	2	5 - 10 times per month	No	Yes	No	No	No	Lost a job	Yes if I get part of the profit	Yes if consumers get part of the profit	No	I don't know	Yes
R_AzzZ8zcq7th29Kp	25 - 34 years	No	White or Caucasian	Bachelor's degree	$75,000 - $99,999	Male	heterosexual (straight)	Massachusetts	2	2	Less than 5 times per month	No	No	Yes	No	No		Yes if I get part of the profit	Yes if consumers get part of the profit	Yes	No	No
R_0jFt3K3i4558lbj	45 - 54 years	No	White or Caucasian,Black or African American	Graduate or professional degree (MA, MS, MBA, PhD, JD, MD, DDS, etc)	$75,000 - $99,999	Female	heterosexual (straight)	Arizona	1 (just me!)	1 (just me!)	Less than 5 times per month	No	No	No	No	No		Yes if I get part of the profit	Yes if consumers get part of the profit	Yes	Yes	Yes
R_cVbq9lQkBclFudr	18 - 24 years	No	White or Caucasian	High school diploma or GED	Less than $25,000	Male	LGBTQ+	Indiana	1 (just me!)	2	Less than 5 times per month	I stopped in the recent past	Prefer not to say	No	No	No		Yes if I get part of the profit	Yes if consumers get part of the profit	No	No	No
R_2Cp5sjenoyePcm6	18 - 24 years	No	Asian	High school diploma or GED	Less than $25,000	Male	heterosexual (straight)	California	2	2	Less than 5 times per month	No	I stopped in the recent past	No	No	No	Lost a job ,Had a child	Yes if I get part of the profit	Yes if consumers get part of the profit	No	Yes	No
R_2XdMB4tf1qMJDlU	45 - 54 years	No	White or Caucasian	High school diploma or GED	$100,000 - $149,999	Female	LGBTQ+	Ohio	1 (just me!)	1 (just me!)	5 - 10 times per month	Yes	No	No	No	No		Yes if I get part of the profit	Yes if consumers get part of the profit	No	No	I don't know
R_2t2J9GVhcnhj8pX	45 - 54 years	No	White or Caucasian,Black or African American,American Indian/Native American or Alaska Native	Graduate or professional degree (MA, MS, MBA, PhD, JD, MD, DDS, etc)	$50,000 - $74,999	Male	heterosexual (straight)	Florida	1 (just me!)	2	5 - 10 times per month	Yes	Yes	Yes	No	No		Yes if I get part of the profit	Yes if consumers get part of the profit	Yes	I don't know	Yes
R_xaWl9KgwRSiVn9v	25 - 34 years	No	Asian	Bachelor's degree	Prefer not to say	Female	heterosexual (straight)	Virginia	1 (just me!)	2	Less than 5 times per month	No	No	Yes	No	No		No	No	No	No	I don't know
R_1IBrWZ6f5U3InBf	65 and older	No	White or Caucasian	High school diploma or GED	$25,000 - $49,999	Male	heterosexual (straight)	Wisconsin	2	2	Less than 5 times per month	No	No	Yes	No	Yes		No	No	No	No	No
R_1ONsVOpSDE6jAfT	25 - 34 years	No	White or Caucasian	Graduate or professional degree (MA, MS, MBA, PhD, JD, MD, DDS, etc)	$50,000 - $74,999	Other	LGBTQ+	California	4+	1 (just me!)	5 - 10 times per month	No	No	Yes	No	No	Moved place of residence	No	No	I don't know	No	I don't know
R_25Xxau8wxesYGsx	25 - 34 years	No	White or Caucasian	Bachelor's degree	$50,000 - $74,999	Female	heterosexual (straight)	Illinois	4+	4+	Less than 5 times per month	No	No	I stopped in the recent past	No	No	Became pregnant,Had a child	No	No	No	No	Yes
R_1eOAA9WI8uZjYbx	18 - 24 years	No	White or Caucasian	Bachelor's degree	$50,000 - $74,999	Female	LGBTQ+	North Carolina	1 (just me!)	3	Less than 5 times per month	No	No	No	No	No	Moved place of residence,Became pregnant,Had a child	Yes if I get part of the profit	Yes if consumers get part of the profit	Yes	No	Yes
R_vvIX8JUF41yjnGh	25 - 34 years	No	Black or African American	High school diploma or GED	$25,000 - $49,999	Female	heterosexual (straight)	South Carolina	1 (just me!)	3	Less than 5 times per month	No	No	No	No	No		I don't know	I don't know	No	No	I don't know
R_XLNqrCKqhDiXYc1	55 - 64 years	No	White or Caucasian	Bachelor's degree	$100,000 - $149,999	Male	heterosexual (straight)	Pennsylvania	1 (just me!)	2	Less than 5 times per month	No	No	No	No	No		Yes if I get part of the profit	Yes if consumers get part of the profit	No	No	Yes
R_2xVNXylGNDbivoc	45 - 54 years	No	White or Caucasian	Graduate or professional degree (MA, MS, MBA, PhD, JD, MD, DDS, etc)	$50,000 - $74,999	Female	heterosexual (straight)	Georgia	1 (just me!)	3	Less than 5 times per month	No	No	Yes	No	No	Moved place of residence	Yes if I get part of the profit	Yes if consumers get part of the profit	Yes	Yes	Yes
R_25R5j9tYJt2A7SO	25 - 34 years	Yes	Asian,Native Hawaiian or Other Pacific Islander	High school diploma or GED	$50,000 - $74,999	Male	heterosexual (straight)	California	2	4+	Less than 5 times per month	No	No	No	Yes	No	Lost a job ,Moved place of residence	Yes if I get part of the profit	Yes if consumers get part of the profit	Yes	Yes	Yes
R_zfqnsBzlOAKibzb	35 - 44 years	No	White or Caucasian,Black or African American	High school diploma or GED	$75,000 - $99,999	Female	LGBTQ+	Massachusetts	1 (just me!)	2	Less than 5 times per month	No	No	No	No	Yes		No	No	Yes	I don't know	Yes
R_1Ii7vZJ3EmJx7Uw	35 - 44 years	No	White or Caucasian	High school diploma or GED	$25,000 - $49,999	Male	LGBTQ+	Florida	1 (just me!)	2	Less than 5 times per month	No	I stopped in the recent past	I stopped in the recent past	Yes	No		No	No	Yes	No	Yes
R_29bM1YBU1Urooz8	25 - 34 years	No	White or Caucasian	High school diploma or GED	Less than $25,000	Female	heterosexual (straight)	Oregon	1 (just me!)	1 (just me!)	Less than 5 times per month	No	I stopped in the recent past	No	No	No		Yes if I get part of the profit	No	No	I don't know	Yes
R_2WuuY0g77i5Z7eq	45 - 54 years	No	White or Caucasian	Graduate or professional degree (MA, MS, MBA, PhD, JD, MD, DDS, etc)	$150,000 or more	Female	heterosexual (straight)	New York	2	4+	5 - 10 times per month	No	No	Yes	No	No		No	I don't know	I don't know	I don't know	I don't know
R_1q9cuo94fxvO4rl	35 - 44 years	No	Asian	Graduate or professional degree (MA, MS, MBA, PhD, JD, MD, DDS, etc)	$150,000 or more	Male	heterosexual (straight)	North Carolina	1 (just me!)	4+	Less than 5 times per month	No	No	Yes	Yes	No		Yes if I get part of the profit	Yes if consumers get part of the profit	Yes	Yes	Yes
R_qIW9qR6SR6Mboch	55 - 64 years	No	White or Caucasian	Bachelor's degree	Prefer not to say	Female	heterosexual (straight)	California	2	2	More than 10 times per month	No	No	Yes	No	No		Yes if I get part of the profit	Yes if consumers get part of the profit	Yes	No	Yes
R_3iFswoYyum23EOY	25 - 34 years	No	White or Caucasian	Graduate or professional degree (MA, MS, MBA, PhD, JD, MD, DDS, etc)	$50,000 - $74,999	Other	LGBTQ+	Pennsylvania	1 (just me!)	2	Less than 5 times per month	No	Yes	Yes	No	No	Moved place of residence	No	No	No	No	Yes
R_2dHne3wyTYwxWBl	25 - 34 years	No	Asian	Bachelor's degree	$100,000 - $149,999	Female	heterosexual (straight)	New York	1 (just me!)	4+	Less than 5 times per month	No	No	No	No	No		Yes if I get part of the profit	No	Yes	Yes	No
R_31H0ZuIQdkAa8US	25 - 34 years	No	White or Caucasian	Bachelor's degree	$50,000 - $74,999	Female	heterosexual (straight)	Wisconsin	1 (just me!)	3	5 - 10 times per month	No	No	No	Yes	No	Moved place of residence	No	Yes	No	Yes	Yes
R_3JIXNlHP57fpa2R	35 - 44 years	No	White or Caucasian	Graduate or professional degree (MA, MS, MBA, PhD, JD, MD, DDS, etc)	$100,000 - $149,999	Female	heterosexual (straight)	Massachusetts	1 (just me!)	2	Less than 5 times per month	No	Yes	Yes	No	No		No	No	No	No	Yes
R_WiHgd4U8fkn5ZsZ	45 - 54 years	No	White or Caucasian	Bachelor's degree	$50,000 - $74,999	Male	heterosexual (straight)	Florida	1 (just me!)	1 (just me!)	Less than 5 times per month	No	Yes	Yes	No	No		No	No	No	No	No
R_24k3UnBOhSTxgwO	18 - 24 years	No	White or Caucasian	High school diploma or GED	Less than $25,000	Male	heterosexual (straight)	Ohio	1 (just me!)	1 (just me!)	Less than 5 times per month	No	No	Yes	No	No		Yes if I get part of the profit	Yes if consumers get part of the profit	No	Yes	Yes
R_3oC3NRkyrUsvTEM	55 - 64 years	No	White or Caucasian	Bachelor's degree	$150,000 or more	Female	heterosexual (straight)	Pennsylvania	1 (just me!)	2	Less than 5 times per month	No	No	Yes	No	No	Lost a job	No	No	No	No	No
R_ZqMc2n2GUPEaXfz	35 - 44 years	No	White or Caucasian	High school diploma or GED	$25,000 - $49,999	Female	heterosexual (straight)	Arkansas	1 (just me!)	1 (just me!)	5 - 10 times per month	Yes	Yes	No	No	No	Moved place of residence	No	No	No	No	No
R_2BnFUPIU2DExYF3	45 - 54 years	No	White or Caucasian	Graduate or professional degree (MA, MS, MBA, PhD, JD, MD, DDS, etc)	$75,000 - $99,999	Female	heterosexual (straight)	Florida	2	2	5 - 10 times per month	No	No	Yes	No	No		No	No	No	No	Yes
R_24HF9twScCsf5uy	18 - 24 years	No	Black or African American	High school diploma or GED	$75,000 - $99,999	Female	heterosexual (straight)	New York	1 (just me!)	3	5 - 10 times per month	No	No	No	No	No		Yes if I get part of the profit	Yes if consumers get part of the profit	No	Yes	Yes
R_r8bknLPESgdVNG9	25 - 34 years	No	White or Caucasian,Black or African American	Graduate or professional degree (MA, MS, MBA, PhD, JD, MD, DDS, etc)	$100,000 - $149,999	Male	heterosexual (straight)	Maryland	1 (just me!)	4+	5 - 10 times per month	No	No	No	No	No	Became pregnant,Had a child	Yes if I get part of the profit	Yes if consumers get part of the profit	No	No	Yes
R_2WGwF7VzvL1EVL7	55 - 64 years	No	White or Caucasian	Bachelor's degree	$150,000 or more	Male	heterosexual (straight)	New York	1 (just me!)	2	Less than 5 times per month	No	No	Yes	Yes	No		No	I don't know	No	No	I don't know
R_2DTeu3D5LJmnc1P	25 - 34 years	No	White or Caucasian	Graduate or professional degree (MA, MS, MBA, PhD, JD, MD, DDS, etc)	$50,000 - $74,999	Female	heterosexual (straight)	Ohio	1 (just me!)	1 (just me!)	Less than 5 times per month	No	No	Yes	No	No		Yes if I get part of the profit	Yes if consumers get part of the profit	No	I don't know	Yes
R_23ehCkgc0yrsnyb	25 - 34 years	Yes	White or Caucasian	Bachelor's degree	$25,000 - $49,999	Female	heterosexual (straight)	North Dakota	1 (just me!)	2	Less than 5 times per month	No	No	Yes	No	No		No	No	No	I don't know	I don't know
R_siAwKG9roOXSpEJ	35 - 44 years	No	White or Caucasian	Bachelor's degree	$150,000 or more	Male	heterosexual (straight)	Pennsylvania	1 (just me!)	2	Less than 5 times per month	No	No	No	No	No		Yes if I get part of the profit	Yes if consumers get part of the profit	No	No	Yes
R_1OiPcwBGmhUHeZF	35 - 44 years	No	White or Caucasian	Graduate or professional degree (MA, MS, MBA, PhD, JD, MD, DDS, etc)	$50,000 - $74,999	Female	heterosexual (straight)	Maryland	1 (just me!)	3	5 - 10 times per month	No	No	No	No	No	Lost a job ,Moved place of residence	No	No	No	No	I don't know
R_CkuX9KLo7hAwFkB	25 - 34 years	No	White or Caucasian	Bachelor's degree	$50,000 - $74,999	Male	prefer not to say	Washington	1 (just me!)	4+	Less than 5 times per month	Prefer not to say	Prefer not to say	Yes	No	No		Yes if I get part of the profit	Yes if consumers get part of the profit	I don't know	No	I don't know
R_31LYkoXpSf1q0Ne	18 - 24 years	No	Black or African American	High school diploma or GED	Less than $25,000	Male	heterosexual (straight)	Michigan	1 (just me!)	2	Less than 5 times per month	Yes	No	No	No	No		Yes if I get part of the profit	Yes if consumers get part of the profit	I don't know	I don't know	Yes
R_bw0aiMNPkLYwG1X	18 - 24 years	No	White or Caucasian	Bachelor's degree	$25,000 - $49,999	Female	heterosexual (straight)	North Carolina	1 (just me!)	1 (just me!)	Less than 5 times per month	No	No	No	No	No	Moved place of residence	No	No	No	No	Yes
R_2Ysu2QpwwnLCChx	45 - 54 years	No	White or Caucasian	High school diploma or GED	$25,000 - $49,999	Male	heterosexual (straight)	New Mexico	2	2	5 - 10 times per month	No	No	No	No	Yes		Yes if I get part of the profit	Yes if consumers get part of the profit	Yes	Yes	Yes
R_2rJBL7LQuHtRJ31	35 - 44 years	No	White or Caucasian	High school diploma or GED	$150,000 or more	Male	LGBTQ+	Kansas	1 (just me!)	2	Less than 5 times per month	No	No	Yes	No	No	Moved place of residence	Yes	Yes	I don't know	No	Yes
R_VXC0BdnooFFzNyF	25 - 34 years	No	White or Caucasian	High school diploma or GED	$50,000 - $74,999	Female	LGBTQ+	Texas	1 (just me!)	2	Less than 5 times per month	No	No	Yes	No	No		Yes if I get part of the profit	Yes if consumers get part of the profit	Yes	Yes	Yes
R_UrQfognZjR4q5CF	55 - 64 years	No	White or Caucasian	Graduate or professional degree (MA, MS, MBA, PhD, JD, MD, DDS, etc)	$150,000 or more	Male	heterosexual (straight)	California	1 (just me!)	2	Less than 5 times per month	No	No	Yes	Yes	No		Yes if I get part of the profit	Yes if consumers get part of the profit	I don't know	Yes	Yes
R_3oM91cVvXELLesg	65 and older	No	White or Caucasian	Bachelor's degree	$25,000 - $49,999	Male	heterosexual (straight)	Massachusetts	1 (just me!)	1 (just me!)	Less than 5 times per month	No	No	No	No	No		No	No	I don't know	No	Yes
R_2fGP2IUNlOit4kE	25 - 34 years	No	White or Caucasian	Bachelor's degree	$25,000 - $49,999	Male	heterosexual (straight)	Georgia	1 (just me!)	2	Less than 5 times per month	Yes	Yes	No	No	No	Lost a job	Yes if I get part of the profit	Yes if consumers get part of the profit	No	No	Yes
R_3EEkdVDJ2YHiSOj	35 - 44 years	No	White or Caucasian	Bachelor's degree	$100,000 - $149,999	Female	heterosexual (straight)	Mississippi	2	4+	5 - 10 times per month	No	No	Yes	No	No	Moved place of residence	Yes if I get part of the profit	Yes if consumers get part of the profit	I don't know	No	Yes
R_2Qfzb9ygW4pFpaQ	45 - 54 years	No	White or Caucasian	High school diploma or GED	$100,000 - $149,999	Female	heterosexual (straight)	New Hampshire	3	3	Less than 5 times per month	No	No	Yes	No	No		No	No	No	Yes	Yes
R_3gOuHWcfs0RuReQ	45 - 54 years	No	White or Caucasian	High school diploma or GED	$25,000 - $49,999	Female	heterosexual (straight)	Mississippi	1 (just me!)	3	Less than 5 times per month	No	No	Yes	Yes	Yes		Yes if I get part of the profit	Yes if consumers get part of the profit	Yes	I don't know	Yes
R_OPV6nIqHGNNWWmB	35 - 44 years	No	White or Caucasian	Bachelor's degree	Less than $25,000	Other	LGBTQ+	Missouri	1 (just me!)	1 (just me!)	Less than 5 times per month	No	Yes	Yes	No	No		No	No	No	No	Yes
R_2P59RGdcNoSD2Rv	25 - 34 years	No	White or Caucasian	High school diploma or GED	$50,000 - $74,999	Male	heterosexual (straight)	Washington	2	2	5 - 10 times per month	No	No	Yes	No	No	Moved place of residence,Became pregnant	Yes if I get part of the profit	Yes if consumers get part of the profit	I don't know	No	Yes
R_1hy7k18o81Hiy9y	25 - 34 years	No	White or Caucasian	Bachelor's degree	$25,000 - $49,999	Male	heterosexual (straight)	New York	1 (just me!)	4+	Less than 5 times per month	No	No	No	No	No		Yes	Yes	I don't know	Yes	I don't know
R_3Mb2VWjanQnEhx5	25 - 34 years	No	White or Caucasian	High school diploma or GED	$25,000 - $49,999	Male	heterosexual (straight)	Arkansas	1 (just me!)	1 (just me!)	5 - 10 times per month	No	No	No	Yes	No	Moved place of residence	Yes if I get part of the profit	Yes if consumers get part of the profit	No	Yes	Yes
R_31XdA1XZzbQOlxU	45 - 54 years	No	White or Caucasian	Graduate or professional degree (MA, MS, MBA, PhD, JD, MD, DDS, etc)	$25,000 - $49,999	Male	heterosexual (straight)	North Carolina	2	1 (just me!)	5 - 10 times per month	No	No	Yes	No	No		Yes if I get part of the profit	Yes if consumers get part of the profit	Yes	No	Yes
R_vT4EJ41QSlGF1u1	55 - 64 years	No	White or Caucasian	Bachelor's degree	$50,000 - $74,999	Male	heterosexual (straight)	Michigan	2	2	Less than 5 times per month	No	No	Yes	Yes	No		Yes if I get part of the profit	Yes if consumers get part of the profit	No	No	Yes
R_PG4U9PlvxgHUJpf	45 - 54 years	No	White or Caucasian	Some high school or less	$75,000 - $99,999	Male	heterosexual (straight)	New York	1 (just me!)	4+	Less than 5 times per month	No	No	No	No	No		No	No	I don't know	I don't know	No
R_2ZOjCN0NmPOTw9H	25 - 34 years	No	White or Caucasian	Bachelor's degree	$100,000 - $149,999	Male	heterosexual (straight)	North Carolina	1 (just me!)	2	More than 10 times per month	No	No	No	No	No	Had a child	Yes if I get part of the profit	Yes if consumers get part of the profit	Yes	Yes	Yes
R_1FCKkx02ayJ8GvV	55 - 64 years	No	White or Caucasian	Graduate or professional degree (MA, MS, MBA, PhD, JD, MD, DDS, etc)	$100,000 - $149,999	Female	heterosexual (straight)	Florida	2	2	More than 10 times per month	No	No	No	No	No		Yes if I get part of the profit	Yes if consumers get part of the profit	Yes	No	Yes
R_ZjFHZnBMjWeAYdH	25 - 34 years	No	White or Caucasian	Bachelor's degree	$50,000 - $74,999	Female	heterosexual (straight)	Massachusetts	1 (just me!)	2	Less than 5 times per month	No	No	No	No	No		No	No	I don't know	I don't know	No
R_xmbgfR9SCI8bTmF	35 - 44 years	No	White or Caucasian	Bachelor's degree	$100,000 - $149,999	Male	heterosexual (straight)	Massachusetts	1 (just me!)	2	Less than 5 times per month	No	No	No	No	No		No	No	No	No	No
R_5tqaZiTOhDvSZRn	45 - 54 years	No	White or Caucasian	Bachelor's degree	$75,000 - $99,999	Male	heterosexual (straight)	Indiana	1 (just me!)	1 (just me!)	5 - 10 times per month	No	No	I stopped in the recent past	Yes	No		Yes if I get part of the profit	Yes if consumers get part of the profit	No	No	No
R_3Ddx3PF1GsBUbzX	55 - 64 years	No	White or Caucasian	Bachelor's degree	$75,000 - $99,999	Male	heterosexual (straight)	Florida	1 (just me!)	4+	More than 10 times per month	Yes	No	Yes	No	No		No	No	No	No	Yes
R_9B11uJ2CO5z4hGx	25 - 34 years	No	White or Caucasian	Bachelor's degree	Less than $25,000	Female	LGBTQ+	Kentucky	1 (just me!)	3	Less than 5 times per month	I stopped in the recent past	I stopped in the recent past	Yes	Yes	No		Yes if I get part of the profit	Yes if consumers get part of the profit	Yes	I don't know	Yes
R_6XahSu4kiQeN2xz	35 - 44 years	Yes	White or Caucasian	Bachelor's degree	$75,000 - $99,999	Male	heterosexual (straight)	Oregon	2	4+	Less than 5 times per month	No	No	I stopped in the recent past	No	No		Yes if I get part of the profit	Yes if consumers get part of the profit	I don't know	I don't know	Yes
R_2tnWUItCZuEhmXh	25 - 34 years	No	White or Caucasian	Bachelor's degree	$25,000 - $49,999	Female	heterosexual (straight)	Michigan	1 (just me!)	1 (just me!)	Less than 5 times per month	No	No	No	No	No		Yes if I get part of the profit	Yes if consumers get part of the profit	Yes	Yes	Yes
R_STNOEWFecrQlOHn	25 - 34 years	No	White or Caucasian	High school diploma or GED	Less than $25,000	Female	LGBTQ+	Illinois	1 (just me!)	1 (just me!)	Less than 5 times per month	No	No	I stopped in the recent past	No	No		Yes if I get part of the profit	Yes if consumers get part of the profit	No	I don't know	I don't know
R_1goVjnpaUSfjnbG	25 - 34 years	No	White or Caucasian	Bachelor's degree	Less than $25,000	Female	heterosexual (straight)	California	1 (just me!)	1 (just me!)	Less than 5 times per month	No	I stopped in the recent past	Yes	No	No	Moved place of residence	Yes if I get part of the profit	Yes if consumers get part of the profit	I don't know	No	No
R_3nMY8jLeOMfxVnY	25 - 34 years	No	White or Caucasian	High school diploma or GED	Less than $25,000	Female	heterosexual (straight)	Illinois	1 (just me!)	1 (just me!)	Less than 5 times per month	No	Yes	No	No	No		No	No	Yes	Yes	Yes
R_1252079aMA9rWUV	25 - 34 years	Yes	White or Caucasian	High school diploma or GED	$75,000 - $99,999	Male	LGBTQ+	Massachusetts	1 (just me!)	3	Less than 5 times per month	No	No	No	No	No		No	No	No	No	No
R_2zC8AbBh1e5CVcK	65 and older	No	White or Caucasian	High school diploma or GED	$25,000 - $49,999	Male	heterosexual (straight)	Ohio	1 (just me!)	2	5 - 10 times per month	Yes	Yes	Yes	No	No		Yes if I get part of the profit	Yes if consumers get part of the profit	I don't know	No	Yes
R_2CkaALNgqjkhfZM	35 - 44 years	No	White or Caucasian	High school diploma or GED	$25,000 - $49,999	Male	heterosexual (straight)	Florida	1 (just me!)	2	Less than 5 times per month	No	No	Yes	Yes	Yes	Moved place of residence	No	No	No	No	No
R_2Sc7RkHYHw76aWg	45 - 54 years	No	White or Caucasian	High school diploma or GED	$75,000 - $99,999	Female	heterosexual (straight)	Minnesota	1 (just me!)	4+	Less than 5 times per month	No	No	Yes	No	No		No	No	No	No	Yes
R_264ulF7SprDMGcK	35 - 44 years	No	Black or African American	Bachelor's degree	$100,000 - $149,999	Female	heterosexual (straight)	Texas	1 (just me!)	1 (just me!)	Less than 5 times per month	No	No	No	No	No		Yes if I get part of the profit	Yes if consumers get part of the profit	No	I don't know	Yes
R_3P7bSerJKnIPUIp	25 - 34 years	Yes	White or Caucasian	Bachelor's degree	$50,000 - $74,999	Female	heterosexual (straight)	Oregon	1 (just me!)	2	Less than 5 times per month	No	Yes	Yes	No	No		No	No	No	Yes	Yes
R_abnab1EzH51Bkf7	35 - 44 years	No	White or Caucasian,Asian	Graduate or professional degree (MA, MS, MBA, PhD, JD, MD, DDS, etc)	$100,000 - $149,999	Female	heterosexual (straight)	California	1 (just me!)	2	Less than 5 times per month	No	No	Yes	No	No		No	Yes if consumers get part of the profit	I don't know	I don't know	Yes
R_22rJF9Az75VyMxb	25 - 34 years	No	White or Caucasian	Bachelor's degree	$75,000 - $99,999	Male	LGBTQ+	Pennsylvania	1 (just me!)	3	Less than 5 times per month	I stopped in the recent past	No	Yes	No	No	Moved place of residence	Yes if I get part of the profit	Yes if consumers get part of the profit	I don't know	I don't know	Yes
R_3LY0OeNnzzdug55	18 - 24 years	No	Asian	Bachelor's degree	$75,000 - $99,999	Male	heterosexual (straight)	Illinois	1 (just me!)	2	Less than 5 times per month	No	No	Yes	No	No		Yes	Yes	No	Yes	Yes
R_u1RsKcroEBxUiTT	35 - 44 years	No	White or Caucasian,American Indian/Native American or Alaska Native,Asian	Bachelor's degree	$25,000 - $49,999	Female	prefer not to say	New York	1 (just me!)	4+	Less than 5 times per month	No	No	No	No	No		Yes if I get part of the profit	Yes if consumers get part of the profit	Yes	Yes	Yes
R_1iqcSXu4qkF2xNw	35 - 44 years	No	White or Caucasian	Graduate or professional degree (MA, MS, MBA, PhD, JD, MD, DDS, etc)	$75,000 - $99,999	Female	heterosexual (straight)	Georgia	1 (just me!)	2	Less than 5 times per month	No	No	No	No	No		No	No	I don't know	I don't know	I don't know
R_1dyFQKx9yg2YTmC	45 - 54 years	Yes	White or Caucasian,American Indian/Native American or Alaska Native	Graduate or professional degree (MA, MS, MBA, PhD, JD, MD, DDS, etc)	$75,000 - $99,999	Female	heterosexual (straight)	Texas	2	4+	Less than 5 times per month	No	No	Yes	No	No	Moved place of residence	Yes if I get part of the profit	Yes if consumers get part of the profit	Yes	I don't know	Yes
R_u9UwZawss4cVQlz	18 - 24 years	No	White or Caucasian	Bachelor's degree	$75,000 - $99,999	Female	LGBTQ+	Maine	1 (just me!)	3	Less than 5 times per month	No	No	No	No	No		No	No	No	No	No
R_1K9yOc1WbKzImgH	18 - 24 years	Yes	White or Caucasian,American Indian/Native American or Alaska Native	High school diploma or GED	$100,000 - $149,999	Male	heterosexual (straight)	Texas	3	3	Less than 5 times per month	No	No	Yes	No	No		No	No	No	No	No
R_3KO24XmGqUIwMZH	18 - 24 years	No	White or Caucasian,American Indian/Native American or Alaska Native	High school diploma or GED	$25,000 - $49,999	Male	heterosexual (straight)	Oregon	4+	4+	5 - 10 times per month	No	No	No	No	No	Lost a job	Yes if I get part of the profit	Yes if consumers get part of the profit	Yes	I don't know	Yes
R_3RkeUbcpLz33hJO	25 - 34 years	No	White or Caucasian	High school diploma or GED	$25,000 - $49,999	Female	heterosexual (straight)	Illinois	2	2	Less than 5 times per month	No	Yes	Yes	No	No	Became pregnant	No	No	No	I don't know	I don't know
R_23fX29Tyw0uC7Pd	45 - 54 years	No	White or Caucasian	High school diploma or GED	$25,000 - $49,999	Male	LGBTQ+	Florida	1 (just me!)	1 (just me!)	5 - 10 times per month	No	No	Yes	No	No	Lost a job	Yes if I get part of the profit	Yes if consumers get part of the profit	Yes	Yes	Yes
R_cOaIgEou3Y2RLcB	25 - 34 years	No	White or Caucasian	High school diploma or GED	$50,000 - $74,999	Female	LGBTQ+	Texas	1 (just me!)	4+	Less than 5 times per month	No	No	No	No	No		Yes if I get part of the profit	Yes if consumers get part of the profit	Yes	No	Yes
R_28UKFIYV8OeEOud	35 - 44 years	No	White or Caucasian	Prefer not to say	$100,000 - $149,999	Female	LGBTQ+	Florida	2	2	Less than 5 times per month	No	No	No	No	No	Moved place of residence	No	No	Yes	No	I don't know
R_4H1P1VB5jWW4sY9	55 - 64 years	Yes	White or Caucasian	Bachelor's degree	$75,000 - $99,999	Female	heterosexual (straight)	Florida	3	4+	5 - 10 times per month	No	No	No	Yes	No	Moved place of residence	Yes if I get part of the profit	Yes if consumers get part of the profit	Yes	I don't know	I don't know
R_OQ2hOsg4SFQ9WSJ	55 - 64 years	No	White or Caucasian	Graduate or professional degree (MA, MS, MBA, PhD, JD, MD, DDS, etc)	$150,000 or more	Female	heterosexual (straight)	Washington	4+	4+	5 - 10 times per month	No	No	Yes	Yes	No	Moved place of residence	No	No	Yes	I don't know	Yes
R_RRg5d7PYVofKVR7	55 - 64 years	No	White or Caucasian	High school diploma or GED	$50,000 - $74,999	Male	heterosexual (straight)	Florida	1 (just me!)	1 (just me!)	5 - 10 times per month	Yes	No	I stopped in the recent past	No	No	Moved place of residence	Yes	Yes	Yes	No	No
R_bvclHP5uOzCHgFH	55 - 64 years	No	White or Caucasian	High school diploma or GED	$25,000 - $49,999	Male	heterosexual (straight)	Texas	1 (just me!)	4+	Less than 5 times per month	Yes	No	No	No	No		No	No	No	No	I don't know
R_tDGTxzG74gg2N9v	45 - 54 years	No	Black or African American	Bachelor's degree	$50,000 - $74,999	Female	heterosexual (straight)	Maryland	1 (just me!)	1 (just me!)	Less than 5 times per month	No	No	No	No	No	Moved place of residence	Yes if I get part of the profit	Yes if consumers get part of the profit	I don't know	Yes	Yes
R_3jdjdovzQan3OW9	25 - 34 years	No	White or Caucasian	Graduate or professional degree (MA, MS, MBA, PhD, JD, MD, DDS, etc)	$25,000 - $49,999	Female	heterosexual (straight)	Texas	1 (just me!)	1 (just me!)	Less than 5 times per month	No	No	No	No	No		No	No	I don't know	No	Yes
R_3PNNUrowNtmDaYu	25 - 34 years	No	White or Caucasian	Graduate or professional degree (MA, MS, MBA, PhD, JD, MD, DDS, etc)	Less than $25,000	Male	heterosexual (straight)	New Jersey	1 (just me!)	1 (just me!)	Less than 5 times per month	No	No	No	No	No	Moved place of residence	Yes if I get part of the profit	Yes if consumers get part of the profit	No	No	No
R_2QlfFCEdKYPO953	25 - 34 years	No	Black or African American	Bachelor's degree	$150,000 or more	Female	heterosexual (straight)	Florida	1 (just me!)	4+	Less than 5 times per month	No	No	No	No	No		Yes if I get part of the profit	Yes if consumers get part of the profit	Yes	Yes	Yes
R_2ygdFv2BO8JcFgT	25 - 34 years	No	Black or African American	Bachelor's degree	$75,000 - $99,999	Male	heterosexual (straight)	South Carolina	1 (just me!)	4+	5 - 10 times per month	No	No	Yes	No	No	Moved place of residence	No	No	No	No	No
R_29sSdZhPXE2rY6T	25 - 34 years	Yes	White or Caucasian	Prefer not to say	$25,000 - $49,999	Female	LGBTQ+	Texas	1 (just me!)	4+	Less than 5 times per month	Yes	Prefer not to say	Yes	No	No		Yes if I get part of the profit	Yes if consumers get part of the profit	Yes	Yes	Yes
R_phoOTxhiHcWo7lL	45 - 54 years	No	Black or African American	High school diploma or GED	$25,000 - $49,999	Female	heterosexual (straight)	Texas	2	3	5 - 10 times per month	No	No	No	Yes	No		No	No	No	No	No
R_3dXndudJQLQ2S3A	35 - 44 years	No	White or Caucasian	Bachelor's degree	$25,000 - $49,999	Female	heterosexual (straight)	Ohio	1 (just me!)	4+	5 - 10 times per month	Yes	No	No	Yes	No		Yes if I get part of the profit	Yes if consumers get part of the profit	I don't know	No	Yes
R_3Gf7YI2H2CvFjQS	35 - 44 years	No	White or Caucasian	High school diploma or GED	$25,000 - $49,999	Male	heterosexual (straight)	Arizona	2	3	Less than 5 times per month	No	No	No	No	No		No	No	No	No	Yes
R_1gtqdYl8h8iwCOU	25 - 34 years	Yes	Other	High school diploma or GED	$75,000 - $99,999	Male	heterosexual (straight)	New York	1 (just me!)	1 (just me!)	Less than 5 times per month	I stopped in the recent past	No	Yes	No	No		Yes if I get part of the profit	Yes if consumers get part of the profit	Yes	Yes	Yes
R_2sdyE1uJjHZElM1	35 - 44 years	No	Asian	Bachelor's degree	$150,000 or more	Female	heterosexual (straight)	California	2	4+	5 - 10 times per month	No	No	Yes	No	No		No	No	No	No	No
R_2Etbay1rgJ6LZQO	35 - 44 years	No	White or Caucasian	High school diploma or GED	$50,000 - $74,999	Female	LGBTQ+	California	1 (just me!)	2	Less than 5 times per month	No	No	No	No	No		No	No	No	I don't know	I don't know
R_3nj9YnMVuMuQpRk	18 - 24 years	No	Asian	Bachelor's degree	$150,000 or more	Male	heterosexual (straight)	Massachusetts	1 (just me!)	4+	Less than 5 times per month	No	No	No	No	No		Yes if I get part of the profit	Yes if consumers get part of the profit	I don't know	Yes	Yes
R_23f82WqsqmRxv81	25 - 34 years	No	White or Caucasian	High school diploma or GED	Less than $25,000	Male	heterosexual (straight)	Michigan	1 (just me!)	1 (just me!)	5 - 10 times per month	No	No	No	No	No		Yes if I get part of the profit	No	No	No	No
R_3oXeN7LsUxJ1Jco	25 - 34 years	No	White or Caucasian	High school diploma or GED	Less than $25,000	Male	heterosexual (straight)	Arkansas	1 (just me!)	4+	Less than 5 times per month	No	No	No	Yes	No		Yes if I get part of the profit	Yes if consumers get part of the profit	Yes	I don't know	I don't know
R_3eXwU5h5L53HBTz	18 - 24 years	No	Asian	Bachelor's degree	$50,000 - $74,999	Male	heterosexual (straight)	California	1 (just me!)	1 (just me!)	Less than 5 times per month	No	No	Yes	No	No	Moved place of residence	Yes if I get part of the profit	Yes if consumers get part of the profit	No	No	I don't know
R_3hnJMNKiTFDsnVr	25 - 34 years	No	White or Caucasian	High school diploma or GED	$100,000 - $149,999	Female	heterosexual (straight)	Georgia	1 (just me!)	4+	5 - 10 times per month	No	No	Yes	No	No	Lost a job ,Became pregnant,Had a child	Yes if I get part of the profit	Yes if consumers get part of the profit	Yes	I don't know	I don't know
R_vGepqaXT4rSfuRH	25 - 34 years	No	White or Caucasian	Bachelor's degree	$100,000 - $149,999	Female	LGBTQ+	Minnesota	2	2	5 - 10 times per month	No	No	No	No	No		No	No	No	Yes	Yes
R_2cuOE8Vi57bFRM8	25 - 34 years	No	White or Caucasian	Bachelor's degree	$75,000 - $99,999	Female	heterosexual (straight)	Michigan	2	4+	More than 10 times per month	No	No	No	No	No		I don't know	I don't know	I don't know	I don't know	I don't know
R_T0dG5GjDneWRmUx	55 - 64 years	No	White or Caucasian	Bachelor's degree	$25,000 - $49,999	Female	heterosexual (straight)	Washington	2	2	5 - 10 times per month	No	No	No	No	No		I don't know	No	I don't know	I don't know	Yes
R_1IlWpd2jLOlqA4H	18 - 24 years	No	Black or African American	Bachelor's degree	Less than $25,000	Female	heterosexual (straight)	California	1 (just me!)	3	Less than 5 times per month	No	No	No	No	No		No	No	No	No	Yes
R_1l9N0JIJWZwxHSz	35 - 44 years	No	White or Caucasian	High school diploma or GED	$75,000 - $99,999	Male	heterosexual (straight)	North Carolina	1 (just me!)	3	Less than 5 times per month	No	No	No	No	No	Lost a job	Yes if I get part of the profit	No	I don't know	I don't know	Yes
R_2SD0ezsMpLxCClb	18 - 24 years	No	White or Caucasian	High school diploma or GED	$25,000 - $49,999	Female	heterosexual (straight)	Wisconsin	1 (just me!)	4+	Less than 5 times per month	No	No	No	No	No		No	No	No	No	Yes
R_2e8OXP3JydqCcm8	35 - 44 years	Yes	White or Caucasian	Graduate or professional degree (MA, MS, MBA, PhD, JD, MD, DDS, etc)	$100,000 - $149,999	Female	LGBTQ+	Oregon	2	2	Less than 5 times per month	No	Yes	Yes	No	No		No	No	I don't know	I don't know	I don't know
R_To1AwJ2KphjS9Il	25 - 34 years	No	White or Caucasian	Graduate or professional degree (MA, MS, MBA, PhD, JD, MD, DDS, etc)	$150,000 or more	Male	heterosexual (straight)	Washington	1 (just me!)	1 (just me!)	5 - 10 times per month	No	No	No	No	No		No	No	Yes	No	Yes
R_2sSf7h0d1GXhEcA	45 - 54 years	No	White or Caucasian	Bachelor's degree	Less than $25,000	Male	heterosexual (straight)	Georgia	2	3	More than 10 times per month	No	No	No	No	No		Yes	Yes	Yes	Yes	Yes
R_3GBS8tWaQz8xHPl	35 - 44 years	No	White or Caucasian	Bachelor's degree	$75,000 - $99,999	Male	heterosexual (straight)	Washington	2	2	5 - 10 times per month	No	Yes	Yes	No	No		No	No	No	No	Yes
R_1LIGtABfsfoV9eO	18 - 24 years	Yes	White or Caucasian	High school diploma or GED	$75,000 - $99,999	Male	heterosexual (straight)	California	1 (just me!)	3	Less than 5 times per month	No	No	No	No	No		Yes if I get part of the profit	No	No	No	No
R_bIXnQr8Fm57EAGR	25 - 34 years	Yes	Other	Prefer not to say	$25,000 - $49,999	Male	heterosexual (straight)	Iowa	1 (just me!)	3	Less than 5 times per month	No	No	No	No	No		Yes if I get part of the profit	Yes if consumers get part of the profit	I don't know	No	I don't know
R_z6D1T2MULlDlLAB	25 - 34 years	No	White or Caucasian	High school diploma or GED	$100,000 - $149,999	Male	heterosexual (straight)	Indiana	1 (just me!)	2	Less than 5 times per month	Yes	No	Yes	No	No		Yes if I get part of the profit	Yes if consumers get part of the profit	Yes	I don't know	Yes
R_O70YEa9HWAo6yBP	25 - 34 years	No	White or Caucasian	Bachelor's degree	$75,000 - $99,999	Female	LGBTQ+	North Carolina	2	2	Less than 5 times per month	No	No	No	No	No	Moved place of residence	No	No	No	No	Yes
R_1Nk57CWNWLZRoiL	55 - 64 years	No	Black or African American	High school diploma or GED	$50,000 - $74,999	Male	heterosexual (straight)	Texas	1 (just me!)	4+	Less than 5 times per month	Yes	Yes	Yes	No	No		Yes if I get part of the profit	Yes if consumers get part of the profit	Yes	No	Yes
R_1eQ310Uea5DrogF	35 - 44 years	No	White or Caucasian	High school diploma or GED	$75,000 - $99,999	Male	heterosexual (straight)	South Dakota	1 (just me!)	3	Less than 5 times per month	No	No	Yes	No	No		Yes if I get part of the profit	Yes if consumers get part of the profit	I don't know	I don't know	Yes
R_7U8XoGp9dZJoxIB	25 - 34 years	No	Asian	Graduate or professional degree (MA, MS, MBA, PhD, JD, MD, DDS, etc)	$50,000 - $74,999	Male	heterosexual (straight)	Florida	1 (just me!)	1 (just me!)	Less than 5 times per month	No	No	Yes	No	No		Yes if I get part of the profit	Yes if consumers get part of the profit	No	No	Yes
R_3I5nChwlGKbzV2A	55 - 64 years	No	White or Caucasian	High school diploma or GED	$25,000 - $49,999	Female	heterosexual (straight)	Minnesota	1 (just me!)	1 (just me!)	5 - 10 times per month	No	No	No	No	No	Moved place of residence	Yes if I get part of the profit	Yes if consumers get part of the profit	Yes	No	Yes
R_25Abb3LR9hZH8jU	35 - 44 years	No	White or Caucasian	Graduate or professional degree (MA, MS, MBA, PhD, JD, MD, DDS, etc)	$150,000 or more	Male	heterosexual (straight)	Texas	2	2	Less than 5 times per month	No	No	Yes	No	No		Yes if I get part of the profit	Yes if consumers get part of the profit	I don't know	Yes	Yes
R_3ozJ1nZkdvnHKF5	25 - 34 years	No	White or Caucasian	Bachelor's degree	$25,000 - $49,999	Male	heterosexual (straight)	Illinois	1 (just me!)	1 (just me!)	5 - 10 times per month	No	No	Yes	No	No		Yes if I get part of the profit	Yes if consumers get part of the profit	No	No	No
R_3kAKNNSrZk6Lyna	25 - 34 years	No	White or Caucasian	Bachelor's degree	$100,000 - $149,999	Male	heterosexual (straight)	North Carolina	2	3	5 - 10 times per month	Yes	Yes	Yes	No	No	Moved place of residence	Yes if I get part of the profit	Yes if consumers get part of the profit	Yes	No	Yes
R_SGKBwA3GI43FYlj	35 - 44 years	Yes	White or Caucasian	Bachelor's degree	$100,000 - $149,999	Male	heterosexual (straight)	New York	2	4+	Less than 5 times per month	No	Yes	Yes	No	No		Yes if I get part of the profit	Yes if consumers get part of the profit	Yes	Yes	No
R_3oHHllow10IADbd	18 - 24 years	No	White or Caucasian,American Indian/Native American or Alaska Native	Bachelor's degree	$75,000 - $99,999	Female	heterosexual (straight)	Oregon	2	2	Less than 5 times per month	No	No	I stopped in the recent past	No	No	Moved place of residence	No	No	Yes	No	I don't know
R_3KUPxp6T7nvXjXB	35 - 44 years	Yes	White or Caucasian	High school diploma or GED	$25,000 - $49,999	Female	LGBTQ+	Maryland	2	3	Less than 5 times per month	No	Yes	Yes	No	No		No	No	I don't know	No	Yes
R_3G8JXKKyXNCmXUc	35 - 44 years	No	White or Caucasian	High school diploma or GED	$50,000 - $74,999	Male	heterosexual (straight)	Illinois	1 (just me!)	3	Less than 5 times per month	I stopped in the recent past	Yes	Yes	No	No		Yes if I get part of the profit	Yes if consumers get part of the profit	Yes	No	Yes
R_2TXA2hvlVB8PZfO	25 - 34 years	No	Black or African American	Bachelor's degree	$50,000 - $74,999	Male	heterosexual (straight)	California	1 (just me!)	4+	Less than 5 times per month	No	No	No	No	No	Lost a job	Yes	Yes	Yes	Yes	Yes
R_3mlroE78njuHGCJ	35 - 44 years	No	White or Caucasian	Bachelor's degree	$75,000 - $99,999	Female	LGBTQ+	Texas	1 (just me!)	1 (just me!)	Less than 5 times per month	No	No	Yes	No	No		Yes	Yes	No	No	Yes
R_3qWelyoPjmQzdkZ	35 - 44 years	No	White or Caucasian	Bachelor's degree	$150,000 or more	Female	heterosexual (straight)	New Jersey	1 (just me!)	4+	5 - 10 times per month	No	No	No	No	No		Yes if I get part of the profit	I don't know	I don't know	I don't know	Yes
R_2YgMqdVXQ7ap4v8	25 - 34 years	No	White or Caucasian	Bachelor's degree	$75,000 - $99,999	Male	heterosexual (straight)	Texas	2	4+	5 - 10 times per month	No	No	Yes	No	No		Yes if I get part of the profit	Yes if consumers get part of the profit	Yes	Yes	Yes
R_32XC8AoellfuKcc	45 - 54 years	Yes	White or Caucasian	Graduate or professional degree (MA, MS, MBA, PhD, JD, MD, DDS, etc)	$150,000 or more	Female	heterosexual (straight)	Florida	4+	4+	More than 10 times per month	No	Yes	Yes	No	No	Moved place of residence	No	No	No	No	I don't know
R_1pLs697IiOAJCa7	25 - 34 years	No	White or Caucasian	Bachelor's degree	$25,000 - $49,999	Female	LGBTQ+	Pennsylvania	3	4+	5 - 10 times per month	No	No	Yes	No	No	Moved place of residence	Yes if I get part of the profit	Yes if consumers get part of the profit	No	No	Yes
R_1pDUHsNfwFbm6xw	35 - 44 years	Yes	White or Caucasian	Bachelor's degree	$100,000 - $149,999	Male	heterosexual (straight)	Pennsylvania	1 (just me!)	4+	Less than 5 times per month	No	No	No	No	No		Yes if I get part of the profit	Yes if consumers get part of the profit	Yes	Yes	Yes
R_1pDWbdAWjte1JTJ	18 - 24 years	Yes	White or Caucasian	Bachelor's degree	$75,000 - $99,999	Male	heterosexual (straight)	Florida	1 (just me!)	4+	5 - 10 times per month	No	No	No	Yes	No		Yes if I get part of the profit	Yes if consumers get part of the profit	No	I don't know	Yes
R_1JEoAUQUClB8E1Q	45 - 54 years	No	White or Caucasian	Bachelor's degree	$75,000 - $99,999	Female	LGBTQ+	Tennessee	3	3	5 - 10 times per month	No	Yes	Yes	Yes	No		No	No	I don't know	No	Yes
R_1exXWjxYQMfIn3X	18 - 24 years	Yes	White or Caucasian	High school diploma or GED	$25,000 - $49,999	Female	heterosexual (straight)	Florida	1 (just me!)	3	Less than 5 times per month	No	No	No	No	No		Yes if I get part of the profit	Yes if consumers get part of the profit	I don't know	I don't know	Yes
R_8ozmLYNKXtl9v7H	25 - 34 years	No	White or Caucasian	High school diploma or GED	$25,000 - $49,999	Female	heterosexual (straight)	Alabama	1 (just me!)	4+	Less than 5 times per month	Yes	No	No	No	No		I don't know	I don't know	No	No	I don't know
R_3e3vKUJ4QzoFSAu	18 - 24 years	No	Asian	High school diploma or GED	$25,000 - $49,999	Male	heterosexual (straight)	New Jersey	1 (just me!)	4+	Less than 5 times per month	No	No	No	No	No		No	No	Yes	No	Yes
R_3eg0me5m4O8d4An	45 - 54 years	No	White or Caucasian	Bachelor's degree	$75,000 - $99,999	Female	heterosexual (straight)	Virginia	1 (just me!)	4+	Less than 5 times per month	Yes	No	No	Yes	No		No	No	Yes	No	Yes
R_2YPn3BGBQEYnIRt	25 - 34 years	No	White or Caucasian	Bachelor's degree	Less than $25,000	Female	LGBTQ+	Michigan	1 (just me!)	1 (just me!)	5 - 10 times per month	Yes	Yes	Yes	No	No	Moved place of residence	No	No	Yes	I don't know	No
R_1CjrqlIqihbkYgk	18 - 24 years	No	White or Caucasian	High school diploma or GED	$50,000 - $74,999	Female	LGBTQ+	Florida	1 (just me!)	3	Less than 5 times per month	Yes	Yes	No	No	No		Yes if I get part of the profit	Yes if consumers get part of the profit	Yes	Yes	Yes
R_OJtQZQpl9WrkqLD	55 - 64 years	No	White or Caucasian	High school diploma or GED	Less than $25,000	Male	heterosexual (straight)	California	1 (just me!)	1 (just me!)	Less than 5 times per month	No	Yes	No	No	No		Yes if I get part of the profit	Yes if consumers get part of the profit	No	No	Yes
R_1LcHRNTQP5Ht1tg	45 - 54 years	No	White or Caucasian	Bachelor's degree	$75,000 - $99,999	Male	heterosexual (straight)	Illinois	1 (just me!)	2	5 - 10 times per month	Yes	No	Yes	No	No		Yes if I get part of the profit	Yes if consumers get part of the profit	I don't know	I don't know	Yes
R_2YijCafrDkRdx8U	35 - 44 years	No	White or Caucasian	Graduate or professional degree (MA, MS, MBA, PhD, JD, MD, DDS, etc)	$100,000 - $149,999	Female	heterosexual (straight)	Pennsylvania	2	2	5 - 10 times per month	No	No	Yes	No	No		No	No	I don't know	I don't know	I don't know
R_1DGSlefke200soD	25 - 34 years	No	Black or African American	Bachelor's degree	$50,000 - $74,999	Female	LGBTQ+	Georgia	3	1 (just me!)	More than 10 times per month	No	No	No	No	No	Moved place of residence	Yes if I get part of the profit	Yes if consumers get part of the profit	No	Yes	Yes
R_2AWPIO2mAHQfarO	35 - 44 years	No	White or Caucasian	Graduate or professional degree (MA, MS, MBA, PhD, JD, MD, DDS, etc)	$100,000 - $149,999	Male	heterosexual (straight)	New Jersey	1 (just me!)	2	More than 10 times per month	No	No	No	No	No	Lost a job ,Moved place of residence	Yes if I get part of the profit	Yes if consumers get part of the profit	No	Yes	Yes
R_3RlPEZTmXzHZR6d	18 - 24 years	No	White or Caucasian	Bachelor's degree	$50,000 - $74,999	Female	LGBTQ+	Illinois	1 (just me!)	2	Less than 5 times per month	No	Yes	Yes	No	No		Yes if I get part of the profit	Yes if consumers get part of the profit	Yes	No	Yes
R_1LwfsLJ5DG4OwEO	45 - 54 years	No	Black or African American	High school diploma or GED	$25,000 - $49,999	Female	heterosexual (straight)	Ohio	1 (just me!)	1 (just me!)	Less than 5 times per month	No	No	No	Yes	No		No	I don't know	No	No	I don't know
R_3oU7dMzJxGB3f5O	45 - 54 years	No	White or Caucasian	High school diploma or GED	$25,000 - $49,999	Male	heterosexual (straight)	Louisiana	1 (just me!)	2	Less than 5 times per month	No	No	Yes	Yes	No	Lost a job	Yes	Yes	No	Yes	Yes
R_3HhqYe5EEdoWMYK	25 - 34 years	No	White or Caucasian	Graduate or professional degree (MA, MS, MBA, PhD, JD, MD, DDS, etc)	$100,000 - $149,999	Female	heterosexual (straight)	Oklahoma	2	4+	5 - 10 times per month	No	No	Yes	No	No		Yes if I get part of the profit	No	I don't know	No	No
R_2wmLFQjrvMKTYQX	25 - 34 years	No	White or Caucasian	High school diploma or GED	Less than $25,000	Prefer not to say	LGBTQ+	Oklahoma	1 (just me!)	1 (just me!)	Less than 5 times per month	No	Yes	No	No	Yes	Lost a job	No	No	No	No	Yes
R_2cpVeiPz8GKOxkm	25 - 34 years	No	White or Caucasian	High school diploma or GED	$50,000 - $74,999	Male	heterosexual (straight)	Kentucky	2	2	Less than 5 times per month	No	No	No	No	No		Yes if I get part of the profit	Yes if consumers get part of the profit	I don't know	Yes	Yes
R_3mk0PlxA2dtMU76	25 - 34 years	No	White or Caucasian	High school diploma or GED	$50,000 - $74,999	Male	heterosexual (straight)	Pennsylvania	1 (just me!)	2	Less than 5 times per month	No	No	No	No	No		Yes if I get part of the profit	Yes if consumers get part of the profit	No	Yes	Yes
R_3pnIBXBzl395hK3	25 - 34 years	No	White or Caucasian	Bachelor's degree	$50,000 - $74,999	Male	heterosexual (straight)	Georgia	1 (just me!)	2	More than 10 times per month	No	No	Yes	No	No		Yes if I get part of the profit	No	No	No	Yes
R_1pWJvtYt20XIeSA	35 - 44 years	No	White or Caucasian	High school diploma or GED	$50,000 - $74,999	Male	LGBTQ+	Tennessee	2	4+	Less than 5 times per month	Yes	Yes	Yes	No	No		Yes if I get part of the profit	Yes if consumers get part of the profit	Yes	No	I don't know
R_1LUaD6cuon5njXD	25 - 34 years	No	White or Caucasian,Asian	High school diploma or GED	$25,000 - $49,999	Female	heterosexual (straight)	Nevada	1 (just me!)	1 (just me!)	Less than 5 times per month	No	Yes	No	Yes	Yes		No	No	Yes	I don't know	Yes
R_vPQ66r0vYki20XD	18 - 24 years	No	White or Caucasian,Other	High school diploma or GED	$25,000 - $49,999	Female	heterosexual (straight)	Nevada	1 (just me!)	3	5 - 10 times per month	No	Yes	No	No	No		Yes if I get part of the profit	Yes if consumers get part of the profit	Yes	I don't know	I don't know
R_2yk35dfVrxtTCuf	35 - 44 years	No	White or Caucasian	High school diploma or GED	$50,000 - $74,999	Male	heterosexual (straight)	Texas	1 (just me!)	1 (just me!)	Less than 5 times per month	Yes	Yes	Yes	No	No	Lost a job ,Moved place of residence	Yes if I get part of the profit	Yes if consumers get part of the profit	No	I don't know	Yes
R_12EeuI1AdMnuvET	25 - 34 years	No	White or Caucasian	Bachelor's degree	$25,000 - $49,999	Female	heterosexual (straight)	California	1 (just me!)	3	5 - 10 times per month	No	No	No	No	No	Divorce,Moved place of residence	Yes if I get part of the profit	Yes if consumers get part of the profit	Yes	No	Yes
R_3phESUXircSC3Za	25 - 34 years	No	Asian	Bachelor's degree	Less than $25,000	Female	heterosexual (straight)	California	1 (just me!)	4+	Less than 5 times per month	Yes	Yes	No	No	No	Lost a job	Yes if I get part of the profit	Yes if consumers get part of the profit	No	I don't know	Yes
R_3sb0qz9iYlTBuJk	25 - 34 years	No	Asian	Bachelor's degree	$100,000 - $149,999	Male	LGBTQ+	Oregon	1 (just me!)	4+	Less than 5 times per month	No	No	No	No	No		No	No	No	Yes	Yes
R_XNE9peoiyTnAXUl	25 - 34 years	No	White or Caucasian	High school diploma or GED	$100,000 - $149,999	Male	heterosexual (straight)	New York	3	3	Less than 5 times per month	No	No	No	No	No		Yes if I get part of the profit	I don't know	I don't know	I don't know	I don't know
R_CdkexeCTNy6chYR	25 - 34 years	No	White or Caucasian	High school diploma or GED	$50,000 - $74,999	Female	LGBTQ+	Arizona	2	4+	5 - 10 times per month	No	Yes	No	No	No		Yes if I get part of the profit	Yes if consumers get part of the profit	No	I don't know	Yes
R_3Jq0a5Bn6y6pYKy	55 - 64 years	No	White or Caucasian	Graduate or professional degree (MA, MS, MBA, PhD, JD, MD, DDS, etc)	$150,000 or more	Female	heterosexual (straight)	New Jersey	3	4+	5 - 10 times per month	No	No	Yes	No	No	Moved place of residence	No	Yes if consumers get part of the profit	I don't know	No	Yes
R_qWtvZqcqKDFEeul	18 - 24 years	No	White or Caucasian	High school diploma or GED	Less than $25,000	Male	LGBTQ+	Missouri	2	4+	Less than 5 times per month	No	Prefer not to say	No	No	No		No	Yes if consumers get part of the profit	I don't know	I don't know	Yes
R_2UckkA7ZpK0f7lT	25 - 34 years	No	White or Caucasian	High school diploma or GED	$25,000 - $49,999	Female	LGBTQ+	Alabama	1 (just me!)	3	Less than 5 times per month	Yes	No	No	No	No		Yes if I get part of the profit	Yes if consumers get part of the profit	Yes	No	Yes
R_C2cxEkvsW2SCiIx	18 - 24 years	No	Asian	Bachelor's degree	$50,000 - $74,999	Male	heterosexual (straight)	California	2	1 (just me!)	5 - 10 times per month	No	No	No	No	No		Yes if I get part of the profit	Yes if consumers get part of the profit	No	Yes	Yes
R_3O2Hrt1JCQeiPEN	35 - 44 years	No	White or Caucasian	Bachelor's degree	$100,000 - $149,999	Male	heterosexual (straight)	California	3	3	More than 10 times per month	No	Yes	No	No	No	Moved place of residence	I don't know	Yes	Yes	I don't know	Yes
R_1gRWk2lFzQuy1iG	35 - 44 years	No	White or Caucasian	High school diploma or GED	$25,000 - $49,999	Female	LGBTQ+	Massachusetts	2	4+	Less than 5 times per month	Yes	Yes	No	No	No	Lost a job	Yes if I get part of the profit	Yes if consumers get part of the profit	Yes	No	Yes
R_3qOlx6wlMHIqNz6	35 - 44 years	Yes	White or Caucasian	High school diploma or GED	$50,000 - $74,999	Female	heterosexual (straight)	New Jersey	2	1 (just me!)	More than 10 times per month	Yes	No	Yes	No	No		No	No	No	No	No
R_3Krt2nhd2oxJXSf	25 - 34 years	No	White or Caucasian	Bachelor's degree	$50,000 - $74,999	Male	heterosexual (straight)	Illinois	1 (just me!)	2	Less than 5 times per month	No	No	No	No	No		Yes if I get part of the profit	Yes if consumers get part of the profit	No	No	Yes
R_1Oq3DG0zY5vXXn7	45 - 54 years	No	White or Caucasian	Bachelor's degree	$25,000 - $49,999	Female	heterosexual (straight)	Nebraska	1 (just me!)	2	Less than 5 times per month	No	No	Yes	No	No		Yes if I get part of the profit	Yes if consumers get part of the profit	Yes	No	Yes
R_4MDPHLoOHFEre49	45 - 54 years	No	White or Caucasian	Graduate or professional degree (MA, MS, MBA, PhD, JD, MD, DDS, etc)	$50,000 - $74,999	Female	heterosexual (straight)	Alabama	1 (just me!)	2	5 - 10 times per month	No	No	No	Yes	No		Yes if I get part of the profit	Yes if consumers get part of the profit	No	No	Yes
R_28A3bViTfrJjMFz	45 - 54 years	No	White or Caucasian	High school diploma or GED	$25,000 - $49,999	Male	heterosexual (straight)	Michigan	1 (just me!)	3	More than 10 times per month	No	Yes	No	No	No	Lost a job	Yes if I get part of the profit	Yes if consumers get part of the profit	No	I don't know	I don't know
R_PYQtkvvNdK6wGyZ	25 - 34 years	No	White or Caucasian	High school diploma or GED	$25,000 - $49,999	Male	heterosexual (straight)	Washington	1 (just me!)	1 (just me!)	Less than 5 times per month	Yes	Yes	Yes	No	No		No	No	No	No	No
R_30f0gTKJr78YCy4	25 - 34 years	Yes	White or Caucasian	Bachelor's degree	Less than $25,000	Female	heterosexual (straight)	Hawaii	1 (just me!)	4+	5 - 10 times per month	No	No	No	No	No	Became pregnant	Yes if I get part of the profit	No	Yes	I don't know	Yes
R_3kA4mCLxijsl1ir	45 - 54 years	Yes	White or Caucasian	Bachelor's degree	$100,000 - $149,999	Male	heterosexual (straight)	California	2	4+	Less than 5 times per month	No	No	No	Yes	No		Yes if I get part of the profit	Yes if consumers get part of the profit	No	Yes	Yes
R_3CIrjNnjZFOVvWu	18 - 24 years	No	White or Caucasian	Some high school or less	$100,000 - $149,999	Female	heterosexual (straight)	Pennsylvania	1 (just me!)	4+	Less than 5 times per month	Yes	Yes	Yes	No	No		Yes if I get part of the profit	Yes if consumers get part of the profit	Yes	I don't know	Yes
R_1IaO9kPXlVlBWD9	35 - 44 years	No	White or Caucasian	High school diploma or GED	$75,000 - $99,999	Male	heterosexual (straight)	Maryland	1 (just me!)	3	Less than 5 times per month	No	No	No	No	No		No	No	Yes	I don't know	Yes
R_1DTocDmr98DeSu5	25 - 34 years	No	White or Caucasian	Graduate or professional degree (MA, MS, MBA, PhD, JD, MD, DDS, etc)	$150,000 or more	Female	LGBTQ+	Massachusetts	2	2	5 - 10 times per month	No	No	No	No	No		Yes if I get part of the profit	Yes if consumers get part of the profit	Yes	I don't know	Yes
R_3P4Zrwcqx51YVqa	18 - 24 years	No	Black or African American	High school diploma or GED	$25,000 - $49,999	Other	LGBTQ+	Michigan	1 (just me!)	3	Less than 5 times per month	No	No	No	No	No		Yes if I get part of the profit	Yes if consumers get part of the profit	Yes	I don't know	Yes
R_1ezavRhXbeNQUT1	55 - 64 years	No	White or Caucasian	Bachelor's degree	$25,000 - $49,999	Female	LGBTQ+	Florida	1 (just me!)	2	More than 10 times per month	Yes	Yes	No	No	No		No	No	Yes	No	Yes
R_2wRVNkYiRVt3DWL	25 - 34 years	No	White or Caucasian	High school diploma or GED	Less than $25,000	Female	LGBTQ+	Pennsylvania	1 (just me!)	1 (just me!)	Less than 5 times per month	No	No	No	No	No		No	No	No	No	No
R_3HCGBIUl9rPEwFq	25 - 34 years	No	Asian	Bachelor's degree	$150,000 or more	Female	heterosexual (straight)	California	1 (just me!)	2	5 - 10 times per month	No	No	No	No	No		Yes if I get part of the profit	Yes if consumers get part of the profit	No	Yes	Yes
R_31MkP4NtvpSj05l	35 - 44 years	No	White or Caucasian	High school diploma or GED	$25,000 - $49,999	Female	LGBTQ+	Missouri	2	4+	Less than 5 times per month	Yes	No	Yes	No	No	Lost a job	Yes if I get part of the profit	No	Yes	No	Yes
R_9mGmhKxB10zJtHr	25 - 34 years	No	White or Caucasian,Black or African American	Bachelor's degree	$50,000 - $74,999	Other	LGBTQ+	Ohio	1 (just me!)	4+	Less than 5 times per month	No	No	Yes	No	No		Yes if I get part of the profit	Yes if consumers get part of the profit	No	I don't know	Yes
R_12DXU1DfwUF0Aq5	55 - 64 years	No	White or Caucasian	High school diploma or GED	Less than $25,000	Female	heterosexual (straight)	Texas	1 (just me!)	1 (just me!)	Less than 5 times per month	Yes	No	No	No	No		No	No	No	No	I don't know
R_3h3VvfXViksWH2f	35 - 44 years	No	White or Caucasian	High school diploma or GED	$50,000 - $74,999	Female	heterosexual (straight)	Nevada	1 (just me!)	1 (just me!)	More than 10 times per month	No	No	Yes	No	No		No	No	No	No	Yes
R_1MXUL8xOw2LkP30	45 - 54 years	No	White or Caucasian	Bachelor's degree	$75,000 - $99,999	Female	heterosexual (straight)	Louisiana	1 (just me!)	3	Less than 5 times per month	Yes	No	Yes	No	No	Lost a job	Yes if I get part of the profit	Yes if consumers get part of the profit	Yes	I don't know	Yes
R_21BehoUEuWS1JQC	35 - 44 years	Yes	American Indian/Native American or Alaska Native	Bachelor's degree	$50,000 - $74,999	Female	LGBTQ+	California	1 (just me!)	2	5 - 10 times per month	No	No	No	Yes	No		Yes if I get part of the profit	Yes if consumers get part of the profit	Yes	No	Yes
R_3mmIIMQ7oHxgBJh	25 - 34 years	No	White or Caucasian	Graduate or professional degree (MA, MS, MBA, PhD, JD, MD, DDS, etc)	Less than $25,000	Female	prefer not to say	California	1 (just me!)	1 (just me!)	Less than 5 times per month	No	No	No	No	No		No	No	Yes	No	No
R_2cw4rjR5lnZ4Npj	18 - 24 years	No	Asian	High school diploma or GED	$25,000 - $49,999	Male	heterosexual (straight)	Florida	1 (just me!)	1 (just me!)	Less than 5 times per month	No	No	No	No	No		Yes if I get part of the profit	No	No	No	No
R_2Qh94pYDlaxRsdw	25 - 34 years	No	White or Caucasian	High school diploma or GED	Less than $25,000	Female	heterosexual (straight)	Texas	1 (just me!)	4+	Less than 5 times per month	No	No	No	No	No	Became pregnant	Yes	Yes	No	I don't know	Yes
R_2ZKqoOzAsMTAnNk	45 - 54 years	Yes	White or Caucasian	High school diploma or GED	$25,000 - $49,999	Male	heterosexual (straight)	Kansas	1 (just me!)	1 (just me!)	Less than 5 times per month	Yes	No	No	No	No		I don't know	Yes if consumers get part of the profit	I don't know	I don't know	I don't know
R_sF1pGMNxEpYFxO9	25 - 34 years	No	White or Caucasian	High school diploma or GED	Less than $25,000	Male	LGBTQ+	Texas	2	3	Less than 5 times per month	No	Yes	No	Yes	No		Yes if I get part of the profit	Yes if consumers get part of the profit	Yes	Yes	Yes
R_23Wbrmncvkhzk2L	18 - 24 years	No	White or Caucasian,Asian	High school diploma or GED	$150,000 or more	Female	heterosexual (straight)	California	3	3	5 - 10 times per month	No	No	Yes	No	No	Lost a job ,Moved place of residence,Had a child	Yes if I get part of the profit	Yes if consumers get part of the profit	Yes	Yes	Yes
R_Od33rLRnqYAGCPv	35 - 44 years	No	White or Caucasian	Bachelor's degree	$50,000 - $74,999	Male	LGBTQ+	Oregon	1 (just me!)	3	Less than 5 times per month	No	No	Yes	No	No		Yes if I get part of the profit	Yes if consumers get part of the profit	I don't know	I don't know	Yes
R_2tzlui4GFA3VkSz	25 - 34 years	No	White or Caucasian	High school diploma or GED	$25,000 - $49,999	Female	LGBTQ+	Washington	1 (just me!)	2	Less than 5 times per month	Yes	Yes	Yes	No	No	Moved place of residence,Became pregnant	No	No	Yes	I don't know	Yes
R_217oxO4haoe4tcE	65 and older	No	White or Caucasian	Bachelor's degree	$150,000 or more	Female	heterosexual (straight)	North Carolina	1 (just me!)	2	Less than 5 times per month	No	No	No	No	No		No	No	No	No	No
R_3F2KeQRImk5Mttz	18 - 24 years	Yes	White or Caucasian	High school diploma or GED	$25,000 - $49,999	Female	LGBTQ+	Illinois	1 (just me!)	1 (just me!)	Less than 5 times per month	No	Yes	Yes	No	No	Moved place of residence	No	No	No	No	No
R_2fx4q9kzHTIS3EV	18 - 24 years	No	White or Caucasian	High school diploma or GED	$50,000 - $74,999	Female	heterosexual (straight)	California	1 (just me!)	4+	Less than 5 times per month	No	No	Yes	No	No		Yes if I get part of the profit	Yes if consumers get part of the profit	Yes	I don't know	I don't know
R_3iDN6fAYFJQiaBE	35 - 44 years	No	White or Caucasian	Bachelor's degree	$100,000 - $149,999	Female	heterosexual (straight)	New York	1 (just me!)	2	Less than 5 times per month	No	No	Yes	No	No	Moved place of residence	No	No	I don't know	No	Yes
R_2dFIbbYWUgwBiHk	25 - 34 years	No	White or Caucasian	Bachelor's degree	$50,000 - $74,999	Female	LGBTQ+	Florida	1 (just me!)	3	Less than 5 times per month	I stopped in the recent past	Yes	Yes	No	No		No	No	No	No	Yes
R_3CATeNn9pwYX3bv	25 - 34 years	Yes	White or Caucasian,Black or African American,Other	High school diploma or GED	$25,000 - $49,999	Female	heterosexual (straight)	New York	1 (just me!)	1 (just me!)	Less than 5 times per month	No	Yes	No	No	No	Moved place of residence	No	No	No	No	Yes
R_qIwuFobtAI9rW3D	55 - 64 years	No	White or Caucasian	High school diploma or GED	$50,000 - $74,999	Female	heterosexual (straight)	Wisconsin	1 (just me!)	1 (just me!)	Less than 5 times per month	Yes	No	Yes	No	No		No	No	No	No	No
R_3kueJwyzqVs2sxR	35 - 44 years	No	White or Caucasian	Some high school or less	Less than $25,000	Female	heterosexual (straight)	Kentucky	1 (just me!)	4+	5 - 10 times per month	Yes	I stopped in the recent past	No	Yes	No		Yes if I get part of the profit	Yes if consumers get part of the profit	Yes	No	Yes
R_1joYJwAIb83oGBr	25 - 34 years	No	White or Caucasian	Bachelor's degree	$25,000 - $49,999	Male	heterosexual (straight)	Idaho	1 (just me!)	2	Less than 5 times per month	No	No	No	No	No		Yes if I get part of the profit	Yes if consumers get part of the profit	No	No	No
R_BVssGO3SDM9uIXD	45 - 54 years	No	White or Caucasian	High school diploma or GED	$25,000 - $49,999	Female	heterosexual (straight)	North Carolina	1 (just me!)	3	Less than 5 times per month	No	No	No	No	No	Moved place of residence	Yes if I get part of the profit	Yes if consumers get part of the profit	I don't know	No	Yes
R_RrAzSSEpdQYcUx3	55 - 64 years	No	White or Caucasian	High school diploma or GED	$150,000 or more	Male	heterosexual (straight)	Michigan	1 (just me!)	2	More than 10 times per month	No	No	No	No	No		No	No	Yes	Yes	Yes
R_3nqPkPCXP339aox	45 - 54 years	No	White or Caucasian	Bachelor's degree	$25,000 - $49,999	Female	heterosexual (straight)	Ohio	1 (just me!)	1 (just me!)	5 - 10 times per month	No	No	No	Yes	Yes	Lost a job	Yes if I get part of the profit	Yes if consumers get part of the profit	I don't know	No	I don't know
R_3MRUV38aFVNctgw	45 - 54 years	No	White or Caucasian	High school diploma or GED	$75,000 - $99,999	Male	LGBTQ+	Indiana	1 (just me!)	2	Less than 5 times per month	No	No	No	No	No	Moved place of residence	No	No	No	No	No
R_2bPZUcXMwF3Vzib	25 - 34 years	No	White or Caucasian	High school diploma or GED	$100,000 - $149,999	Male	heterosexual (straight)	Florida	2	4+	More than 10 times per month	No	No	I stopped in the recent past	No	No	Moved place of residence	Yes if I get part of the profit	Yes if consumers get part of the profit	Yes	I don't know	Yes
R_2Bf9LCfyZyvdTjk	25 - 34 years	No	White or Caucasian	Graduate or professional degree (MA, MS, MBA, PhD, JD, MD, DDS, etc)	$75,000 - $99,999	Female	heterosexual (straight)	Colorado	1 (just me!)	1 (just me!)	5 - 10 times per month	No	No	Yes	No	No		Yes if I get part of the profit	Yes if consumers get part of the profit	I don't know	No	Yes
R_1DLRE54vbCjvb6t	35 - 44 years	No	White or Caucasian	Graduate or professional degree (MA, MS, MBA, PhD, JD, MD, DDS, etc)	$100,000 - $149,999	Male	heterosexual (straight)	Arizona	1 (just me!)	1 (just me!)	5 - 10 times per month	No	No	No	No	No		Yes if I get part of the profit	Yes if consumers get part of the profit	No	No	I don't know
R_7Qxja7QGDt7ozO9	35 - 44 years	No	White or Caucasian	Some high school or less	$25,000 - $49,999	Male	heterosexual (straight)	Pennsylvania	1 (just me!)	3	Less than 5 times per month	No	Yes	Yes	Yes	No		No	No	I don't know	I don't know	Yes
R_2Vxxas8YTz85ckg	25 - 34 years	No	White or Caucasian	Bachelor's degree	$150,000 or more	Male	heterosexual (straight)	Massachusetts	1 (just me!)	3	5 - 10 times per month	No	No	No	No	No		Yes if I get part of the profit	Yes if consumers get part of the profit	Yes	Yes	Yes
R_3MJrG4eo3Iyv7S6	25 - 34 years	No	Black or African American	Bachelor's degree	$75,000 - $99,999	Male	LGBTQ+	New York	1 (just me!)	1 (just me!)	Less than 5 times per month	No	No	Yes	No	No		Yes if I get part of the profit	Yes if consumers get part of the profit	No	Yes	Yes
R_1d02LBY83RUbFAj	25 - 34 years	No	White or Caucasian	Graduate or professional degree (MA, MS, MBA, PhD, JD, MD, DDS, etc)	$25,000 - $49,999	Male	heterosexual (straight)	North Carolina	2	2	Less than 5 times per month	No	No	No	No	No	Moved place of residence	Yes if I get part of the profit	Yes if consumers get part of the profit	Yes	Yes	Yes
R_bkAu6XeIT0wOxs5	25 - 34 years	No	White or Caucasian	High school diploma or GED	Less than $25,000	Male	heterosexual (straight)	California	1 (just me!)	4+	Less than 5 times per month	No	Prefer not to say	No	No	No		Yes if I get part of the profit	Yes if consumers get part of the profit	I don't know	Yes	Yes
R_3fSID1UOrXxgUWt	25 - 34 years	Yes	Other	Bachelor's degree	$25,000 - $49,999	Male	heterosexual (straight)	Texas	1 (just me!)	3	Less than 5 times per month	No	No	No	No	No		Yes if I get part of the profit	Yes if consumers get part of the profit	No	No	No
R_3ff9iXWRr8CwTNI	45 - 54 years	No	White or Caucasian	Bachelor's degree	$150,000 or more	Male	heterosexual (straight)	California	4+	4+	More than 10 times per month	No	Yes	Yes	No	No		Yes if I get part of the profit	Yes if consumers get part of the profit	Yes	Yes	Yes
R_1jfZY8E8Tu15CYY	25 - 34 years	No	White or Caucasian	Bachelor's degree	$50,000 - $74,999	Male	heterosexual (straight)	Indiana	1 (just me!)	2	Less than 5 times per month	Yes	Yes	Yes	No	No		Yes if I get part of the profit	Yes if consumers get part of the profit	Yes	Yes	Yes
R_33m7KkdGBd1FBPD	25 - 34 years	No	White or Caucasian	Bachelor's degree	Less than $25,000	Female	LGBTQ+	Massachusetts	1 (just me!)	1 (just me!)	Less than 5 times per month	No	No	No	No	No		Yes if I get part of the profit	Yes if consumers get part of the profit	I don't know	No	Yes
R_Y4aBj5VuuQKYcq5	55 - 64 years	No	White or Caucasian	Bachelor's degree	$75,000 - $99,999	Male	heterosexual (straight)	North Carolina	1 (just me!)	2	5 - 10 times per month	No	No	No	No	No		No	No	I don't know	Yes	Yes
R_AiLABca1I8NWvOF	35 - 44 years	Yes	American Indian/Native American or Alaska Native	Graduate or professional degree (MA, MS, MBA, PhD, JD, MD, DDS, etc)	$100,000 - $149,999	Female	heterosexual (straight)	Connecticut	1 (just me!)	3	Less than 5 times per month	No	No	Yes	No	No		No	No	Yes	Yes	Yes
R_tVBwSUerMFXisLL	18 - 24 years	No	White or Caucasian	High school diploma or GED	Less than $25,000	Female	heterosexual (straight)	North Carolina	1 (just me!)	1 (just me!)	5 - 10 times per month	No	No	No	No	No		No	No	No	No	No
R_AFYBJKvk0e2g5Y5	35 - 44 years	No	Black or African American	Bachelor's degree	$100,000 - $149,999	Female	LGBTQ+	Massachusetts	1 (just me!)	4+	5 - 10 times per month	No	Yes	Yes	Yes	No		Yes if I get part of the profit	Yes if consumers get part of the profit	No	No	No
R_rqYLYukRihPwUmZ	25 - 34 years	No	White or Caucasian	Bachelor's degree	$50,000 - $74,999	Female	LGBTQ+	Colorado	1 (just me!)	1 (just me!)	Less than 5 times per month	No	Yes	No	No	No	Lost a job ,Moved place of residence	No	No	No	No	Yes
R_1n8Ra4QBF4msgGV	25 - 34 years	No	White or Caucasian,Black or African American,American Indian/Native American or Alaska Native	High school diploma or GED	$25,000 - $49,999	Female	heterosexual (straight)	Texas	1 (just me!)	4+	Less than 5 times per month	No	No	Yes	No	No		No	No	I don't know	I don't know	I don't know
R_2BaJphTs4oWCFD0	35 - 44 years	No	White or Caucasian	Graduate or professional degree (MA, MS, MBA, PhD, JD, MD, DDS, etc)	$25,000 - $49,999	Male	heterosexual (straight)	Maryland	1 (just me!)	2	Less than 5 times per month	No	No	Yes	No	No	Lost a job	Yes	Yes	No	I don't know	Yes
R_3O7wBifBfe9F5J6	45 - 54 years	No	White or Caucasian	Graduate or professional degree (MA, MS, MBA, PhD, JD, MD, DDS, etc)	$75,000 - $99,999	Female	heterosexual (straight)	Colorado	1 (just me!)	3	Less than 5 times per month	Yes	No	No	No	No		Yes	Yes	No	Yes	Yes
R_1oqo8TsBiNOQg4v	35 - 44 years	No	White or Caucasian	Bachelor's degree	$50,000 - $74,999	Female	heterosexual (straight)	North Dakota	1 (just me!)	2	5 - 10 times per month	Yes	Yes	Yes	Yes	No		No	No	Yes	No	No
R_2VQ4fJhyE3krisI	35 - 44 years	No	White or Caucasian	Bachelor's degree	$50,000 - $74,999	Male	heterosexual (straight)	Pennsylvania	1 (just me!)	3	Less than 5 times per month	No	No	I stopped in the recent past	No	No		Yes if I get part of the profit	Yes if consumers get part of the profit	No	No	I don't know
R_3JeYrscDZ1kBO3a	18 - 24 years	Yes	White or Caucasian	Bachelor's degree	$75,000 - $99,999	Male	LGBTQ+	Arizona	1 (just me!)	4+	Less than 5 times per month	No	Yes	Yes	No	No		Yes if I get part of the profit	Yes if consumers get part of the profit	I don't know	No	Yes
R_0BrMxYYMHVMOBEJ	25 - 34 years	No	White or Caucasian	Bachelor's degree	$75,000 - $99,999	Male	heterosexual (straight)	Nebraska	1 (just me!)	1 (just me!)	Less than 5 times per month	No	No	Yes	No	No	Moved place of residence	Yes if I get part of the profit	Yes if consumers get part of the profit	No	I don't know	Yes
R_2EaSTjkQlVDnBig	35 - 44 years	No	White or Caucasian	Bachelor's degree	$50,000 - $74,999	Female	heterosexual (straight)	Michigan	1 (just me!)	4+	5 - 10 times per month	Yes	No	Yes	No	No		No	No	No	No	No
R_2DMpKQjt53QcOBk	55 - 64 years	No	White or Caucasian	Bachelor's degree	$25,000 - $49,999	Female	LGBTQ+	Florida	1 (just me!)	2	5 - 10 times per month	No	No	No	No	No		No	No	I don't know	No	Yes
R_1mzxeFCZSlcG18B	25 - 34 years	No	White or Caucasian	Graduate or professional degree (MA, MS, MBA, PhD, JD, MD, DDS, etc)	Less than $25,000	Male	heterosexual (straight)	Illinois	1 (just me!)	1 (just me!)	5 - 10 times per month	No	No	Yes	No	No		No	No	No	No	Yes
R_2Vg5Du0x87AijTs	25 - 34 years	No	White or Caucasian	High school diploma or GED	$75,000 - $99,999	Male	heterosexual (straight)	Florida	1 (just me!)	4+	Less than 5 times per month	No	No	Yes	No	No		Yes if I get part of the profit	No	No	Yes	Yes
R_3MsYhJbREPDB9fd	25 - 34 years	No	White or Caucasian	Graduate or professional degree (MA, MS, MBA, PhD, JD, MD, DDS, etc)	$25,000 - $49,999	Female	heterosexual (straight)	North Carolina	1 (just me!)	1 (just me!)	Less than 5 times per month	No	No	No	No	No		No	No	No	No	Yes
R_3xhEVxZPfs1wthv	55 - 64 years	No	White or Caucasian	High school diploma or GED	$100,000 - $149,999	Female	heterosexual (straight)	Ohio	4+	4+	5 - 10 times per month	No	No	No	No	No	Moved place of residence	No	No	No	No	No
R_Wflh7jXpugM20Dv	65 and older	No	White or Caucasian	High school diploma or GED	$50,000 - $74,999	Female	heterosexual (straight)	New Mexico	1 (just me!)	2	Less than 5 times per month	No	Yes	No	No	No		No	No	No	Yes	Yes
R_10VPzfUmqBTJEiC	25 - 34 years	No	White or Caucasian	High school diploma or GED	$100,000 - $149,999	Female	heterosexual (straight)	Florida	1 (just me!)	1 (just me!)	More than 10 times per month	No	No	No	No	No		Yes if I get part of the profit	Yes if consumers get part of the profit	Yes	No	Yes
R_2wKuMmrh8yJ9vHi	35 - 44 years	No	White or Caucasian	Bachelor's degree	Less than $25,000	Female	heterosexual (straight)	Indiana	1 (just me!)	1 (just me!)	More than 10 times per month	No	No	No	No	No		Yes if I get part of the profit	Yes if consumers get part of the profit	No	I don't know	Yes
R_1jOkQwuwP2tGtx3	18 - 24 years	Yes	White or Caucasian	High school diploma or GED	$25,000 - $49,999	Male	LGBTQ+	Texas	3	4+	More than 10 times per month	No	Yes	Yes	No	No	Lost a job	Yes if I get part of the profit	Yes if consumers get part of the profit	I don't know	I don't know	Yes
R_11iFIT1OyPW9JQ4	35 - 44 years	No	White or Caucasian	High school diploma or GED	Less than $25,000	Male	heterosexual (straight)	Illinois	1 (just me!)	2	Less than 5 times per month	Yes	No	Yes	Yes	No	Lost a job	Yes if I get part of the profit	Yes if consumers get part of the profit	Yes	No	No
R_2Tw1pYGELWTykuP	65 and older	No	White or Caucasian	Bachelor's degree	Less than $25,000	Female	heterosexual (straight)	New York	1 (just me!)	1 (just me!)	Less than 5 times per month	No	No	No	Yes	No		No	I don't know	I don't know	No	Yes
R_pc0Q3tj9XIJGlwJ	18 - 24 years	Yes	Other	Bachelor's degree	$25,000 - $49,999	Female	LGBTQ+	Texas	2	2	Less than 5 times per month	No	Yes	No	No	No		I don't know	I don't know	Yes	Yes	Yes
R_ZfxDd4JY8M1gR8J	25 - 34 years	No	White or Caucasian	High school diploma or GED	Less than $25,000	Female	heterosexual (straight)	Illinois	1 (just me!)	3	5 - 10 times per month	No	No	No	No	No		Yes if I get part of the profit	Yes if consumers get part of the profit	No	No	No
R_XvTgfvCeoBbBuBH	18 - 24 years	No	Black or African American	High school diploma or GED	$150,000 or more	Female	heterosexual (straight)	Georgia	1 (just me!)	2	Less than 5 times per month	No	No	No	No	No		No	No	No	No	No
R_1C1lcmauvsBML7g	25 - 34 years	No	White or Caucasian	Graduate or professional degree (MA, MS, MBA, PhD, JD, MD, DDS, etc)	Less than $25,000	Male	LGBTQ+	Wisconsin	1 (just me!)	1 (just me!)	Less than 5 times per month	Yes	No	Yes	No	No	Moved place of residence	No	No	No	No	No
R_XnUU1fZEhQ2Sa4N	45 - 54 years	No	White or Caucasian	Bachelor's degree	$75,000 - $99,999	Female	heterosexual (straight)	Kansas	1 (just me!)	2	Less than 5 times per month	No	No	No	No	No		Yes if I get part of the profit	Yes if consumers get part of the profit	I don't know	No	No
R_1fk15T90bcbmdPj	35 - 44 years	No	White or Caucasian	Bachelor's degree	$100,000 - $149,999	Male	LGBTQ+	Tennessee	1 (just me!)	2	5 - 10 times per month	No	Yes	No	No	No		I don't know	I don't know	I don't know	I don't know	I don't know
R_3IRiT8PbSGOvVXS	25 - 34 years	No	White or Caucasian	High school diploma or GED	$25,000 - $49,999	Female	heterosexual (straight)	Kentucky	1 (just me!)	3	Less than 5 times per month	Yes	No	No	No	No	Lost a job	No	No	No	No	Yes
R_Dw30GgKFkKsUqT7	45 - 54 years	No	White or Caucasian	Graduate or professional degree (MA, MS, MBA, PhD, JD, MD, DDS, etc)	$100,000 - $149,999	Female	heterosexual (straight)	Mississippi	1 (just me!)	4+	5 - 10 times per month	No	No	Yes	No	No		No	No	I don't know	Yes	Yes
R_3r6slXqZoAQv1Kh	25 - 34 years	No	White or Caucasian	Bachelor's degree	$75,000 - $99,999	Female	heterosexual (straight)	New York	1 (just me!)	3	Less than 5 times per month	Yes	Yes	Yes	No	No		No	No	Yes	I don't know	I don't know
R_1gLN6X8yWeRB4qo	45 - 54 years	No	White or Caucasian	Graduate or professional degree (MA, MS, MBA, PhD, JD, MD, DDS, etc)	$150,000 or more	Male	heterosexual (straight)	Iowa	2	4+	Less than 5 times per month	No	No	Yes	Yes	No	Lost a job ,Moved place of residence	No	No	No	Yes	Yes
R_3LYigP3gsPQZ2Aw	65 and older	No	White or Caucasian	Bachelor's degree	$25,000 - $49,999	Female	heterosexual (straight)	Tennessee	1 (just me!)	1 (just me!)	Less than 5 times per month	No	No	No	No	No		No	No	Yes	No	I don't know
R_bNnd3UmePmOGvWF	55 - 64 years	No	White or Caucasian	High school diploma or GED	$25,000 - $49,999	Male	heterosexual (straight)	Arizona	1 (just me!)	1 (just me!)	Less than 5 times per month	No	No	No	Yes	No		No	No	No	I don't know	Yes
R_1pPw8i2Yto3pLYu	25 - 34 years	Yes	White or Caucasian	Prefer not to say	$25,000 - $49,999	Male	heterosexual (straight)	Pennsylvania	1 (just me!)	1 (just me!)	Less than 5 times per month	No	No	No	No	No	Divorce,Moved place of residence	Yes if I get part of the profit	No	Yes	No	Yes
R_3KGYehNgy0pjaWk	45 - 54 years	No	White or Caucasian	Bachelor's degree	$100,000 - $149,999	Female	heterosexual (straight)	Wisconsin	1 (just me!)	2	5 - 10 times per month	No	Yes	No	Yes	No		No	No	I don't know	I don't know	I don't know
R_2aY0qGl9YtWv316	65 and older	No	White or Caucasian	Graduate or professional degree (MA, MS, MBA, PhD, JD, MD, DDS, etc)	$25,000 - $49,999	Female	heterosexual (straight)	Ohio	1 (just me!)	1 (just me!)	Less than 5 times per month	No	No	No	No	No		No	No	I don't know	Yes	I don't know
R_10vz4qJDEgUnMop	18 - 24 years	No	Black or African American	High school diploma or GED	$100,000 - $149,999	Prefer not to say	heterosexual (straight)	Minnesota	3	3	Less than 5 times per month	No	No	Yes	Yes	No	Lost a job	Yes if I get part of the profit	Yes if consumers get part of the profit	Yes	Yes	Yes
R_Ry8uWyojfGauVEZ	35 - 44 years	No	White or Caucasian	Bachelor's degree	$50,000 - $74,999	Male	heterosexual (straight)	New York	1 (just me!)	2	Less than 5 times per month	No	No	Yes	No	No		Yes if I get part of the profit	Yes if consumers get part of the profit	No	No	Yes
R_2ceym1bWxLke53s	25 - 34 years	No	White or Caucasian	Bachelor's degree	$150,000 or more	Male	LGBTQ+	Illinois	1 (just me!)	2	Less than 5 times per month	No	No	No	No	No	Moved place of residence	Yes if I get part of the profit	Yes if consumers get part of the profit	Yes	Yes	Yes
R_vqQnG8QXfWSmAy5	55 - 64 years	No	White or Caucasian	Bachelor's degree	Less than $25,000	Female	heterosexual (straight)	North Carolina	2	2	5 - 10 times per month	No	No	No	Yes	No	Lost a job	Yes if I get part of the profit	Yes	Yes	Yes	Yes
R_2YRIGf16PJa2shD	25 - 34 years	No	White or Caucasian	Graduate or professional degree (MA, MS, MBA, PhD, JD, MD, DDS, etc)	$100,000 - $149,999	Female	heterosexual (straight)	Pennsylvania	2	4+	Less than 5 times per month	No	Yes	Yes	No	No	Became pregnant	Yes if I get part of the profit	Yes if consumers get part of the profit	Yes	Yes	Yes
R_2CptgySFCdD1K5P	35 - 44 years	No	White or Caucasian	High school diploma or GED	$25,000 - $49,999	Male	heterosexual (straight)	Florida	1 (just me!)	2	Less than 5 times per month	Yes	Yes	Yes	No	No	Lost a job	Yes if I get part of the profit	Yes if consumers get part of the profit	Yes	No	Yes
R_26o6WhUr0npdIOj	65 and older	No	White or Caucasian	Bachelor's degree	$25,000 - $49,999	Female	LGBTQ+	New York	2	2	More than 10 times per month	No	No	Yes	No	No		No	No	No	No	No
R_O1j7YshNZJCDX9v	18 - 24 years	No	White or Caucasian	High school diploma or GED	Less than $25,000	Female	LGBTQ+	Alabama	1 (just me!)	1 (just me!)	5 - 10 times per month	No	No	No	No	No	Moved place of residence	I don't know	I don't know	I don't know	I don't know	I don't know
R_xFpPWhOPnXmXPlT	18 - 24 years	No	Asian	Bachelor's degree	$50,000 - $74,999	Other	LGBTQ+	Maryland	1 (just me!)	4+	Less than 5 times per month	No	Yes	No	No	No	Moved place of residence	Yes if I get part of the profit	Yes if consumers get part of the profit	No	No	Yes
R_1rqc9qLvNu03vWC	65 and older	No	White or Caucasian	Bachelor's degree	$100,000 - $149,999	Male	heterosexual (straight)	Illinois	1 (just me!)	2	5 - 10 times per month	No	No	Yes	No	No		Yes if I get part of the profit	Yes if consumers get part of the profit	No	No	Yes
R_1flTEAfZ0m6il4S	25 - 34 years	No	American Indian/Native American or Alaska Native	High school diploma or GED	Less than $25,000	Female	heterosexual (straight)	Arkansas	1 (just me!)	2	5 - 10 times per month	Yes	I stopped in the recent past	Yes	Yes	No	Lost a job	Yes	Yes	Yes	Yes	Yes
R_3MtYWGuKtrJSCBg	18 - 24 years	No	White or Caucasian	High school diploma or GED	$100,000 - $149,999	Male	heterosexual (straight)	Washington	1 (just me!)	3	Less than 5 times per month	No	No	Yes	No	No		Yes if I get part of the profit	Yes if consumers get part of the profit	No	I don't know	Yes
R_51FoqOStg2LJqq5	25 - 34 years	Yes	White or Caucasian	Bachelor's degree	$75,000 - $99,999	Female	heterosexual (straight)	Massachusetts	1 (just me!)	2	Less than 5 times per month	No	Yes	No	No	No		I don't know	Yes if consumers get part of the profit	I don't know	Yes	Yes
R_0HuDEBXZ3BxNi0h	18 - 24 years	No	White or Caucasian,Asian	High school diploma or GED	$25,000 - $49,999	Female	prefer not to say	Maryland	1 (just me!)	2	Less than 5 times per month	Yes	Yes	No	No	No		Yes if I get part of the profit	Yes if consumers get part of the profit	I don't know	I don't know	I don't know
R_3MzDO7u2oOPlJtF	35 - 44 years	No	White or Caucasian	Bachelor's degree	$75,000 - $99,999	Male	heterosexual (straight)	Texas	2	4+	5 - 10 times per month	No	No	No	No	No	Divorce	No	No	No	No	No
R_2rqIuqTee7Adi7Z	35 - 44 years	No	White or Caucasian	Bachelor's degree	$100,000 - $149,999	Female	heterosexual (straight)	Ohio	1 (just me!)	4+	Less than 5 times per month	No	No	No	No	No		Yes if I get part of the profit	Yes if consumers get part of the profit	Yes	No	Yes
R_2pQU4najBWmK2eS	25 - 34 years	No	White or Caucasian	Bachelor's degree	$150,000 or more	Male	heterosexual (straight)	Indiana	2	2	5 - 10 times per month	No	No	Yes	No	No	Became pregnant,Had a child	I don't know	I don't know	I don't know	I don't know	Yes
R_zZsd6BQmBdvVG0h	25 - 34 years	No	White or Caucasian	High school diploma or GED	Less than $25,000	Male	heterosexual (straight)	California	1 (just me!)	1 (just me!)	Less than 5 times per month	No	No	Yes	No	No		Yes	Yes	No	No	Yes
R_8IeIAMii7jy4OdP	25 - 34 years	No	White or Caucasian	Graduate or professional degree (MA, MS, MBA, PhD, JD, MD, DDS, etc)	$50,000 - $74,999	Female	LGBTQ+	Nebraska	3	2	5 - 10 times per month	No	No	No	No	No		No	No	Yes	No	Yes
R_3M6dV8ZdvbVQTsX	35 - 44 years	No	White or Caucasian	High school diploma or GED	Less than $25,000	Female	LGBTQ+	South Carolina	2	3	Less than 5 times per month	No	No	No	Yes	No		Yes if I get part of the profit	Yes if consumers get part of the profit	Yes	No	Yes
R_33DpUkKukzoZhXa	25 - 34 years	No	White or Caucasian	High school diploma or GED	$25,000 - $49,999	Female	heterosexual (straight)	Illinois	3	4+	5 - 10 times per month	No	No	No	No	No	Lost a job	Yes if I get part of the profit	Yes if consumers get part of the profit	Yes	I don't know	Yes
R_SV0JxIoAjGBzoyJ	55 - 64 years	No	White or Caucasian	High school diploma or GED	Less than $25,000	Male	heterosexual (straight)	Massachusetts	1 (just me!)	1 (just me!)	5 - 10 times per month	Yes	No	No	Yes	No		Yes	Yes	Yes	No	Yes
R_2anp6XBwXhcuYxE	18 - 24 years	No	Asian	Graduate or professional degree (MA, MS, MBA, PhD, JD, MD, DDS, etc)	$25,000 - $49,999	Male	heterosexual (straight)	New York	1 (just me!)	2	Less than 5 times per month	No	No	No	Yes	No	Lost a job	No	Yes if consumers get part of the profit	No	No	Yes
R_2ZZvT7qDtXZzTXT	65 and older	No	White or Caucasian	High school diploma or GED	$25,000 - $49,999	Male	heterosexual (straight)	Texas	1 (just me!)	1 (just me!)	Less than 5 times per month	Yes	No	No	No	No	Moved place of residence	Yes if I get part of the profit	Yes if consumers get part of the profit	No	Yes	Yes
R_1jxnSExkmLQ7kCE	25 - 34 years	Yes	White or Caucasian	Graduate or professional degree (MA, MS, MBA, PhD, JD, MD, DDS, etc)	$150,000 or more	Male	heterosexual (straight)	New Jersey	1 (just me!)	4+	Less than 5 times per month	No	No	No	No	No		Yes if I get part of the profit	Yes if consumers get part of the profit	Yes	Yes	Yes
R_2CCeHam1G2gOh8y	25 - 34 years	No	White or Caucasian	Bachelor's degree	$100,000 - $149,999	Male	heterosexual (straight)	Kansas	1 (just me!)	4+	Less than 5 times per month	No	Yes	Yes	No	No		Yes if I get part of the profit	Yes if consumers get part of the profit	No	No	I don't know
R_1FEerxbp2OBvJyP	35 - 44 years	No	White or Caucasian	Bachelor's degree	$100,000 - $149,999	Male	heterosexual (straight)	Washington	1 (just me!)	1 (just me!)	Less than 5 times per month	No	No	No	No	No		No	No	No	No	I don't know
R_cNrjVWvNLUa6lep	25 - 34 years	No	Asian	Bachelor's degree	$100,000 - $149,999	Male	heterosexual (straight)	New York	3	1 (just me!)	Less than 5 times per month	No	No	Yes	No	No		Yes if I get part of the profit	Yes if consumers get part of the profit	I don't know	No	Yes
R_1OwPHmxBaFuAS1q	25 - 34 years	Yes	White or Caucasian	Bachelor's degree	$25,000 - $49,999	Female	heterosexual (straight)	California	2	3	5 - 10 times per month	No	No	No	No	No		Yes if I get part of the profit	Yes if consumers get part of the profit	No	No	No
R_1LCdu4c1mJw1NPw	25 - 34 years	No	Asian	Bachelor's degree	$75,000 - $99,999	Female	heterosexual (straight)	California	3	4+	Less than 5 times per month	No	No	No	No	No		I don't know	I don't know	I don't know	I don't know	Yes
R_3nMiRw4shx6bl2P	35 - 44 years	No	White or Caucasian	Bachelor's degree	$150,000 or more	Female	heterosexual (straight)	California	1 (just me!)	4+	5 - 10 times per month	No	No	Yes	No	No		Yes if I get part of the profit	Yes if consumers get part of the profit	No	No	Yes
R_1rJ5snEIaDSYcnn	25 - 34 years	No	White or Caucasian	High school diploma or GED	$25,000 - $49,999	Male	heterosexual (straight)	Georgia	1 (just me!)	3	5 - 10 times per month	No	No	Yes	No	No	Lost a job ,Moved place of residence	No	No	I don't know	No	I don't know
R_2uP9EjqOqKPcp3X	65 and older	No	American Indian/Native American or Alaska Native	Prefer not to say	$75,000 - $99,999	Male	heterosexual (straight)	Maryland	1 (just me!)	1 (just me!)	5 - 10 times per month	No	No	No	No	No		No	No	No	No	No
R_1jk4bECcJYnwJ5x	18 - 24 years	No	Black or African American	Bachelor's degree	Less than $25,000	Female	LGBTQ+	North Carolina	1 (just me!)	3	Less than 5 times per month	No	No	No	Yes	No		Yes if I get part of the profit	Yes if consumers get part of the profit	I don't know	No	No
R_1dnt2vJuBD1A90P	25 - 34 years	No	White or Caucasian	Bachelor's degree	$75,000 - $99,999	Female	LGBTQ+	Virginia	2	4+	Less than 5 times per month	No	No	Yes	No	No		Yes if I get part of the profit	Yes if consumers get part of the profit	I don't know	I don't know	I don't know
R_veQ0oUB5f0igVnH	18 - 24 years	Yes	White or Caucasian	High school diploma or GED	Less than $25,000	Male	heterosexual (straight)	Illinois	1 (just me!)	3	Less than 5 times per month	No	No	No	No	No		Yes	Yes	Yes	Yes	Yes
R_3NFoQj51yPZZy6Y	35 - 44 years	No	White or Caucasian	Bachelor's degree	$75,000 - $99,999	Male	heterosexual (straight)	Minnesota	2	4+	More than 10 times per month	Yes	No	No	No	No	Lost a job	No	No	Yes	No	Yes
R_1msgjdqXJyBL8uJ	25 - 34 years	No	White or Caucasian	Bachelor's degree	$75,000 - $99,999	Female	LGBTQ+	Michigan	2	3	Less than 5 times per month	No	No	No	No	No	Lost a job ,Became pregnant	Yes if I get part of the profit	No	Yes	Yes	Yes
R_3pc2SB0SkNV7kSQ	55 - 64 years	No	Black or African American	Graduate or professional degree (MA, MS, MBA, PhD, JD, MD, DDS, etc)	$25,000 - $49,999	Female	heterosexual (straight)	Texas	2	3	Less than 5 times per month	No	No	Yes	No	No		No	No	No	No	No
R_2zMAiLMp7ySjdto	35 - 44 years	Yes	White or Caucasian	Bachelor's degree	$100,000 - $149,999	Male	heterosexual (straight)	Florida	2	2	Less than 5 times per month	No	No	No	No	No		Yes if I get part of the profit	Yes if consumers get part of the profit	No	No	Yes
R_1cYTBjpzLmoD0o6	25 - 34 years	No	White or Caucasian	High school diploma or GED	$75,000 - $99,999	Male	heterosexual (straight)	Michigan	1 (just me!)	2	5 - 10 times per month	No	No	Yes	No	No		Yes if I get part of the profit	Yes if consumers get part of the profit	No	No	No
R_3IQaxjhPOxaFJ3O	25 - 34 years	No	White or Caucasian	Bachelor's degree	Less than $25,000	Male	heterosexual (straight)	Ohio	1 (just me!)	1 (just me!)	Less than 5 times per month	No	No	Yes	Yes	No		No	No	I don't know	No	Yes
R_2f8uuZBnUJ3Fr6f	18 - 24 years	No	White or Caucasian	Bachelor's degree	$25,000 - $49,999	Female	heterosexual (straight)	California	1 (just me!)	1 (just me!)	Less than 5 times per month	No	No	No	No	No	Moved place of residence	No	No	No	No	No
R_2rA82heHAv0b0jn	45 - 54 years	No	White or Caucasian	Bachelor's degree	$150,000 or more	Male	heterosexual (straight)	Massachusetts	2	4+	5 - 10 times per month	No	No	Yes	No	No		Yes if I get part of the profit	Yes if consumers get part of the profit	Yes	No	I don't know
R_2S9b47bd0M7IKFu	35 - 44 years	No	White or Caucasian	Graduate or professional degree (MA, MS, MBA, PhD, JD, MD, DDS, etc)	$150,000 or more	Male	heterosexual (straight)	Michigan	1 (just me!)	4+	5 - 10 times per month	No	No	Yes	No	No		Yes if I get part of the profit	Yes if consumers get part of the profit	I don't know	I don't know	Yes
R_2axGyt2hsFZDZn8	25 - 34 years	No	Black or African American	Bachelor's degree	$150,000 or more	Male	LGBTQ+	Pennsylvania	1 (just me!)	2	5 - 10 times per month	Yes	No	Yes	No	No		I don't know	I don't know	Yes	Yes	Yes
R_2c6ZPDvvitYUf1E	35 - 44 years	No	White or Caucasian	Bachelor's degree	$25,000 - $49,999	Female	heterosexual (straight)	Georgia	1 (just me!)	4+	Less than 5 times per month	No	No	No	Yes	No	Had a child	Yes	Yes	Yes	Yes	Yes
R_vT4bqUWT5O7RLLr	18 - 24 years	No	White or Caucasian	Bachelor's degree	$50,000 - $74,999	Male	heterosexual (straight)	Georgia	1 (just me!)	4+	Less than 5 times per month	No	I stopped in the recent past	Yes	No	No	Moved place of residence	Yes if I get part of the profit	Yes if consumers get part of the profit	Yes	Yes	Yes
R_xt1sEBScdPLKPhT	25 - 34 years	No	White or Caucasian,Asian	Graduate or professional degree (MA, MS, MBA, PhD, JD, MD, DDS, etc)	$25,000 - $49,999	Male	heterosexual (straight)	Connecticut	3	2	5 - 10 times per month	No	No	I stopped in the recent past	No	No	Lost a job	Yes if I get part of the profit	Yes if consumers get part of the profit	Yes	No	Yes
R_vlwZ9sX7CSCQlpv	18 - 24 years	No	White or Caucasian	Bachelor's degree	$150,000 or more	Female	LGBTQ+	Maryland	1 (just me!)	2	Less than 5 times per month	No	No	No	No	No		Yes if I get part of the profit	Yes if consumers get part of the profit	No	Yes	Yes
R_2Y52DxnkdAlaiq8	18 - 24 years	Yes	White or Caucasian	Graduate or professional degree (MA, MS, MBA, PhD, JD, MD, DDS, etc)	$150,000 or more	Female	LGBTQ+	Texas	1 (just me!)	2	Less than 5 times per month	No	No	No	No	No		Yes if I get part of the profit	Yes if consumers get part of the profit	I don't know	I don't know	I don't know
R_29h3CKi0SFMJ3f9	25 - 34 years	No	Asian	Graduate or professional degree (MA, MS, MBA, PhD, JD, MD, DDS, etc)	$75,000 - $99,999	Male	heterosexual (straight)	New York	2	2	Less than 5 times per month	No	No	No	No	No		Yes if I get part of the profit	Yes if consumers get part of the profit	No	Yes	Yes
R_20Mey89p8tRQZQv	35 - 44 years	No	White or Caucasian	Bachelor's degree	$50,000 - $74,999	Male	heterosexual (straight)	Virginia	1 (just me!)	2	5 - 10 times per month	No	Yes	No	No	No	Moved place of residence	No	No	No	No	No
R_cMxn243TpGjgbWp	55 - 64 years	No	White or Caucasian	Graduate or professional degree (MA, MS, MBA, PhD, JD, MD, DDS, etc)	$100,000 - $149,999	Male	heterosexual (straight)	Ohio	2	2	More than 10 times per month	No	No	No	No	No		No	No	No	No	Yes
R_24r8zX3cL47kTms	45 - 54 years	No	White or Caucasian	High school diploma or GED	Less than $25,000	Male	heterosexual (straight)	North Carolina	1 (just me!)	2	Less than 5 times per month	No	No	No	No	No		No	No	Yes	No	Yes
R_3PKSsK5msA6hRyC	45 - 54 years	No	Asian	Graduate or professional degree (MA, MS, MBA, PhD, JD, MD, DDS, etc)	$150,000 or more	Male	heterosexual (straight)	Connecticut	3	4+	5 - 10 times per month	I stopped in the recent past	No	No	No	No		Yes if I get part of the profit	Yes if consumers get part of the profit	Yes	I don't know	Yes
R_OOOuKdWYnL8wYG5	35 - 44 years	No	White or Caucasian	High school diploma or GED	$25,000 - $49,999	Female	heterosexual (straight)	North Carolina	1 (just me!)	4+	5 - 10 times per month	Yes	No	No	Yes	No		Yes if I get part of the profit	Yes if consumers get part of the profit	Yes	I don't know	Yes
R_277jw2dACBYPLk2	35 - 44 years	No	White or Caucasian	High school diploma or GED	$75,000 - $99,999	Female	LGBTQ+	Maryland	2	3	More than 10 times per month	No	No	No	No	No		No	No	Yes	I don't know	I don't know
R_3PMme3aDBxAtPij	55 - 64 years	No	Black or African American	Bachelor's degree	$25,000 - $49,999	Male	heterosexual (straight)	Virginia	1 (just me!)	3	Less than 5 times per month	No	No	Yes	Yes	Yes		Yes if I get part of the profit	Yes if consumers get part of the profit	No	No	Yes
R_1rrj7tv0EQwdKmn	25 - 34 years	No	White or Caucasian	High school diploma or GED	$25,000 - $49,999	Female	LGBTQ+	California	1 (just me!)	1 (just me!)	5 - 10 times per month	No	No	No	No	No		Yes if I get part of the profit	Yes if consumers get part of the profit	I don't know	I don't know	No
R_21uLzgXIQaIAaBw	35 - 44 years	No	White or Caucasian	Bachelor's degree	$50,000 - $74,999	Female	heterosexual (straight)	Ohio	2	4+	Less than 5 times per month	No	No	No	No	No	Had a child	No	No	No	I don't know	I don't know
R_2Cpizjag5FXuVyX	35 - 44 years	No	White or Caucasian,American Indian/Native American or Alaska Native	Graduate or professional degree (MA, MS, MBA, PhD, JD, MD, DDS, etc)	$100,000 - $149,999	Female	heterosexual (straight)	Tennessee	1 (just me!)	3	5 - 10 times per month	No	No	Yes	No	No		No	No	I don't know	I don't know	Yes
R_3Mh6QfuokUtxiYf	25 - 34 years	No	White or Caucasian	High school diploma or GED	$25,000 - $49,999	Female	heterosexual (straight)	Ohio	1 (just me!)	3	Less than 5 times per month	Yes	No	No	No	No	Lost a job ,Moved place of residence	Yes if I get part of the profit	Yes if consumers get part of the profit	I don't know	No	I don't know
R_2QYCIl75oJ8y4OX	45 - 54 years	No	White or Caucasian	Bachelor's degree	$100,000 - $149,999	Female	heterosexual (straight)	Pennsylvania	2	4+	Less than 5 times per month	No	No	No	No	No		No	No	No	I don't know	Yes
R_3fvEWcFZVxRnkOQ	25 - 34 years	No	White or Caucasian	Graduate or professional degree (MA, MS, MBA, PhD, JD, MD, DDS, etc)	$25,000 - $49,999	Male	heterosexual (straight)	Arkansas	1 (just me!)	4+	Less than 5 times per month	No	No	No	No	No	Had a child	No	No	No	No	Yes
R_1LUuuC6VrhpFCm8	25 - 34 years	No	Asian	Graduate or professional degree (MA, MS, MBA, PhD, JD, MD, DDS, etc)	$75,000 - $99,999	Male	LGBTQ+	Massachusetts	2	1 (just me!)	5 - 10 times per month	No	No	Yes	No	No	Moved place of residence	Yes if I get part of the profit	Yes if consumers get part of the profit	Yes	Yes	Yes
R_2b3rWdtxovRszfm	18 - 24 years	Yes	White or Caucasian,Other	High school diploma or GED	Less than $25,000	Male	heterosexual (straight)	California	1 (just me!)	1 (just me!)	Less than 5 times per month	No	No	No	No	No	Moved place of residence	I don't know	I don't know	I don't know	I don't know	Yes
R_2YmiCqtyRRmqGj3	25 - 34 years	No	White or Caucasian	Graduate or professional degree (MA, MS, MBA, PhD, JD, MD, DDS, etc)	$100,000 - $149,999	Male	heterosexual (straight)	Georgia	1 (just me!)	2	Less than 5 times per month	No	No	Yes	No	No		Yes if I get part of the profit	Yes if consumers get part of the profit	Yes	Yes	Yes
R_cYncRVzlYD4BOsV	65 and older	No	White or Caucasian	Graduate or professional degree (MA, MS, MBA, PhD, JD, MD, DDS, etc)	$75,000 - $99,999	Male	heterosexual (straight)	Oregon	1 (just me!)	3	5 - 10 times per month	No	No	No	No	No		Yes if I get part of the profit	Yes if consumers get part of the profit	No	No	Yes
R_RhiUIvJQ2lPbhap	18 - 24 years	No	White or Caucasian	Bachelor's degree	$100,000 - $149,999	Female	LGBTQ+	Georgia	1 (just me!)	3	Less than 5 times per month	No	No	No	No	No		No	No	I don't know	I don't know	Yes
R_2QKhcChxM8s25SS	35 - 44 years	No	White or Caucasian	High school diploma or GED	$150,000 or more	Male	heterosexual (straight)	Massachusetts	2	3	More than 10 times per month	No	No	Yes	No	No	Moved place of residence,Became pregnant	Yes if I get part of the profit	Yes if consumers get part of the profit	Yes	Yes	I don't know
R_vqcm4DmND1qVNQJ	18 - 24 years	No	White or Caucasian	High school diploma or GED	$50,000 - $74,999	Female	heterosexual (straight)	Tennessee	1 (just me!)	3	Less than 5 times per month	No	Yes	No	No	No		Yes if I get part of the profit	Yes if consumers get part of the profit	Yes	I don't know	Yes
R_3pmMfX8slVrUg2t	18 - 24 years	No	White or Caucasian	High school diploma or GED	$25,000 - $49,999	Female	LGBTQ+	Maryland	1 (just me!)	4+	5 - 10 times per month	Yes	Yes	Yes	No	No	Lost a job	No	No	I don't know	No	No
R_2RQhQ3wTIHN55hy	18 - 24 years	Yes	White or Caucasian	High school diploma or GED	$25,000 - $49,999	Male	heterosexual (straight)	California	1 (just me!)	1 (just me!)	Less than 5 times per month	No	I stopped in the recent past	Yes	No	No		Yes if I get part of the profit	Yes if consumers get part of the profit	No	No	Yes
R_sL3ziBSWCD3aQ93	25 - 34 years	No	White or Caucasian	Graduate or professional degree (MA, MS, MBA, PhD, JD, MD, DDS, etc)	$75,000 - $99,999	Male	heterosexual (straight)	Virginia	1 (just me!)	2	Less than 5 times per month	No	No	No	No	No		Yes if I get part of the profit	I don't know	I don't know	Yes	Yes
R_1rCUSJlDlnXVC1y	55 - 64 years	No	White or Caucasian	Bachelor's degree	$100,000 - $149,999	Female	heterosexual (straight)	Tennessee	3	4+	5 - 10 times per month	No	No	No	No	No		No	No	I don't know	No	I don't know
R_3GfYuThn4GzHiWO	25 - 34 years	No	Asian	Bachelor's degree	$75,000 - $99,999	Female	heterosexual (straight)	Washington	1 (just me!)	1 (just me!)	Less than 5 times per month	No	Yes	Yes	No	No		Yes if I get part of the profit	Yes if consumers get part of the profit	Yes	I don't know	I don't know
R_3NX1XMFeTwLlCt1	35 - 44 years	No	White or Caucasian	Some high school or less	Less than $25,000	Male	LGBTQ+	Oregon	1 (just me!)	1 (just me!)	5 - 10 times per month	No	No	No	No	No		No	No	I don't know	No	Yes
R_2Pnj0H5ydChbT9z	25 - 34 years	No	White or Caucasian	High school diploma or GED	Less than $25,000	Female	heterosexual (straight)	Ohio	3	2	Less than 5 times per month	Yes	Yes	No	No	No	Lost a job	Yes if I get part of the profit	Yes if consumers get part of the profit	Yes	No	Yes
R_1LA7EtbBxPAL2qa	25 - 34 years	No	White or Caucasian	Bachelor's degree	$25,000 - $49,999	Female	heterosexual (straight)	New Jersey	1 (just me!)	1 (just me!)	Less than 5 times per month	No	Yes	I stopped in the recent past	No	No		No	No	I don't know	I don't know	I don't know
R_AzFEtKaL707ur5v	45 - 54 years	No	Black or African American	Graduate or professional degree (MA, MS, MBA, PhD, JD, MD, DDS, etc)	Less than $25,000	Female	heterosexual (straight)	Texas	1 (just me!)	2	Less than 5 times per month	Yes	No	No	Yes	No		No	Yes if consumers get part of the profit	Yes	Yes	Yes
R_1prtkRarVfaLJU8	65 and older	No	White or Caucasian	High school diploma or GED	$25,000 - $49,999	Female	heterosexual (straight)	Louisiana	1 (just me!)	1 (just me!)	Less than 5 times per month	No	No	No	No	No		No	No	No	No	No
R_06d9ULxrBmkwSTn	45 - 54 years	No	Black or African American	Bachelor's degree	$100,000 - $149,999	Male	heterosexual (straight)	North Carolina	1 (just me!)	3	Less than 5 times per month	No	No	No	No	No		Yes if I get part of the profit	Yes if consumers get part of the profit	Yes	Yes	Yes
R_cYYWxKOcONijB4d	55 - 64 years	No	White or Caucasian	Graduate or professional degree (MA, MS, MBA, PhD, JD, MD, DDS, etc)	$50,000 - $74,999	Female	heterosexual (straight)	New York	3	3	5 - 10 times per month	Yes	No	No	No	No	Lost a job	No	No	No	No	Yes
R_3PXLeBBgsH03ko7	45 - 54 years	No	White or Caucasian	High school diploma or GED	$100,000 - $149,999	Female	heterosexual (straight)	Alabama	1 (just me!)	4+	Less than 5 times per month	No	No	Yes	No	No		No	No	Yes	No	Yes
R_2w1wj73hkqGs51r	35 - 44 years	No	White or Caucasian	Bachelor's degree	$25,000 - $49,999	Female	heterosexual (straight)	Florida	2	4+	Less than 5 times per month	No	No	No	No	No	Lost a job	Yes	Yes	Yes	Yes	Yes
R_e3TEXVg63aHzUHv	25 - 34 years	No	White or Caucasian	Bachelor's degree	$25,000 - $49,999	Female	heterosexual (straight)	Rhode Island	1 (just me!)	1 (just me!)	Less than 5 times per month	No	No	Yes	No	No	Moved place of residence	Yes if I get part of the profit	Yes if consumers get part of the profit	Yes	No	Yes
R_3oT1WH4NoaCSLkH	25 - 34 years	No	White or Caucasian,Black or African American	Bachelor's degree	$75,000 - $99,999	Male	heterosexual (straight)	Rhode Island	1 (just me!)	3	5 - 10 times per month	No	No	No	No	No		Yes	Yes	Yes	Yes	Yes
R_2v6YXQIISUe7ROI	55 - 64 years	No	White or Caucasian	Bachelor's degree	$100,000 - $149,999	Male	heterosexual (straight)	Texas	2	2	More than 10 times per month	No	No	Yes	No	No		No	No	No	No	No
R_UF52Dim93HpU7Id	25 - 34 years	Yes	White or Caucasian	High school diploma or GED	Less than $25,000	Male	heterosexual (straight)	Texas	1 (just me!)	1 (just me!)	5 - 10 times per month	No	No	Yes	No	No	Lost a job	No	No	I don't know	No	I don't know
R_1QgWXnlpERvWjrY	25 - 34 years	No	White or Caucasian	Bachelor's degree	$25,000 - $49,999	Female	LGBTQ+	Kentucky	1 (just me!)	3	Less than 5 times per month	Yes	Yes	No	No	No	Lost a job ,Moved place of residence	Yes if I get part of the profit	Yes if consumers get part of the profit	Yes	I don't know	I don't know
R_ZeIqsLOkeyCl5uN	65 and older	No	White or Caucasian	Bachelor's degree	$75,000 - $99,999	Female	heterosexual (straight)	Indiana	2	2	Less than 5 times per month	No	No	Yes	No	No		No	No	No	No	No
R_aYp7TYN8pNsU6lP	25 - 34 years	Yes	Other	Bachelor's degree	Less than $25,000	Male	heterosexual (straight)	Florida	1 (just me!)	2	Less than 5 times per month	I stopped in the recent past	I stopped in the recent past	No	No	No		Yes if I get part of the profit	Yes if consumers get part of the profit	Yes	Yes	Yes
R_26ndjFF4QlEU81o	25 - 34 years	No	White or Caucasian	High school diploma or GED	$25,000 - $49,999	Male	heterosexual (straight)	Pennsylvania	1 (just me!)	2	Less than 5 times per month	No	I stopped in the recent past	No	No	No	Lost a job	Yes if I get part of the profit	Yes if consumers get part of the profit	Yes	No	Yes
R_3kc6o6p4Ocxztg0	25 - 34 years	No	White or Caucasian	Bachelor's degree	$75,000 - $99,999	Male	heterosexual (straight)	Pennsylvania	1 (just me!)	4+	Less than 5 times per month	No	No	No	No	No	Became pregnant	No	Yes if consumers get part of the profit	Yes	I don't know	Yes
R_Wd4NW3fCsUmgTfz	35 - 44 years	No	White or Caucasian	High school diploma or GED	$100,000 - $149,999	Female	LGBTQ+	Oklahoma	4+	3	5 - 10 times per month	No	No	Yes	Yes	No	Moved place of residence	I don't know	I don't know	Yes	I don't know	I don't know
R_9GKdL1PctL2H4OJ	45 - 54 years	No	White or Caucasian	Bachelor's degree	$100,000 - $149,999	Female	heterosexual (straight)	Ohio	1 (just me!)	1 (just me!)	5 - 10 times per month	No	No	Yes	No	No		No	No	I don't know	I don't know	Yes
R_1PZ4RLWFoejyITM	25 - 34 years	No	White or Caucasian	Bachelor's degree	$75,000 - $99,999	Male	heterosexual (straight)	Utah	1 (just me!)	2	Less than 5 times per month	No	No	No	No	No		No	No	I don't know	No	Yes
R_1LqEf4VXuqbsVzA	35 - 44 years	No	White or Caucasian	Bachelor's degree	$50,000 - $74,999	Female	LGBTQ+	Florida	1 (just me!)	2	Less than 5 times per month	No	No	Yes	No	No		Yes if I get part of the profit	Yes if consumers get part of the profit	No	I don't know	I don't know
R_3DkfpeA5lhL0kXq	45 - 54 years	No	White or Caucasian	Bachelor's degree	$50,000 - $74,999	Male	heterosexual (straight)	New York	1 (just me!)	3	Less than 5 times per month	No	No	No	No	No		No	No	No	No	No
R_1E5U50Tc4uzCeY2	25 - 34 years	No	White or Caucasian	Bachelor's degree	Less than $25,000	Female	prefer not to say	Pennsylvania	2	2	Less than 5 times per month	No	Yes	No	No	No		Yes if I get part of the profit	Yes if consumers get part of the profit	No	I don't know	Yes
R_296TilpFavYD0lz	35 - 44 years	No	White or Caucasian	High school diploma or GED	Less than $25,000	Male	heterosexual (straight)	Illinois	1 (just me!)	1 (just me!)	5 - 10 times per month	I stopped in the recent past	No	I stopped in the recent past	No	No		No	No	No	Yes	Yes
R_1OpmXXHjsxHBvog	35 - 44 years	No	White or Caucasian,Black or African American	High school diploma or GED	$50,000 - $74,999	Female	heterosexual (straight)	Minnesota	1 (just me!)	3	5 - 10 times per month	Yes	No	No	No	No		Yes if I get part of the profit	Yes if consumers get part of the profit	Yes	No	Yes
R_2f1kM62xCV8fir6	25 - 34 years	No	Black or African American	Bachelor's degree	$25,000 - $49,999	Female	heterosexual (straight)	Texas	1 (just me!)	4+	Less than 5 times per month	No	No	No	No	No		Yes if I get part of the profit	Yes if consumers get part of the profit	Yes	No	No
R_3oI6mZDt47OaXO5	25 - 34 years	No	White or Caucasian	High school diploma or GED	$25,000 - $49,999	Male	heterosexual (straight)	Kansas	1 (just me!)	4+	5 - 10 times per month	No	Yes	No	No	No	Lost a job	Yes if I get part of the profit	Yes if consumers get part of the profit	Yes	Yes	Yes
R_2EhnkgIeZYCK0jH	25 - 34 years	No	Asian	Bachelor's degree	$50,000 - $74,999	Male	heterosexual (straight)	California	1 (just me!)	1 (just me!)	Less than 5 times per month	No	No	Yes	No	No	Moved place of residence	Yes if I get part of the profit	Yes if consumers get part of the profit	Yes	Yes	Yes
R_30hR3b94UKIqg2m	18 - 24 years	No	White or Caucasian	High school diploma or GED	Less than $25,000	Female	heterosexual (straight)	Minnesota	1 (just me!)	1 (just me!)	Less than 5 times per month	No	Yes	Yes	No	No		I don't know	I don't know	I don't know	No	Yes
R_3HuZlW70nQmMmfp	25 - 34 years	Yes	White or Caucasian	High school diploma or GED	Less than $25,000	Female	heterosexual (straight)	Texas	1 (just me!)	2	Less than 5 times per month	Yes	No	No	No	No		No	No	No	No	No
R_1hLuhNOCjRZOPoe	25 - 34 years	No	White or Caucasian,American Indian/Native American or Alaska Native	High school diploma or GED	$25,000 - $49,999	Female	LGBTQ+	Oklahoma	1 (just me!)	3	More than 10 times per month	Yes	No	No	No	No		Yes if I get part of the profit	Yes if consumers get part of the profit	No	No	Yes
R_yPwEQaDkRlus1AB	25 - 34 years	No	White or Caucasian	High school diploma or GED	Less than $25,000	Female	heterosexual (straight)	Alabama	1 (just me!)	3	Less than 5 times per month	No	No	No	Yes	No		No	No	Yes	No	No
R_31i2GAL8OJZdUqq	25 - 34 years	No	Black or African American	Graduate or professional degree (MA, MS, MBA, PhD, JD, MD, DDS, etc)	$150,000 or more	Female	heterosexual (straight)	Georgia	2	3	5 - 10 times per month	No	Yes	Yes	No	No	Had a child	No	No	No	No	No
R_1IZaUJW0SgxmGhX	35 - 44 years	No	White or Caucasian	High school diploma or GED	$50,000 - $74,999	Female	heterosexual (straight)	Michigan	1 (just me!)	2	Less than 5 times per month	No	Yes	Yes	No	No		No	No	I don't know	No	No
R_22Gn4dE4LeRGLs2	35 - 44 years	No	White or Caucasian	Graduate or professional degree (MA, MS, MBA, PhD, JD, MD, DDS, etc)	$150,000 or more	Female	heterosexual (straight)	New York	3	2	More than 10 times per month	No	No	Yes	No	No		Yes if I get part of the profit	Yes if consumers get part of the profit	Yes	I don't know	Yes
R_yU610Y4deDO9Q77	45 - 54 years	No	White or Caucasian	Graduate or professional degree (MA, MS, MBA, PhD, JD, MD, DDS, etc)	$75,000 - $99,999	Male	heterosexual (straight)	Illinois	1 (just me!)	3	Less than 5 times per month	Yes	Yes	No	No	No		Yes if I get part of the profit	Yes if consumers get part of the profit	No	No	I don't know
R_afU6KRn89n5n9i9	55 - 64 years	No	White or Caucasian	Graduate or professional degree (MA, MS, MBA, PhD, JD, MD, DDS, etc)	$75,000 - $99,999	Female	heterosexual (straight)	Georgia	1 (just me!)	2	Less than 5 times per month	No	No	Yes	No	No		I don't know	I don't know	I don't know	I don't know	I don't know
R_3sjK6pL9ltjhOzg	35 - 44 years	No	White or Caucasian	Graduate or professional degree (MA, MS, MBA, PhD, JD, MD, DDS, etc)	$150,000 or more	Female	heterosexual (straight)	Missouri	2	2	Less than 5 times per month	No	No	No	No	No		No	No	No	No	I don't know
R_3ozIrQp8CaQst7P	25 - 34 years	No	White or Caucasian	Bachelor's degree	$25,000 - $49,999	Male	LGBTQ+	Indiana	1 (just me!)	1 (just me!)	Less than 5 times per month	No	No	No	No	No		No	No	No	No	No
R_TcSJ9ex2QSL6adP	45 - 54 years	No	White or Caucasian	Graduate or professional degree (MA, MS, MBA, PhD, JD, MD, DDS, etc)	$75,000 - $99,999	Female	heterosexual (straight)	Pennsylvania	2	3	5 - 10 times per month	No	Yes	Yes	No	No		No	No	No	No	No
R_1GDlAVAGQS3e35H	55 - 64 years	No	White or Caucasian	Bachelor's degree	Less than $25,000	Male	heterosexual (straight)	California	1 (just me!)	1 (just me!)	Less than 5 times per month	No	No	No	No	No		No	No	No	I don't know	Yes
R_Xjn66iH08ck5oPL	45 - 54 years	No	White or Caucasian	Bachelor's degree	$100,000 - $149,999	Female	heterosexual (straight)	Illinois	2	4+	More than 10 times per month	No	No	No	No	No		Yes if I get part of the profit	No	No	I don't know	Yes
R_3FUNDRuv13pcDZN	45 - 54 years	No	White or Caucasian	High school diploma or GED	$100,000 - $149,999	Male	heterosexual (straight)	Pennsylvania	3	3	More than 10 times per month	No	No	Yes	No	No		No	No	No	No	No
R_21cTMQKilozlXBu	55 - 64 years	No	White or Caucasian	Bachelor's degree	$75,000 - $99,999	Female	heterosexual (straight)	Colorado	2	3	5 - 10 times per month	No	No	No	No	No		Yes if I get part of the profit	Yes if consumers get part of the profit	I don't know	No	No
R_2t5uladxRwCFEss	35 - 44 years	No	White or Caucasian	Bachelor's degree	$75,000 - $99,999	Female	heterosexual (straight)	Massachusetts	2	3	5 - 10 times per month	No	Yes	Yes	No	No		No	No	I don't know	No	I don't know
R_1Nnv2IYQFpUwHrr	25 - 34 years	No	Asian	Graduate or professional degree (MA, MS, MBA, PhD, JD, MD, DDS, etc)	$50,000 - $74,999	Female	heterosexual (straight)	New York	2	3	5 - 10 times per month	No	No	No	No	No		No	No	Yes	I don't know	Yes
R_1flwKLMqaye34Pb	35 - 44 years	No	White or Caucasian	Bachelor's degree	$50,000 - $74,999	Male	heterosexual (straight)	Pennsylvania	1 (just me!)	1 (just me!)	5 - 10 times per month	No	No	Yes	No	No		I don't know	Yes if consumers get part of the profit	I don't know	I don't know	Yes
R_sFNlPttlD6Fp09b	25 - 34 years	Yes	Other	High school diploma or GED	$25,000 - $49,999	Male	heterosexual (straight)	California	1 (just me!)	3	Less than 5 times per month	No	No	Yes	Prefer not to say	Prefer not to say		Yes if I get part of the profit	Yes if consumers get part of the profit	Yes	I don't know	I don't know
R_QfvAxCxCdb6YwUh	55 - 64 years	No	Other	High school diploma or GED	Less than $25,000	Female	heterosexual (straight)	Texas	1 (just me!)	1 (just me!)	5 - 10 times per month	No	No	Yes	No	No		Yes if I get part of the profit	Yes if consumers get part of the profit	I don't know	No	No
R_Q4bzbtEeez3se3v	55 - 64 years	No	White or Caucasian	High school diploma or GED	Less than $25,000	Female	heterosexual (straight)	Alabama	1 (just me!)	1 (just me!)	Less than 5 times per month	No	No	No	No	No		No	No	Yes	I don't know	I don't know
R_3I9Pu8iauEcOx9A	35 - 44 years	No	White or Caucasian	Bachelor's degree	$50,000 - $74,999	Male	LGBTQ+	Rhode Island	1 (just me!)	2	Less than 5 times per month	No	No	No	No	No		No	No	I don't know	No	No
R_2aKnRIuNnEcqWWn	35 - 44 years	No	Asian	Graduate or professional degree (MA, MS, MBA, PhD, JD, MD, DDS, etc)	$75,000 - $99,999	Male	heterosexual (straight)	Kentucky	1 (just me!)	1 (just me!)	Less than 5 times per month	No	No	Yes	No	No		Yes	Yes	No	Yes	Yes
R_1rHP3EmlowTtvaq	35 - 44 years	No	White or Caucasian	Bachelor's degree	$50,000 - $74,999	Female	LGBTQ+	Texas	2	4+	Less than 5 times per month	No	No	No	No	No	Moved place of residence	Yes	Yes	Yes	Yes	Yes
R_1FfxhRRore9Zatj	25 - 34 years	No	White or Caucasian	Graduate or professional degree (MA, MS, MBA, PhD, JD, MD, DDS, etc)	$100,000 - $149,999	Female	heterosexual (straight)	Tennessee	1 (just me!)	2	Less than 5 times per month	No	No	Yes	No	No		No	No	No	I don't know	I don't know
R_umqcgydTy2DwcBH	55 - 64 years	No	White or Caucasian,Asian	Bachelor's degree	$50,000 - $74,999	Male	heterosexual (straight)	Georgia	1 (just me!)	2	Less than 5 times per month	No	No	No	No	No	Moved place of residence	Yes	Yes	Yes	No	Yes
R_9WSxduvirxNr42t	35 - 44 years	No	Black or African American	High school diploma or GED	$25,000 - $49,999	Female	heterosexual (straight)	Alabama	1 (just me!)	4+	Less than 5 times per month	Yes	Yes	No	Yes	No	Lost a job	Yes if I get part of the profit	Yes if consumers get part of the profit	Yes	I don't know	Yes
R_3nuCIri0LNJEq4U	25 - 34 years	No	White or Caucasian	Bachelor's degree	$100,000 - $149,999	Male	heterosexual (straight)	New Jersey	1 (just me!)	4+	Less than 5 times per month	No	No	Yes	No	No		No	Yes if consumers get part of the profit	Yes	I don't know	I don't know
R_0AjvU74YOfIrIpX	55 - 64 years	Yes	White or Caucasian,American Indian/Native American or Alaska Native	High school diploma or GED	Less than $25,000	Female	heterosexual (straight)	California	1 (just me!)	1 (just me!)	Less than 5 times per month	No	No	No	No	No		Yes if I get part of the profit	Yes if consumers get part of the profit	Yes	Yes	Yes
R_3oRbWw6Brl9Zczg	18 - 24 years	No	Black or African American	High school diploma or GED	$25,000 - $49,999	Male	heterosexual (straight)	Ohio	1 (just me!)	2	Less than 5 times per month	No	No	No	Yes	No		Yes if I get part of the profit	Yes if consumers get part of the profit	No	No	Yes
R_3JfvcFlS8dhfgcr	25 - 34 years	No	White or Caucasian	High school diploma or GED	$75,000 - $99,999	Male	heterosexual (straight)	Arkansas	1 (just me!)	3	5 - 10 times per month	Yes	No	No	No	No		Yes if I get part of the profit	Yes if consumers get part of the profit	Yes	No	Yes
R_0e9mwIgnQ7UBcGJ	18 - 24 years	No	White or Caucasian	High school diploma or GED	$25,000 - $49,999	Male	LGBTQ+	Minnesota	1 (just me!)	3	Less than 5 times per month	No	No	No	No	No	Moved place of residence	Yes if I get part of the profit	Yes if consumers get part of the profit	Yes	No	Yes
R_Xk42yW3pfoWC6Ih	18 - 24 years	Yes	Other	High school diploma or GED	$25,000 - $49,999	Female	heterosexual (straight)	Massachusetts	3	4+	Less than 5 times per month	No	No	Yes	No	No	Lost a job	No	No	Yes	No	I don't know
R_2c2zFkBJcs7MFXI	35 - 44 years	No	White or Caucasian	High school diploma or GED	$100,000 - $149,999	Male	heterosexual (straight)	Ohio	1 (just me!)	3	Less than 5 times per month	No	No	No	No	No		Yes if I get part of the profit	Yes if consumers get part of the profit	Yes	Yes	Yes
R_2Bg2FwMbTIyoh0G	35 - 44 years	No	White or Caucasian	High school diploma or GED	$50,000 - $74,999	Female	heterosexual (straight)	Louisiana	4+	1 (just me!)	Less than 5 times per month	Yes	No	No	No	No	Had a child	No	No	No	No	No
R_1GIfjocF2dRzyeH	25 - 34 years	No	White or Caucasian	Bachelor's degree	$100,000 - $149,999	Female	heterosexual (straight)	Mississippi	2	4+	More than 10 times per month	No	No	No	No	No	Became pregnant	Yes if I get part of the profit	Yes if consumers get part of the profit	I don't know	No	I don't know
R_1g1rV2pCaPER2B3	18 - 24 years	Yes	White or Caucasian,Black or African American,American Indian/Native American or Alaska Native	High school diploma or GED	$25,000 - $49,999	Female	LGBTQ+	Louisiana	2	3	5 - 10 times per month	No	No	No	No	No		No	No	Yes	I don't know	Yes
R_0DoXqOQl0hxEeFH	35 - 44 years	No	White or Caucasian	High school diploma or GED	$25,000 - $49,999	Female	heterosexual (straight)	Utah	2	2	More than 10 times per month	I stopped in the recent past	Yes	No	No	No	Moved place of residence	No	No	I don't know	Yes	Yes
R_262xe1Uv99c2Nwd	45 - 54 years	No	White or Caucasian	High school diploma or GED	$25,000 - $49,999	Female	heterosexual (straight)	Georgia	1 (just me!)	3	5 - 10 times per month	Yes	No	No	Yes	No		No	No	No	No	No
R_3svvB68IgLOnuSn	35 - 44 years	No	White or Caucasian	Bachelor's degree	$25,000 - $49,999	Female	heterosexual (straight)	Kentucky	1 (just me!)	4+	5 - 10 times per month	No	No	No	No	No		No	No	No	No	Yes
R_2OJRIBzhVd0uoiu	45 - 54 years	No	White or Caucasian	High school diploma or GED	$25,000 - $49,999	Female	heterosexual (straight)	Pennsylvania	2	4+	Less than 5 times per month	Yes	Yes	No	No	No		I don't know	I don't know	Yes	I don't know	Yes
R_2ZQhqi8UnqgEMIo	18 - 24 years	No	White or Caucasian	Bachelor's degree	$25,000 - $49,999	Male	heterosexual (straight)	Delaware	1 (just me!)	1 (just me!)	Less than 5 times per month	No	No	No	No	No		Yes if I get part of the profit	Yes if consumers get part of the profit	Yes	Yes	Yes
R_Do8gHEUnXT7Wxgt	45 - 54 years	Yes	White or Caucasian	High school diploma or GED	$25,000 - $49,999	Female	heterosexual (straight)	Arizona	1 (just me!)	3	Less than 5 times per month	Yes	Yes	No	No	No		No	No	No	No	No
R_3Kr76eCJCdILz7j	18 - 24 years	No	White or Caucasian	Bachelor's degree	$25,000 - $49,999	Male	heterosexual (straight)	Minnesota	1 (just me!)	4+	Less than 5 times per month	No	No	Yes	No	No		Yes if I get part of the profit	Yes if consumers get part of the profit	No	I don't know	Yes
R_2cozRynbM2kFaF6	45 - 54 years	No	White or Caucasian	High school diploma or GED	$100,000 - $149,999	Female	heterosexual (straight)	Texas	1 (just me!)	4+	More than 10 times per month	No	No	I stopped in the recent past	Yes	Yes		Yes if I get part of the profit	Yes if consumers get part of the profit	I don't know	No	Yes
R_3sA19vqjjKuEHgA	35 - 44 years	No	White or Caucasian	High school diploma or GED	$50,000 - $74,999	Female	heterosexual (straight)	Nebraska	1 (just me!)	4+	Less than 5 times per month	No	No	No	No	No		No	No	No	No	No
R_10VEwmndSsl39vM	25 - 34 years	No	White or Caucasian	High school diploma or GED	$75,000 - $99,999	Male	heterosexual (straight)	Indiana	3	4+	More than 10 times per month	No	No	Yes	Yes	No		No	No	Yes	Yes	Yes
R_2coOZoRiRqZOdqN	25 - 34 years	No	White or Caucasian	High school diploma or GED	$25,000 - $49,999	Other	LGBTQ+	Virginia	1 (just me!)	4+	Less than 5 times per month	No	No	No	Yes	No		No	Yes if consumers get part of the profit	Yes	I don't know	Yes
R_2ZKwvQaCWvHI4ey	45 - 54 years	No	White or Caucasian	Graduate or professional degree (MA, MS, MBA, PhD, JD, MD, DDS, etc)	$100,000 - $149,999	Female	heterosexual (straight)	Kentucky	2	2	5 - 10 times per month	Yes	I stopped in the recent past	No	No	No	Lost a job ,Moved place of residence	Yes if I get part of the profit	Yes if consumers get part of the profit	No	No	Yes
R_3g2bmHhnUgevJxp	25 - 34 years	No	White or Caucasian	High school diploma or GED	$50,000 - $74,999	Female	heterosexual (straight)	Oklahoma	1 (just me!)	3	Less than 5 times per month	Yes	Yes	Yes	No	No		No	No	No	I don't know	Yes
R_3kLp5UPFHSDwQYB	55 - 64 years	No	White or Caucasian	Bachelor's degree	$25,000 - $49,999	Male	LGBTQ+	Indiana	1 (just me!)	4+	Less than 5 times per month	No	Prefer not to say	Yes	No	No		Yes if I get part of the profit	No	No	No	Yes
R_2ccKVp1NeZmvJcy	35 - 44 years	No	White or Caucasian	High school diploma or GED	$100,000 - $149,999	Female	heterosexual (straight)	Maryland	2	2	Less than 5 times per month	No	No	No	Yes	No		Yes if I get part of the profit	Yes if consumers get part of the profit	Yes	No	Yes
R_3Hhlv3A6Jj4ne7z	25 - 34 years	No	White or Caucasian	Graduate or professional degree (MA, MS, MBA, PhD, JD, MD, DDS, etc)	$25,000 - $49,999	Male	heterosexual (straight)	Georgia	1 (just me!)	2	Less than 5 times per month	No	I stopped in the recent past	Yes	No	No		No	I don't know	Yes	Yes	Yes
R_3Pc8OyfEgCHZvBs	25 - 34 years	No	White or Caucasian	Bachelor's degree	$50,000 - $74,999	Female	LGBTQ+	Maryland	1 (just me!)	1 (just me!)	5 - 10 times per month	No	No	Yes	No	No	Moved place of residence	Yes if I get part of the profit	Yes if consumers get part of the profit	Yes	Yes	Yes
R_sjLYTzhjMi0DAkh	25 - 34 years	No	Black or African American	High school diploma or GED	$25,000 - $49,999	Female	heterosexual (straight)	Florida	1 (just me!)	1 (just me!)	Less than 5 times per month	No	No	Yes	No	No		No	Yes if consumers get part of the profit	No	No	Yes
R_2uqaVRuFdQVMLZn	35 - 44 years	No	Asian	Graduate or professional degree (MA, MS, MBA, PhD, JD, MD, DDS, etc)	$50,000 - $74,999	Male	heterosexual (straight)	Missouri	3	3	5 - 10 times per month	No	No	No	No	No		Yes if I get part of the profit	Yes if consumers get part of the profit	No	Yes	I don't know
R_ZeZNk6GoDJUatUJ	25 - 34 years	Yes	White or Caucasian	High school diploma or GED	$50,000 - $74,999	Female	heterosexual (straight)	Texas	1 (just me!)	4+	5 - 10 times per month	No	No	No	No	No	Had a child	No	No	No	No	I don't know
R_3PBHIKT3ZQWembf	35 - 44 years	Yes	White or Caucasian	High school diploma or GED	$25,000 - $49,999	Male	heterosexual (straight)	Virginia	1 (just me!)	1 (just me!)	Less than 5 times per month	No	No	Yes	No	No		Yes if I get part of the profit	Yes if consumers get part of the profit	Yes	Yes	Yes
R_T5DC7dqaf9rgfPr	45 - 54 years	No	White or Caucasian	Graduate or professional degree (MA, MS, MBA, PhD, JD, MD, DDS, etc)	$100,000 - $149,999	Female	heterosexual (straight)	Nevada	1 (just me!)	4+	Less than 5 times per month	No	No	No	No	No		Yes if I get part of the profit	Yes if consumers get part of the profit	I don't know	I don't know	Yes
R_1MR5moHBEzMpL1a	35 - 44 years	No	White or Caucasian	High school diploma or GED	$50,000 - $74,999	Male	heterosexual (straight)	Georgia	1 (just me!)	4+	Less than 5 times per month	No	No	Yes	No	No	Had a child	Yes if I get part of the profit	Yes if consumers get part of the profit	Yes	Yes	Yes
R_3HizCKpeuB5PkKD	45 - 54 years	No	White or Caucasian	High school diploma or GED	$25,000 - $49,999	Female	heterosexual (straight)	Alabama	3	3	Less than 5 times per month	Yes	Yes	No	Yes	No		No	No	No	No	No
R_2tlrtwEaex5e5hZ	18 - 24 years	No	White or Caucasian	Bachelor's degree	$75,000 - $99,999	Male	heterosexual (straight)	Kentucky	1 (just me!)	3	Less than 5 times per month	No	No	Yes	No	No		No	No	No	Yes	Yes
R_2z5SzAhTBlLEuu2	35 - 44 years	No	White or Caucasian	Bachelor's degree	$25,000 - $49,999	Male	heterosexual (straight)	Indiana	1 (just me!)	4+	Less than 5 times per month	No	Yes	Yes	No	No		No	No	No	Yes	No
R_sGsB8wYLpu9i8ut	35 - 44 years	No	Asian	High school diploma or GED	$50,000 - $74,999	Male	heterosexual (straight)	Florida	1 (just me!)	3	Less than 5 times per month	No	No	No	No	No		Yes if I get part of the profit	Yes if consumers get part of the profit	No	Yes	Yes
R_1C465BAQuYyIY3s	25 - 34 years	No	White or Caucasian	High school diploma or GED	$25,000 - $49,999	Male	LGBTQ+	Kentucky	1 (just me!)	4+	Less than 5 times per month	No	No	No	No	No	Moved place of residence	No	No	No	No	No
R_BE9pJxDxFuncF3j	25 - 34 years	No	White or Caucasian	High school diploma or GED	$50,000 - $74,999	Female	heterosexual (straight)	Pennsylvania	2	4+	More than 10 times per month	Yes	No	Yes	No	No	Lost a job	No	No	Yes	Yes	Yes
R_2wQqVnIFDz7CVjp	55 - 64 years	No	White or Caucasian	Bachelor's degree	$150,000 or more	Female	heterosexual (straight)	Iowa	1 (just me!)	3	Less than 5 times per month	No	No	Yes	No	No		No	No	I don't know	Yes	Yes
R_2eUWEWjmzfqQgCx	35 - 44 years	Yes	Other	Bachelor's degree	$75,000 - $99,999	Male	heterosexual (straight)	New York	2	3	Less than 5 times per month	No	No	No	No	No	Became pregnant	Yes if I get part of the profit	Yes if consumers get part of the profit	I don't know	I don't know	Yes
R_1ltxGPdvIgeKcV3	18 - 24 years	No	White or Caucasian,Other	High school diploma or GED	$100,000 - $149,999	Male	LGBTQ+	Pennsylvania	3	4+	5 - 10 times per month	Yes	No	Yes	No	No	Divorce	Yes if I get part of the profit	Yes if consumers get part of the profit	Yes	Yes	Yes
R_2zvyQAbu6BlFQnr	18 - 24 years	Yes	Other	High school diploma or GED	$25,000 - $49,999	Male	LGBTQ+	Pennsylvania	1 (just me!)	4+	Less than 5 times per month	No	Yes	Yes	Yes	No		No	I don't know	Yes	No	I don't know
R_1rv6C0xXvnmfYMh	25 - 34 years	No	White or Caucasian	Graduate or professional degree (MA, MS, MBA, PhD, JD, MD, DDS, etc)	$25,000 - $49,999	Female	LGBTQ+	Pennsylvania	1 (just me!)	1 (just me!)	5 - 10 times per month	No	Yes	Yes	No	No		No	No	I don't know	I don't know	I don't know
R_3EuLVznxdNt9ygD	45 - 54 years	No	White or Caucasian	Bachelor's degree	$50,000 - $74,999	Female	heterosexual (straight)	Pennsylvania	1 (just me!)	4+	5 - 10 times per month	No	No	Yes	No	No	Divorce,Moved place of residence	Yes if I get part of the profit	Yes if consumers get part of the profit	No	No	Yes
R_22tZfZkw9b1zxls	35 - 44 years	Yes	Black or African American	Graduate or professional degree (MA, MS, MBA, PhD, JD, MD, DDS, etc)	$25,000 - $49,999	Female	heterosexual (straight)	Mississippi	1 (just me!)	3	Less than 5 times per month	Yes	No	No	No	No		Yes if I get part of the profit	Yes if consumers get part of the profit	I don't know	I don't know	Yes
R_2ByB8s94wVocXKj	18 - 24 years	No	White or Caucasian	Bachelor's degree	$100,000 - $149,999	Male	heterosexual (straight)	Pennsylvania	1 (just me!)	3	Less than 5 times per month	No	No	No	No	No		Yes if I get part of the profit	Yes if consumers get part of the profit	I don't know	Yes	I don't know
R_24INqi2ERG7Q8v3	45 - 54 years	No	White or Caucasian	High school diploma or GED	$25,000 - $49,999	Female	heterosexual (straight)	Virginia	1 (just me!)	4+	5 - 10 times per month	No	No	No	No	No		Yes if I get part of the profit	Yes if consumers get part of the profit	Yes	Yes	Yes
R_4MgRs6CE479gL2p	18 - 24 years	No	White or Caucasian	Graduate or professional degree (MA, MS, MBA, PhD, JD, MD, DDS, etc)	$150,000 or more	Female	heterosexual (straight)	New York	1 (just me!)	2	5 - 10 times per month	No	No	Yes	No	No		Yes if I get part of the profit	Yes if consumers get part of the profit	I don't know	Yes	Yes
R_qxYfYpT6Mf2FhKx	35 - 44 years	No	White or Caucasian	Bachelor's degree	$75,000 - $99,999	Female	heterosexual (straight)	South Dakota	1 (just me!)	4+	5 - 10 times per month	No	Yes	Yes	No	No		Yes if I get part of the profit	No	I don't know	I don't know	Yes
R_PTZ3QbtCJTTGaEF	18 - 24 years	No	White or Caucasian	High school diploma or GED	Less than $25,000	Female	heterosexual (straight)	Illinois	1 (just me!)	1 (just me!)	Less than 5 times per month	No	No	Yes	No	No		Yes if I get part of the profit	Yes	No	Yes	Yes
R_1ja0Vjb9ou6O0ul	65 and older	No	White or Caucasian	High school diploma or GED	$25,000 - $49,999	Male	heterosexual (straight)	Colorado	2	2	Less than 5 times per month	No	No	No	Yes	No		No	No	No	No	Yes
R_2SHtAd3zttOHall	25 - 34 years	No	White or Caucasian	High school diploma or GED	$50,000 - $74,999	Male	heterosexual (straight)	Texas	1 (just me!)	3	Less than 5 times per month	No	No	No	Yes	No		Yes if I get part of the profit	Yes if consumers get part of the profit	I don't know	No	No
R_3lFC8mZ0NpujRTg	18 - 24 years	No	Asian	Bachelor's degree	$25,000 - $49,999	Male	heterosexual (straight)	Massachusetts	2	1 (just me!)	Less than 5 times per month	No	No	No	No	No	Lost a job ,Moved place of residence	Yes if I get part of the profit	Yes if consumers get part of the profit	Yes	Yes	Yes
R_OQeQHVDhrK9ane1	25 - 34 years	No	White or Caucasian	Graduate or professional degree (MA, MS, MBA, PhD, JD, MD, DDS, etc)	$100,000 - $149,999	Male	LGBTQ+	Wisconsin	1 (just me!)	2	5 - 10 times per month	No	No	No	No	No		Yes if I get part of the profit	Yes if consumers get part of the profit	No	I don't know	Yes
R_2CwxK4zDVgcRjSZ	18 - 24 years	No	White or Caucasian	High school diploma or GED	$25,000 - $49,999	Male	heterosexual (straight)	Missouri	1 (just me!)	3	Less than 5 times per month	No	No	No	No	No		Yes	Yes	Yes	Yes	Yes
R_2dL049KyJSlVaMx	18 - 24 years	No	Asian	Bachelor's degree	$50,000 - $74,999	Male	heterosexual (straight)	California	1 (just me!)	4+	Less than 5 times per month	No	No	Yes	No	No		No	No	No	No	Yes
R_1QbE8mmoK6aNH9T	25 - 34 years	No	White or Caucasian	High school diploma or GED	$25,000 - $49,999	Male	LGBTQ+	Texas	1 (just me!)	3	5 - 10 times per month	Yes	Yes	Yes	No	No		Yes if I get part of the profit	Yes if consumers get part of the profit	Yes	No	Yes
R_5jBIUuJMIveh2sV	35 - 44 years	No	White or Caucasian	Bachelor's degree	$25,000 - $49,999	Female	LGBTQ+	Vermont	2	2	5 - 10 times per month	No	Yes	No	Yes	No		Yes if I get part of the profit	Yes if consumers get part of the profit	Yes	Yes	Yes
R_2ZIHNY6kK2Ife6g	25 - 34 years	No	White or Caucasian	High school diploma or GED	Less than $25,000	Female	heterosexual (straight)	Florida	2	4+	Less than 5 times per month	No	No	No	Yes	No	Lost a job	Yes if I get part of the profit	Yes if consumers get part of the profit	I don't know	No	Yes
R_3hhzlzmPKPEX8AA	25 - 34 years	No	White or Caucasian	Bachelor's degree	$75,000 - $99,999	Female	heterosexual (straight)	Ohio	1 (just me!)	2	Less than 5 times per month	No	No	No	No	No		No	No	I don't know	I don't know	I don't know
R_3J8fmsKlTE846m6	25 - 34 years	No	White or Caucasian	Bachelor's degree	$75,000 - $99,999	Male	heterosexual (straight)	Texas	1 (just me!)	2	Less than 5 times per month	No	Yes	Yes	No	No		Yes if I get part of the profit	Yes if consumers get part of the profit	No	Yes	Yes
R_2SdTIZ3yJDeoull	35 - 44 years	Yes	White or Caucasian	Bachelor's degree	$50,000 - $74,999	Female	heterosexual (straight)	New Mexico	1 (just me!)	3	Less than 5 times per month	Yes	No	No	No	No	Moved place of residence	No	No	Yes	No	Yes
R_bKt9Z4amoZXnAaJ	55 - 64 years	No	White or Caucasian	Graduate or professional degree (MA, MS, MBA, PhD, JD, MD, DDS, etc)	$100,000 - $149,999	Female	heterosexual (straight)	Florida	2	2	5 - 10 times per month	No	No	No	No	No		No	No	Yes	I don't know	Yes
R_tJzzlJf8xn5RqFz	25 - 34 years	No	White or Caucasian	Bachelor's degree	$25,000 - $49,999	Female	LGBTQ+	Illinois	2	2	Less than 5 times per month	No	No	No	No	No		I don't know	No	Yes	No	Yes
R_1jUkyJVRdxgQkcJ	45 - 54 years	No	White or Caucasian	Bachelor's degree	$50,000 - $74,999	Male	heterosexual (straight)	South Carolina	1 (just me!)	1 (just me!)	Less than 5 times per month	No	No	Yes	No	No		Yes if I get part of the profit	Yes if consumers get part of the profit	Yes	I don't know	Yes
R_3dW9s3p839y097G	35 - 44 years	No	White or Caucasian	Bachelor's degree	$50,000 - $74,999	Female	heterosexual (straight)	Maine	1 (just me!)	4+	5 - 10 times per month	No	I stopped in the recent past	Yes	No	No		Yes if I get part of the profit	Yes if consumers get part of the profit	I don't know	I don't know	Yes
R_6AqJMmFQ2N3H7G1	65 and older	No	White or Caucasian	Bachelor's degree	$150,000 or more	Male	heterosexual (straight)	California	2	2	Less than 5 times per month	No	No	No	No	No		No	No	No	No	No
R_2XcHeqtjXcsxznp	18 - 24 years	No	White or Caucasian	High school diploma or GED	$25,000 - $49,999	Other	LGBTQ+	Pennsylvania	1 (just me!)	3	Less than 5 times per month	No	Yes	Yes	No	No	Moved place of residence	No	No	No	No	I don't know
R_31gUuqxSkTAfMPg	25 - 34 years	Yes	Other	Bachelor's degree	$50,000 - $74,999	Female	heterosexual (straight)	Illinois	1 (just me!)	2	Less than 5 times per month	No	No	Yes	No	No	Moved place of residence	Yes if I get part of the profit	Yes if consumers get part of the profit	Yes	I don't know	Yes
R_1MYdjbgZgAAC4Mx	25 - 34 years	No	White or Caucasian	High school diploma or GED	$25,000 - $49,999	Male	heterosexual (straight)	California	1 (just me!)	1 (just me!)	5 - 10 times per month	No	No	No	No	No		Yes if I get part of the profit	Yes if consumers get part of the profit	Yes	Yes	Yes
R_3EhR0fMrUnhxkXq	35 - 44 years	No	Black or African American	High school diploma or GED	$75,000 - $99,999	Female	heterosexual (straight)	Indiana	1 (just me!)	4+	Less than 5 times per month	Yes	Yes	Yes	No	No	Lost a job	No	No	No	Yes	Yes
R_27JXR7ydGbnvOv3	65 and older	No	White or Caucasian	Bachelor's degree	$100,000 - $149,999	Male	heterosexual (straight)	Oregon	2	2	Less than 5 times per month	No	No	Yes	No	No		Yes if I get part of the profit	Yes if consumers get part of the profit	Yes	I don't know	Yes
R_eJOowyeZRgy7nTH	35 - 44 years	Yes	Asian	Bachelor's degree	$75,000 - $99,999	Female	heterosexual (straight)	California	1 (just me!)	3	Less than 5 times per month	No	No	Yes	No	No	Moved place of residence	No	No	I don't know	Yes	Yes
R_1dEORt9BZBN76Bt	55 - 64 years	No	White or Caucasian	High school diploma or GED	Less than $25,000	Female	heterosexual (straight)	California	1 (just me!)	3	Less than 5 times per month	No	No	No	No	No		Yes if I get part of the profit	Yes if consumers get part of the profit	Yes	Yes	Yes
R_1EbOsVC9pLY3RmN	25 - 34 years	Yes	White or Caucasian	High school diploma or GED	$25,000 - $49,999	Female	LGBTQ+	Florida	1 (just me!)	3	5 - 10 times per month	Yes	Yes	Yes	Yes	No	Lost a job ,Became pregnant	No	No	No	No	No
R_tR7F4DbwZExTCSZ	25 - 34 years	No	White or Caucasian	Bachelor's degree	$25,000 - $49,999	Male	heterosexual (straight)	Tennessee	1 (just me!)	3	Less than 5 times per month	No	No	No	Yes	No	Lost a job	Yes if I get part of the profit	I don't know	I don't know	No	Yes
R_1Qa8m0zuQtcKx67	18 - 24 years	No	White or Caucasian,Black or African American	High school diploma or GED	$150,000 or more	Female	heterosexual (straight)	Pennsylvania	1 (just me!)	4+	Less than 5 times per month	Yes	Yes	Yes	No	No	Moved place of residence	Yes	Yes	No	No	Yes
R_24bGur3im5IAPdZ	35 - 44 years	No	White or Caucasian	Bachelor's degree	$75,000 - $99,999	Female	heterosexual (straight)	Kansas	3	3	5 - 10 times per month	No	No	No	No	No		No	No	No	No	Yes
R_1gOvSHnmB0FOZ67	18 - 24 years	Yes	White or Caucasian	High school diploma or GED	$50,000 - $74,999	Male	LGBTQ+	Illinois	1 (just me!)	3	Less than 5 times per month	No	No	No	No	No	Lost a job	Yes	Yes	Yes	No	Yes
R_2YeNK8zMAjz7WyR	45 - 54 years	No	White or Caucasian	Bachelor's degree	Less than $25,000	Female	heterosexual (straight)	Tennessee	1 (just me!)	2	Less than 5 times per month	No	No	No	No	No		No	No	I don't know	No	No
R_24q37XKZhX00HgC	25 - 34 years	No	White or Caucasian	Graduate or professional degree (MA, MS, MBA, PhD, JD, MD, DDS, etc)	$100,000 - $149,999	Male	LGBTQ+	California	3	4+	5 - 10 times per month	No	Yes	Yes	No	No	Moved place of residence	No	No	I don't know	No	Yes
R_2dtpXL3ow92qYia	25 - 34 years	No	White or Caucasian	Bachelor's degree	$25,000 - $49,999	Male	LGBTQ+	Massachusetts	4+	1 (just me!)	5 - 10 times per month	No	I stopped in the recent past	Yes	No	No		No	No	I don't know	Yes	Yes
R_2zr4KMH1ZQNAU3v	18 - 24 years	No	Asian	High school diploma or GED	$150,000 or more	Female	LGBTQ+	California	1 (just me!)	3	Less than 5 times per month	No	No	Yes	No	No		No	No	Yes	I don't know	Yes
R_3GqD1hXu6eSqH31	35 - 44 years	No	White or Caucasian	Bachelor's degree	Less than $25,000	Female	LGBTQ+	Florida	1 (just me!)	2	Less than 5 times per month	No	No	Yes	No	No	Divorce,Moved place of residence	Yes if I get part of the profit	Yes if consumers get part of the profit	No	No	No
R_1IabI5u1FwYo00V	65 and older	No	White or Caucasian	Bachelor's degree	$75,000 - $99,999	Male	heterosexual (straight)	Ohio	2	2	Less than 5 times per month	No	No	No	No	No		No	No	Yes	I don't know	Yes
R_3fdWUgAWjxIhg6r	25 - 34 years	No	White or Caucasian	Bachelor's degree	$150,000 or more	Female	heterosexual (straight)	North Carolina	2	2	Less than 5 times per month	No	No	Yes	No	No	Moved place of residence	Yes if I get part of the profit	Yes if consumers get part of the profit	Yes	Yes	Yes
R_cHesjuc4lBb9xcd	25 - 34 years	No	White or Caucasian	High school diploma or GED	$25,000 - $49,999	Female	LGBTQ+	Virginia	2	1 (just me!)	Less than 5 times per month	No	No	No	No	No	Moved place of residence	No	No	Yes	I don't know	Yes
R_ag6T2MYYTL2eE1j	35 - 44 years	No	White or Caucasian	Bachelor's degree	$150,000 or more	Male	heterosexual (straight)	Tennessee	1 (just me!)	4+	Less than 5 times per month	No	No	No	No	No		Yes if I get part of the profit	Yes if consumers get part of the profit	No	Yes	Yes
R_2P6gheLR59JfOIS	25 - 34 years	No	White or Caucasian	High school diploma or GED	$50,000 - $74,999	Other	heterosexual (straight)	Indiana	1 (just me!)	4+	Less than 5 times per month	No	I stopped in the recent past	I stopped in the recent past	No	No		No	No	I don't know	No	I don't know
R_1FwushWdNnxMnwa	25 - 34 years	No	White or Caucasian	Bachelor's degree	$100,000 - $149,999	Female	heterosexual (straight)	Washington	1 (just me!)	2	5 - 10 times per month	No	No	No	No	No		Yes if I get part of the profit	Yes if consumers get part of the profit	I don't know	I don't know	Yes
R_2XpoQZjmJ9BOKQR	45 - 54 years	No	White or Caucasian	Graduate or professional degree (MA, MS, MBA, PhD, JD, MD, DDS, etc)	$150,000 or more	Female	LGBTQ+	Texas	2	4+	5 - 10 times per month	No	No	No	No	No	Lost a job	Yes if I get part of the profit	Yes if consumers get part of the profit	Yes	I don't know	Yes
R_u95uDSrx2MZD13H	35 - 44 years	No	Asian	Graduate or professional degree (MA, MS, MBA, PhD, JD, MD, DDS, etc)	$150,000 or more	Male	heterosexual (straight)	Illinois	1 (just me!)	4+	Less than 5 times per month	No	No	No	No	No	Became pregnant	No	No	I don't know	I don't know	Yes
R_3im9Cg30Oip8HJG	18 - 24 years	No	White or Caucasian	Bachelor's degree	$50,000 - $74,999	Male	LGBTQ+	Michigan	1 (just me!)	4+	Less than 5 times per month	No	Yes	Yes	No	No	Moved place of residence	Yes if I get part of the profit	Yes if consumers get part of the profit	No	Yes	Yes
R_1P12IAJWGMZsnVd	45 - 54 years	No	White or Caucasian	High school diploma or GED	$25,000 - $49,999	Female	heterosexual (straight)	Florida	1 (just me!)	2	Less than 5 times per month	Yes	No	No	No	No		No	No	Yes	I don't know	I don't know
R_2WVFToWQi393WIA	25 - 34 years	No	White or Caucasian	High school diploma or GED	Less than $25,000	Female	LGBTQ+	Michigan	1 (just me!)	3	Less than 5 times per month	Yes	Yes	Yes	No	No	Moved place of residence	Yes if I get part of the profit	Yes if consumers get part of the profit	I don't know	I don't know	I don't know
R_2Xiy4KUuKun1iKj	25 - 34 years	No	White or Caucasian	High school diploma or GED	$100,000 - $149,999	Female	LGBTQ+	Georgia	2	2	5 - 10 times per month	No	No	Yes	No	No	Moved place of residence	Yes if I get part of the profit	Yes if consumers get part of the profit	No	No	Yes
R_085qq7w0pkhowox	25 - 34 years	No	White or Caucasian	Graduate or professional degree (MA, MS, MBA, PhD, JD, MD, DDS, etc)	$50,000 - $74,999	Female	LGBTQ+	Louisiana	2	4+	5 - 10 times per month	No	No	No	No	No	Became pregnant	Yes if I get part of the profit	Yes if consumers get part of the profit	Yes	I don't know	Yes
R_Zl9dw9qtiaH47xn	18 - 24 years	No	White or Caucasian	Bachelor's degree	$75,000 - $99,999	Female	heterosexual (straight)	Ohio	1 (just me!)	2	Less than 5 times per month	No	No	Yes	No	No		Yes if I get part of the profit	Yes if consumers get part of the profit	No	No	Yes
R_9WS203RWpPonQgF	25 - 34 years	No	White or Caucasian	Graduate or professional degree (MA, MS, MBA, PhD, JD, MD, DDS, etc)	$150,000 or more	Male	heterosexual (straight)	Oregon	2	2	5 - 10 times per month	No	No	No	No	No		Yes if I get part of the profit	Yes if consumers get part of the profit	Yes	Yes	Yes
R_ZluO0WXbB2tgciB	25 - 34 years	No	White or Caucasian	High school diploma or GED	$50,000 - $74,999	Female	heterosexual (straight)	Pennsylvania	2	3	Less than 5 times per month	Yes	Yes	Yes	No	No	Lost a job	Yes if I get part of the profit	Yes if consumers get part of the profit	Yes	Yes	Yes
R_1OOHz5RhknrMb71	25 - 34 years	No	White or Caucasian	Bachelor's degree	$75,000 - $99,999	Male	heterosexual (straight)	Ohio	1 (just me!)	2	Less than 5 times per month	Yes	Yes	Yes	No	No		No	No	Yes	No	Yes
R_2S33CMyMpIbJcBm	35 - 44 years	No	White or Caucasian	Graduate or professional degree (MA, MS, MBA, PhD, JD, MD, DDS, etc)	$100,000 - $149,999	Male	heterosexual (straight)	Pennsylvania	1 (just me!)	4+	5 - 10 times per month	No	No	Yes	No	No		No	No	No	No	No
R_2q8FTalUrvHHhJj	55 - 64 years	No	White or Caucasian	High school diploma or GED	$50,000 - $74,999	Male	heterosexual (straight)	Washington	2	2	More than 10 times per month	No	No	No	No	No		No	No	Yes	No	No
R_8kM6X1XTXVIp2i5	45 - 54 years	No	White or Caucasian	Bachelor's degree	$75,000 - $99,999	Male	heterosexual (straight)	Missouri	1 (just me!)	4+	Less than 5 times per month	Yes	Yes	Yes	No	No	Lost a job	No	No	No	No	Yes
R_2qENkgJuEZ3grIf	65 and older	No	White or Caucasian	High school diploma or GED	$25,000 - $49,999	Female	heterosexual (straight)	Ohio	1 (just me!)	1 (just me!)	Less than 5 times per month	No	No	No	Yes	No		Yes if I get part of the profit	Yes if consumers get part of the profit	I don't know	I don't know	Yes
R_3HMQvvSjHuYx9Zp	25 - 34 years	No	White or Caucasian	Bachelor's degree	Less than $25,000	Male	heterosexual (straight)	Florida	1 (just me!)	1 (just me!)	Less than 5 times per month	No	No	I stopped in the recent past	No	No		Yes	Yes	I don't know	Yes	Yes
R_2ffGFIWWg0kUQK1	25 - 34 years	Yes	White or Caucasian	Bachelor's degree	$25,000 - $49,999	Female	heterosexual (straight)	Texas	1 (just me!)	2	5 - 10 times per month	No	No	Yes	No	No		Yes if I get part of the profit	Yes if consumers get part of the profit	No	No	Yes
R_1rwP479XGz8y5Wk	45 - 54 years	Yes	White or Caucasian	Bachelor's degree	$25,000 - $49,999	Male	heterosexual (straight)	New Jersey	1 (just me!)	1 (just me!)	Less than 5 times per month	No	No	Yes	No	No		Yes if I get part of the profit	Yes if consumers get part of the profit	Yes	No	Yes
R_1nSXVl0LaFfKuDi	18 - 24 years	No	White or Caucasian,Black or African American,American Indian/Native American or Alaska Native	Bachelor's degree	$25,000 - $49,999	Male	LGBTQ+	Florida	1 (just me!)	4+	Less than 5 times per month	No	Yes	Yes	No	No	Lost a job ,Moved place of residence	Yes if I get part of the profit	Yes if consumers get part of the profit	Yes	I don't know	No
R_20MRqdCxs3CJOBI	35 - 44 years	No	White or Caucasian	Graduate or professional degree (MA, MS, MBA, PhD, JD, MD, DDS, etc)	$75,000 - $99,999	Male	LGBTQ+	Louisiana	1 (just me!)	3	More than 10 times per month	No	No	I stopped in the recent past	No	No	Moved place of residence	Yes	Yes	Yes	Yes	Yes
R_2COe0fHazciDtdD	35 - 44 years	No	White or Caucasian	Graduate or professional degree (MA, MS, MBA, PhD, JD, MD, DDS, etc)	$25,000 - $49,999	Male	heterosexual (straight)	Virginia	1 (just me!)	2	Less than 5 times per month	No	No	No	Yes	No		I don't know	Yes if consumers get part of the profit	I don't know	I don't know	Yes
R_9nnGvmGc1ixr3dn	18 - 24 years	No	White or Caucasian,Black or African American	High school diploma or GED	$75,000 - $99,999	Female	LGBTQ+	North Dakota	1 (just me!)	3	Less than 5 times per month	No	No	No	No	No		Yes if I get part of the profit	Yes if consumers get part of the profit	Yes	Yes	Yes
R_1pA325VZl0b6qNx	25 - 34 years	No	White or Caucasian	Bachelor's degree	$75,000 - $99,999	Male	heterosexual (straight)	Missouri	2	4+	5 - 10 times per month	No	No	No	No	No		Yes if I get part of the profit	Yes if consumers get part of the profit	No	Yes	Yes
R_3nDh4AoRXRSEbiR	25 - 34 years	No	White or Caucasian	Bachelor's degree	$50,000 - $74,999	Male	LGBTQ+	Washington	1 (just me!)	2	Less than 5 times per month	No	No	Yes	No	No	Moved place of residence	Yes if I get part of the profit	Yes if consumers get part of the profit	Yes	Yes	Yes
R_Atyfw9lzMcutBRv	18 - 24 years	No	White or Caucasian	Graduate or professional degree (MA, MS, MBA, PhD, JD, MD, DDS, etc)	Less than $25,000	Male	heterosexual (straight)	Illinois	4+	3	Less than 5 times per month	Yes	Yes	Yes	No	No	Lost a job	Yes if I get part of the profit	Yes if consumers get part of the profit	I don't know	No	Yes
R_2f2HuzhFg7Fnduq	35 - 44 years	No	White or Caucasian	Graduate or professional degree (MA, MS, MBA, PhD, JD, MD, DDS, etc)	$150,000 or more	Male	heterosexual (straight)	Illinois	1 (just me!)	2	5 - 10 times per month	No	No	Yes	No	No		Yes if I get part of the profit	Yes if consumers get part of the profit	No	Yes	Yes
R_3FLPTTSok3w7jnv	35 - 44 years	No	White or Caucasian	Graduate or professional degree (MA, MS, MBA, PhD, JD, MD, DDS, etc)	$150,000 or more	Male	heterosexual (straight)	New Hampshire	2	2	Less than 5 times per month	No	No	Yes	No	No		Yes if I get part of the profit	Yes if consumers get part of the profit	I don't know	I don't know	I don't know
R_2cA8go1B2rU2JtD	55 - 64 years	No	White or Caucasian	Bachelor's degree	$100,000 - $149,999	Male	heterosexual (straight)	Colorado	1 (just me!)	3	Less than 5 times per month	No	No	Yes	No	No	Moved place of residence	No	No	I don't know	No	I don't know
R_cucdDIXhmDRBfZT	55 - 64 years	No	White or Caucasian	Graduate or professional degree (MA, MS, MBA, PhD, JD, MD, DDS, etc)	$75,000 - $99,999	Female	heterosexual (straight)	California	3	3	More than 10 times per month	No	No	No	No	No		No	No	No	No	No
R_3kHCld4gRZS9Tqy	35 - 44 years	No	White or Caucasian	High school diploma or GED	Less than $25,000	Female	LGBTQ+	California	1 (just me!)	2	5 - 10 times per month	Yes	No	Yes	No	No		Yes if I get part of the profit	Yes if consumers get part of the profit	No	No	Yes
R_3sb2sCJvT9LuCId	35 - 44 years	Yes	White or Caucasian	Bachelor's degree	$100,000 - $149,999	Male	heterosexual (straight)	California	1 (just me!)	2	Less than 5 times per month	No	No	I stopped in the recent past	No	No	Became pregnant	No	No	No	I don't know	I don't know
R_27EkAmfedK6OHpp	45 - 54 years	No	White or Caucasian	Graduate or professional degree (MA, MS, MBA, PhD, JD, MD, DDS, etc)	$100,000 - $149,999	Female	LGBTQ+	Maine	2	2	More than 10 times per month	No	No	Yes	No	No		Yes if I get part of the profit	Yes if consumers get part of the profit	Yes	I don't know	Yes
R_2sd5PkKaNjksDvU	25 - 34 years	No	White or Caucasian	Bachelor's degree	$150,000 or more	Female	heterosexual (straight)	New Jersey	1 (just me!)	2	Less than 5 times per month	No	Yes	Yes	No	No		No	No	No	I don't know	I don't know
R_3iDNJT0LRidKDuN	35 - 44 years	No	White or Caucasian	Bachelor's degree	Less than $25,000	Male	heterosexual (straight)	California	1 (just me!)	1 (just me!)	Less than 5 times per month	No	No	I stopped in the recent past	No	No		No	I don't know	I don't know	I don't know	I don't know
R_262vJPpUeeFKuHT	65 and older	No	White or Caucasian	Graduate or professional degree (MA, MS, MBA, PhD, JD, MD, DDS, etc)	$25,000 - $49,999	Female	heterosexual (straight)	Arizona	1 (just me!)	1 (just me!)	More than 10 times per month	No	No	No	No	No	Lost a job	No	I don't know	I don't know	No	Yes
R_2R4f4lluvVE0PT6	18 - 24 years	No	White or Caucasian	High school diploma or GED	$75,000 - $99,999	Male	LGBTQ+	California	1 (just me!)	1 (just me!)	5 - 10 times per month	No	Yes	Yes	No	No	Moved place of residence	No	No	No	No	No
R_1Nt5TRV4pOyaNDt	35 - 44 years	No	White or Caucasian	High school diploma or GED	$75,000 - $99,999	Female	LGBTQ+	Texas	1 (just me!)	2	Less than 5 times per month	No	Yes	No	No	No	Lost a job	No	Yes if consumers get part of the profit	I don't know	No	Yes
R_3HZG1H0F4Gj7CvH	25 - 34 years	No	White or Caucasian	Bachelor's degree	$25,000 - $49,999	Female	LGBTQ+	Indiana	1 (just me!)	3	5 - 10 times per month	No	No	No	No	No		Yes if I get part of the profit	Yes if consumers get part of the profit	Yes	I don't know	Yes
R_2E0Fry0vUQFqY2f	35 - 44 years	No	Asian	Graduate or professional degree (MA, MS, MBA, PhD, JD, MD, DDS, etc)	$100,000 - $149,999	Female	LGBTQ+	California	4+	4+	More than 10 times per month	No	Yes	No	No	No	Had a child	No	No	No	No	Yes
R_2EcrBnvSSbcqsl8	25 - 34 years	No	White or Caucasian	Graduate or professional degree (MA, MS, MBA, PhD, JD, MD, DDS, etc)	$50,000 - $74,999	Female	heterosexual (straight)	Virginia	1 (just me!)	3	Less than 5 times per month	No	No	Yes	No	No	Moved place of residence	Yes if I get part of the profit	I don't know	Yes	Yes	Yes
R_1f3LFOK55u1EHpB	35 - 44 years	No	White or Caucasian	High school diploma or GED	$50,000 - $74,999	Female	heterosexual (straight)	Missouri	1 (just me!)	4+	5 - 10 times per month	Yes	No	Yes	No	No		No	No	No	No	No
R_3339NQMzeTisk3b	45 - 54 years	No	White or Caucasian	Bachelor's degree	$25,000 - $49,999	Other	LGBTQ+	Texas	1 (just me!)	1 (just me!)	Less than 5 times per month	Yes	No	No	No	No	Lost a job	Yes if I get part of the profit	Yes if consumers get part of the profit	Yes	I don't know	Yes
R_3mmCGclG1nJL4uv	35 - 44 years	No	White or Caucasian,Asian	Prefer not to say	Prefer not to say	Female	heterosexual (straight)	Arizona	2	2	More than 10 times per month	No	No	No	Yes	No		No	No	I don't know	Yes	Yes
R_eKixM1seVDdrhN7	18 - 24 years	No	White or Caucasian,American Indian/Native American or Alaska Native	Bachelor's degree	$150,000 or more	Female	LGBTQ+	New Jersey	1 (just me!)	4+	5 - 10 times per month	No	No	Yes	No	No		No	No	I don't know	Yes	Yes
R_pFqYdytA0jrgmOZ	35 - 44 years	No	White or Caucasian	High school diploma or GED	$25,000 - $49,999	Male	LGBTQ+	Missouri	1 (just me!)	3	Less than 5 times per month	Yes	No	Yes	No	No	Lost a job	No	No	No	No	Yes
R_21ntohm9l0O4R0Y	35 - 44 years	Yes	White or Caucasian	Graduate or professional degree (MA, MS, MBA, PhD, JD, MD, DDS, etc)	$50,000 - $74,999	Female	heterosexual (straight)	Hawaii	2	3	Less than 5 times per month	No	No	Yes	No	No	Moved place of residence,Became pregnant	No	No	I don't know	No	Yes
R_TaWqCKHh5CNkWhb	25 - 34 years	No	White or Caucasian	Bachelor's degree	$100,000 - $149,999	Male	heterosexual (straight)	Ohio	2	2	5 - 10 times per month	No	No	No	No	No		Yes	Yes if consumers get part of the profit	I don't know	I don't know	Yes
R_2TvlIymGfskM9v9	35 - 44 years	No	White or Caucasian	High school diploma or GED	$25,000 - $49,999	Male	LGBTQ+	Connecticut	1 (just me!)	3	Less than 5 times per month	No	No	No	No	No		Yes if I get part of the profit	Yes if consumers get part of the profit	Yes	Yes	Yes
R_tXTuhZjAGOOBYul	35 - 44 years	No	White or Caucasian	High school diploma or GED	$50,000 - $74,999	Male	heterosexual (straight)	Texas	1 (just me!)	2	Less than 5 times per month	No	No	No	No	No	Lost a job ,Moved place of residence	Yes if I get part of the profit	Yes if consumers get part of the profit	No	Yes	Yes
R_XX4679ZDUYaKZTb	25 - 34 years	No	White or Caucasian	Bachelor's degree	$25,000 - $49,999	Female	heterosexual (straight)	New Hampshire	2	1 (just me!)	Less than 5 times per month	No	No	Yes	No	No		No	No	Yes	No	I don't know
R_1ePQwiSF1D69tzb	65 and older	No	White or Caucasian	Bachelor's degree	$75,000 - $99,999	Female	LGBTQ+	Minnesota	2	2	5 - 10 times per month	Yes	No	No	Yes	No		No	I don't know	I don't know	No	Yes
R_6txHtmShUk5jkXL	18 - 24 years	No	White or Caucasian	High school diploma or GED	$25,000 - $49,999	Female	LGBTQ+	Indiana	1 (just me!)	3	Less than 5 times per month	No	No	No	No	No	Lost a job	No	No	No	No	I don't know
R_1OpBOVBIiQpQOdY	25 - 34 years	No	White or Caucasian,Black or African American	Bachelor's degree	$100,000 - $149,999	Female	LGBTQ+	New York	1 (just me!)	2	Less than 5 times per month	No	Yes	No	No	No		Yes if I get part of the profit	Yes if consumers get part of the profit	I don't know	No	No
R_tE5w1f3a4CUcQyl	45 - 54 years	No	White or Caucasian	Bachelor's degree	$75,000 - $99,999	Female	heterosexual (straight)	Florida	2	4+	5 - 10 times per month	No	No	Yes	Yes	No		No	No	Yes	No	I don't know
R_1hM4zTeS8PBpbvb	25 - 34 years	No	White or Caucasian	Bachelor's degree	$50,000 - $74,999	Male	LGBTQ+	Texas	1 (just me!)	1 (just me!)	5 - 10 times per month	No	Yes	Yes	No	No	Lost a job ,Moved place of residence	Yes if I get part of the profit	Yes if consumers get part of the profit	Yes	Yes	Yes
R_2TsCKRGiAjwQl2h	55 - 64 years	No	White or Caucasian	Bachelor's degree	$100,000 - $149,999	Female	heterosexual (straight)	California	1 (just me!)	2	5 - 10 times per month	No	No	Yes	No	No		No	No	Yes	I don't know	Yes
R_3KE0mQaK5xihhMb	35 - 44 years	No	White or Caucasian	High school diploma or GED	$50,000 - $74,999	Male	heterosexual (straight)	Illinois	1 (just me!)	4+	Less than 5 times per month	I stopped in the recent past	No	No	No	No	Moved place of residence	Yes if I get part of the profit	Yes if consumers get part of the profit	Yes	Yes	Yes
R_1d53jiCj5wF9MDy	18 - 24 years	No	White or Caucasian	Bachelor's degree	$75,000 - $99,999	Female	heterosexual (straight)	Pennsylvania	4+	4+	5 - 10 times per month	No	Yes	No	Yes	No	Lost a job ,Moved place of residence,Became pregnant	No	No	No	No	Yes
R_2agW9mQow8LMpEq	25 - 34 years	Yes	White or Caucasian,American Indian/Native American or Alaska Native	High school diploma or GED	Less than $25,000	Male	LGBTQ+	Pennsylvania	1 (just me!)	2	Less than 5 times per month	No	No	No	No	No		Yes if I get part of the profit	Yes if consumers get part of the profit	I don't know	I don't know	Yes
R_1jqSPuZYWmB1gv6	25 - 34 years	No	Black or African American	High school diploma or GED	$25,000 - $49,999	Other	LGBTQ+	Texas	1 (just me!)	4+	Less than 5 times per month	No	No	No	Yes	No		No	No	No	No	I don't know
R_3HjDQfY6FOS3MIo	25 - 34 years	No	White or Caucasian	High school diploma or GED	$25,000 - $49,999	Male	heterosexual (straight)	Virginia	1 (just me!)	2	Less than 5 times per month	No	No	No	Yes	No		Yes if I get part of the profit	Yes if consumers get part of the profit	Yes	Yes	Yes
R_3j0TsrpMjWQbtS9	18 - 24 years	Yes	White or Caucasian	High school diploma or GED	Less than $25,000	Female	LGBTQ+	Ohio	1 (just me!)	3	Less than 5 times per month	No	No	No	No	No		Yes if I get part of the profit	Yes if consumers get part of the profit	Yes	No	Yes
R_1IjfIrRId1XetYO	18 - 24 years	No	Black or African American	Prefer not to say	Prefer not to say	Female	LGBTQ+	Georgia	1 (just me!)	3	5 - 10 times per month	No	Yes	Yes	No	No		No	No	I don't know	I don't know	Yes
R_ABvlCpe049QrN61	35 - 44 years	No	White or Caucasian	High school diploma or GED	$25,000 - $49,999	Female	heterosexual (straight)	Kentucky	2	2	5 - 10 times per month	No	No	Yes	No	No	Lost a job ,Divorce,Moved place of residence	No	No	Yes	No	Yes
R_1gvFbgFugRtlqwg	18 - 24 years	No	White or Caucasian	Bachelor's degree	$25,000 - $49,999	Female	heterosexual (straight)	North Carolina	1 (just me!)	3	5 - 10 times per month	No	No	No	No	No	Lost a job ,Moved place of residence,Became pregnant,Had a child	Yes if I get part of the profit	Yes if consumers get part of the profit	I don't know	I don't know	Yes
R_2CNCdSz3Pm4L8Yi	35 - 44 years	No	Asian	Bachelor's degree	$25,000 - $49,999	Male	heterosexual (straight)	Hawaii	2	3	5 - 10 times per month	Yes	No	No	No	No		Yes if I get part of the profit	Yes if consumers get part of the profit	No	No	No
R_3soIO1nLL1f6m0J	45 - 54 years	Yes	White or Caucasian	Graduate or professional degree (MA, MS, MBA, PhD, JD, MD, DDS, etc)	Less than $25,000	Male	heterosexual (straight)	New York	1 (just me!)	1 (just me!)	Less than 5 times per month	Yes	Yes	Yes	No	No	Divorce,Moved place of residence	Yes if I get part of the profit	Yes if consumers get part of the profit	I don't know	Yes	Yes
R_3JeIGQh3DalGv3u	25 - 34 years	No	White or Caucasian	High school diploma or GED	$25,000 - $49,999	Male	LGBTQ+	Wisconsin	1 (just me!)	2	Less than 5 times per month	No	Yes	Yes	No	No	Lost a job ,Moved place of residence	Yes if I get part of the profit	Yes if consumers get part of the profit	I don't know	I don't know	Yes
R_1MR5sQWJc19hOeY	45 - 54 years	No	White or Caucasian	Graduate or professional degree (MA, MS, MBA, PhD, JD, MD, DDS, etc)	$100,000 - $149,999	Female	heterosexual (straight)	New Jersey	1 (just me!)	4+	Less than 5 times per month	No	No	No	No	No		Yes if I get part of the profit	Yes if consumers get part of the profit	No	No	Yes
R_3PTW4l8uG9RR8ea	35 - 44 years	No	White or Caucasian	Bachelor's degree	Less than $25,000	Male	heterosexual (straight)	Wisconsin	1 (just me!)	1 (just me!)	Less than 5 times per month	No	No	No	No	No		Yes if I get part of the profit	Yes if consumers get part of the profit	No	I don't know	Yes
R_1ewXi7AGxIOjtC1	25 - 34 years	No	White or Caucasian	High school diploma or GED	$25,000 - $49,999	Female	heterosexual (straight)	Minnesota	1 (just me!)	4+	5 - 10 times per month	Yes	No	Yes	Yes	No	Lost a job	Yes if I get part of the profit	Yes if consumers get part of the profit	Yes	I don't know	Yes
R_1In6bbPNQjLRhxu	18 - 24 years	Yes	White or Caucasian	Bachelor's degree	$100,000 - $149,999	Female	heterosexual (straight)	California	1 (just me!)	3	5 - 10 times per month	No	No	No	No	No		No	Yes if consumers get part of the profit	Yes	I don't know	Yes
R_10HG4OAAtFluUS1	25 - 34 years	No	White or Caucasian	High school diploma or GED	Less than $25,000	Male	heterosexual (straight)	Georgia	2	2	Less than 5 times per month	No	No	No	No	No		Yes if I get part of the profit	Yes if consumers get part of the profit	Yes	No	No
R_3fxHTqxDme8jKUT	25 - 34 years	No	White or Caucasian	Bachelor's degree	$75,000 - $99,999	Male	heterosexual (straight)	Colorado	2	4+	Less than 5 times per month	No	No	Yes	No	No	Moved place of residence	No	No	No	No	Yes
R_2alEUsLBV9uZSKj	25 - 34 years	No	White or Caucasian	High school diploma or GED	$25,000 - $49,999	Other	LGBTQ+	Washington	2	2	Less than 5 times per month	I stopped in the recent past	Prefer not to say	Yes	No	No	Moved place of residence	Yes if I get part of the profit	Yes if consumers get part of the profit	Yes	I don't know	I don't know
R_ab0QXkkUTrlg2KB	25 - 34 years	No	White or Caucasian	Graduate or professional degree (MA, MS, MBA, PhD, JD, MD, DDS, etc)	$50,000 - $74,999	Female	heterosexual (straight)	Massachusetts	1 (just me!)	1 (just me!)	Less than 5 times per month	No	No	Yes	No	No		No	No	No	No	I don't know
R_2S2CgleghqVouH5	35 - 44 years	No	American Indian/Native American or Alaska Native	Some high school or less	$75,000 - $99,999	Female	heterosexual (straight)	Wisconsin	2	3	Less than 5 times per month	No	No	No	No	No		Yes if I get part of the profit	Yes if consumers get part of the profit	I don't know	No	Yes
R_1JRRs0ZhgHAXLPG	25 - 34 years	Yes	White or Caucasian	High school diploma or GED	Prefer not to say	Female	heterosexual (straight)	Nevada	1 (just me!)	2	Less than 5 times per month	No	I stopped in the recent past	No	No	No		No	No	No	I don't know	Yes
R_3GkT1UsAPrEwdXE	35 - 44 years	No	White or Caucasian,Asian	Bachelor's degree	$75,000 - $99,999	Female	heterosexual (straight)	Hawaii	1 (just me!)	2	Less than 5 times per month	No	No	No	No	No		Yes if I get part of the profit	Yes if consumers get part of the profit	I don't know	I don't know	I don't know
R_1EafkWC1L7tVe0w	25 - 34 years	No	White or Caucasian	Bachelor's degree	$150,000 or more	Male	heterosexual (straight)	Massachusetts	3	2	5 - 10 times per month	No	No	No	No	No	Moved place of residence	Yes if I get part of the profit	Yes if consumers get part of the profit	I don't know	I don't know	Yes
R_3COt7hTo2LLI6He	25 - 34 years	No	White or Caucasian	High school diploma or GED	$25,000 - $49,999	Male	LGBTQ+	Michigan	1 (just me!)	2	Less than 5 times per month	No	No	No	No	No		No	No	I don't know	I don't know	I don't know
R_1FzkhYhOpeojsYt	18 - 24 years	No	White or Caucasian	High school diploma or GED	$50,000 - $74,999	Female	heterosexual (straight)	Oregon	1 (just me!)	4+	Less than 5 times per month	No	Prefer not to say	Prefer not to say	No	No		Yes if I get part of the profit	Yes if consumers get part of the profit	I don't know	I don't know	I don't know
R_3PvFbT0TE2uKxjr	18 - 24 years	No	White or Caucasian	High school diploma or GED	Less than $25,000	Other	LGBTQ+	South Carolina	1 (just me!)	1 (just me!)	Less than 5 times per month	Yes	Yes	Yes	No	No	Moved place of residence	Yes if I get part of the profit	Yes if consumers get part of the profit	Yes	I don't know	No
R_22zUFw96HSXLvK9	18 - 24 years	No	White or Caucasian	Bachelor's degree	$50,000 - $74,999	Male	LGBTQ+	Virginia	1 (just me!)	3	Less than 5 times per month	No	No	No	No	No		No	No	No	No	Yes
R_3Dbw2bzDMkmC4Kt	45 - 54 years	No	White or Caucasian	High school diploma or GED	Less than $25,000	Male	heterosexual (straight)	New York	1 (just me!)	1 (just me!)	5 - 10 times per month	No	No	No	No	No		No	No	No	No	Yes
R_Q9Qz1yZfznfUdbj	25 - 34 years	No	White or Caucasian	Graduate or professional degree (MA, MS, MBA, PhD, JD, MD, DDS, etc)	$75,000 - $99,999	Female	heterosexual (straight)	Virginia	2	2	5 - 10 times per month	No	Yes	Yes	No	No	Moved place of residence	No	No	Yes	No	I don't know
R_1eRF02QL0cAkzuK	18 - 24 years	No	White or Caucasian	Bachelor's degree	$100,000 - $149,999	Male	heterosexual (straight)	Maryland	1 (just me!)	4+	Less than 5 times per month	No	No	Yes	No	No		Yes if I get part of the profit	Yes if consumers get part of the profit	Yes	Yes	Yes
R_2qeXZMff18m7VYW	45 - 54 years	No	White or Caucasian	High school diploma or GED	$100,000 - $149,999	Male	heterosexual (straight)	Wisconsin	2	4+	5 - 10 times per month	No	No	No	No	No		Yes if I get part of the profit	Yes if consumers get part of the profit	No	Yes	Yes
R_xlnFJMDz934Qtt7	25 - 34 years	No	White or Caucasian	Bachelor's degree	$50,000 - $74,999	Female	heterosexual (straight)	Oregon	1 (just me!)	4+	5 - 10 times per month	No	No	Yes	No	No	Moved place of residence	Yes if I get part of the profit	Yes if consumers get part of the profit	Yes	No	I don't know
R_sc036gZZsxtSCGZ	25 - 34 years	No	White or Caucasian	Bachelor's degree	$50,000 - $74,999	Male	heterosexual (straight)	Tennessee	1 (just me!)	1 (just me!)	5 - 10 times per month	No	No	Yes	No	No	Divorce,Moved place of residence	Yes if I get part of the profit	Yes if consumers get part of the profit	I don't know	Yes	Yes
R_2UVZt35HGVmsoum	25 - 34 years	No	White or Caucasian,Asian	Graduate or professional degree (MA, MS, MBA, PhD, JD, MD, DDS, etc)	$25,000 - $49,999	Female	heterosexual (straight)	Pennsylvania	1 (just me!)	1 (just me!)	Less than 5 times per month	No	No	No	No	No		No	No	No	Yes	Yes
R_3PhnspUx4Gzavga	35 - 44 years	No	White or Caucasian	High school diploma or GED	Less than $25,000	Male	heterosexual (straight)	Michigan	1 (just me!)	1 (just me!)	Less than 5 times per month	No	Yes	No	No	No		No	No	No	No	No
R_XzINZBCVFPB7RWF	25 - 34 years	No	White or Caucasian	Bachelor's degree	$25,000 - $49,999	Female	heterosexual (straight)	New York	1 (just me!)	1 (just me!)	Less than 5 times per month	Yes	No	Yes	No	No	Moved place of residence	Yes if I get part of the profit	Yes if consumers get part of the profit	I don't know	I don't know	I don't know
R_aVJqrvifyzC8qKR	18 - 24 years	No	White or Caucasian	High school diploma or GED	$100,000 - $149,999	Female	heterosexual (straight)	Illinois	1 (just me!)	4+	Less than 5 times per month	No	No	No	No	No		No	Yes if consumers get part of the profit	I don't know	I don't know	I don't know
R_2tiesVScqzOYO1M	25 - 34 years	No	White or Caucasian	Bachelor's degree	Less than $25,000	Male	heterosexual (straight)	Ohio	1 (just me!)	1 (just me!)	5 - 10 times per month	No	No	No	No	No		Yes if I get part of the profit	Yes if consumers get part of the profit	No	Yes	Yes
R_r8bySj6DKRtE5Lr	25 - 34 years	No	White or Caucasian	High school diploma or GED	$50,000 - $74,999	Female	heterosexual (straight)	Indiana	2	3	5 - 10 times per month	I stopped in the recent past	Yes	No	No	No		No	No	I don't know	No	Yes
R_3G1jK0qoLtI09ql	25 - 34 years	Yes	White or Caucasian	High school diploma or GED	Less than $25,000	Male	heterosexual (straight)	Pennsylvania	1 (just me!)	3	Less than 5 times per month	Yes	Yes	No	No	No		Yes if I get part of the profit	Yes if consumers get part of the profit	Yes	Yes	Yes
R_2YKywNTVPO7hJ0A	25 - 34 years	No	Black or African American	High school diploma or GED	$25,000 - $49,999	Male	heterosexual (straight)	Texas	1 (just me!)	1 (just me!)	Less than 5 times per month	No	No	Yes	No	No	Moved place of residence	Yes if I get part of the profit	Yes if consumers get part of the profit	I don't know	Yes	Yes
R_2YkZ80PY6z9YT37	18 - 24 years	Yes	Other	High school diploma or GED	$50,000 - $74,999	Male	heterosexual (straight)	Georgia	1 (just me!)	4+	Less than 5 times per month	No	No	No	No	No		Yes if I get part of the profit	Yes if consumers get part of the profit	No	I don't know	No
R_1OqVCuM7fGds9xh	45 - 54 years	No	White or Caucasian	High school diploma or GED	$100,000 - $149,999	Male	heterosexual (straight)	Indiana	1 (just me!)	4+	Less than 5 times per month	Yes	Yes	Yes	Yes	No	Lost a job ,Moved place of residence	Yes if I get part of the profit	Yes if consumers get part of the profit	I don't know	I don't know	Yes
R_1pArVyCAH9yJD1X	35 - 44 years	Yes	White or Caucasian	High school diploma or GED	$75,000 - $99,999	Female	heterosexual (straight)	Maryland	1 (just me!)	4+	5 - 10 times per month	Yes	Yes	No	Yes	No		No	No	Yes	No	Yes
R_1mkjLIewa5Obhi4	25 - 34 years	No	White or Caucasian	Bachelor's degree	$25,000 - $49,999	Female	LGBTQ+	Missouri	1 (just me!)	3	Less than 5 times per month	No	No	I stopped in the recent past	Yes	No	Lost a job	Yes if I get part of the profit	Yes if consumers get part of the profit	No	I don't know	No
R_1dAp3oDIZaH4ggg	35 - 44 years	No	White or Caucasian	High school diploma or GED	Less than $25,000	Male	LGBTQ+	Texas	2	3	Less than 5 times per month	No	Prefer not to say	No	No	No		I don't know	I don't know	I don't know	I don't know	I don't know
R_2rq1RYK32NVtmhc	55 - 64 years	No	White or Caucasian	Bachelor's degree	$25,000 - $49,999	Female	LGBTQ+	Ohio	1 (just me!)	1 (just me!)	Less than 5 times per month	No	No	No	Yes	No	Moved place of residence	I don't know	I don't know	Yes	No	No
R_0TjMwrWLbhR338J	55 - 64 years	No	Black or African American	Graduate or professional degree (MA, MS, MBA, PhD, JD, MD, DDS, etc)	$50,000 - $74,999	Male	heterosexual (straight)	California	1 (just me!)	4+	Less than 5 times per month	No	Yes	No	Yes	No	Lost a job ,Moved place of residence	No	No	Yes	Yes	No
R_2Btfrg37csFmKTw	35 - 44 years	No	White or Caucasian	Bachelor's degree	$100,000 - $149,999	Female	heterosexual (straight)	Pennsylvania	1 (just me!)	4+	5 - 10 times per month	No	No	No	No	No	Moved place of residence	Yes if I get part of the profit	Yes if consumers get part of the profit	Yes	Yes	Yes
R_3dADURjIwZRVKVj	25 - 34 years	No	White or Caucasian	Bachelor's degree	$25,000 - $49,999	Female	heterosexual (straight)	Indiana	2	1 (just me!)	Less than 5 times per month	I stopped in the recent past	I stopped in the recent past	Yes	No	No	Became pregnant	Yes	Yes	Yes	I don't know	Yes
R_2Ucjp97InU6pI1m	35 - 44 years	No	Asian	Graduate or professional degree (MA, MS, MBA, PhD, JD, MD, DDS, etc)	$150,000 or more	Female	heterosexual (straight)	Utah	1 (just me!)	2	Less than 5 times per month	No	No	Yes	No	No	Moved place of residence	No	No	No	No	Yes
R_1OYNqFNHdMPgU8R	45 - 54 years	No	White or Caucasian	Bachelor's degree	$50,000 - $74,999	Female	heterosexual (straight)	Georgia	1 (just me!)	4+	Less than 5 times per month	No	No	No	No	No	Moved place of residence	No	No	Yes	No	No
R_3kL3lorjNRfbGiR	45 - 54 years	No	White or Caucasian	Bachelor's degree	$75,000 - $99,999	Female	heterosexual (straight)	North Carolina	1 (just me!)	4+	5 - 10 times per month	No	No	Yes	No	No		No	No	I don't know	No	I don't know
R_26ffYQXUXrQ4nHm	25 - 34 years	No	White or Caucasian	High school diploma or GED	$50,000 - $74,999	Female	heterosexual (straight)	Texas	1 (just me!)	4+	Less than 5 times per month	No	No	Yes	No	No		Yes if I get part of the profit	Yes if consumers get part of the profit	Yes	No	Yes
R_vlCK9D7qYWNJe7L	18 - 24 years	No	White or Caucasian,Asian	Bachelor's degree	$25,000 - $49,999	Female	LGBTQ+	Nevada	1 (just me!)	4+	Less than 5 times per month	No	No	Yes	No	No	Lost a job ,Moved place of residence	Yes if I get part of the profit	Yes if consumers get part of the profit	Yes	Yes	Yes
R_xEZosfdULpyqlGh	18 - 24 years	No	White or Caucasian	Bachelor's degree	$150,000 or more	Female	heterosexual (straight)	California	1 (just me!)	4+	Less than 5 times per month	No	No	Yes	No	No		No	I don't know	No	No	Yes
R_5BBYw4vnadHFJND	45 - 54 years	No	White or Caucasian	Bachelor's degree	$25,000 - $49,999	Male	heterosexual (straight)	Oregon	1 (just me!)	2	Less than 5 times per month	I stopped in the recent past	No	No	No	No		No	No	Yes	No	No
R_1eK7QgmUExJQ7Dh	35 - 44 years	No	White or Caucasian	Bachelor's degree	$50,000 - $74,999	Female	LGBTQ+	California	1 (just me!)	2	More than 10 times per month	Yes	Yes	No	No	No	Lost a job	Yes if I get part of the profit	Yes if consumers get part of the profit	Yes	I don't know	Yes
R_1n1v2rlOuRZSVHe	25 - 34 years	No	White or Caucasian	High school diploma or GED	$75,000 - $99,999	Female	LGBTQ+	Virginia	1 (just me!)	2	More than 10 times per month	No	No	No	No	No	Moved place of residence	No	No	No	No	No
R_1FmFI2FlHcSqbJj	18 - 24 years	No	White or Caucasian	Bachelor's degree	Less than $25,000	Female	heterosexual (straight)	Connecticut	1 (just me!)	2	Less than 5 times per month	No	Yes	Yes	Yes	No		No	No	Yes	Yes	Yes
R_1IWp2m0gvPUsXI2	25 - 34 years	No	Black or African American	High school diploma or GED	$50,000 - $74,999	Female	heterosexual (straight)	Minnesota	1 (just me!)	3	Less than 5 times per month	Yes	I stopped in the recent past	No	Yes	No		Yes if I get part of the profit	Yes if consumers get part of the profit	No	Yes	Yes
R_3NXvTARqhWKWlg8	25 - 34 years	No	White or Caucasian	Bachelor's degree	$100,000 - $149,999	Male	heterosexual (straight)	Virginia	1 (just me!)	2	Less than 5 times per month	No	No	No	No	No	Moved place of residence	No	No	Yes	Yes	Yes
R_2WumnAOCybZNFxx	18 - 24 years	No	White or Caucasian	Bachelor's degree	Less than $25,000	Female	LGBTQ+	Missouri	1 (just me!)	4+	More than 10 times per month	No	No	Yes	No	No	Moved place of residence	No	No	I don't know	Yes	Yes
R_DIVJxjv1mP33pPb	35 - 44 years	No	White or Caucasian	High school diploma or GED	$25,000 - $49,999	Female	heterosexual (straight)	Arkansas	1 (just me!)	4+	5 - 10 times per month	No	No	Yes	No	No		No	No	Yes	I don't know	Yes
R_31FUiVVyxB6Pb8P	25 - 34 years	No	White or Caucasian	High school diploma or GED	$50,000 - $74,999	Male	heterosexual (straight)	Pennsylvania	1 (just me!)	4+	Less than 5 times per month	No	No	No	No	No		No	No	No	No	I don't know
R_12mdsq5k8OiJ8ji	35 - 44 years	No	White or Caucasian	Graduate or professional degree (MA, MS, MBA, PhD, JD, MD, DDS, etc)	$25,000 - $49,999	Male	heterosexual (straight)	Nebraska	3	1 (just me!)	5 - 10 times per month	I stopped in the recent past	No	No	No	No		Yes if I get part of the profit	Yes if consumers get part of the profit	No	No	Yes
R_2eVCymbtZ7HEoUB	65 and older	No	White or Caucasian	Graduate or professional degree (MA, MS, MBA, PhD, JD, MD, DDS, etc)	$50,000 - $74,999	Male	heterosexual (straight)	Arizona	2	2	5 - 10 times per month	No	No	No	Yes	No		Yes if I get part of the profit	Yes if consumers get part of the profit	Yes	No	No
R_1guTDMu0slPAhej	25 - 34 years	Yes	Other	Bachelor's degree	$50,000 - $74,999	Female	heterosexual (straight)	California	1 (just me!)	3	Less than 5 times per month	No	No	No	No	No	Lost a job ,Became pregnant	No	No	No	Yes	No
R_2vd01zFekGwurY4	25 - 34 years	No	Asian	Bachelor's degree	$100,000 - $149,999	Female	heterosexual (straight)	Massachusetts	1 (just me!)	2	Less than 5 times per month	No	No	Yes	No	No	Lost a job ,Moved place of residence	Yes if I get part of the profit	Yes if consumers get part of the profit	I don't know	Yes	Yes
R_3il4iRZFXETKegd	35 - 44 years	No	White or Caucasian	Graduate or professional degree (MA, MS, MBA, PhD, JD, MD, DDS, etc)	Less than $25,000	Male	heterosexual (straight)	California	1 (just me!)	4+	Less than 5 times per month	Yes	No	No	No	No	Lost a job	No	No	I don't know	I don't know	Yes
R_3jeCszdGae3Pf7T	55 - 64 years	No	White or Caucasian	High school diploma or GED	$25,000 - $49,999	Male	heterosexual (straight)	Georgia	2	2	Less than 5 times per month	Yes	Yes	Yes	No	No		No	No	Yes	No	Yes
R_2pPHDZGt8o0cCna	25 - 34 years	No	White or Caucasian	Bachelor's degree	$50,000 - $74,999	Male	heterosexual (straight)	Tennessee	1 (just me!)	1 (just me!)	Less than 5 times per month	No	Yes	No	No	No		Yes if I get part of the profit	Yes if consumers get part of the profit	I don't know	I don't know	Yes
R_1JJX4KoHykdcLcI	25 - 34 years	No	White or Caucasian	Bachelor's degree	$50,000 - $74,999	Male	heterosexual (straight)	Virginia	1 (just me!)	1 (just me!)	Less than 5 times per month	No	No	No	No	No		Yes if I get part of the profit	Yes if consumers get part of the profit	No	Yes	Yes
R_A6YUvQpa9gfcKRz	25 - 34 years	No	White or Caucasian	High school diploma or GED	$50,000 - $74,999	Female	LGBTQ+	Oregon	1 (just me!)	4+	Less than 5 times per month	Yes	Yes	No	No	No		Yes if I get part of the profit	Yes if consumers get part of the profit	No	No	Yes
R_0pwPNbvgpZlir2V	18 - 24 years	No	White or Caucasian	High school diploma or GED	Less than $25,000	Female	heterosexual (straight)	California	2	4+	Less than 5 times per month	No	Yes	Yes	No	No	Moved place of residence	Yes if I get part of the profit	I don't know	Yes	I don't know	I don't know
R_3jYVHJu0dN2OgpR	35 - 44 years	Yes	White or Caucasian	High school diploma or GED	$75,000 - $99,999	Male	heterosexual (straight)	Oregon	1 (just me!)	3	Less than 5 times per month	No	No	Yes	No	No		No	No	I don't know	No	No
R_NWQimk0JGmbcIGl	18 - 24 years	No	White or Caucasian	High school diploma or GED	$25,000 - $49,999	Female	heterosexual (straight)	Georgia	1 (just me!)	4+	5 - 10 times per month	No	No	Yes	No	No		Yes if I get part of the profit	Yes if consumers get part of the profit	Yes	I don't know	I don't know
R_USc2JrcVi09Tvln	25 - 34 years	No	Asian	Bachelor's degree	$50,000 - $74,999	Male	heterosexual (straight)	California	1 (just me!)	1 (just me!)	More than 10 times per month	No	No	No	No	No		Yes if I get part of the profit	Yes if consumers get part of the profit	No	Yes	Yes
R_3M39OCZGobXG2AN	35 - 44 years	No	White or Caucasian	Graduate or professional degree (MA, MS, MBA, PhD, JD, MD, DDS, etc)	$50,000 - $74,999	Female	heterosexual (straight)	California	2	2	5 - 10 times per month	No	Yes	No	No	No	Lost a job	No	No	Yes	No	No
R_2rpe9EWNVpUsgvF	18 - 24 years	No	White or Caucasian	High school diploma or GED	Less than $25,000	Male	heterosexual (straight)	Iowa	1 (just me!)	1 (just me!)	Less than 5 times per month	No	No	No	No	No		Yes if I get part of the profit	Yes if consumers get part of the profit	Yes	Yes	Yes
R_2BaEdBiHdzJwaqI	45 - 54 years	No	White or Caucasian	High school diploma or GED	$50,000 - $74,999	Female	heterosexual (straight)	Ohio	2	4+	5 - 10 times per month	I stopped in the recent past	No	I stopped in the recent past	No	No		Yes if I get part of the profit	Yes if consumers get part of the profit	Yes	Yes	Yes
R_2bVQmKqvWLa097x	18 - 24 years	No	Asian	High school diploma or GED	$25,000 - $49,999	Male	heterosexual (straight)	California	1 (just me!)	4+	5 - 10 times per month	No	Yes	No	No	No		Yes if I get part of the profit	Yes if consumers get part of the profit	I don't know	I don't know	I don't know
R_1FIIRdb0jGJ9oRe	25 - 34 years	No	Asian	High school diploma or GED	$50,000 - $74,999	Male	heterosexual (straight)	California	1 (just me!)	3	Less than 5 times per month	No	No	No	Yes	No		I don't know	I don't know	Yes	I don't know	Yes
R_25LbyNi7m1rmyAQ	35 - 44 years	No	White or Caucasian	Bachelor's degree	$75,000 - $99,999	Female	heterosexual (straight)	Iowa	1 (just me!)	3	5 - 10 times per month	Yes	Yes	Yes	Yes	No		No	No	I don't know	I don't know	Yes
R_2SHTXyLNJsIiqjI	35 - 44 years	No	White or Caucasian	Graduate or professional degree (MA, MS, MBA, PhD, JD, MD, DDS, etc)	$50,000 - $74,999	Male	heterosexual (straight)	Indiana	1 (just me!)	4+	More than 10 times per month	No	No	No	No	No		No	No	I don't know	I don't know	Yes
R_2RPrq50LY9ibnQU	45 - 54 years	No	White or Caucasian	High school diploma or GED	$25,000 - $49,999	Female	LGBTQ+	Florida	1 (just me!)	2	Less than 5 times per month	Yes	Yes	No	Yes	No		Yes	Yes	Yes	I don't know	Yes
R_1Qlu9zbB0XgXZ3s	25 - 34 years	No	White or Caucasian,Black or African American	Bachelor's degree	$25,000 - $49,999	Female	LGBTQ+	North Carolina	1 (just me!)	1 (just me!)	Less than 5 times per month	No	No	No	No	No		Yes if I get part of the profit	Yes if consumers get part of the profit	Yes	I don't know	Yes
R_24i0mUSZwuZUkFB	55 - 64 years	No	White or Caucasian	High school diploma or GED	$75,000 - $99,999	Female	heterosexual (straight)	Illinois	2	4+	5 - 10 times per month	No	Yes	No	No	No	Lost a job	Yes if I get part of the profit	Yes if consumers get part of the profit	Yes	No	Yes
R_20Msk5SVRSNd9IG	35 - 44 years	No	Black or African American	High school diploma or GED	Less than $25,000	Male	heterosexual (straight)	Texas	1 (just me!)	2	5 - 10 times per month	No	No	No	No	No		Yes if I get part of the profit	Yes if consumers get part of the profit	Yes	I don't know	No
R_6XWHYtEspxUVIkx	25 - 34 years	Yes	White or Caucasian	Bachelor's degree	$50,000 - $74,999	Male	heterosexual (straight)	California	1 (just me!)	1 (just me!)	Less than 5 times per month	No	No	Yes	No	No		Yes if I get part of the profit	Yes if consumers get part of the profit	Yes	No	No
R_3eyGrzjenFYJ7oC	35 - 44 years	No	White or Caucasian	High school diploma or GED	Less than $25,000	Female	LGBTQ+	Mississippi	1 (just me!)	1 (just me!)	Less than 5 times per month	No	No	No	No	No		No	No	No	No	Yes
R_1IFq9WjfDcelfCl	25 - 34 years	No	Asian	Bachelor's degree	$50,000 - $74,999	Male	heterosexual (straight)	California	2	4+	Less than 5 times per month	No	No	Yes	No	No	Lost a job	Yes	No	No	Yes	Yes
R_2RUJuDHC9no4oe2	25 - 34 years	No	White or Caucasian	High school diploma or GED	$75,000 - $99,999	Male	LGBTQ+	New York	1 (just me!)	2	Less than 5 times per month	No	No	No	No	No	Lost a job	Yes if I get part of the profit	Yes if consumers get part of the profit	Yes	Yes	I don't know
R_2aPMLWeVjjgoLoA	45 - 54 years	No	Black or African American	Bachelor's degree	$50,000 - $74,999	Female	heterosexual (straight)	Louisiana	1 (just me!)	2	5 - 10 times per month	No	No	Yes	No	No		No	No	No	No	No
R_1QtkxqZLOSdoIDI	55 - 64 years	No	White or Caucasian	High school diploma or GED	Less than $25,000	Female	LGBTQ+	Michigan	1 (just me!)	1 (just me!)	Less than 5 times per month	No	No	I stopped in the recent past	Yes	No		Yes if I get part of the profit	No	Yes	No	I don't know
R_Azmfva5V5kh7ot3	55 - 64 years	No	White or Caucasian	Bachelor's degree	$100,000 - $149,999	Female	heterosexual (straight)	New York	1 (just me!)	1 (just me!)	Less than 5 times per month	No	Yes	No	No	No		No	No	No	No	No
R_3mmcUuadJoTFzsw	35 - 44 years	Yes	White or Caucasian	High school diploma or GED	$75,000 - $99,999	Male	LGBTQ+	Illinois	1 (just me!)	1 (just me!)	Less than 5 times per month	No	No	Yes	No	No	Moved place of residence	Yes	Yes	Yes	Yes	Yes
R_2UWV48wISmhfYqI	18 - 24 years	Yes	Black or African American	High school diploma or GED	$25,000 - $49,999	Male	heterosexual (straight)	New York	1 (just me!)	3	Less than 5 times per month	No	No	No	No	No	Lost a job	Yes if I get part of the profit	Yes if consumers get part of the profit	Yes	No	Yes
R_1gBYlosm86Ft85m	35 - 44 years	No	White or Caucasian	Bachelor's degree	$100,000 - $149,999	Female	heterosexual (straight)	New Jersey	1 (just me!)	2	Less than 5 times per month	No	No	Yes	No	No		Yes if I get part of the profit	Yes if consumers get part of the profit	Yes	No	Yes
R_3PjHFe8fwwlXvCE	35 - 44 years	No	White or Caucasian	Bachelor's degree	$100,000 - $149,999	Male	heterosexual (straight)	I did not reside in the United States	2	4+	Less than 5 times per month	No	No	No	No	No	Moved place of residence	No	No	I don't know	Yes	Yes
R_3iUbXeyRSJrM5mX	35 - 44 years	No	White or Caucasian	Bachelor's degree	$50,000 - $74,999	Female	heterosexual (straight)	Ohio	2	4+	Less than 5 times per month	No	Yes	Yes	No	No		Yes if I get part of the profit	Yes if consumers get part of the profit	Yes	I don't know	I don't know
R_2ylSbd8k18avYSm	35 - 44 years	No	Other	High school diploma or GED	$25,000 - $49,999	Female	heterosexual (straight)	New York	1 (just me!)	1 (just me!)	5 - 10 times per month	No	No	No	No	No		No	No	I don't know	No	Yes
R_24CoylaWTDs52IQ	25 - 34 years	No	White or Caucasian	High school diploma or GED	$75,000 - $99,999	Male	LGBTQ+	North Carolina	1 (just me!)	1 (just me!)	Less than 5 times per month	No	No	No	No	No	Moved place of residence	Yes if I get part of the profit	Yes if consumers get part of the profit	Yes	Yes	Yes
R_eg7qhb52HQp17zz	35 - 44 years	No	White or Caucasian	Bachelor's degree	$100,000 - $149,999	Other	LGBTQ+	Florida	1 (just me!)	2	Less than 5 times per month	Yes	Yes	No	No	No		Yes if I get part of the profit	Yes if consumers get part of the profit	Yes	No	I don't know
R_3fpfYvwlwFhJscl	35 - 44 years	No	White or Caucasian	Bachelor's degree	$150,000 or more	Male	heterosexual (straight)	Illinois	2	4+	Less than 5 times per month	No	No	Yes	No	No		Yes if I get part of the profit	Yes if consumers get part of the profit	No	No	Yes
R_2EhkQGvcl4F3ugv	35 - 44 years	No	White or Caucasian	Bachelor's degree	$75,000 - $99,999	Male	heterosexual (straight)	Wisconsin	1 (just me!)	3	Less than 5 times per month	Yes	No	Yes	No	No		Yes if I get part of the profit	Yes if consumers get part of the profit	I don't know	No	Yes
R_1OIDizdfPJbwBnV	25 - 34 years	No	White or Caucasian	Bachelor's degree	$75,000 - $99,999	Female	heterosexual (straight)	Ohio	2	2	5 - 10 times per month	No	No	No	No	No		Yes if I get part of the profit	Yes if consumers get part of the profit	I don't know	No	No
R_3lzv4o9axMfFsE2	45 - 54 years	No	White or Caucasian	High school diploma or GED	$50,000 - $74,999	Male	heterosexual (straight)	Montana	2	2	Less than 5 times per month	No	No	Yes	No	No	Moved place of residence	Yes if I get part of the profit	Yes if consumers get part of the profit	No	No	No
R_3lxcBC8s5fXjDkC	25 - 34 years	Yes	Other	Bachelor's degree	$25,000 - $49,999	Male	heterosexual (straight)	Texas	1 (just me!)	3	Less than 5 times per month	No	No	Yes	No	No	Moved place of residence	Yes if I get part of the profit	Yes if consumers get part of the profit	No	Yes	Yes
R_22lXuLrKWHb829H	18 - 24 years	No	White or Caucasian	Bachelor's degree	$50,000 - $74,999	Female	heterosexual (straight)	Wisconsin	4+	1 (just me!)	5 - 10 times per month	No	Yes	Yes	No	No	Moved place of residence	Yes if I get part of the profit	Yes if consumers get part of the profit	Yes	Yes	No
R_2ccFg0mHox1ElSE	35 - 44 years	No	White or Caucasian	Bachelor's degree	$25,000 - $49,999	Male	heterosexual (straight)	Massachusetts	2	3	5 - 10 times per month	Yes	Yes	No	No	No	Became pregnant	Yes if I get part of the profit	Yes if consumers get part of the profit	Yes	No	Yes
R_yK4rOrk16ZOoWwp	35 - 44 years	No	White or Caucasian	Bachelor's degree	$50,000 - $74,999	Male	heterosexual (straight)	Michigan	2	4+	Less than 5 times per month	No	No	No	No	No		No	No	No	No	No
R_2qyeiL0ZAGhOrWs	55 - 64 years	No	White or Caucasian	High school diploma or GED	$100,000 - $149,999	Female	heterosexual (straight)	Arizona	2	2	Less than 5 times per month	No	No	No	No	No		No	No	No	No	No
R_25ttAuAnnmTCHdB	25 - 34 years	No	White or Caucasian	Bachelor's degree	$150,000 or more	Female	heterosexual (straight)	Pennsylvania	3	2	5 - 10 times per month	No	No	Yes	No	No		No	No	No	No	No
R_rebkhfXLvZ2nHQR	45 - 54 years	No	White or Caucasian	Bachelor's degree	$50,000 - $74,999	Female	heterosexual (straight)	New York	2	4+	Less than 5 times per month	No	No	Yes	Yes	No		Yes if I get part of the profit	Yes if consumers get part of the profit	I don't know	I don't know	Yes
R_QlCM5cyqADTpz0J	25 - 34 years	No	White or Caucasian	Bachelor's degree	$150,000 or more	Male	heterosexual (straight)	Virginia	1 (just me!)	2	5 - 10 times per month	No	No	Yes	No	No		Yes if I get part of the profit	Yes if consumers get part of the profit	Yes	Yes	Yes
R_2VEjaDyhAdA2o7W	18 - 24 years	No	White or Caucasian	High school diploma or GED	$100,000 - $149,999	Female	heterosexual (straight)	Pennsylvania	1 (just me!)	2	5 - 10 times per month	Yes	No	Yes	No	No	Moved place of residence	I don't know	I don't know	I don't know	I don't know	Yes
R_3iz0BqWx9Y3Zy8z	25 - 34 years	No	White or Caucasian	Bachelor's degree	$100,000 - $149,999	Male	heterosexual (straight)	South Carolina	2	2	5 - 10 times per month	No	No	Yes	No	No		Yes if I get part of the profit	Yes if consumers get part of the profit	No	No	Yes
R_4ZKWBs8TstBB0Pv	45 - 54 years	Yes	White or Caucasian	Bachelor's degree	$150,000 or more	Male	heterosexual (straight)	California	1 (just me!)	1 (just me!)	5 - 10 times per month	No	No	No	No	No		No	No	No	No	No
R_1LBb6RJC62dh4y4	25 - 34 years	No	Asian	Graduate or professional degree (MA, MS, MBA, PhD, JD, MD, DDS, etc)	$100,000 - $149,999	Male	heterosexual (straight)	California	2	2	Less than 5 times per month	No	No	Yes	No	No	Moved place of residence	No	No	No	I don't know	I don't know
R_2V3AHWuz3pHaB7H	45 - 54 years	No	Asian	Bachelor's degree	$25,000 - $49,999	Female	heterosexual (straight)	Ohio	2	3	More than 10 times per month	No	No	Yes	No	No		Yes	Yes	Yes	No	Yes
R_2q8iXF82LthJM66	45 - 54 years	No	White or Caucasian	Bachelor's degree	$100,000 - $149,999	Male	heterosexual (straight)	Ohio	1 (just me!)	3	5 - 10 times per month	No	No	Yes	No	No		Yes if I get part of the profit	Yes if consumers get part of the profit	Yes	I don't know	Yes
R_bsaSvkeG5k4XMzv	35 - 44 years	No	White or Caucasian	High school diploma or GED	$50,000 - $74,999	Female	heterosexual (straight)	Pennsylvania	1 (just me!)	2	Less than 5 times per month	No	No	No	Yes	No		No	No	I don't know	No	No
R_SNUZbqGQUi0m9yh	35 - 44 years	No	White or Caucasian	Bachelor's degree	$50,000 - $74,999	Male	heterosexual (straight)	Florida	2	2	5 - 10 times per month	No	No	Yes	No	No	Moved place of residence	Yes if I get part of the profit	Yes if consumers get part of the profit	I don't know	Yes	Yes
R_2Wv4nxYeG1ijW2W	45 - 54 years	No	White or Caucasian	Bachelor's degree	Prefer not to say	Female	heterosexual (straight)	New York	1 (just me!)	2	Less than 5 times per month	No	No	No	No	No	Lost a job ,Moved place of residence	No	No	No	I don't know	Yes
R_3QLCg8ss7L5Yazo	35 - 44 years	No	White or Caucasian	Bachelor's degree	$50,000 - $74,999	Male	heterosexual (straight)	Louisiana	2	3	Less than 5 times per month	Yes	No	Yes	No	No		Yes	Yes	I don't know	I don't know	I don't know
R_2P6HO9T6VGYEUQP	25 - 34 years	No	White or Caucasian	Bachelor's degree	$25,000 - $49,999	Female	heterosexual (straight)	Michigan	1 (just me!)	1 (just me!)	Less than 5 times per month	No	No	Yes	No	No		No	No	I don't know	No	I don't know
R_10PDLObOugOU8tc	35 - 44 years	No	White or Caucasian	High school diploma or GED	$50,000 - $74,999	Female	heterosexual (straight)	Ohio	1 (just me!)	2	Less than 5 times per month	No	No	Yes	No	No		No	No	I don't know	No	No
R_3R3MnQy3Wxjbybo	35 - 44 years	No	White or Caucasian	Graduate or professional degree (MA, MS, MBA, PhD, JD, MD, DDS, etc)	$50,000 - $74,999	Male	heterosexual (straight)	California	2	4+	5 - 10 times per month	No	No	Yes	No	No	Had a child	Yes if I get part of the profit	Yes if consumers get part of the profit	No	I don't know	I don't know
R_3R8GE1BnAjfrd5K	35 - 44 years	No	White or Caucasian	Bachelor's degree	$50,000 - $74,999	Female	heterosexual (straight)	Illinois	1 (just me!)	4+	Less than 5 times per month	Yes	No	Yes	No	No	Had a child	Yes if I get part of the profit	Yes if consumers get part of the profit	No	No	No
R_1LFEtkSrCa4Ri46	35 - 44 years	No	Asian	Graduate or professional degree (MA, MS, MBA, PhD, JD, MD, DDS, etc)	$150,000 or more	Male	heterosexual (straight)	Florida	2	2	5 - 10 times per month	No	Yes	No	No	No		Yes	Yes	Yes	Yes	Yes
R_3QFXoOi1ashhfUS	55 - 64 years	No	White or Caucasian	High school diploma or GED	$25,000 - $49,999	Female	heterosexual (straight)	Illinois	1 (just me!)	1 (just me!)	Less than 5 times per month	No	No	No	No	No	Moved place of residence	No	No	No	No	No
R_bObh6xg5bURfzwt	35 - 44 years	No	White or Caucasian	Bachelor's degree	$100,000 - $149,999	Female	heterosexual (straight)	Wisconsin	1 (just me!)	4+	Less than 5 times per month	No	No	Yes	No	No	Moved place of residence	No	No	I don't know	No	I don't know
R_2amNlc55klRXpK1	18 - 24 years	No	White or Caucasian	Bachelor's degree	Less than $25,000	Other	LGBTQ+	North Carolina	1 (just me!)	3	Less than 5 times per month	No	I stopped in the recent past	Prefer not to say	Yes	No	Moved place of residence	No	No	I don't know	No	No
R_1igRFf1oVddAaGI	35 - 44 years	No	White or Caucasian	Bachelor's degree	$150,000 or more	Male	heterosexual (straight)	South Carolina	1 (just me!)	2	5 - 10 times per month	No	No	Yes	No	No		No	No	No	Yes	Yes
R_3G9b1ToPNT28Utq	25 - 34 years	Yes	White or Caucasian	High school diploma or GED	$50,000 - $74,999	Female	LGBTQ+	Arizona	1 (just me!)	2	Less than 5 times per month	No	No	No	No	No	Moved place of residence	No	No	Yes	Yes	No
R_271BFns40qBDygZ	45 - 54 years	No	Asian	Bachelor's degree	$50,000 - $74,999	Male	heterosexual (straight)	California	1 (just me!)	4+	5 - 10 times per month	No	No	No	No	No		Yes if I get part of the profit	No	No	No	Yes
R_2Ve98NPCnS8wzMk	45 - 54 years	No	Asian	Bachelor's degree	$100,000 - $149,999	Female	heterosexual (straight)	New York	4+	4+	Less than 5 times per month	No	No	No	Yes	No		Yes if I get part of the profit	Yes if consumers get part of the profit	Yes	No	Yes
R_2E6m9YqpJPCG21q	35 - 44 years	No	White or Caucasian	Bachelor's degree	$75,000 - $99,999	Male	heterosexual (straight)	Wisconsin	1 (just me!)	2	Less than 5 times per month	No	No	Yes	No	No		No	No	No	No	Yes
R_2XbMfw7iPCOBI3Q	25 - 34 years	No	Black or African American	Graduate or professional degree (MA, MS, MBA, PhD, JD, MD, DDS, etc)	$75,000 - $99,999	Female	heterosexual (straight)	Maryland	1 (just me!)	4+	Less than 5 times per month	No	No	No	No	No		No	No	No	I don't know	No
R_3lMqHBzl2gFmIku	25 - 34 years	No	White or Caucasian	Bachelor's degree	$50,000 - $74,999	Male	heterosexual (straight)	Illinois	2	2	Less than 5 times per month	Yes	No	No	No	No	Moved place of residence	Yes	Yes	Yes	Yes	Yes
R_DAfQp2Y7dO2oVvX	25 - 34 years	No	White or Caucasian	High school diploma or GED	$25,000 - $49,999	Male	heterosexual (straight)	Alaska	1 (just me!)	1 (just me!)	Less than 5 times per month	No	I stopped in the recent past	Yes	No	No	Moved place of residence	Yes if I get part of the profit	Yes if consumers get part of the profit	Yes	Yes	Yes
R_2xxEyjhELW9C6aW	18 - 24 years	No	White or Caucasian,Asian	High school diploma or GED	$150,000 or more	Female	heterosexual (straight)	Texas	3	4+	More than 10 times per month	No	No	Yes	No	No		Yes if I get part of the profit	I don't know	Yes	Yes	I don't know
R_1jdl7Yvsf9U7zKv	18 - 24 years	No	Asian	Bachelor's degree	$25,000 - $49,999	Male	heterosexual (straight)	California	2	4+	Less than 5 times per month	No	No	No	No	No		Yes if I get part of the profit	Yes if consumers get part of the profit	I don't know	Yes	Yes
R_uymVOAblJS5zdNT	18 - 24 years	Yes	Other	High school diploma or GED	$25,000 - $49,999	Female	LGBTQ+	Texas	1 (just me!)	2	Less than 5 times per month	No	No	No	No	No	Moved place of residence	Yes if I get part of the profit	Yes if consumers get part of the profit	No	No	Yes
R_VOnKIVzg9qHTJbH	35 - 44 years	No	White or Caucasian	Graduate or professional degree (MA, MS, MBA, PhD, JD, MD, DDS, etc)	$75,000 - $99,999	Female	heterosexual (straight)	North Carolina	1 (just me!)	2	5 - 10 times per month	No	No	Yes	No	No	Moved place of residence	Yes if I get part of the profit	Yes if consumers get part of the profit	No	No	Yes
R_3EYYSAYh5CMwpuM	25 - 34 years	No	Black or African American	High school diploma or GED	$25,000 - $49,999	Male	heterosexual (straight)	Alabama	1 (just me!)	1 (just me!)	Less than 5 times per month	I stopped in the recent past	No	Yes	No	No		Yes if I get part of the profit	Yes if consumers get part of the profit	I don't know	Yes	Yes
R_1QuSUnjdiniq8jy	55 - 64 years	No	White or Caucasian	High school diploma or GED	$25,000 - $49,999	Female	heterosexual (straight)	Tennessee	1 (just me!)	2	5 - 10 times per month	No	No	No	Yes	No		No	No	No	Yes	Yes
R_2dJVmHgMI38jr3y	18 - 24 years	Yes	American Indian/Native American or Alaska Native	High school diploma or GED	$25,000 - $49,999	Male	heterosexual (straight)	California	1 (just me!)	2	Less than 5 times per month	No	Yes	No	No	No		Yes if I get part of the profit	Yes if consumers get part of the profit	No	No	No
R_3dS1nRgjgsfkhHc	25 - 34 years	No	White or Caucasian	High school diploma or GED	$75,000 - $99,999	Female	heterosexual (straight)	Ohio	1 (just me!)	1 (just me!)	5 - 10 times per month	I stopped in the recent past	I stopped in the recent past	No	No	No	Moved place of residence,Had a child	No	No	No	No	No
R_1oz0v0ZOUMJu105	45 - 54 years	No	White or Caucasian	High school diploma or GED	$50,000 - $74,999	Female	heterosexual (straight)	Florida	1 (just me!)	2	Less than 5 times per month	I stopped in the recent past	No	Yes	No	No		No	No	No	No	No
R_3e9NFDI84UCZTxa	65 and older	No	White or Caucasian	Bachelor's degree	$100,000 - $149,999	Male	heterosexual (straight)	Massachusetts	2	2	5 - 10 times per month	No	Yes	No	No	No		Yes if I get part of the profit	Yes if consumers get part of the profit	No	No	No
R_ULx5LxsLFAmehW1	45 - 54 years	No	White or Caucasian	High school diploma or GED	$100,000 - $149,999	Male	heterosexual (straight)	New York	1 (just me!)	2	Less than 5 times per month	No	No	No	No	No		Yes if I get part of the profit	Yes if consumers get part of the profit	Yes	Yes	Yes
R_BPpVPmbTpGsXK1z	55 - 64 years	No	White or Caucasian	Graduate or professional degree (MA, MS, MBA, PhD, JD, MD, DDS, etc)	$150,000 or more	Male	heterosexual (straight)	Arizona	1 (just me!)	2	5 - 10 times per month	No	No	No	No	No		Yes if I get part of the profit	Yes	Yes	Yes	Yes
R_2upJNoZ3iIenmWD	25 - 34 years	No	White or Caucasian	Graduate or professional degree (MA, MS, MBA, PhD, JD, MD, DDS, etc)	$75,000 - $99,999	Male	heterosexual (straight)	Pennsylvania	1 (just me!)	2	Less than 5 times per month	No	No	Yes	No	No		No	No	Yes	Yes	Yes
R_1LYvldXrvEt6Cel	65 and older	No	White or Caucasian	Graduate or professional degree (MA, MS, MBA, PhD, JD, MD, DDS, etc)	$75,000 - $99,999	Male	heterosexual (straight)	California	2	2	5 - 10 times per month	No	No	No	No	No		No	No	No	No	No
R_1jJTeJRVJse2Srk	35 - 44 years	No	White or Caucasian	Bachelor's degree	Less than $25,000	Male	heterosexual (straight)	Michigan	1 (just me!)	2	Less than 5 times per month	No	No	No	No	No		Yes if I get part of the profit	Yes if consumers get part of the profit	I don't know	I don't know	Yes
R_3GlmpDF7aCOi9wA	55 - 64 years	No	White or Caucasian	High school diploma or GED	Less than $25,000	Female	LGBTQ+	New Mexico	1 (just me!)	1 (just me!)	Less than 5 times per month	No	Yes	Yes	No	No	Lost a job ,Moved place of residence	Yes	Yes	I don't know	I don't know	Yes
R_exOdJ7Ei3TWwP4Z	25 - 34 years	No	White or Caucasian	High school diploma or GED	$25,000 - $49,999	Female	LGBTQ+	Georgia	1 (just me!)	2	Less than 5 times per month	No	I stopped in the recent past	Yes	Yes	No	Lost a job	No	No	Yes	Yes	Yes
R_2e2WQWm1z9j93zW	35 - 44 years	No	White or Caucasian	Bachelor's degree	$25,000 - $49,999	Female	heterosexual (straight)	Oklahoma	2	4+	Less than 5 times per month	No	No	No	No	No		Yes if I get part of the profit	Yes if consumers get part of the profit	Yes	I don't know	Yes
R_2zeg77xLv8vJ8zA	25 - 34 years	No	Black or African American	Bachelor's degree	Less than $25,000	Female	heterosexual (straight)	Texas	1 (just me!)	1 (just me!)	Less than 5 times per month	No	No	No	No	No		Yes if I get part of the profit	Yes if consumers get part of the profit	Yes	No	Yes
R_3kFY0fRB4k17JF3	25 - 34 years	Yes	White or Caucasian	High school diploma or GED	$25,000 - $49,999	Male	heterosexual (straight)	Iowa	1 (just me!)	1 (just me!)	Less than 5 times per month	No	No	No	No	No		Yes if I get part of the profit	Yes if consumers get part of the profit	I don't know	I don't know	Yes
R_21iH7SkDgNaQQ6b	18 - 24 years	No	White or Caucasian	High school diploma or GED	$75,000 - $99,999	Female	heterosexual (straight)	Missouri	1 (just me!)	4+	Less than 5 times per month	No	No	Yes	No	No		Yes if I get part of the profit	Yes if consumers get part of the profit	No	Yes	Yes
R_3GiUgBX63FWdGAk	25 - 34 years	No	White or Caucasian,Asian	High school diploma or GED	$100,000 - $149,999	Male	heterosexual (straight)	Texas	1 (just me!)	3	Less than 5 times per month	No	No	No	Yes	No		Yes if I get part of the profit	Yes if consumers get part of the profit	Yes	Yes	Yes
R_29iXgeacv5R6Qm1	45 - 54 years	No	White or Caucasian	Bachelor's degree	$150,000 or more	Female	heterosexual (straight)	California	1 (just me!)	4+	5 - 10 times per month	No	No	Yes	No	No		No	No	No	No	I don't know
R_2QETvia1oJUfZUy	55 - 64 years	No	White or Caucasian	Graduate or professional degree (MA, MS, MBA, PhD, JD, MD, DDS, etc)	$25,000 - $49,999	Male	heterosexual (straight)	California	1 (just me!)	2	Less than 5 times per month	No	No	Yes	No	No		Yes if I get part of the profit	Yes if consumers get part of the profit	No	I don't know	Yes
R_1gO6r9C8The1dP4	25 - 34 years	No	White or Caucasian	Graduate or professional degree (MA, MS, MBA, PhD, JD, MD, DDS, etc)	$75,000 - $99,999	Male	heterosexual (straight)	Texas	2	2	More than 10 times per month	No	No	Yes	No	No		No	Yes if consumers get part of the profit	Yes	Yes	Yes
R_3GwCCWUgtO6KqAH	35 - 44 years	No	White or Caucasian	Bachelor's degree	$100,000 - $149,999	Male	LGBTQ+	New York	2	2	5 - 10 times per month	I stopped in the recent past	No	Yes	No	No	Moved place of residence	I don't know	I don't know	No	No	Yes
R_BMljzxRqX0cNwBj	25 - 34 years	Yes	Other	Bachelor's degree	Less than $25,000	Male	heterosexual (straight)	Texas	1 (just me!)	4+	Less than 5 times per month	No	No	Yes	No	No	Lost a job	Yes if I get part of the profit	Yes if consumers get part of the profit	Yes	I don't know	Yes
R_esn1Sxhd32mrsTT	18 - 24 years	Yes	White or Caucasian	High school diploma or GED	$75,000 - $99,999	Female	heterosexual (straight)	Iowa	1 (just me!)	1 (just me!)	Less than 5 times per month	No	No	Yes	No	No		Yes if I get part of the profit	Yes if consumers get part of the profit	Yes	Yes	Yes
R_3scNGfAji76NAQI	45 - 54 years	No	White or Caucasian	High school diploma or GED	$25,000 - $49,999	Male	heterosexual (straight)	Pennsylvania	1 (just me!)	1 (just me!)	Less than 5 times per month	I stopped in the recent past	Yes	Yes	No	No		Yes if I get part of the profit	Yes if consumers get part of the profit	Yes	Yes	Yes
R_smUxLAwLx5eXaWB	25 - 34 years	Yes	Asian	Bachelor's degree	Less than $25,000	Male	heterosexual (straight)	Texas	1 (just me!)	1 (just me!)	Less than 5 times per month	No	No	Yes	No	No		Yes if I get part of the profit	No	No	No	Yes
R_3G19QJlvJKiZq7Y	55 - 64 years	No	White or Caucasian	High school diploma or GED	$50,000 - $74,999	Female	heterosexual (straight)	Pennsylvania	1 (just me!)	2	Less than 5 times per month	No	No	No	Yes	No		No	No	I don't know	Yes	Yes
R_2bZegGjMiS1Luvj	25 - 34 years	No	Asian	Bachelor's degree	$25,000 - $49,999	Female	heterosexual (straight)	Florida	1 (just me!)	2	Less than 5 times per month	No	No	No	No	No		Yes if I get part of the profit	Yes if consumers get part of the profit	Yes	Yes	Yes
R_3q9idVBBCxBY9hK	45 - 54 years	No	White or Caucasian	High school diploma or GED	$25,000 - $49,999	Female	heterosexual (straight)	Washington	1 (just me!)	4+	More than 10 times per month	No	No	No	No	No		Yes	Yes	No	No	Yes
R_OoCZrVwXnQOuoOl	25 - 34 years	No	White or Caucasian	Bachelor's degree	$75,000 - $99,999	Female	heterosexual (straight)	Arizona	2	2	5 - 10 times per month	No	No	No	No	No		No	No	No	I don't know	Yes
R_1QbXTBxp4gQeTaM	35 - 44 years	No	White or Caucasian,American Indian/Native American or Alaska Native	High school diploma or GED	$25,000 - $49,999	Male	heterosexual (straight)	Oregon	2	4+	Less than 5 times per month	Yes	No	No	No	No		No	Yes if consumers get part of the profit	No	No	I don't know
R_1N82O6CJHs0nGOl	18 - 24 years	No	White or Caucasian	High school diploma or GED	$100,000 - $149,999	Female	LGBTQ+	Massachusetts	1 (just me!)	3	Less than 5 times per month	No	Yes	Yes	Yes	No	Moved place of residence	Yes if I get part of the profit	Yes if consumers get part of the profit	Yes	No	Yes
R_1nW6XSWKs4hCzUa	18 - 24 years	No	White or Caucasian	High school diploma or GED	$100,000 - $149,999	Male	heterosexual (straight)	South Carolina	1 (just me!)	3	Less than 5 times per month	No	No	No	Yes	No	Lost a job	No	No	No	I don't know	No
R_1mOvgrdXye7PU81	35 - 44 years	No	White or Caucasian	Bachelor's degree	$25,000 - $49,999	Female	heterosexual (straight)	New York	1 (just me!)	2	Less than 5 times per month	No	Yes	Yes	No	No		Yes if I get part of the profit	Yes if consumers get part of the profit	I don't know	I don't know	Yes
R_Ugu6UIiT96oWHBL	25 - 34 years	No	White or Caucasian	Bachelor's degree	$25,000 - $49,999	Male	heterosexual (straight)	Pennsylvania	1 (just me!)	2	Less than 5 times per month	I stopped in the recent past	Yes	Yes	No	No		Yes if I get part of the profit	Yes if consumers get part of the profit	Yes	No	I don't know
R_5mAfoSXflbRBwLn	35 - 44 years	No	White or Caucasian,Black or African American	Bachelor's degree	$100,000 - $149,999	Female	heterosexual (straight)	Minnesota	1 (just me!)	4+	5 - 10 times per month	No	No	No	No	No		No	No	No	Yes	Yes
R_s5cDQlDMEVbEmsh	25 - 34 years	No	White or Caucasian	Prefer not to say	$50,000 - $74,999	Male	LGBTQ+	Utah	1 (just me!)	1 (just me!)	Less than 5 times per month	No	Yes	Yes	No	No		Yes if I get part of the profit	Yes if consumers get part of the profit	I don't know	I don't know	Yes
R_2s0jSMfxg63zSw5	65 and older	No	White or Caucasian	Graduate or professional degree (MA, MS, MBA, PhD, JD, MD, DDS, etc)	$75,000 - $99,999	Female	heterosexual (straight)	Indiana	1 (just me!)	1 (just me!)	Less than 5 times per month	No	No	Yes	No	No	Moved place of residence	No	No	Yes	No	Yes
R_ZwuXRF5zwg9UUCt	18 - 24 years	No	Black or African American	Bachelor's degree	$25,000 - $49,999	Female	LGBTQ+	Virginia	1 (just me!)	2	5 - 10 times per month	No	No	No	No	No	Moved place of residence	Yes if I get part of the profit	Yes if consumers get part of the profit	I don't know	Yes	No
R_1FzILFUkhEqt8k1	25 - 34 years	No	Asian	Graduate or professional degree (MA, MS, MBA, PhD, JD, MD, DDS, etc)	$150,000 or more	Male	heterosexual (straight)	Massachusetts	1 (just me!)	1 (just me!)	5 - 10 times per month	No	No	No	No	No		Yes if I get part of the profit	Yes if consumers get part of the profit	Yes	No	Yes
R_3KO5gn8V90pKQAC	25 - 34 years	No	White or Caucasian,Black or African American,American Indian/Native American or Alaska Native	Some high school or less	$75,000 - $99,999	Male	heterosexual (straight)	Illinois	1 (just me!)	3	Less than 5 times per month	No	No	No	No	No		Yes if I get part of the profit	Yes if consumers get part of the profit	Yes	Yes	I don't know
R_3isz5QQv3HvQNFw	35 - 44 years	No	Asian	Graduate or professional degree (MA, MS, MBA, PhD, JD, MD, DDS, etc)	$50,000 - $74,999	Female	heterosexual (straight)	Indiana	1 (just me!)	1 (just me!)	Less than 5 times per month	No	No	No	No	No		No	No	I don't know	No	I don't know
R_2q7CELN85B8I2qU	25 - 34 years	No	White or Caucasian	Graduate or professional degree (MA, MS, MBA, PhD, JD, MD, DDS, etc)	$50,000 - $74,999	Female	LGBTQ+	Washington	1 (just me!)	2	More than 10 times per month	No	No	No	No	No		Yes if I get part of the profit	Yes if consumers get part of the profit	Yes	No	Yes
R_3MDuxAwvPypEk9z	55 - 64 years	No	White or Caucasian	High school diploma or GED	Less than $25,000	Female	heterosexual (straight)	Iowa	1 (just me!)	1 (just me!)	Less than 5 times per month	No	No	No	No	No		I don't know	Yes if consumers get part of the profit	I don't know	I don't know	Yes
R_1mfQPUpLqG4GsHt	25 - 34 years	No	White or Caucasian	Bachelor's degree	$75,000 - $99,999	Female	LGBTQ+	Indiana	2	2	Less than 5 times per month	No	No	No	No	No	Moved place of residence	Yes if I get part of the profit	Yes if consumers get part of the profit	I don't know	I don't know	I don't know
R_uzdxxpucUQeAvUR	55 - 64 years	No	White or Caucasian	High school diploma or GED	$25,000 - $49,999	Female	heterosexual (straight)	Ohio	1 (just me!)	4+	Less than 5 times per month	No	No	No	No	No		I don't know	I don't know	Yes	No	Yes
R_7WCRjBdp3UTHVSN	35 - 44 years	No	White or Caucasian	High school diploma or GED	$50,000 - $74,999	Female	heterosexual (straight)	Colorado	2	2	Less than 5 times per month	Yes	Yes	Yes	No	No	Lost a job	Yes if I get part of the profit	Yes if consumers get part of the profit	Yes	I don't know	Yes
R_06RZP9pS7kONINr	65 and older	No	White or Caucasian	Bachelor's degree	$75,000 - $99,999	Female	heterosexual (straight)	South Dakota	1 (just me!)	2	More than 10 times per month	No	No	No	Yes	No	Moved place of residence	No	No	Yes	No	No
R_2YPUmag8Im3MDIV	45 - 54 years	No	White or Caucasian	Graduate or professional degree (MA, MS, MBA, PhD, JD, MD, DDS, etc)	$150,000 or more	Male	heterosexual (straight)	Illinois	1 (just me!)	3	Less than 5 times per month	No	No	No	Yes	No		Yes if I get part of the profit	Yes if consumers get part of the profit	No	Yes	Yes
R_yHZisWoMcq0JGiB	25 - 34 years	No	White or Caucasian	High school diploma or GED	Less than $25,000	Male	heterosexual (straight)	Pennsylvania	1 (just me!)	1 (just me!)	Less than 5 times per month	Yes	No	Yes	No	No		Yes if I get part of the profit	Yes if consumers get part of the profit	Yes	Yes	Yes
R_3qr1mPnZ58HNibU	18 - 24 years	No	Asian	High school diploma or GED	$25,000 - $49,999	Male	heterosexual (straight)	Pennsylvania	1 (just me!)	2	Less than 5 times per month	Yes	No	No	No	No		Yes if I get part of the profit	Yes	Yes	Yes	Yes
R_1nORk4YlSycK1zx	25 - 34 years	No	White or Caucasian	High school diploma or GED	Less than $25,000	Male	heterosexual (straight)	Kansas	1 (just me!)	2	Less than 5 times per month	No	No	Yes	No	No	Moved place of residence	Yes if I get part of the profit	No	Yes	Yes	Yes
R_2dF9dY6XnMjOapK	25 - 34 years	Yes	White or Caucasian	Bachelor's degree	$25,000 - $49,999	Female	prefer not to say	Virginia	1 (just me!)	3	5 - 10 times per month	No	No	No	No	No	Lost a job	No	No	I don't know	I don't know	I don't know
R_2U9mEuhxpSv5aA7	25 - 34 years	No	White or Caucasian	Bachelor's degree	$150,000 or more	Female	heterosexual (straight)	Indiana	1 (just me!)	4+	More than 10 times per month	No	No	No	No	No		Yes if I get part of the profit	No	No	I don't know	I don't know
R_3EWk755Ir7OPrZ4	35 - 44 years	No	White or Caucasian	Graduate or professional degree (MA, MS, MBA, PhD, JD, MD, DDS, etc)	$75,000 - $99,999	Female	heterosexual (straight)	Virginia	1 (just me!)	2	More than 10 times per month	No	No	Yes	No	No		No	No	I don't know	I don't know	I don't know
R_2bV1u86jJhXJh7j	25 - 34 years	No	Black or African American	Bachelor's degree	$25,000 - $49,999	Male	heterosexual (straight)	North Carolina	1 (just me!)	1 (just me!)	Less than 5 times per month	No	No	No	No	No		No	No	Yes	No	No
R_3fd7rERokfgxI5Z	45 - 54 years	No	White or Caucasian	Bachelor's degree	$100,000 - $149,999	Male	heterosexual (straight)	Florida	1 (just me!)	2	Less than 5 times per month	No	No	Yes	No	No		Yes if I get part of the profit	Yes if consumers get part of the profit	Yes	Yes	Yes
R_1BVIsogXx71n29V	55 - 64 years	No	White or Caucasian	High school diploma or GED	$75,000 - $99,999	Female	heterosexual (straight)	Iowa	1 (just me!)	2	Less than 5 times per month	Yes	No	No	Yes	No		No	No	No	No	I don't know
R_6tG1HcvdSCJZ25r	35 - 44 years	Yes	White or Caucasian	Graduate or professional degree (MA, MS, MBA, PhD, JD, MD, DDS, etc)	$150,000 or more	Female	heterosexual (straight)	Texas	1 (just me!)	2	5 - 10 times per month	No	No	No	No	No		Yes if I get part of the profit	Yes if consumers get part of the profit	I don't know	No	Yes
R_31A7MK65zEMwnkX	25 - 34 years	No	White or Caucasian	High school diploma or GED	$25,000 - $49,999	Male	heterosexual (straight)	Texas	1 (just me!)	4+	Less than 5 times per month	No	No	No	Yes	No	Had a child	Yes if I get part of the profit	Yes if consumers get part of the profit	No	No	Yes
R_3gYHFD30WKpKPEh	55 - 64 years	No	White or Caucasian	Bachelor's degree	$50,000 - $74,999	Female	heterosexual (straight)	Wisconsin	1 (just me!)	3	Less than 5 times per month	No	No	Yes	No	No		No	Yes	Yes	Yes	Yes
R_1QsZS0nI2sw5gl5	65 and older	No	White or Caucasian	Graduate or professional degree (MA, MS, MBA, PhD, JD, MD, DDS, etc)	$150,000 or more	Male	heterosexual (straight)	Georgia	1 (just me!)	2	5 - 10 times per month	No	No	Yes	No	No		No	No	No	No	No
R_w7ZJEH4lKMTodUd	25 - 34 years	No	Black or African American,American Indian/Native American or Alaska Native	Bachelor's degree	$75,000 - $99,999	Female	LGBTQ+	Virginia	1 (just me!)	3	5 - 10 times per month	No	Yes	Yes	No	No	Moved place of residence	Yes if I get part of the profit	Yes if consumers get part of the profit	No	No	No
R_1qfSXsAL6NQlvsB	45 - 54 years	No	White or Caucasian	Graduate or professional degree (MA, MS, MBA, PhD, JD, MD, DDS, etc)	$75,000 - $99,999	Male	heterosexual (straight)	Florida	1 (just me!)	3	Less than 5 times per month	No	No	No	Yes	No		No	No	No	No	Yes
R_3hygeiwrIWyyfQE	25 - 34 years	No	White or Caucasian	High school diploma or GED	$25,000 - $49,999	Female	heterosexual (straight)	Missouri	1 (just me!)	4+	Less than 5 times per month	Yes	No	No	No	No	Moved place of residence	No	No	Yes	I don't know	I don't know
R_3HTY4DHoMm8pvu8	35 - 44 years	No	White or Caucasian	Graduate or professional degree (MA, MS, MBA, PhD, JD, MD, DDS, etc)	$75,000 - $99,999	Male	heterosexual (straight)	West Virginia	4+	4+	More than 10 times per month	No	No	No	No	No		No	No	Yes	No	Yes
R_1ds30eciekBXDER	55 - 64 years	No	White or Caucasian	Graduate or professional degree (MA, MS, MBA, PhD, JD, MD, DDS, etc)	$100,000 - $149,999	Female	heterosexual (straight)	New York	3	2	5 - 10 times per month	No	No	Yes	No	No		No	No	Yes	Yes	Yes
R_ZynUIMrEe9VumxH	18 - 24 years	No	White or Caucasian,Asian	Graduate or professional degree (MA, MS, MBA, PhD, JD, MD, DDS, etc)	$75,000 - $99,999	Female	heterosexual (straight)	Nevada	1 (just me!)	1 (just me!)	5 - 10 times per month	No	No	No	No	No	Moved place of residence	Yes if I get part of the profit	No	I don't know	I don't know	I don't know
R_2pKbiSIpze2jP6t	35 - 44 years	No	White or Caucasian	Bachelor's degree	$100,000 - $149,999	Male	heterosexual (straight)	Minnesota	2	4+	More than 10 times per month	No	No	No	No	No		No	No	No	Yes	Yes
R_1g6IilzUPP9npt5	25 - 34 years	No	White or Caucasian	Graduate or professional degree (MA, MS, MBA, PhD, JD, MD, DDS, etc)	$50,000 - $74,999	Female	LGBTQ+	Georgia	1 (just me!)	2	5 - 10 times per month	No	No	Yes	No	No		Yes if I get part of the profit	No	Yes	I don't know	No
R_242WvoRa1gqxJGV	25 - 34 years	No	White or Caucasian	Bachelor's degree	$100,000 - $149,999	Female	LGBTQ+	Ohio	2	2	Less than 5 times per month	Yes	Yes	Yes	No	No		No	No	Yes	No	I don't know
R_ThYIl4DOmKJ6ADv	35 - 44 years	No	White or Caucasian	Bachelor's degree	$75,000 - $99,999	Male	heterosexual (straight)	Kentucky	2	3	Less than 5 times per month	No	No	I stopped in the recent past	No	No		No	No	No	I don't know	Yes
R_3n1U04VYrBKdqxs	45 - 54 years	No	White or Caucasian	Bachelor's degree	$75,000 - $99,999	Male	heterosexual (straight)	Oklahoma	2	4+	Less than 5 times per month	No	No	No	No	No	Had a child	No	No	Yes	No	Yes
R_3R1KauXYVqtTkec	25 - 34 years	No	White or Caucasian	High school diploma or GED	$25,000 - $49,999	Female	LGBTQ+	Oklahoma	1 (just me!)	4+	Less than 5 times per month	No	No	Yes	No	No	Had a child	Yes	Yes	Yes	Yes	Yes
R_A69y7GWik06Y6EV	25 - 34 years	Yes	White or Caucasian	Graduate or professional degree (MA, MS, MBA, PhD, JD, MD, DDS, etc)	$50,000 - $74,999	Female	heterosexual (straight)	Texas	2	2	5 - 10 times per month	No	Yes	No	No	No		Yes if I get part of the profit	Yes if consumers get part of the profit	I don't know	I don't know	Yes
R_qE3fPAGt0j3s93P	55 - 64 years	No	White or Caucasian	Graduate or professional degree (MA, MS, MBA, PhD, JD, MD, DDS, etc)	Less than $25,000	Female	heterosexual (straight)	Arkansas	1 (just me!)	1 (just me!)	More than 10 times per month	No	No	Yes	No	Yes	Divorce,Moved place of residence	Yes	Yes	Yes	Yes	Yes
R_3KE1wJQwNJHPIic	25 - 34 years	No	White or Caucasian	Graduate or professional degree (MA, MS, MBA, PhD, JD, MD, DDS, etc)	$50,000 - $74,999	Female	heterosexual (straight)	Nebraska	1 (just me!)	1 (just me!)	Less than 5 times per month	No	No	No	No	No		Yes if I get part of the profit	Yes if consumers get part of the profit	No	Yes	Yes
R_qLwbCgz580doM4V	45 - 54 years	No	White or Caucasian	High school diploma or GED	$75,000 - $99,999	Male	heterosexual (straight)	Arizona	2	2	More than 10 times per month	No	No	Yes	No	No		No	No	No	No	Yes
R_27vCxdsPCb2NKoF	35 - 44 years	No	White or Caucasian	High school diploma or GED	$25,000 - $49,999	Female	heterosexual (straight)	New Mexico	1 (just me!)	1 (just me!)	5 - 10 times per month	No	Yes	Yes	No	No		Yes if I get part of the profit	Yes if consumers get part of the profit	I don't know	No	I don't know
R_steEAY2YVW1gye5	25 - 34 years	Yes	Other	High school diploma or GED	$25,000 - $49,999	Male	heterosexual (straight)	Massachusetts	1 (just me!)	2	Less than 5 times per month	Yes	Yes	Yes	No	No		Yes if I get part of the profit	Yes if consumers get part of the profit	No	I don't know	Yes
R_6PyY0OpZk0HtKmJ	18 - 24 years	No	White or Caucasian,American Indian/Native American or Alaska Native	High school diploma or GED	Less than $25,000	Female	LGBTQ+	Pennsylvania	4+	1 (just me!)	More than 10 times per month	Yes	I stopped in the recent past	Yes	No	No	Moved place of residence	No	No	I don't know	No	Yes
R_3Gyd3TBsiJSqbq9	25 - 34 years	No	White or Caucasian	High school diploma or GED	$50,000 - $74,999	Female	heterosexual (straight)	Illinois	2	4+	Less than 5 times per month	No	No	No	No	No	Had a child	No	No	I don't know	No	Yes
R_3C9mWQweEu6HA2J	55 - 64 years	No	White or Caucasian	High school diploma or GED	Less than $25,000	Male	heterosexual (straight)	Oregon	1 (just me!)	1 (just me!)	Less than 5 times per month	No	Yes	Yes	No	No	Moved place of residence	Yes if I get part of the profit	Yes if consumers get part of the profit	I don't know	I don't know	I don't know
R_2YQeZHEvWwMkF5q	45 - 54 years	No	White or Caucasian	Bachelor's degree	$150,000 or more	Male	heterosexual (straight)	New York	2	4+	Less than 5 times per month	No	No	Yes	No	No		Yes	Yes	I don't know	Yes	Yes
R_1lhEybvgNui8FOA	35 - 44 years	No	White or Caucasian	Bachelor's degree	$50,000 - $74,999	Male	LGBTQ+	Indiana	1 (just me!)	1 (just me!)	Less than 5 times per month	No	Yes	Yes	No	No	Moved place of residence	No	No	I don't know	No	Yes
R_2AHzIRVacBX5dji	45 - 54 years	No	White or Caucasian	Bachelor's degree	$50,000 - $74,999	Female	heterosexual (straight)	Virginia	1 (just me!)	3	Less than 5 times per month	No	No	Yes	No	No		No	No	I don't know	No	No
R_yNLUkkUgWEJjEtz	18 - 24 years	No	Black or African American	Prefer not to say	$75,000 - $99,999	Female	LGBTQ+	New York	2	4+	Less than 5 times per month	No	Yes	Yes	No	No	Lost a job	Yes if I get part of the profit	Yes if consumers get part of the profit	I don't know	Yes	Yes
R_3lWxO0nhBqkpb9Y	35 - 44 years	No	White or Caucasian	Bachelor's degree	$100,000 - $149,999	Female	heterosexual (straight)	Arizona	2	2	5 - 10 times per month	No	No	No	No	No	Lost a job	Yes if I get part of the profit	Yes if consumers get part of the profit	Yes	Yes	Yes
R_C2iLl1q2lsr2jbH	35 - 44 years	Yes	White or Caucasian	Graduate or professional degree (MA, MS, MBA, PhD, JD, MD, DDS, etc)	$50,000 - $74,999	Female	heterosexual (straight)	Mississippi	1 (just me!)	2	Less than 5 times per month	Yes	No	No	No	No		No	No	No	No	Yes
R_1PYj89tLuB6NrO0	25 - 34 years	Yes	White or Caucasian	High school diploma or GED	$50,000 - $74,999	Male	LGBTQ+	Arizona	2	2	Less than 5 times per month	No	No	No	No	No	Lost a job ,Moved place of residence	Yes if I get part of the profit	Yes if consumers get part of the profit	Yes	No	Yes
R_ylOBrVB1Y3oS7yV	45 - 54 years	No	White or Caucasian	High school diploma or GED	$50,000 - $74,999	Female	heterosexual (straight)	Arkansas	1 (just me!)	3	Less than 5 times per month	No	No	I stopped in the recent past	Yes	No		Yes if I get part of the profit	Yes if consumers get part of the profit	I don't know	No	Yes
R_2qqG58CotY6iJIT	35 - 44 years	No	White or Caucasian	Graduate or professional degree (MA, MS, MBA, PhD, JD, MD, DDS, etc)	$25,000 - $49,999	Female	heterosexual (straight)	Texas	1 (just me!)	1 (just me!)	Less than 5 times per month	No	No	No	No	No		Yes	Yes	I don't know	I don't know	Yes
R_3mduGxyjIbBNSsm	25 - 34 years	No	Asian	Bachelor's degree	$50,000 - $74,999	Male	heterosexual (straight)	New York	1 (just me!)	4+	Less than 5 times per month	No	No	No	No	No		Yes if I get part of the profit	Yes if consumers get part of the profit	Yes	Yes	Yes
R_1N8EWV0P6ZdrhpK	25 - 34 years	No	White or Caucasian	Prefer not to say	$75,000 - $99,999	Prefer not to say	heterosexual (straight)	South Dakota	2	4+	Less than 5 times per month	No	No	No	No	No	Became pregnant,Had a child	No	No	No	I don't know	I don't know
R_2s1NERfXcg9x1UQ	25 - 34 years	No	White or Caucasian	Bachelor's degree	$75,000 - $99,999	Female	heterosexual (straight)	Florida	2	2	5 - 10 times per month	No	Yes	Yes	No	No	Lost a job	No	No	No	No	I don't know
R_1eFOnpA8C2KGexR	25 - 34 years	No	White or Caucasian	Bachelor's degree	$25,000 - $49,999	Other	LGBTQ+	North Carolina	2	2	Less than 5 times per month	Yes	Yes	Yes	No	No		Yes if I get part of the profit	Yes if consumers get part of the profit	Yes	I don't know	I don't know
R_2s4n0WZMl82meOT	35 - 44 years	No	White or Caucasian	Graduate or professional degree (MA, MS, MBA, PhD, JD, MD, DDS, etc)	$150,000 or more	Female	heterosexual (straight)	Washington	1 (just me!)	3	More than 10 times per month	No	No	Yes	No	No	Moved place of residence	Yes if I get part of the profit	Yes if consumers get part of the profit	No	No	Yes
R_2vcUqrEnDECYs4j	25 - 34 years	No	White or Caucasian	Bachelor's degree	$50,000 - $74,999	Male	heterosexual (straight)	Missouri	1 (just me!)	1 (just me!)	Less than 5 times per month	Yes	No	Yes	No	No		Yes if I get part of the profit	Yes if consumers get part of the profit	I don't know	I don't know	Yes
R_2vkK8xwiTfunmDU	18 - 24 years	Yes	White or Caucasian,Other	Bachelor's degree	Less than $25,000	Female	heterosexual (straight)	New York	2	4+	5 - 10 times per month	No	No	No	No	No	Moved place of residence	No	Yes if consumers get part of the profit	I don't know	Yes	I don't know
R_3hourKKs4B7t7rW	25 - 34 years	No	White or Caucasian	High school diploma or GED	$25,000 - $49,999	Male	heterosexual (straight)	Colorado	2	4+	Less than 5 times per month	Yes	Yes	No	No	No	Lost a job ,Moved place of residence	Yes if I get part of the profit	Yes if consumers get part of the profit	Yes	No	Yes
R_3HRFZL1JSj3MxJu	35 - 44 years	No	White or Caucasian	High school diploma or GED	$25,000 - $49,999	Female	heterosexual (straight)	Louisiana	2	3	Less than 5 times per month	No	No	No	No	No		No	No	No	Yes	Yes
R_21vtzOUrbyaVnsL	25 - 34 years	No	White or Caucasian	High school diploma or GED	Less than $25,000	Female	heterosexual (straight)	Colorado	1 (just me!)	1 (just me!)	Less than 5 times per month	No	Yes	No	No	No		Yes if I get part of the profit	Yes if consumers get part of the profit	Yes	I don't know	Yes
R_Z8cv50HCNZ5CvSN	18 - 24 years	No	White or Caucasian	High school diploma or GED	Less than $25,000	Female	LGBTQ+	New Jersey	1 (just me!)	4+	Less than 5 times per month	No	No	No	No	No		I don't know	I don't know	I don't know	I don't know	I don't know
R_3NWDia9tPm7KZOe	55 - 64 years	No	White or Caucasian	Bachelor's degree	$75,000 - $99,999	Female	heterosexual (straight)	Texas	4+	4+	5 - 10 times per month	No	No	No	No	No		No	No	Yes	Yes	No
R_3p4tQBL8E8GkXCI	25 - 34 years	No	White or Caucasian	High school diploma or GED	Less than $25,000	Male	heterosexual (straight)	Florida	1 (just me!)	1 (just me!)	5 - 10 times per month	No	No	No	No	No	Lost a job	No	No	No	Yes	Yes
R_OxNH1wcmFs7pICR	45 - 54 years	No	White or Caucasian	Graduate or professional degree (MA, MS, MBA, PhD, JD, MD, DDS, etc)	$50,000 - $74,999	Male	heterosexual (straight)	Texas	2	3	More than 10 times per month	No	No	No	Yes	No		No	No	Yes	I don't know	Yes
R_WxNO6Oe6xqGi15T	35 - 44 years	No	White or Caucasian	Bachelor's degree	$100,000 - $149,999	Female	heterosexual (straight)	Massachusetts	1 (just me!)	3	Less than 5 times per month	No	No	Yes	No	No		No	No	I don't know	Yes	I don't know
R_2SDfLbdsggP13gM	45 - 54 years	No	White or Caucasian	Bachelor's degree	$100,000 - $149,999	Female	heterosexual (straight)	Illinois	1 (just me!)	3	Less than 5 times per month	Yes	No	No	Yes	No		No	No	I don't know	I don't know	No
R_2q1T7bTpUriDg78	35 - 44 years	No	White or Caucasian	High school diploma or GED	Less than $25,000	Male	heterosexual (straight)	South Carolina	1 (just me!)	4+	Less than 5 times per month	No	No	No	No	No	Moved place of residence	Yes if I get part of the profit	Yes if consumers get part of the profit	Yes	No	Yes
R_3QQNjQSqHgdtjNM	35 - 44 years	No	White or Caucasian	High school diploma or GED	$50,000 - $74,999	Female	heterosexual (straight)	Illinois	2	4+	Less than 5 times per month	No	Yes	No	No	No		Yes if I get part of the profit	Yes if consumers get part of the profit	I don't know	I don't know	I don't know
R_AhNiHUaRBzQHY1b	45 - 54 years	No	White or Caucasian	Graduate or professional degree (MA, MS, MBA, PhD, JD, MD, DDS, etc)	$150,000 or more	Female	heterosexual (straight)	Connecticut	1 (just me!)	3	Less than 5 times per month	No	No	No	No	No		No	No	No	No	No
R_27NFVTtp6RbmZtb	55 - 64 years	No	Black or African American	Bachelor's degree	$100,000 - $149,999	Male	heterosexual (straight)	Illinois	1 (just me!)	3	Less than 5 times per month	No	No	Yes	No	No		Yes if I get part of the profit	Yes if consumers get part of the profit	Yes	Yes	Yes
R_302AcGuMBj1CfHU	35 - 44 years	No	White or Caucasian	Bachelor's degree	$50,000 - $74,999	Female	heterosexual (straight)	Oregon	1 (just me!)	2	5 - 10 times per month	No	No	No	No	No		Yes if I get part of the profit	Yes if consumers get part of the profit	No	No	Yes
R_AbNNlwZIzJdqqVH	35 - 44 years	No	White or Caucasian	High school diploma or GED	Less than $25,000	Female	LGBTQ+	Minnesota	1 (just me!)	3	5 - 10 times per month	No	No	No	No	No		Yes if I get part of the profit	Yes if consumers get part of the profit	Yes	I don't know	Yes
R_BDkytvOwyi2XrDr	18 - 24 years	No	White or Caucasian	High school diploma or GED	Less than $25,000	Female	heterosexual (straight)	Iowa	1 (just me!)	1 (just me!)	Less than 5 times per month	No	No	Yes	No	No		No	No	Yes	Yes	I don't know
R_z6wrYNsvTbmmmQ1	45 - 54 years	No	White or Caucasian	High school diploma or GED	$25,000 - $49,999	Male	heterosexual (straight)	Washington	1 (just me!)	1 (just me!)	Less than 5 times per month	No	No	Yes	No	No		Yes if I get part of the profit	Yes	No	No	Yes
R_1ona5EOOGNmsNZI	25 - 34 years	No	White or Caucasian	High school diploma or GED	$75,000 - $99,999	Female	LGBTQ+	Washington	1 (just me!)	4+	Less than 5 times per month	No	No	Yes	No	No		Yes if I get part of the profit	Yes if consumers get part of the profit	Yes	Yes	Yes
R_2EbAN7GWrFzgtkb	35 - 44 years	No	White or Caucasian	Graduate or professional degree (MA, MS, MBA, PhD, JD, MD, DDS, etc)	$150,000 or more	Female	heterosexual (straight)	New Jersey	2	3	5 - 10 times per month	No	No	No	No	No		No	No	Yes	Yes	Yes
R_25sb5CKUwyM4JKT	65 and older	No	White or Caucasian	Bachelor's degree	$75,000 - $99,999	Male	heterosexual (straight)	Ohio	2	2	Less than 5 times per month	No	No	Yes	No	No		No	No	No	No	No
R_PRvq5W0QfrLLHoJ	25 - 34 years	No	Black or African American	Bachelor's degree	Less than $25,000	Female	LGBTQ+	Kentucky	1 (just me!)	1 (just me!)	Less than 5 times per month	No	No	Yes	No	No	Lost a job	Yes if I get part of the profit	Yes if consumers get part of the profit	Yes	I don't know	I don't know
R_1goJ6zF6rfYW1KP	18 - 24 years	No	White or Caucasian	Bachelor's degree	Less than $25,000	Female	heterosexual (straight)	Oklahoma	1 (just me!)	1 (just me!)	Less than 5 times per month	No	No	No	No	No		Yes if I get part of the profit	Yes if consumers get part of the profit	Yes	I don't know	Yes
R_3jeSn7L9iG6QYQH	25 - 34 years	No	White or Caucasian,Native Hawaiian or Other Pacific Islander	Bachelor's degree	$100,000 - $149,999	Female	heterosexual (straight)	Oregon	2	3	5 - 10 times per month	No	Yes	Yes	No	No		No	No	No	No	I don't know
R_1Q0MPooXbStQQhO	18 - 24 years	No	Black or African American,Asian	High school diploma or GED	$50,000 - $74,999	Other	LGBTQ+	Tennessee	1 (just me!)	2	Less than 5 times per month	No	No	I stopped in the recent past	No	No	Lost a job ,Moved place of residence,Became pregnant	No	No	No	No	No
R_3EFsFPjORsZZZn5	18 - 24 years	No	White or Caucasian	Bachelor's degree	$25,000 - $49,999	Male	LGBTQ+	Tennessee	4+	2	5 - 10 times per month	No	Yes	Yes	No	No	Moved place of residence	Yes	Yes	Yes	Yes	Yes
R_33fh0DWssIsKwpU	25 - 34 years	No	White or Caucasian	High school diploma or GED	$25,000 - $49,999	Male	LGBTQ+	Oklahoma	2	3	Less than 5 times per month	I stopped in the recent past	No	No	No	No	Lost a job	No	No	No	Yes	No
R_3R9NyaO1pYbpRwJ	45 - 54 years	No	White or Caucasian	Bachelor's degree	Less than $25,000	Female	heterosexual (straight)	California	1 (just me!)	3	Less than 5 times per month	No	Yes	Yes	No	No		Yes if I get part of the profit	Yes if consumers get part of the profit	Yes	I don't know	Yes
R_3qP8tODbwi66o3t	35 - 44 years	No	White or Caucasian	High school diploma or GED	$150,000 or more	Male	heterosexual (straight)	Oregon	2	4+	5 - 10 times per month	No	No	Yes	No	No		Yes if I get part of the profit	I don't know	I don't know	I don't know	Yes
R_20UwEYQV7dpm1dK	25 - 34 years	Yes	White or Caucasian,Other	Bachelor's degree	$100,000 - $149,999	Female	LGBTQ+	Texas	1 (just me!)	4+	Less than 5 times per month	No	No	Yes	Yes	No		Yes if I get part of the profit	Yes if consumers get part of the profit	I don't know	I don't know	I don't know
R_2CIKXJBmVNzKe2I	25 - 34 years	No	Asian	Bachelor's degree	$75,000 - $99,999	Female	LGBTQ+	New York	1 (just me!)	3	5 - 10 times per month	No	No	No	No	No		Yes if I get part of the profit	Yes	Yes	Yes	Yes
R_cAMloFKJSOzCpm9	45 - 54 years	No	White or Caucasian	Bachelor's degree	$50,000 - $74,999	Male	heterosexual (straight)	Ohio	2	4+	Less than 5 times per month	No	No	No	Yes	No		No	No	No	No	No
R_2bVSCM3iJc3wgJK	45 - 54 years	No	White or Caucasian	Bachelor's degree	$100,000 - $149,999	Male	heterosexual (straight)	Pennsylvania	1 (just me!)	4+	Less than 5 times per month	No	No	No	No	No		Yes if I get part of the profit	Yes if consumers get part of the profit	Yes	I don't know	Yes
R_1qb1cFLNdiuFGt2	45 - 54 years	No	White or Caucasian	Graduate or professional degree (MA, MS, MBA, PhD, JD, MD, DDS, etc)	$150,000 or more	Male	heterosexual (straight)	Minnesota	2	4+	5 - 10 times per month	No	No	Yes	No	No		Yes if I get part of the profit	Yes if consumers get part of the profit	Yes	Yes	Yes
R_1LMcU7izBtOlnNn	45 - 54 years	No	White or Caucasian	High school diploma or GED	$50,000 - $74,999	Female	heterosexual (straight)	Illinois	1 (just me!)	3	Less than 5 times per month	No	No	No	No	No	Lost a job	Yes if I get part of the profit	I don't know	I don't know	I don't know	Yes
R_1d0GcZ7p11vQMGl	45 - 54 years	No	White or Caucasian	Bachelor's degree	$25,000 - $49,999	Male	heterosexual (straight)	Ohio	1 (just me!)	1 (just me!)	Less than 5 times per month	Yes	No	Yes	No	No		Yes if I get part of the profit	Yes if consumers get part of the profit	Yes	Yes	Yes
R_6mSAuldkULYbjUt	18 - 24 years	No	White or Caucasian	Bachelor's degree	$25,000 - $49,999	Female	heterosexual (straight)	Tennessee	1 (just me!)	1 (just me!)	Less than 5 times per month	No	No	Yes	No	No	Moved place of residence	No	No	Yes	I don't know	Yes
R_3hbeh04qaJBUGBB	35 - 44 years	No	White or Caucasian	Graduate or professional degree (MA, MS, MBA, PhD, JD, MD, DDS, etc)	$100,000 - $149,999	Male	heterosexual (straight)	Tennessee	2	4+	5 - 10 times per month	Yes	No	No	No	No		No	No	Yes	No	Yes
R_rlhJHhoZKaGni6t	35 - 44 years	No	White or Caucasian	High school diploma or GED	$25,000 - $49,999	Female	LGBTQ+	New Jersey	3	2	Less than 5 times per month	Yes	No	Yes	No	No	Lost a job ,Moved place of residence	Yes	Yes	I don't know	Yes	I don't know
R_0MwMIcbYO11SOwV	45 - 54 years	No	White or Caucasian	High school diploma or GED	$25,000 - $49,999	Female	heterosexual (straight)	Florida	2	2	Less than 5 times per month	Yes	No	Yes	No	No	Lost a job ,Moved place of residence	No	No	No	No	No
R_1JDPvSxDgeKBb7U	25 - 34 years	No	White or Caucasian	High school diploma or GED	Less than $25,000	Male	LGBTQ+	Oregon	1 (just me!)	1 (just me!)	Less than 5 times per month	Yes	No	No	No	No	Lost a job ,Moved place of residence,Became pregnant	Yes if I get part of the profit	No	No	Yes	Yes
R_2alybIrtMFx3zDD	35 - 44 years	No	White or Caucasian	Graduate or professional degree (MA, MS, MBA, PhD, JD, MD, DDS, etc)	$150,000 or more	Male	heterosexual (straight)	Texas	2	4+	More than 10 times per month	No	No	No	No	No	Lost a job ,Moved place of residence	Yes if I get part of the profit	Yes if consumers get part of the profit	No	I don't know	No
R_2RO1woXi87CUxaN	45 - 54 years	No	White or Caucasian	Bachelor's degree	Less than $25,000	Female	heterosexual (straight)	Kentucky	1 (just me!)	1 (just me!)	Less than 5 times per month	No	Yes	No	No	No		Yes if I get part of the profit	Yes	Yes	No	Yes
R_2PbSVE0LSsvWyXI	35 - 44 years	No	White or Caucasian	Graduate or professional degree (MA, MS, MBA, PhD, JD, MD, DDS, etc)	$100,000 - $149,999	Female	heterosexual (straight)	Oregon	2	4+	5 - 10 times per month	No	No	No	No	No		Yes if I get part of the profit	No	Yes	Yes	Yes
R_25QFY4BkXVDEnLF	45 - 54 years	No	White or Caucasian	Graduate or professional degree (MA, MS, MBA, PhD, JD, MD, DDS, etc)	$75,000 - $99,999	Female	heterosexual (straight)	Ohio	2	4+	5 - 10 times per month	No	No	No	No	No		No	No	I don't know	I don't know	Yes
R_3IVPvJMvcpVLLvi	35 - 44 years	No	White or Caucasian	High school diploma or GED	$75,000 - $99,999	Female	heterosexual (straight)	North Carolina	1 (just me!)	2	5 - 10 times per month	No	No	No	Yes	No	Moved place of residence	Yes if I get part of the profit	Yes if consumers get part of the profit	I don't know	No	I don't know
R_2UXcGktpoM2AYrg	18 - 24 years	No	White or Caucasian	Bachelor's degree	$25,000 - $49,999	Female	heterosexual (straight)	Georgia	4+	4+	More than 10 times per month	No	No	Yes	No	No		No	No	No	I don't know	Yes
R_2znDusnDkfyOj3m	35 - 44 years	No	White or Caucasian	Bachelor's degree	$50,000 - $74,999	Male	heterosexual (straight)	Florida	1 (just me!)	2	Less than 5 times per month	No	Yes	Yes	No	No	Moved place of residence	No	No	No	No	Yes
R_R4h45LADGxYIbxn	35 - 44 years	No	White or Caucasian	Graduate or professional degree (MA, MS, MBA, PhD, JD, MD, DDS, etc)	$100,000 - $149,999	Female	heterosexual (straight)	New York	1 (just me!)	2	Less than 5 times per month	No	No	No	No	No		Yes if I get part of the profit	No	No	No	Yes
[truncated: 3,529 more rows]
