# Supplementary material for: Efficient EM Estimation for the Pogit Model via Polya-Gamma Augmentation
Source: Entropy (Basel). 2026 Feb 11;28(2):207. doi: 10.3390/e28020207 (PMC12939104; doi:10.3390/e28020207)
Supplement: Supplementary file 1 [file entropy-28-00207-s001.zip › Supplementary_File_S3/Replicating_code_for_the_real_application/data/W_test.csv]

Intercept	recency_days_2018_Apple	frequency_2018_Apple	monetary_2018_Apple	dollar_avg_12m	dollar_top1_12m	products_avg12_top1_ratio
1	3.07217325297699	-0.698668491905837	-0.664967168530673	-0.664612983518149	-0.667233524531622	-0.989546483017526
1	0.726270686825283	-0.698668491905837	-0.679889072049038	-0.664612983518149	-0.667233524531622	-0.989546483017526
1	0.216822405229269	0.535199459430843	0.852126293190943	-0.664612983518149	-0.667233524531622	-0.989546483017526
1	2.77931675577209	-0.698668491905837	-0.679938978080872	-0.664612983518149	-0.667233524531622	-0.989546483017526
1	-1.14374007136847	-0.0817345162374971	-0.0362509794860034	2.22668189985617	2.13277323006042	1.63609844436484
1	-0.304828230416949	-0.698668491905837	-0.684929581264272	-0.492573617133276	-0.463832724739	0.323275980673656
1	-0.143147039251747	-0.698668491905837	-0.635023549430276	-0.277255261207276	-0.209263513484155	0.323275980673656
1	1.19606131775813	-0.0817345162374971	-0.63557251578045	-0.664612983518149	-0.667233524531622	-0.989546483017526
1	2.85558146858587	-0.698668491905837	-0.680388132367378	-0.664612983518149	-0.667233524531622	-0.989546483017526
1	0.0612423910891691	2.38600138643586	2.81358306236245	-0.664612983518149	-0.667233524531622	-0.989546483017526
1	-0.811225923500411	0.535199459430843	-0.59435013348557	-0.432284477473996	-0.392553345587644	0.323275980673656
1	0.378503596394471	0.535199459430843	0.598553745442414	-0.664612983518149	-0.667233524531622	-0.989546483017526
1	-0.170602335864705	-0.698668491905837	0.767385851136819	2.22668189985617	2.18037767256508	0.323275980673656
1	1.14420131304477	-0.698668491905837	-0.625042343063477	-0.664612983518149	-0.667233524531622	-0.989546483017526
1	-0.591583550596741	-0.698668491905837	-0.679938978080872	-0.471041781540676	-0.438375803613516	0.323275980673656
1	1.00692482997997	-0.698668491905837	-0.652191224381171	-0.664612983518149	-0.667233524531622	-0.989546483017526
1	-1.02781770789153	4.23680331344088	1.96038954212847	2.22668189985617	2.18037767256508	4.2617433717472
1	0.775080103026098	-0.0817345162374971	-0.595148629994914	-0.664612983518149	-0.667233524531622	-0.989546483017526
1	-0.902743578876941	-0.698668491905837	-0.657531169787408	-0.374363839729902	-0.32407422776009	0.323275980673656
1	0.744574217900589	0.535199459430843	-0.500576699669494	-0.664612983518149	-0.667233524531622	-0.989546483017526
1	-0.00587055618695245	-0.698668491905837	-0.101029008806529	-0.664612983518149	-0.667233524531622	-0.989546483017526
1	0.753725983438242	-0.0817345162374971	0.9620193752894	-0.664612983518149	-0.667233524531622	-0.989546483017526
1	-0.0577305609003191	-0.698668491905837	-0.679938978080872	-0.664612983518149	-0.667233524531622	-0.989546483017526
1	1.96786021143353	-0.698668491905837	-0.585117517596281	-0.664612983518149	-0.667233524531622	-0.989546483017526
1	-0.863085928213778	-0.698668491905837	-0.655035868195708	-0.363597921933602	-0.311345767197348	0.323275980673656
1	-0.12179291966389	1.15213343509918	0.349871988813617	-0.0729181414335026	0.032322667996693	0.323275980673656
1	2.08988375193557	-0.698668491905837	-0.690918305084351	-0.664612983518149	-0.667233524531622	-0.989546483017526
1	-1.00646358830367	0.535199459430843	-0.081166408136599	1.89724481528939	2.18037767256508	1.63609844436484
1	-0.701404737048576	0.535199459430843	-0.606976359539571	-0.156246345176864	-0.066195616758932	0.323275980673656
1	-0.628190612747352	1.76906741076752	2.36911994284889	-0.212875072785402	-0.362005040237062	1.63609844436484
1	-0.640392966797556	1.76906741076752	1.31410642987824	-0.26304424971616	-0.192461945541335	0.323275980673656
1	-0.863085928213778	0.535199459430843	-0.550832073726327	-0.193711739107988	-0.364550732349611	1.63609844436484
1	-0.686151794485821	-0.698668491905837	-0.70489199399787	-0.578700959503676	-0.565660409240938	0.323275980673656
1	1.58043547033956	-0.698668491905837	-0.640014152613676	-0.664612983518149	-0.667233524531622	-0.989546483017526
1	1.97701197697118	-0.698668491905837	-0.665166792658009	-0.664612983518149	-0.667233524531622	-0.989546483017526
1	0.207670639691616	-0.0817345162374971	-0.380552693108735	-0.664612983518149	-0.667233524531622	-0.989546483017526
1	0.955064825266606	-0.698668491905837	0.0138047704434937	-0.664612983518149	-0.667233524531622	-0.989546483017526
1	-0.509217660757864	-0.0817345162374971	-0.612615741136813	-0.492573617133276	-0.463832724739	0.323275980673656
1	-1.13763889434337	-0.0817345162374971	0.223360198114439	-0.427978110355476	-0.387461961362547	0.323275980673656
1	-0.493964718195109	0.535199459430843	-0.611467902404631	-0.286083313800242	-0.438375803613516	1.63609844436484
1	0.424262424082736	-0.698668491905837	-0.635023549430276	-0.664612983518149	-0.667233524531622	-0.989546483017526
1	-0.716657679611331	-0.698668491905837	-0.659976565347274	-0.384914439170276	-0.336548119111578	0.323275980673656
1	-0.83868122011337	-0.698668491905837	-0.59509872396308	-0.105000576466477	-0.00560814448027887	0.323275980673656
1	-0.127894096688992	-0.698668491905837	-0.130922721875092	1.89767545200125	2.18037767256508	0.323275980673656
1	1.80007784324323	-0.0817345162374971	-0.64255936023721	-0.664612983518149	-0.667233524531622	-0.989546483017526
1	0.381554184907022	-0.0817345162374971	-0.505317772693723	-0.664612983518149	-0.667233524531622	-0.989546483017526
1	0.296137706555595	-0.698668491905837	-0.652490660572175	-0.664612983518149	-0.667233524531622	-0.989546483017526
1	0.881850700965383	-0.698668491905837	-0.615061136696678	-0.664612983518149	-0.667233524531622	-0.989546483017526
1	-0.256018814216133	-0.698668491905837	2.11978940780625	2.22668189985617	2.18037767256508	0.323275980673656
1	-0.40244706281858	1.15213343509918	1.67058521526846	0.540954491311523	0.198301793734852	1.63609844436484
1	-0.201108220990215	0.535199459430843	0.368037784401191	1.057503227178	0.376245672401989	1.63609844436484
1	0.875749523940281	-0.698668491905837	-0.694910787631071	-0.664612983518149	-0.667233524531622	-0.989546483017526
1	-0.545824722908476	-0.0817345162374971	-0.617107284001872	-0.320318932392476	-0.260177355735124	0.323275980673656
1	-1.08882947814255	1.76906741076752	-0.410795748400136	0.109241187679893	-0.336548119111578	2.94892090805602
1	-1.00951417681622	0.535199459430843	2.97388123661324	2.22668189985617	2.18037767256508	0.979687212519247
1	-0.259069402728684	-0.0817345162374971	0.637530356304764	2.11256317121539	2.18037767256508	0.323275980673656
1	0.256480055892432	0.535199459430843	-0.530320694642555	-0.664612983518149	-0.667233524531622	-0.989546483017526
1	-0.634291789772454	0.535199459430843	0.118407813167547	-0.148494884363528	-0.311091197986093	1.63609844436484
1	-0.463458833069599	-0.698668491905837	-0.679938978080872	-0.471041781540676	-0.438375803613516	0.323275980673656
1	-0.170602335864705	4.23680331344088	2.97388123661324	0.454396512229271	0.655762666359809	0.323275980673656
1	-0.0516293838752171	0.535199459430843	-0.0460824677573004	-0.664612983518149	-0.667233524531622	-0.989546483017526
1	1.11064483940671	-0.698668491905837	0.872138611956375	-0.664612983518149	-0.667233524531622	-0.989546483017526
1	-0.741062387711739	4.23680331344088	0.976991184839599	0.66971486815527	0.274163418688796	0.979687212519247
1	0.527982433509469	-0.698668491905837	0.667573787468829	-0.664612983518149	-0.667233524531622	-0.989546483017526
1	-0.58853296208419	-0.698668491905837	-0.659976565347274	-0.384914439170276	-0.336548119111578	0.323275980673656
1	3.09047678405229	-0.698668491905837	-0.694910787631071	-0.664612983518149	-0.667233524531622	-0.989546483017526
1	0.18936710861631	-0.0817345162374971	-0.585167423628115	-0.664612983518149	-0.667233524531622	-0.989546483017526
1	2.9654026550377	-0.0817345162374971	-0.285681326592311	-0.664612983518149	-0.667233524531622	-0.989546483017526
1	2.17835081879955	-0.698668491905837	-0.674948374897472	-0.664612983518149	-0.667233524531622	-0.989546483017526
1	-0.0607811494128701	-0.0817345162374971	1.21144972239571	-0.664612983518149	-0.667233524531622	-0.989546483017526
1	1.15640366709497	-0.698668491905837	-0.674998280929306	-0.664612983518149	-0.667233524531622	-0.989546483017526
1	-0.289575287854194	-0.0817345162374971	1.06173162689372	2.11256317121539	2.18037767256508	0.323275980673656
1	2.55967438286842	-0.698668491905837	-0.674948374897472	-0.664612983518149	-0.667233524531622	-0.989546483017526
1	-0.170602335864705	3.0029353621042	-0.310933778700312	-0.384914439170276	-0.336548119111578	0.323275980673656
1	0.897103643528138	-0.698668491905837	-0.696557686681592	-0.664612983518149	-0.667233524531622	-0.989546483017526
1	1.39434957107395	-0.698668491905837	-0.659976565347274	-0.664612983518149	-0.667233524531622	-0.989546483017526
1	-0.896642401851839	1.76906741076752	0.663980553176782	1.68214177771932	1.85300166689135	1.63609844436484
1	-0.350587058105213	0.535199459430843	-0.445480440524763	0.54052385459967	-0.183806592358671	2.94892090805602
1	1.45536134132497	-0.698668491905837	-0.682384373640738	-0.664612983518149	-0.667233524531622	-0.989546483017526
1	-0.234664694628276	-0.698668491905837	-0.629983040215043	-0.25550810725875	-0.183552023147416	0.323275980673656
1	-0.176703512889807	-0.698668491905837	-0.659976565347274	-0.384914439170276	-0.336548119111578	0.323275980673656
1	2.17224964177445	-0.698668491905837	-0.550183295312485	-0.664612983518149	-0.667233524531622	-0.989546483017526
1	0.979469533367014	-0.698668491905837	0.52279638911841	-0.664612983518149	-0.667233524531622	-0.989546483017526
1	3.09352737256484	-0.698668491905837	-0.674948374897472	-0.664612983518149	-0.667233524531622	-0.989546483017526
1	-0.00587055618695245	-0.0817345162374971	0.402722476525817	-0.664612983518149	-0.667233524531622	-0.989546483017526
1	-0.890541224826737	3.61986933777254	0.362598026931285	0.0648856063591372	-0.0565219867312479	1.63609844436484
1	-0.124843508176441	1.76906741076752	0.31269199509729	-0.320534250748402	-0.260431924946379	0.323275980673656
1	-0.628190612747352	3.61986933777254	2.90785555649687	-0.148279566007602	-0.285634276860609	1.63609844436484
1	-1.11933536326806	4.23680331344088	2.96050642008173	2.22668189985617	2.18037767256508	4.2617433717472
1	1.04658248064314	1.15213343509918	0.704354532930484	-0.664612983518149	-0.667233524531622	-0.989546483017526
1	-0.554976488446129	0.535199459430843	-0.605179742393547	-0.406446274762876	-0.362005040237062	0.323275980673656
1	0.549336553097326	-0.0817345162374971	-0.307989322822107	-0.664612983518149	-0.667233524531622	-0.989546483017526
1	-0.579381196546537	3.0029353621042	0.353714753264834	2.22668189985617	2.18037767256508	2.94892090805602
1	0.442565955158042	-0.0817345162374971	-0.630082852278711	-0.664612983518149	-0.667233524531622	-0.989546483017526
1	-0.576330608033986	0.535199459430843	-0.528823513687535	-0.335391217307296	-0.277997200522963	0.323275980673656
1	-0.112641154126237	-0.698668491905837	-0.645004755797075	-0.320318932392476	-0.260177355735124	0.323275980673656
1	-0.603785904646944	-0.0817345162374971	-0.130972627906926	-0.234191590022076	-0.158349671233186	0.323275980673656
1	0.707967155749977	-0.0817345162374971	0.56277112061744	-0.664612983518149	-0.667233524531622	-0.989546483017526
1	0.320542414656002	0.535199459430843	1.13155016542948	-0.664612983518149	-0.667233524531622	-0.989546483017526
1	0.518830667971816	-0.698668491905837	-0.684929581264272	-0.664612983518149	-0.667233524531622	-0.989546483017526
1	2.06852963234771	-0.698668491905837	-0.625042343063477	-0.664612983518149	-0.667233524531622	-0.989546483017526
1	0.235125936304575	-0.698668491905837	-0.59509872396308	-0.664612983518149	-0.667233524531622	-0.989546483017526
1	-0.698354148536025	-0.0817345162374971	-0.465392947226527	0.0887859438669233	0.223504145649082	0.323275980673656
1	-1.09493065516765	0.535199459430843	-0.500377075542158	-0.234191590022076	-0.158349671233186	0.323275980673656
1	-0.905794167389492	3.61986933777254	1.69938099563668	1.65565761994042	1.18552119498114	1.19849095646778
1	0.881850700965383	-0.698668491905837	-0.665017074562507	-0.664612983518149	-0.667233524531622	-0.989546483017526
1	-0.643443555310107	-0.0817345162374971	-0.645054661828909	-0.492573617133276	-0.463832724739	0.323275980673656
1	0.488324782846306	-0.0817345162374971	-0.596645810949934	-0.664612983518149	-0.667233524531622	-0.989546483017526
1	0.168012989028453	1.76906741076752	-0.0599064385753171	-0.664612983518149	-0.667233524531622	-0.989546483017526
1	1.79397666621813	-0.698668491905837	-0.640014152613676	-0.664612983518149	-0.667233524531622	-0.989546483017526
1	0.881850700965383	-0.698668491905837	-0.0311106582071019	-0.664612983518149	-0.667233524531622	-0.989546483017526
1	1.96786021143353	-0.698668491905837	0.0687014054608883	-0.664612983518149	-0.667233524531622	-0.989546483017526
1	-0.77766944986235	-0.0817345162374971	-0.615111042728512	-0.492573617133276	-0.463832724739	0.323275980673656
1	0.421211835570185	-0.698668491905837	-0.664967168530673	-0.664612983518149	-0.667233524531622	-0.989546483017526
1	-0.414649416868784	-0.0817345162374971	-0.573339694083459	-0.25550810725875	-0.183552023147416	0.323275980673656
1	-0.231614106115725	0.535199459430843	-0.490395869175359	-0.255723425614676	-0.183806592358671	0.323275980673656
1	-0.463458833069599	-0.698668491905837	-0.63507345546211	-0.277470579563202	-0.20951808269541	0.323275980673656
1	2.21495788095016	0.535199459430843	-0.460651874202298	-0.664612983518149	-0.667233524531622	-0.989546483017526
1	-0.0363764413124622	-0.698668491905837	-0.081016690041097	-0.664612983518149	-0.667233524531622	-0.989546483017526
1	0.433414189620389	-0.698668491905837	0.52279638911841	-0.664612983518149	-0.667233524531622	-0.989546483017526
1	0.540184787559673	1.15213343509918	-0.456260143400906	-0.664612983518149	-0.667233524531622	-0.989546483017526
1	-0.493964718195109	-0.0817345162374971	-0.620550800198418	-0.214812937988736	-0.338839242012871	1.63609844436484
1	-0.167551747352154	-0.698668491905837	0.0687014054608883	2.22668189985617	2.18037767256508	0.323275980673656
1	-0.24686704867848	-0.698668491905837	-0.530170976547053	0.175128604593249	0.325586399362275	0.323275980673656
1	-0.079084680488176	-0.698668491905837	-0.674948374897472	-0.449509945948076	-0.412918882488031	0.323275980673656
1	-0.83868122011337	1.76906741076752	0.360302349466922	-0.234191590022076	-0.158349671233186	0.323275980673656
1	0.0124329748883534	-0.0817345162374971	-0.640712837059352	-0.664612983518149	-0.667233524531622	-0.989546483017526
1	-1.13153771731826	0.535199459430843	-0.483508836782267	0.0106253806657854	-0.268069001284024	1.63609844436484
1	0.762877748975895	-0.0817345162374971	-0.47542405962516	-0.664612983518149	-0.667233524531622	-0.989546483017526
1	-0.960704760615409	1.76906741076752	-0.157372918747109	0.149936356949907	-0.128565073516369	1.63609844436484
1	-1.04307065045429	-0.698668491905837	-0.679938978080872	-0.471041781540676	-0.438375803613516	0.323275980673656
1	0.235125936304575	-0.0817345162374971	-0.669059463141061	-0.664612983518149	-0.667233524531622	-0.989546483017526
1	-0.902743578876941	-0.698668491905837	-0.669957771714073	-0.427978110355476	-0.387461961362547	0.323275980673656
1	-0.948502406565205	0.535199459430843	2.30943232877543	2.22668189985617	2.18037767256508	1.63609844436484
1	1.80922960878088	-0.0817345162374971	-0.575186217261316	-0.664612983518149	-0.667233524531622	-0.989546483017526
1	-0.701404737048576	0.535199459430843	-0.451069916090171	-0.107369078381662	-0.00840840580408216	0.323275980673656
1	-0.313979995954601	-0.0817345162374971	-0.610120439545113	-0.514105452725876	-0.489289645864485	0.323275980673656
1	-0.780720038374901	-0.698668491905837	-0.530170976547053	0.175128604593249	0.325586399362275	0.323275980673656
1	1.18080837519538	-0.698668491905837	-0.680937098717552	-0.664612983518149	-0.667233524531622	-0.989546483017526
1	0.555437730122428	-0.698668491905837	-0.575335935356818	-0.664612983518149	-0.667233524531622	-0.989546483017526
1	0.351048299781512	-0.698668491905837	-0.0311106582071019	-0.664612983518149	-0.667233524531622	-0.989546483017526
1	-0.991210645740919	1.76906741076752	0.31169387446061	-0.406446274762876	-0.362005040237062	0.323275980673656
1	1.20826367180834	-0.698668491905837	-0.674948374897472	-0.664612983518149	-0.667233524531622	-0.989546483017526
1	0.704916567237426	-0.0817345162374971	-0.565254916926351	-0.664612983518149	-0.667233524531622	-0.989546483017526
1	-0.872237693751431	-0.698668491905837	-0.648498178025455	-0.335391217307296	-0.277997200522963	0.323275980673656
1	-0.0638317379254211	-0.698668491905837	-0.654985962163874	-0.363382603577676	-0.311091197986093	0.323275980673656
1	-0.451256479019396	0.535199459430843	-0.288176628184011	0.814408803337542	0.597720886193704	1.63609844436484
1	-0.31092940744205	0.535199459430843	-0.507862980317257	0.271375909692171	0.0705080496849199	0.979687212519247
1	-0.0119717332120544	-0.0817345162374971	1.36620832711293	-0.664612983518149	-0.667233524531622	-0.989546483017526
1	1.51027193455088	-0.698668491905837	0.517855691966844	-0.664612983518149	-0.667233524531622	-0.989546483017526
1	-0.207209398015317	-0.0817345162374971	-0.485255547896457	0.368915124926649	0.554698689491636	0.323275980673656
1	0.549336553097326	-0.698668491905837	-0.625042343063477	-0.664612983518149	-0.667233524531622	-0.989546483017526
1	0.665258916574263	-0.698668491905837	-0.585117517596281	-0.664612983518149	-0.667233524531622	-0.989546483017526
1	-0.521420014808068	-0.0817345162374971	-0.555173898495884	-0.25550810725875	-0.183552023147416	0.323275980673656
1	0.820838930714363	-0.698668491905837	-0.684929581264272	-0.664612983518149	-0.667233524531622	-0.989546483017526
1	0.930660117166198	-0.0817345162374971	-0.661024592015788	-0.664612983518149	-0.667233524531622	-0.989546483017526
1	2.10208610598577	-0.698668491905837	0.517855691966844	-0.664612983518149	-0.667233524531622	-0.989546483017526
1	-0.774618861349799	1.76906741076752	1.26205443867538	-0.527024554081436	-0.504563798539776	0.323275980673656
1	-0.00587055618695245	-0.0817345162374971	-0.0786711065448992	-0.664612983518149	-0.667233524531622	-0.989546483017526
1	-0.170602335864705	0.535199459430843	2.97388123661324	2.22668189985617	2.18037767256508	0.323275980673656
1	0.848294227327322	-0.698668491905837	-0.680937098717552	-0.664612983518149	-0.667233524531622	-0.989546483017526
1	1.46756369537517	-0.698668491905837	0.672314860493059	-0.664612983518149	-0.667233524531622	-0.989546483017526
1	1.53467664265129	-0.698668491905837	-0.689570842224833	-0.664612983518149	-0.667233524531622	-0.989546483017526
1	0.884901289477934	-0.0817345162374971	0.0686514994290543	-0.664612983518149	-0.667233524531622	-0.989546483017526
1	0.402908304494879	-0.698668491905837	-0.664967168530673	-0.664612983518149	-0.667233524531622	-0.989546483017526
1	-1.14068948285592	-0.0817345162374971	2.6388121388798	2.22668189985617	2.18037767256508	1.63609844436484
1	1.76042019258006	-0.698668491905837	-0.684929581264272	-0.664612983518149	-0.667233524531622	-0.989546483017526
1	-0.40244706281858	-0.0817345162374971	-0.551780288331173	-0.188974735277616	-0.104890136869669	0.323275980673656
1	1.27842720759701	-0.698668491905837	-0.697356183190936	-0.664612983518149	-0.667233524531622	-0.989546483017526
1	-0.326182350004805	-0.698668491905837	-0.684929581264272	-0.492573617133276	-0.463832724739	0.323275980673656
1	0.643904796986406	-0.698668491905837	-0.608273916367255	-0.664612983518149	-0.667233524531622	-0.989546483017526
1	0.299188295068146	-0.698668491905837	-0.679938978080872	-0.664612983518149	-0.667233524531622	-0.989546483017526
1	-0.149248216276849	-0.0817345162374971	-0.59634637475893	-0.4546775864903	-0.419028543558148	0.323275980673656
1	0.390705950444675	-0.698668491905837	-0.659976565347274	-0.664612983518149	-0.667233524531622	-0.989546483017526
1	-0.89969299036439	-0.0817345162374971	-0.59834261603229	-0.309768332952102	-0.247703464383637	0.323275980673656
1	-0.548875311421027	-0.698668491905837	-0.645004755797075	-0.320318932392476	-0.260177355735124	0.323275980673656
1	-0.646494143822658	2.38600138643586	2.97388123661324	2.22668189985617	2.18037767256508	0.323275980673656
1	-0.942401229540103	-0.0817345162374971	-0.595148629994914	-0.105215894822402	-0.336548119111578	1.63609844436484
1	-1.09493065516765	-0.0817345162374971	-0.400565011874167	0.73431037493307	0.605103393320095	0.979687212519247
1	-0.756315330274493	3.61986933777254	2.47372298557295	0.351904974808495	0.363262642627992	1.63609844436484
1	2.04107433573476	-0.698668491905837	0.86220731162141	-0.664612983518149	-0.667233524531622	-0.989546483017526
1	-1.0918800666551	-0.698668491905837	-0.650095171044143	-0.342281404696928	-0.286143415283118	0.323275980673656
1	0.265631821430085	-0.698668491905837	-0.649995358980475	-0.664612983518149	-0.667233524531622	-0.989546483017526
1	1.35469192041078	-0.698668491905837	-0.695509660013078	-0.664612983518149	-0.667233524531622	-0.989546483017526
1	-1.17424595649398	-0.698668491905837	-0.640014152613676	-0.298787096799876	-0.23472043460964	0.323275980673656
1	-0.262119991241235	-0.698668491905837	-0.684929581264272	-0.492573617133276	-0.463832724739	0.323275980673656
1	2.01666962763435	-0.698668491905837	-0.640014152613676	-0.664612983518149	-0.667233524531622	-0.989546483017526
1	-0.573280019521435	0.535199459430843	-0.0612039954030009	1.96184032206719	2.13277323006042	1.63609844436484
1	-1.0918800666551	-0.698668491905837	-0.625142155127145	-0.234622226733928	-0.158858809655696	0.323275980673656
1	-0.225512929090623	-0.0817345162374971	-0.542198330219046	0.123236880815083	0.264235219449857	0.323275980673656
1	-0.564128253983782	0.535199459430843	0.272168297248086	2.22668189985617	2.18037767256508	0.323275980673656
1	1.45841192983752	-0.698668491905837	0.268325532796869	-0.664612983518149	-0.667233524531622	-0.989546483017526
1	-0.792922392425105	2.38600138643586	2.40140914544549	-0.449509945948076	-0.412918882488031	0.323275980673656
1	0.451717720695695	0.535199459430843	-0.446478561161443	-0.664612983518149	-0.667233524531622	-0.989546483017526
1	-0.872237693751431	-0.0817345162374971	1.42609556531372	-0.298787096799876	-0.23472043460964	0.323275980673656
1	-0.911895344414594	-0.0817345162374971	-0.54025199497752	-0.234191590022076	-0.158349671233186	0.323275980673656
1	-0.716657679611331	3.0029353621042	1.52006862325713	1.74673728449712	1.85300166689135	1.63609844436484
1	-1.01256476532878	3.0029353621042	2.97388123661324	2.22668189985617	2.18037767256508	3.60533213990161
1	0.235125936304575	-0.698668491905837	-0.661473746302294	-0.664612983518149	-0.667233524531622	-0.989546483017526
1	-0.774618861349799	1.76906741076752	0.485366865242913	2.22668189985617	2.18037767256508	0.323275980673656
1	0.488324782846306	-0.698668491905837	-0.664967168530673	-0.664612983518149	-0.667233524531622	-0.989546483017526
1	-0.518369426295517	1.15213343509918	0.921944831726702	2.22668189985617	2.18037767256508	1.63609844436484
1	1.77872372365537	-0.698668491905837	-0.684929581264272	-0.664612983518149	-0.667233524531622	-0.989546483017526
1	-0.143147039251747	-0.698668491905837	0.123548134446449	2.22668189985617	2.18037767256508	0.323275980673656
1	-1.16204360244377	-0.0817345162374971	-0.590207932843349	-0.0838993775857284	0.019339638222696	0.323275980673656
1	2.89828970776158	-0.698668491905837	-0.60008932714648	-0.664612983518149	-0.667233524531622	-0.989546483017526
1	0.0886976877021279	1.76906741076752	0.891003091989625	-0.664612983518149	-0.667233524531622	-0.989546483017526
1	-0.344485881080111	-0.698668491905837	-0.25568780146008	1.35937956218625	1.72571706126392	0.323275980673656
1	-0.286524699341643	-0.0817345162374971	-0.0561135801559334	1.89767545200125	2.18037767256508	0.323275980673656
1	-0.988160057228368	-0.698668491905837	-0.645004755797075	-0.320318932392476	-0.260177355735124	0.323275980673656
1	1.49806958050068	0.535199459430843	-0.57573518361149	-0.664612983518149	-0.667233524531622	-0.989546483017526
1	-1.05832359301704	-0.0817345162374971	-0.389086624552349	0.504135052448177	0.714568154159679	0.323275980673656
1	-1.13763889434337	-0.0817345162374971	0.298219245865432	2.22668189985617	2.18037767256508	1.63609844436484
1	-0.927148286977348	-0.0817345162374971	-0.622097887185272	-0.221487807022442	-0.14333008776915	0.323275980673656
1	-0.472610598607252	-0.698668491905837	0.996404631223023	2.22668189985617	2.18037767256508	0.323275980673656
1	-0.570229431008884	-0.698668491905837	-0.63507345546211	-0.277470579563202	-0.20951808269541	0.323275980673656
1	-0.878338870776533	0.535199459430843	-0.00860303784997015	2.22668189985617	2.18037767256508	0.979687212519247
1	-0.00587055618695245	-0.0817345162374971	0.308200452232231	-0.664612983518149	-0.667233524531622	-0.989546483017526
1	-1.10713300921786	-0.698668491905837	-0.180828753709087	1.68235709607525	2.10757087814619	0.323275980673656
1	-0.695303560023474	1.15213343509918	2.8020547690088	2.22668189985617	2.18037767256508	2.94892090805602
1	-1.02781770789153	1.15213343509918	-0.465492759290195	-0.341850767985076	-0.285634276860609	0.323275980673656
1	-1.14068948285592	3.0029353621042	-0.0688895243054361	1.15654967090396	0.246924513084528	1.63609844436484
1	-0.304828230416949	-0.0817345162374971	2.97388123661324	2.22668189985617	2.18037767256508	0.323275980673656
1	-1.00951417681622	-0.0817345162374971	-0.555223804527718	-0.234191590022076	-0.158349671233186	0.323275980673656
1	-1.0979812436802	2.38600138643586	1.2990847142962	2.22668189985617	2.18037767256508	4.2617433717472
1	1.83973549390639	-0.698668491905837	-0.682434279672572	-0.664612983518149	-0.667233524531622	-0.989546483017526
1	0.0520906255515162	-0.698668491905837	-0.674948374897472	-0.664612983518149	-0.667233524531622	-0.989546483017526
1	1.17165660965773	-0.698668491905837	-0.684929581264272	-0.664612983518149	-0.667233524531622	-0.989546483017526
1	-1.14374007136847	0.535199459430843	0.557680705370372	2.09124665397872	2.18037767256508	1.63609844436484
1	-0.112641154126237	1.15213343509918	2.97388123661324	2.22668189985617	2.18037767256508	0.323275980673656
1	0.912356586090893	-0.698668491905837	-0.640014152613676	-0.664612983518149	-0.667233524531622	-0.989546483017526
1	-1.0918800666551	-0.698668491905837	-0.682484185704406	-0.482023017692902	-0.451358833387513	0.323275980673656
1	-0.0943376230509309	0.535199459430843	-0.159269347956801	0.196229803473997	0.35053418206525	0.323275980673656
1	1.05573424618079	-0.698668491905837	-0.649995358980475	-0.664612983518149	-0.667233524531622	-0.989546483017526
1	-0.930198875489899	-0.0817345162374971	-0.260778216707147	-0.384914439170276	-0.336548119111578	0.323275980673656
1	1.62619429802782	-0.698668491905837	-0.674948374897472	-0.664612983518149	-0.667233524531622	-0.989546483017526
1	2.15699669921169	-0.698668491905837	-0.674948374897472	-0.664612983518149	-0.667233524531622	-0.989546483017526
1	-0.939350641027552	-0.0817345162374971	-0.206680078199097	1.57082218770558	1.97570402671618	0.323275980673656
1	0.204620051179065	-0.698668491905837	-0.612515929073145	-0.664612983518149	-0.667233524531622	-0.989546483017526
1	0.351048299781512	0.535199459430843	-0.568648527091063	-0.664612983518149	-0.667233524531622	-0.989546483017526
1	-0.399396474306029	-0.698668491905837	-0.509260349208609	0.265346995726243	0.432250898878055	0.323275980673656
1	2.00446727358414	-0.698668491905837	-0.692415486039371	-0.664612983518149	-0.667233524531622	-0.989546483017526
1	-1.0979812436802	2.38600138643586	0.617567943571166	0.110102461103597	-0.0310650656057634	1.63609844436484
1	0.476122428796102	1.15213343509918	2.97388123661324	-0.664612983518149	-0.667233524531622	-0.989546483017526
1	0.473071840283551	-0.698668491905837	0.52279638911841	-0.664612983518149	-0.667233524531622	-0.989546483017526
1	0.076495333651924	0.535199459430843	-0.565304822958185	-0.664612983518149	-0.667233524531622	-0.989546483017526
1	0.0917482762146789	-0.698668491905837	-0.637468944990142	-0.664612983518149	-0.667233524531622	-0.989546483017526
1	1.85498843646915	-0.698668491905837	-0.505217960630055	-0.664612983518149	-0.667233524531622	-0.989546483017526
1	1.68110489125374	-0.0817345162374971	1.90025277376851	-0.664612983518149	-0.667233524531622	-0.989546483017526
1	0.204620051179065	-0.698668491905837	-0.560164501679284	-0.664612983518149	-0.667233524531622	-0.989546483017526
1	0.274783586967738	-0.698668491905837	-0.649995358980475	-0.664612983518149	-0.667233524531622	-0.989546483017526
1	-0.719708268123882	0.535199459430843	0.202998537126169	0.432649358280745	0.63005117602307	0.323275980673656
1	-1.10713300921786	-0.0817345162374971	0.931776319997999	-0.406446274762876	-0.362005040237062	0.323275980673656
1	-1.13458830583082	0.535199459430843	2.97388123661324	2.22668189985617	2.18037767256508	2.94892090805602
1	0.329694180193655	-0.698668491905837	-0.0311106582071019	-0.664612983518149	-0.667233524531622	-0.989546483017526
1	-0.875288282263982	-0.0817345162374971	-0.640712837059352	-0.492573617133276	-0.463832724739	0.323275980673656
1	1.33943897784803	-0.0817345162374971	-0.452417378949688	-0.664612983518149	-0.667233524531622	-0.989546483017526
1	-1.13763889434337	-0.698668491905837	-0.659976565347274	-0.384914439170276	-0.336548119111578	0.323275980673656
1	-1.0735765355798	4.23680331344088	2.97388123661324	2.22668189985617	2.18037767256508	1.34436011910013
1	-0.582431785059088	0.535199459430843	1.56573264238524	2.11299380792725	2.18037767256508	0.323275980673656
1	-1.12848712880571	-0.698668491905837	-0.0762756170168675	2.13344905174022	2.18037767256508	0.323275980673656
1	-0.780720038374901	1.76906741076752	-0.35574939528724	0.131418978340271	0.0195942074339509	0.979687212519247
1	2.15394611069914	-0.0817345162374971	-0.585167423628115	-0.664612983518149	-0.667233524531622	-0.989546483017526
1	-0.347536469592662	0.535199459430843	2.28887104365983	2.22668189985617	2.18037767256508	1.63609844436484
1	-0.161450570327052	-0.0817345162374971	2.41423499562682	2.22668189985617	2.18037767256508	0.323275980673656
1	1.4035013366116	-0.698668491905837	-0.669957771714073	-0.664612983518149	-0.667233524531622	-0.989546483017526
1	-1.13153771731826	-0.698668491905837	2.46419093349265	2.22668189985617	2.18037767256508	0.323275980673656
1	-0.62208943572225	-0.698668491905837	-0.663769423766658	-0.401278634220652	-0.355895379166946	0.323275980673656
1	2.08073198639792	-0.0817345162374971	-0.590357650938851	-0.664612983518149	-0.667233524531622	-0.989546483017526
1	-0.689202382998372	1.15213343509918	-0.260878028770815	0.433079994992597	0.223504145649082	1.63609844436484
1	0.25037887886733	1.76906741076752	2.97388123661324	-0.664612983518149	-0.667233524531622	-0.989546483017526
1	-0.268221168266337	2.38600138643586	1.47330667142868	-0.137513648211302	-0.260177355735124	1.63609844436484
1	1.45841192983752	-0.698668491905837	-0.664967168530673	-0.664612983518149	-0.667233524531622	-0.989546483017526
1	0.341896534243859	-0.698668491905837	0.767385851136819	-0.664612983518149	-0.667233524531622	-0.989546483017526
1	-0.076034091975625	1.15213343509918	-0.509459973335945	-0.471041781540676	-0.438375803613516	0.323275980673656
1	-0.210259986527868	-0.698668491905837	-0.659976565347274	-0.384914439170276	-0.336548119111578	0.323275980673656
1	-0.731910622174086	4.23680331344088	1.13843719782257	0.992477083688344	0.121421891935889	2.29250967621043
1	0.103950630264883	-0.698668491905837	-0.0761258989213655	-0.664612983518149	-0.667233524531622	-0.989546483017526
1	-0.677000028948168	-0.698668491905837	-0.684929581264272	-0.492573617133276	-0.463832724739	0.323275980673656
1	-1.06442477004214	-0.0817345162374971	-0.537956317513156	-0.31041428801988	-0.248467172017401	0.323275980673656
1	-0.939350641027552	-0.0817345162374971	-0.13251971489378	1.74027773381934	2.17604999597375	0.323275980673656
1	-0.448205890506845	-0.698668491905837	-0.69990139081447	-0.557169123911076	-0.540203488115454	0.323275980673656
1	0.906255409065791	-0.698668491905837	0.268325532796869	-0.664612983518149	-0.667233524531622	-0.989546483017526
1	-0.716657679611331	0.535199459430843	-0.532815996234254	-0.483960882896236	-0.453649956288807	0.323275980673656
1	-0.878338870776533	-0.698668491905837	-0.679938978080872	-0.471041781540676	-0.438375803613516	0.323275980673656
1	-1.08882947814255	-0.698668491905837	0.168513469128878	2.22668189985617	2.18037767256508	0.323275980673656
1	1.86108961349425	-0.698668491905837	-0.690119808575007	-0.664612983518149	-0.667233524531622	-0.989546483017526
1	-0.423801182406437	0.535199459430843	-0.590207932843349	-0.471041781540676	-0.438375803613516	0.323275980673656
1	1.89464608713231	-0.698668491905837	-0.701598195896826	-0.664612983518149	-0.667233524531622	-0.989546483017526
1	0.814737753689261	-0.698668491905837	-0.682434279672572	-0.664612983518149	-0.667233524531622	-0.989546483017526
1	-0.692252971510923	1.15213343509918	2.26920806711723	2.22668189985617	2.18037767256508	1.63609844436484
1	-0.320081172979703	0.535199459430843	-0.590207932843349	-0.492573617133276	-0.463832724739	0.323275980673656
1	-0.783770626887452	4.23680331344088	2.97388123661324	2.22668189985617	2.18037767256508	4.2617433717472
1	0.970317767829361	0.535199459430843	1.64692975617915	-0.664612983518149	-0.667233524531622	-0.989546483017526
1	-0.152298804789399	-0.0817345162374971	0.393040706350022	-0.126532412059076	-0.0310650656057634	0.323275980673656
1	-0.493964718195109	-0.0817345162374971	1.05674102371032	2.22668189985617	2.18037767256508	1.63609844436484
1	-0.127894096688992	-0.0817345162374971	-0.624094128458631	-0.445203578829556	-0.407827498262934	0.323275980673656
1	-0.972907114665613	1.15213343509918	-0.430558537006399	0.604904043021544	0.477564218481418	0.760883468570716
1	0.320542414656002	-0.698668491905837	-0.685129205391607	-0.664612983518149	-0.667233524531622	-0.989546483017526
1	0.396807127469777	-0.0817345162374971	-0.530320694642555	-0.664612983518149	-0.667233524531622	-0.989546483017526
1	-0.152298804789399	-0.0817345162374971	1.07171283326052	1.70367361331192	2.13277323006042	0.323275980673656
1	-1.04307065045429	-0.0817345162374971	-0.668710120918223	-0.422595151457326	-0.463832724739	1.63609844436484
1	-0.475661187119803	-0.0817345162374971	-0.562310461048146	-0.286513950512094	-0.220209989568113	0.323275980673656
1	0.0978494532397809	-0.698668491905837	-0.649945452948641	-0.664612983518149	-0.667233524531622	-0.989546483017526
1	0.497476548383959	-0.698668491905837	-0.0311106582071019	-0.664612983518149	-0.667233524531622	-0.989546483017526
1	2.10208610598577	-0.698668491905837	0.517855691966844	-0.664612983518149	-0.667233524531622	-0.989546483017526
1	-0.905794167389492	-0.0817345162374971	2.97388123661324	2.22668189985617	2.18037767256508	1.63609844436484
1	-1.04612123896684	0.535199459430843	2.20927092288461	-0.493650208912906	-0.465105570795275	0.323275980673656
1	-0.564128253983782	-0.698668491905837	0.123548134446449	2.22668189985617	2.18037767256508	0.323275980673656
1	-0.799023569450207	-0.698668491905837	-0.659976565347274	-0.384914439170276	-0.336548119111578	0.323275980673656
1	-1.00951417681622	-0.0817345162374971	-0.424769437313655	0.436094451975561	0.634124283403147	0.323275980673656
1	0.884901289477934	4.23680331344088	-0.0316596245572758	-0.664612983518149	-0.667233524531622	-0.989546483017526
1	-0.381092943230723	0.535199459430843	0.617917285794004	-0.23289967988652	-0.360223055758278	1.63609844436484
1	0.0642929796017201	1.15213343509918	2.53346050567824	-0.664612983518149	-0.667233524531622	-0.989546483017526
1	-0.143147039251747	-0.698668491905837	0.14830152623611	2.22668189985617	2.18037767256508	0.323275980673656
1	-1.06747535855469	1.15213343509918	-0.464494638653515	0.458487560991865	0.0246855916590478	1.63609844436484
1	2.61458497609434	-0.698668491905837	-0.679938978080872	-0.664612983518149	-0.667233524531622	-0.989546483017526
1	-0.820377689038064	-0.698668491905837	-0.685129205391607	-0.49343489055698	-0.46485100158402	0.323275980673656
1	-0.00587055618695245	-0.0817345162374971	0.812301279787415	-0.664612983518149	-0.667233524531622	-0.989546483017526
1	-1.02476711937898	0.535199459430843	0.792239054990149	2.22668189985617	2.18037767256508	1.63609844436484
1	-0.463458833069599	3.61986933777254	-0.17124679559696	-0.384914439170276	-0.336548119111578	0.323275980673656
1	0.84219305030222	-0.698668491905837	-0.684929581264272	-0.664612983518149	-0.667233524531622	-0.989546483017526
1	-0.96375534912796	-0.698668491905837	-0.674948374897472	-0.449509945948076	-0.412918882488031	0.323275980673656
1	1.38214721702374	-0.698668491905837	-0.697306277159102	-0.664612983518149	-0.667233524531622	-0.989546483017526
1	-0.847832985651023	-0.698668491905837	-0.673151757751449	-0.44175848513474	-0.403754390882857	0.323275980673656
1	0.470021251771	-0.0817345162374971	-0.213317580433018	-0.664612983518149	-0.667233524531622	-0.989546483017526
1	2.37968966062791	-0.698668491905837	-0.625042343063477	-0.664612983518149	-0.667233524531622	-0.989546483017526
1	-1.05527300450449	-0.0817345162374971	-0.600139233178314	-0.298787096799876	-0.23472043460964	0.323275980673656
1	-0.908844755902043	-0.698668491905837	-0.674948374897472	-0.449509945948076	-0.412918882488031	0.323275980673656
1	-0.853934162676125	-0.698668491905837	-0.661972806620634	-0.393527173407316	-0.346730887561772	0.323275980673656
1	-0.677000028948168	1.15213343509918	2.00994623173963	-0.492573617133276	-0.463832724739	0.323275980673656
1	-0.609887081672047	-0.698668491905837	-0.684829769200604	-0.492142980421424	-0.463323586316491	0.323275980673656
1	2.12038963706108	-0.698668491905837	-0.692415486039371	-0.664612983518149	-0.667233524531622	-0.989546483017526
1	-0.954603583590307	-0.698668491905837	-0.674948374897472	-0.449509945948076	-0.412918882488031	0.323275980673656
