# Supplementary material for: Efficient EM Estimation for the Pogit Model via Polya-Gamma Augmentation
Source: Entropy (Basel). 2026 Feb 11;28(2):207. doi: 10.3390/e28020207 (PMC12939104; doi:10.3390/e28020207)
Supplement: Supplementary file 1 [file entropy-28-00207-s001.zip › Supplementary_File_S3/Replicating_code_for_the_real_application/data/W_train.csv]

Intercept	recency_days_2018_Apple	frequency_2018_Apple	monetary_2018_Apple	dollar_avg_12m	dollar_top1_12m	products_avg12_top1_ratio
1	-0.524470603320619	-0.698668491905837	-0.642359736109874	-0.308907059528398	-0.246685187538617	0.323275980673656
1	-0.637342378285005	-0.0817345162374971	-0.620151551943746	-0.427978110355476	-0.387461961362547	0.323275980673656
1	-0.436003536456641	2.38600138643586	0.307451861754721	-0.122441363296482	-0.0262282505919213	0.323275980673656
1	-0.902743578876941	-0.698668491905837	-0.649995358980475	-0.341850767985076	-0.285634276860609	0.323275980673656
1	0.253429467379881	-0.0817345162374971	-0.645054661828909	-0.664612983518149	-0.667233524531622	-0.989546483017526
1	-1.03086829640408	-0.698668491905837	-0.614562076378338	-0.188974735277616	-0.104890136869669	0.323275980673656
1	-1.10103183219275	-0.0817345162374971	-0.63507345546211	-0.277470579563202	-0.412918882488031	1.63609844436484
1	0.079545922164475	-0.698668491905837	-0.081016690041097	-0.664612983518149	-0.667233524531622	-0.989546483017526
1	1.96786021143353	-0.698668491905837	-0.689920184447671	-0.664612983518149	-0.667233524531622	-0.989546483017526
1	0.961166002291708	-0.0817345162374971	-0.606078050966559	-0.664612983518149	-0.667233524531622	-0.989546483017526
1	-0.304828230416949	-0.0817345162374971	0.805763589617162	2.22668189985617	2.18037767256508	0.323275980673656
1	1.20521308329579	-0.698668491905837	-0.659976565347274	-0.664612983518149	-0.667233524531622	-0.989546483017526
1	-0.37194117769307	-0.698668491905837	0.118607437294883	2.22668189985617	2.18037767256508	0.323275980673656
1	-0.832580043088268	-0.698668491905837	-0.642609266269044	-0.309983651308028	-0.247958033594892	0.323275980673656
1	1.44010839876221	-0.698668491905837	-0.645204379924411	-0.664612983518149	-0.667233524531622	-0.989546483017526
1	1.07098718874354	-0.698668491905837	-0.664967168530673	-0.664612983518149	-0.667233524531622	-0.989546483017526
1	-1.02476711937898	1.76906741076752	0.78699892164758	2.11277848957132	2.18037767256508	1.63609844436484
1	0.152760046465699	-0.0817345162374971	-0.58022672647655	-0.664612983518149	-0.667233524531622	-0.989546483017526
1	0.857445992864975	-0.698668491905837	1.52071740167098	-0.664612983518149	-0.667233524531622	-0.989546483017526
1	2.4803590815421	-0.698668491905837	0.737442232036422	-0.664612983518149	-0.667233524531622	-0.989546483017526
1	-0.625140024234801	-0.698668491905837	-0.642359736109874	-0.308907059528398	-0.246685187538617	0.323275980673656
1	0.149709457953148	-0.698668491905837	-0.684929581264272	-0.664612983518149	-0.667233524531622	-0.989546483017526
1	-0.774618861349799	-0.0817345162374971	-0.610120439545113	-0.169811401600202	-0.0822334770679873	0.323275980673656
1	-1.10713300921786	0.535199459430843	-0.541300021646034	-0.0621522236372025	-0.23472043460964	1.63609844436484
1	1.67195312571609	-0.698668491905837	-0.575136311229482	-0.664612983518149	-0.667233524531622	-0.989546483017526
1	-0.0119717332120544	-0.0817345162374971	-0.6368201665763	-0.664612983518149	-0.667233524531622	-0.989546483017526
1	2.48951084707975	-0.698668491905837	-0.684929581264272	-0.664612983518149	-0.667233524531622	-0.989546483017526
1	-0.500065895220211	0.535199459430843	-0.285781138655979	1.22954259356287	0.656017235571064	0.979687212519247
1	-0.957654172102858	0.535199459430843	-0.46030253197946	-0.0190885524520025	0.0959649708104044	0.323275980673656
1	-0.823428277550615	-0.698668491905837	0.517855691966844	2.22668189985617	2.18037767256508	0.323275980673656
1	-0.799023569450207	-0.698668491905837	-0.679938978080872	-0.471041781540676	-0.438375803613516	0.323275980673656
1	0.884901289477934	-0.698668491905837	-0.625042343063477	-0.664612983518149	-0.667233524531622	-0.989546483017526
1	-0.719708268123882	-0.698668491905837	-0.649995358980475	-0.341850767985076	-0.285634276860609	0.323275980673656
1	-0.65259532084776	1.15213343509918	-0.11115993326883	0.282357145844397	0.248961066774567	1.63609844436484
1	-0.356688235130315	-0.698668491905837	-0.679938978080872	-0.471041781540676	-0.438375803613516	0.323275980673656
1	-0.628190612747352	-0.698668491905837	-0.63507345546211	-0.277470579563202	-0.20951808269541	0.323275980673656
1	-0.37194117769307	-0.698668491905837	-0.664967168530673	-0.406446274762876	-0.362005040237062	0.323275980673656
1	-0.076034091975625	-0.0817345162374971	-0.165906850190723	1.46703874014925	1.85300166689135	0.323275980673656
1	-0.143147039251747	-0.0817345162374971	-0.565304822958185	-0.25550810725875	-0.183552023147416	0.323275980673656
1	0.84219305030222	-0.0817345162374971	0.0811280073875531	-0.664612983518149	-0.667233524531622	-0.989546483017526
1	-0.405497651331131	1.15213343509918	-0.321913105703791	0.427912354450373	0.0906190173740527	2.94892090805602
1	-0.597684727621843	0.535199459430843	-0.315924381883712	0.497029546702619	0.706167370188269	0.323275980673656
1	-1.14068948285592	-0.0817345162374971	-0.535161579730452	0.153596769000649	0.30012947823679	0.323275980673656
1	-0.689202382998372	-0.698668491905837	-0.679938978080872	-0.471041781540676	-0.438375803613516	0.323275980673656
1	-0.884440047801635	-0.698668491905837	0.767385851136819	2.22668189985617	2.18037767256508	0.323275980673656
1	-1.00036241127857	3.61986933777254	0.86095966082556	1.52108364748667	1.16541022729201	2.94892090805602
1	0.829990696252016	-0.698668491905837	-0.081016690041097	-0.664612983518149	-0.667233524531622	-0.989546483017526
1	-0.243816460165929	1.15213343509918	2.97388123661324	2.22668189985617	2.18037767256508	0.323275980673656
1	-0.00281996767440147	1.15213343509918	-0.475473965656994	-0.664612983518149	-0.667233524531622	-0.989546483017526
1	1.59263782438976	-0.698668491905837	-0.674948374897472	-0.664612983518149	-0.667233524531622	-0.989546483017526
1	-0.140096450739196	-0.698668491905837	-0.669957771714073	-0.427978110355476	-0.387461961362547	0.323275980673656
1	-0.451256479019396	-0.698668491905837	-0.59509872396308	-0.105000576466477	-0.00560814448027887	0.323275980673656
1	-1.00341299979112	1.15213343509918	1.37114902426449	2.22668189985617	2.18037767256508	1.63609844436484
1	-0.997311822766021	-0.698668491905837	-0.684929581264272	-0.492573617133276	-0.463832724739	0.323275980673656
1	0.0551412140640672	-0.698668491905837	-0.445380628461095	-0.664612983518149	-0.667233524531622	-0.989546483017526
1	1.34248956636058	-0.698668491905837	-0.684929581264272	-0.664612983518149	-0.667233524531622	-0.989546483017526
1	-0.817327100525513	3.0029353621042	-0.141402988560231	-0.212875072785402	-0.336548119111578	1.63609844436484
1	-1.0918800666551	-0.698668491905837	-0.180828753709087	1.68235709607525	2.10757087814619	0.323275980673656
1	-0.68310120597327	1.15213343509918	1.49087359463425	2.22668189985617	2.18037767256508	1.63609844436484
1	0.082596510677026	-0.698668491905837	-0.660126283442776	-0.664612983518149	-0.667233524531622	-0.989546483017526
1	-0.112641154126237	-0.0817345162374971	0.495298165577878	2.22668189985617	2.18037767256508	0.323275980673656
1	-1.17424595649398	-0.0817345162374971	-0.617805968447548	-0.352616685781376	-0.298362737423351	0.323275980673656
1	-0.0333258527999113	-0.698668491905837	-0.684929581264272	-0.664612983518149	-0.667233524531622	-0.989546483017526
1	0.0642929796017201	-0.698668491905837	-0.707387295589569	-0.664612983518149	-0.667233524531622	-0.989546483017526
1	0.164962400515902	-0.0817345162374971	-0.643008514523716	-0.664612983518149	-0.667233524531622	-0.989546483017526
1	1.92820256077037	-0.698668491905837	-0.679938978080872	-0.664612983518149	-0.667233524531622	-0.989546483017526
1	-1.0735765355798	-0.0817345162374971	-0.101029008806529	2.02665114720092	1.85300166689135	1.63609844436484
1	1.95870844589588	-0.0817345162374971	-0.495386472358758	-0.664612983518149	-0.667233524531622	-0.989546483017526
1	-1.00951417681622	-0.698668491905837	-0.575136311229482	-0.0188732340960766	0.0962195400216593	0.323275980673656
1	-1.12543654029316	2.38600138643586	1.14602291466134	0.710840674137136	0.248961066774566	1.63609844436484
1	0.00633179786325147	0.535199459430843	-0.370671298805604	-0.664612983518149	-0.667233524531622	-0.989546483017526
1	-0.844782397138472	-0.0817345162374971	0.158482356730245	-0.492573617133276	-0.463832724739	0.323275980673656
1	1.19911190627068	-0.0817345162374971	-0.528424265432863	-0.664612983518149	-0.667233524531622	-0.989546483017526
1	0.143608280928046	-0.698668491905837	-0.689920184447671	-0.664612983518149	-0.667233524531622	-0.989546483017526
1	0.970317767829361	-0.698668491905837	-0.081016690041097	-0.664612983518149	-0.667233524531622	-0.989546483017526
1	0.290036529530493	-0.698668491905837	-0.649995358980475	-0.664612983518149	-0.667233524531622	-0.989546483017526
1	-0.207209398015317	-0.698668491905837	-0.684929581264272	-0.492573617133276	-0.463832724739	0.323275980673656
1	2.28512141673883	-0.698668491905837	-0.659976565347274	-0.664612983518149	-0.667233524531622	-0.989546483017526
1	0.509678902434163	-0.0817345162374971	-0.585566671882787	-0.664612983518149	-0.667233524531622	-0.989546483017526
1	-0.539723545883374	-0.698668491905837	-0.687574600951473	-0.503985489997354	-0.477324892935507	0.323275980673656
1	0.677461270624467	-0.698668491905837	-0.629783416087707	-0.664612983518149	-0.667233524531622	-0.989546483017526
1	-1.10103183219275	-0.698668491905837	-0.55512399246405	0.0674694266302493	0.198301793734852	0.323275980673656
1	-0.320081172979703	1.15213343509918	2.97388123661324	2.22668189985617	2.18037767256508	0.979687212519247
1	-0.942401229540103	0.535199459430843	-0.458905163088108	0.203550627575481	-0.0733235546740677	1.63609844436484
1	1.78177431216792	-0.698668491905837	-0.649995358980475	-0.664612983518149	-0.667233524531622	-0.989546483017526
1	-0.0912870345383799	1.76906741076752	0.669570028742189	-0.483314927828458	-0.452886248655042	0.323275980673656
1	-0.573280019521435	1.15213343509918	1.78636720912333	1.68644814483784	1.85300166689135	1.63609844436484
1	-1.0735765355798	0.535199459430843	1.20655893127598	1.89767545200125	2.18037767256508	0.323275980673656
1	-0.96375534912796	1.15213343509918	2.97388123661324	2.22668189985617	2.18037767256508	0.323275980673656
1	-0.927148286977348	1.15213343509918	-0.381051753427075	0.172760102678063	-0.16013165571197	1.63609844436484
1	-0.969856526153062	-0.698668491905837	-0.663220457416484	-0.398910132305466	-0.353095117843143	0.323275980673656
1	0.0612423910891691	0.535199459430843	-0.548636208325631	-0.664612983518149	-0.667233524531622	-0.989546483017526
1	-0.231614106115725	3.61986933777254	0.247514717522093	0.432864676636671	0.197792655312342	0.979687212519247
1	1.7085601878667	-0.698668491905837	-0.616757941779034	-0.664612983518149	-0.667233524531622	-0.989546483017526
1	-0.426851770918988	0.535199459430843	-0.353204187663706	0.551505090751896	0.770573380635744	0.323275980673656
1	-1.10408242070531	3.61986933777254	2.97388123661324	2.22668189985617	2.18037767256508	0.323275980673656
1	0.0612423910891691	-0.0817345162374971	1.51572679848758	-0.664612983518149	-0.667233524531622	-0.989546483017526
1	-0.414649416868784	-0.698668491905837	-0.659976565347274	-0.384914439170276	-0.336548119111578	0.323275980673656
1	0.96726717931681	-0.698668491905837	0.517855691966844	-0.664612983518149	-0.667233524531622	-0.989546483017526
1	-0.12179291966389	-0.698668491905837	-0.669957771714073	-0.427978110355476	-0.387461961362547	0.323275980673656
1	0.40595889300743	-0.698668491905837	-0.625042343063477	-0.664612983518149	-0.667233524531622	-0.989546483017526
1	-1.13763889434337	-0.698668491905837	-0.664967168530673	-0.406446274762876	-0.362005040237062	0.323275980673656
1	2.19970493838741	-0.698668491905837	-0.645254285956245	-0.664612983518149	-0.667233524531622	-0.989546483017526
1	1.00387424146742	-0.698668491905837	-0.684929581264272	-0.664612983518149	-0.667233524531622	-0.989546483017526
1	-0.960704760615409	-0.698668491905837	-0.650045265012309	-0.342066086341002	-0.285888846071863	0.323275980673656
1	0.96726717931681	-0.698668491905837	2.51903766247821	-0.664612983518149	-0.667233524531622	-0.989546483017526
1	-0.905794167389492	-0.698668491905837	-0.691167835243521	-0.519488411624026	-0.495653876145856	0.323275980673656
1	-0.570229431008884	-0.698668491905837	-0.559914971520114	0.0467988644613533	0.173863149454387	0.323275980673656
1	2.73660851659638	-0.698668491905837	-0.685428641582612	-0.664612983518149	-0.667233524531622	-0.989546483017526
1	-0.490914129682558	-0.698668491905837	-0.684929581264272	-0.492573617133276	-0.463832724739	0.323275980673656
1	-0.698354148536025	-0.698668491905837	-0.674948374897472	-0.449509945948076	-0.412918882488031	0.323275980673656
1	-0.143147039251747	-0.0817345162374971	-0.141003740305559	1.85418114410419	2.18037767256508	0.323275980673656
1	-0.231614106115725	1.76906741076752	2.97388123661324	0.282572464200323	0.452616435778443	0.323275980673656
1	0.174114166053555	-0.0817345162374971	-0.0114476816645078	-0.664612983518149	-0.667233524531622	-0.989546483017526
1	0.0978494532397809	-0.698668491905837	-0.545192692129085	-0.664612983518149	-0.667233524531622	-0.989546483017526
1	0.836091873277118	-0.698668491905837	2.41922559881022	-0.664612983518149	-0.667233524531622	-0.989546483017526
1	1.0984424853565	-0.0817345162374971	-0.597045059204606	-0.664612983518149	-0.667233524531622	-0.989546483017526
1	-1.03086829640408	-0.698668491905837	-0.689920184447671	-0.514105452725876	-0.489289645864485	0.323275980673656
1	-0.756315330274493	1.15213343509918	0.363047181217791	0.175128604593249	0.325586399362275	0.323275980673656
1	0.232075347792024	-0.698668491905837	-0.629633697992205	-0.664612983518149	-0.667233524531622	-0.989546483017526
1	-1.10103183219275	1.76906741076752	-0.193305261667586	-0.364028558645454	-0.311854905619858	0.323275980673656
1	-0.00892114469950343	-0.698668491905837	-0.525230279395487	-0.664612983518149	-0.667233524531622	-0.989546483017526
1	-0.695303560023474	0.535199459430843	-0.490395869175359	-0.341850767985076	-0.285634276860609	0.323275980673656
1	2.27902023971373	-0.698668491905837	-0.00126685117037287	-0.664612983518149	-0.667233524531622	-0.989546483017526
1	-0.252968225703582	-0.0817345162374971	-0.480364756776726	0.196445121829923	0.350788751276505	0.323275980673656
1	-0.509217660757864	0.535199459430843	-0.360989528629809	0.260179355184019	0.248197359140802	0.979687212519247
1	2.52611790923036	-0.698668491905837	-0.679938978080872	-0.664612983518149	-0.667233524531622	-0.989546483017526
1	-1.10408242070531	-0.698668491905837	-0.607026265571405	-0.15646166353279	-0.0664501859701868	0.323275980673656
1	0.933710705678749	-0.698668491905837	-0.669708241554903	-0.664612983518149	-0.667233524531622	-0.989546483017526
1	-1.01561535384133	1.15213343509918	1.58135323034928	2.22668189985617	2.18037767256508	1.63609844436484
1	-1.04612123896684	1.76906741076752	-0.403259937593203	0.0771587526469192	-0.247448895172382	2.94892090805602
1	0.222923582254371	-0.698668491905837	-0.686476668251125	-0.664612983518149	-0.667233524531622	-0.989546483017526
1	-0.646494143822658	-0.698668491905837	-0.545192692129085	0.110317779459523	0.248961066774567	0.323275980673656
1	-1.14068948285592	1.76906741076752	0.389497378089809	2.22668189985617	2.18037767256508	2.94892090805602
1	-0.143147039251747	-0.698668491905837	-0.659976565347274	-0.384914439170276	-0.336548119111578	0.323275980673656
1	-0.890541224826737	4.23680331344088	2.97388123661324	2.22668189985617	2.18037767256508	1.63609844436484
1	-0.686151794485821	-0.698668491905837	-0.3954745966271	0.756272847237522	1.0126687005391	0.323275980673656
1	-1.04612123896684	-0.0817345162374971	-0.605129836361713	-0.148279566007602	-0.0567765559425027	0.323275980673656
1	0.643904796986406	-0.698668491905837	-0.0311106582071019	-0.664612983518149	-0.667233524531622	-0.989546483017526
1	-0.204158809502766	-0.698668491905837	0.612677152451435	2.22668189985617	2.18037767256508	0.323275980673656
1	0.643904796986406	-0.698668491905837	0.118607437294883	-0.664612983518149	-0.667233524531622	-0.989546483017526
1	1.38824839404885	-0.698668491905837	-0.692415486039371	-0.664612983518149	-0.667233524531622	-0.989546483017526
1	-0.997311822766021	-0.698668491905837	-0.651991600253835	-0.350463502222116	-0.295817045310802	0.323275980673656
1	1.79702725473068	-0.698668491905837	-0.275700120225512	-0.664612983518149	-0.667233524531622	-0.989546483017526
1	-0.661747086385413	3.61986933777254	-0.109013973899968	-0.406446274762876	-0.362005040237062	0.323275980673656
1	1.51332252306344	-0.698668491905837	0.268325532796869	-0.664612983518149	-0.667233524531622	-0.989546483017526
1	-1.07052594706724	-0.698668491905837	-0.674948374897472	-0.449509945948076	-0.412918882488031	0.323275980673656
1	-0.27737293380399	-0.0817345162374971	-0.610120439545113	-0.449509945948076	-0.412918882488031	0.323275980673656
1	-0.884440047801635	0.535199459430843	1.68056642163526	-0.384914439170276	-0.336548119111578	0.323275980673656
1	2.53221908625546	0.535199459430843	0.203297973317173	-0.664612983518149	-0.667233524531622	-0.989546483017526
1	0.848294227327322	-0.698668491905837	-0.674948374897472	-0.664612983518149	-0.667233524531622	-0.989546483017526
1	-0.493964718195109	-0.0817345162374971	2.97388123661324	-0.492573617133276	-0.463832724739	0.323275980673656
1	-1.04917182747939	0.535199459430843	2.49353568021104	2.22668189985617	2.18037767256508	1.63609844436484
1	-0.942401229540103	1.15213343509918	2.70858077138373	-0.320318932392476	-0.260177355735124	0.323275980673656
1	0.296137706555595	-0.698668491905837	0.667573787468829	-0.664612983518149	-0.667233524531622	-0.989546483017526
1	0.0337870944762103	-0.698668491905837	-0.575136311229482	-0.664612983518149	-0.667233524531622	-0.989546483017526
1	1.64449782910313	-0.698668491905837	-0.649995358980475	-0.664612983518149	-0.667233524531622	-0.989546483017526
1	-0.0638317379254211	-0.698668491905837	2.97388123661324	2.22668189985617	2.18037767256508	0.323275980673656
1	1.94650609184567	-0.698668491905837	-0.602734346833682	-0.664612983518149	-0.667233524531622	-0.989546483017526
1	0.466970663258449	1.15213343509918	-0.425617839854833	-0.664612983518149	-0.667233524531622	-0.989546483017526
1	-0.436003536456641	0.535199459430843	0.263235117549801	2.22668189985617	2.18037767256508	0.323275980673656
1	-0.96375534912796	-0.698668491905837	-0.644256165319565	-0.317089157053586	-0.256358817566301	0.323275980673656
1	-1.08882947814255	-0.698668491905837	-0.682434279672572	-0.481807699336976	-0.451104264176258	0.323275980673656
1	-0.524470603320619	-0.698668491905837	-0.684829769200604	-0.492142980421424	-0.463323586316491	0.323275980673656
1	0.509678902434163	-0.0817345162374971	-0.585217329659949	-0.664612983518149	-0.667233524531622	-0.989546483017526
1	0.079545922164475	-0.0817345162374971	-0.53276609020242	-0.664612983518149	-0.667233524531622	-0.989546483017526
1	0.204620051179065	1.15213343509918	1.69548832515363	-0.664612983518149	-0.667233524531622	-0.989546483017526
1	-1.02476711937898	-0.0817345162374971	-0.497632243791288	-0.133207281092782	-0.0389567111546636	0.323275980673656
1	2.44985319641659	-0.698668491905837	-0.654985962163874	-0.664612983518149	-0.667233524531622	-0.989546483017526
1	-0.00892114469950343	0.535199459430843	1.23645264434454	-0.664612983518149	-0.667233524531622	-0.989546483017526
1	-0.725809445148984	0.535199459430843	-0.527825393050855	-0.298787096799876	-0.23472043460964	0.323275980673656
1	-0.0851858575132779	-0.698668491905837	-0.225794088391517	1.48835525738592	1.87820401880558	0.323275980673656
1	2.26376729715098	-0.698668491905837	-0.682434279672572	-0.664612983518149	-0.667233524531622	-0.989546483017526
1	-0.100438800076033	-0.698668491905837	-0.669957771714073	-0.427978110355476	-0.387461961362547	0.323275980673656
1	-0.207209398015317	-0.698668491905837	-0.694910787631071	-0.535637288318476	-0.514746566989969	0.323275980673656
1	-0.161450570327052	-0.698668491905837	0.0237360707784588	2.22668189985617	2.18037767256508	0.323275980673656
1	-0.579381196546537	-0.0817345162374971	-0.525280185427321	-0.449509945948076	-0.412918882488031	0.323275980673656
1	-0.93324946400245	4.23680331344088	2.97388123661324	2.06971481838612	2.18037767256508	1.63609844436484
1	0.753725983438242	-0.698668491905837	-0.680937098717552	-0.664612983518149	-0.667233524531622	-0.989546483017526
1	-0.914945932927144	-0.698668491905837	-0.130922721875092	1.89767545200125	2.18037767256508	0.323275980673656
1	1.83363431688129	-0.0817345162374971	-0.450371231644495	-0.664612983518149	-0.667233524531622	-0.989546483017526
1	0.131405926877842	-0.698668491905837	0.373128199648258	-0.664612983518149	-0.667233524531622	-0.989546483017526
1	-0.924097698464797	1.15213343509918	1.74279924333225	2.22668189985617	2.18037767256508	1.63609844436484
1	2.60543321055669	-0.698668491905837	-0.664967168530673	-0.664612983518149	-0.667233524531622	-0.989546483017526
1	-1.05527300450449	-0.698668491905837	-0.642709078332712	-0.31041428801988	-0.248467172017401	0.323275980673656
1	0.271732998455187	0.535199459430843	-0.614562076378338	-0.664612983518149	-0.667233524531622	-0.989546483017526
1	-0.457357656044497	-0.0817345162374971	-0.00476027339875247	2.22668189985617	2.18037767256508	1.63609844436484
1	-0.643443555310107	1.76906741076752	1.50454784735676	0.793307604456794	0.141023721202512	1.63609844436484
1	-0.158399981814501	-0.698668491905837	-0.625042343063477	-0.234191590022076	-0.158349671233186	0.323275980673656
1	0.637803619961304	-0.0817345162374971	0.76239524795342	-0.664612983518149	-0.667233524531622	-0.989546483017526
1	1.33638838933548	-0.0817345162374971	1.20870489064484	-0.664612983518149	-0.667233524531622	-0.989546483017526
1	-0.612937670184597	-0.698668491905837	-0.674948374897472	-0.449509945948076	-0.412918882488031	0.323275980673656
1	0.555437730122428	-0.698668491905837	-0.686925822537631	-0.664612983518149	-0.667233524531622	-0.989546483017526
1	-0.795972980937656	-0.698668491905837	-0.684929581264272	-0.492573617133276	-0.463832724739	0.323275980673656
1	1.7207625419169	-0.0817345162374971	-0.617606344320212	-0.664612983518149	-0.667233524531622	-0.989546483017526
1	-0.823428277550615	-0.0817345162374971	0.817241976938981	2.22668189985617	2.18037767256508	1.63609844436484
1	-1.00341299979112	2.38600138643586	2.59554360927973	2.22668189985617	2.18037767256508	1.63609844436484
1	2.89218853073648	-0.0817345162374971	-0.657032109469068	-0.664612983518149	-0.667233524531622	-0.989546483017526
1	-0.661747086385413	-0.698668491905837	-0.665017074562507	-0.406661593118802	-0.362259609448317	0.323275980673656
1	-0.429902359431539	-0.698668491905837	-0.67654536791616	-0.456400133337708	-0.421065097248186	0.323275980673656
1	-1.10713300921786	1.15213343509918	-0.415886163647204	0.237786246167715	-0.245921479904853	2.94892090805602
1	1.79092607770557	-0.698668491905837	-0.580077008381048	-0.664612983518149	-0.667233524531622	-0.989546483017526
1	-1.01561535384133	-0.0817345162374971	-0.620800330357588	-0.215889529768366	-0.362005040237062	1.63609844436484
1	-0.55802707695868	-0.0817345162374971	-0.609671285258607	-0.469103916337342	-0.436084680712222	0.323275980673656
1	-0.179754101402358	2.38600138643586	2.97388123661324	-0.25550810725875	-0.183552023147416	0.323275980673656
1	0.0520906255515162	-0.698668491905837	0.767385851136819	-0.664612983518149	-0.667233524531622	-0.989546483017526
1	0.451717720695695	-0.698668491905837	-0.0311106582071019	-0.664612983518149	-0.667233524531622	-0.989546483017526
1	-1.16204360244377	0.535199459430843	-0.206380642008093	-0.25550810725875	-0.183552023147416	0.323275980673656
1	-0.408548239843682	-0.698668491905837	-0.081116502104765	2.11256317121539	2.18037767256508	0.323275980673656
1	-0.170602335864705	-0.0817345162374971	-0.545342410224587	-0.148494884363528	-0.0570311251537576	0.323275980673656
1	0.973368356341912	-0.698668491905837	-0.0560636741240994	-0.664612983518149	-0.667233524531622	-0.989546483017526
1	-0.982058880203266	1.15213343509918	-0.244359132233763	-0.482238336048828	-0.451613402598768	0.323275980673656
1	1.05268365766824	-0.698668491905837	2.97388123661324	-0.664612983518149	-0.667233524531622	-0.989546483017526
1	3.06302148743933	-0.698668491905837	-0.679938978080872	-0.664612983518149	-0.667233524531622	-0.989546483017526
1	-1.12848712880571	-0.698668491905837	0.25834432643007	2.22668189985617	2.18037767256508	0.323275980673656
1	-1.06442477004214	-0.698668491905837	-0.640014152613676	-0.298787096799876	-0.23472043460964	0.323275980673656
1	-0.417700005381335	0.535199459430843	2.80345213790015	2.11256317121539	2.18037767256508	0.323275980673656
1	-0.347536469592662	-0.698668491905837	-0.684929581264272	-0.492573617133276	-0.463832724739	0.323275980673656
1	-0.21636116355297	-0.698668491905837	-0.535161579730452	0.153596769000649	0.30012947823679	0.323275980673656
1	-0.072983503463074	-0.0817345162374971	-0.19085986610772	1.46703874014925	1.85300166689135	0.323275980673656
1	-0.0455282068501152	1.76906741076752	-0.525479809554657	-0.664612983518149	-0.667233524531622	-0.989546483017526
1	-0.539723545883374	0.535199459430843	-0.00630736038560633	-0.535637288318476	-0.514746566989969	0.323275980673656
1	-1.13763889434337	-0.698668491905837	-0.674948374897472	-0.449509945948076	-0.412918882488031	0.323275980673656
1	-0.548875311421027	-0.698668491905837	-0.603433031279358	-0.140958741906118	-0.048121202759838	0.323275980673656
1	1.32113544677272	0.535199459430843	-0.385992450578641	-0.664612983518149	-0.667233524531622	-0.989546483017526
1	-0.670898851923066	2.38600138643586	2.97388123661324	2.22668189985617	2.18037767256508	2.94892090805602
1	-0.99426123425347	-0.0817345162374971	-0.590906617289025	-0.0869138345686925	-0.298362737423351	1.63609844436484
1	-0.143147039251747	1.15213343509918	0.971152179115021	1.91899196923792	2.18037767256508	0.323275980673656
1	-1.09493065516765	0.535199459430843	-0.513502361914498	-0.0326536088753406	-0.260177355735124	1.63609844436484
1	-0.133995273714094	3.0029353621042	0.741833962837814	-0.427978110355476	-0.387461961362547	0.323275980673656
1	-0.384143531743274	-0.0817345162374971	-0.637119602767304	-0.427978110355476	-0.387461961362547	0.323275980673656
1	1.67195312571609	-0.698668491905837	0.00881416726009419	-0.664612983518149	-0.667233524531622	-0.989546483017526
1	1.72991430745456	0.535199459430843	-0.508362040635597	-0.664612983518149	-0.667233524531622	-0.989546483017526
1	-0.240765871653378	-0.698668491905837	-0.580077008381048	-0.0401897513327506	0.0710171881074296	0.323275980673656
1	0.079545922164475	-0.0817345162374971	-0.586614698551301	-0.664612983518149	-0.667233524531622	-0.989546483017526
1	1.99531550804649	-0.698668491905837	-0.640014152613676	-0.664612983518149	-0.667233524531622	-0.989546483017526
1	0.164962400515902	-0.698668491905837	-0.667462470122373	-0.664612983518149	-0.667233524531622	-0.989546483017526
1	-0.579381196546537	-0.0817345162374971	2.97388123661324	2.22668189985617	2.18037767256508	0.323275980673656
1	0.222923582254371	-0.0817345162374971	-0.606078050966559	-0.664612983518149	-0.667233524531622	-0.989546483017526
1	0.701865978724875	-0.0817345162374971	-0.605129836361713	-0.664612983518149	-0.667233524531622	-0.989546483017526
1	-0.454307067531946	-0.698668491905837	-0.69990139081447	-0.557169123911076	-0.540203488115454	0.323275980673656
1	-1.10103183219275	-0.698668491905837	0.168513469128878	2.22668189985617	2.18037767256508	0.323275980673656
1	-0.701404737048576	0.535199459430843	-0.442835420837561	-0.308907059528398	-0.246685187538617	0.323275980673656
1	-0.301777641904397	-0.0817345162374971	-0.310833966636644	-0.36424387700138	-0.312109474831113	0.323275980673656
1	1.79397666621813	-0.698668491905837	0.0687014054608883	-0.664612983518149	-0.667233524531622	-0.989546483017526
1	1.58958723587721	-0.698668491905837	-0.680587756494714	-0.664612983518149	-0.667233524531622	-0.989546483017526
1	-1.04917182747939	-0.0817345162374971	-0.0567124525379415	2.21785384726321	2.18037767256508	1.63609844436484
1	1.04658248064314	0.535199459430843	-0.390683617571036	-0.664612983518149	-0.667233524531622	-0.989546483017526
1	-0.921047109952246	2.38600138643586	2.97388123661324	0.0564881904780233	0.185318763960855	0.323275980673656
1	2.1875025843372	-0.698668491905837	-0.664967168530673	-0.664612983518149	-0.667233524531622	-0.989546483017526
1	-1.04307065045429	3.0029353621042	2.34900781201979	2.22668189985617	2.18037767256508	2.94892090805602
1	1.3974001595865	-0.698668491905837	-0.674948374897472	-0.664612983518149	-0.667233524531622	-0.989546483017526
1	-0.86918710523888	0.535199459430843	0.208737730787078	-0.296203276528764	-0.231665604074581	0.323275980673656
1	1.29062956164721	-0.698668491905837	-0.674948374897472	-0.664612983518149	-0.667233524531622	-0.989546483017526
1	1.34859074338568	-0.0817345162374971	0.54265898978834	-0.664612983518149	-0.667233524531622	-0.989546483017526
1	-1.08882947814255	3.0029353621042	2.19295165047489	2.22668189985617	2.10757087814619	2.94892090805602
1	0.00633179786325147	-0.0817345162374971	-0.523433662249463	-0.664612983518149	-0.667233524531622	-0.989546483017526
1	-0.472610598607252	-0.698668491905837	-0.645004755797075	-0.320318932392476	-0.260177355735124	0.323275980673656
1	-1.0796777126049	1.15213343509918	-0.310933778700312	0.475282392754093	0.248197359140802	1.63609844436484
1	0.479173017308653	-0.0817345162374971	1.21649023161094	-0.664612983518149	-0.667233524531622	-0.989546483017526
1	0.152760046465699	-0.0817345162374971	0.188376069798809	-0.664612983518149	-0.667233524531622	-0.989546483017526
1	-0.359738823642866	-0.0817345162374971	0.345580070075893	2.22668189985617	2.18037767256508	0.323275980673656
1	0.460869486233348	-0.0817345162374971	-0.5337642108391	-0.664612983518149	-0.667233524531622	-0.989546483017526
1	-0.692252971510923	-0.698668491905837	-0.170897453374122	1.72520544890452	2.15823015118591	0.323275980673656
1	-0.820377689038064	1.76906741076752	-0.31677278442489	1.09582989453282	0.274163418688796	2.29250967621043
1	-0.0180729102371564	-0.698668491905837	-0.659976565347274	-0.664612983518149	-0.667233524531622	-0.989546483017526
1	0.53103302202202	-0.698668491905837	2.97388123661324	-0.664612983518149	-0.667233524531622	-0.989546483017526
1	-0.741062387711739	-0.0817345162374971	-0.585416953787285	-0.170672675023906	-0.0832517539130066	0.323275980673656
1	-1.04612123896684	-0.0817345162374971	-0.630332382437881	-0.36424387700138	-0.312109474831113	0.323275980673656
1	-0.475661187119803	-0.698668491905837	-0.649995358980475	-0.341850767985076	-0.285634276860609	0.323275980673656
1	-0.500065895220211	-0.698668491905837	0.2732163239166	2.22668189985617	2.18037767256508	0.323275980673656
1	0.543235376072224	-0.698668491905837	-0.633526368475257	-0.664612983518149	-0.667233524531622	-0.989546483017526
1	-1.11628477475551	2.38600138643586	-0.305743551389577	0.928312213622396	0.20186576269242	2.29250967621043
1	2.45900496195424	-0.698668491905837	-0.682184749513402	-0.664612983518149	-0.667233524531622	-0.989546483017526
1	0.808636576664159	0.535199459430843	-0.57523612329315	-0.664612983518149	-0.667233524531622	-0.989546483017526
1	-0.463458833069599	-0.698668491905837	-0.682434279672572	-0.481807699336976	-0.451104264176258	0.323275980673656
1	-0.231614106115725	-0.698668491905837	-0.684929581264272	-0.492573617133276	-0.463832724739	0.323275980673656
1	-1.14984124839357	3.0029353621042	0.856717648119671	0.431788084857041	0.145860536216354	1.19849095646778
1	0.427313012595287	0.535199459430843	0.0285769558663561	-0.664612983518149	-0.667233524531622	-0.989546483017526
1	0.970317767829361	-0.698668491905837	-0.081016690041097	-0.664612983518149	-0.667233524531622	-0.989546483017526
1	1.22046602585854	-0.698668491905837	-0.625042343063477	-0.664612983518149	-0.667233524531622	-0.989546483017526
1	-0.619038847209699	1.15213343509918	1.83018470507358	-0.363382603577676	-0.311091197986093	0.323275980673656
1	-0.603785904646944	1.15213343509918	2.97388123661324	2.22668189985617	2.18037767256508	0.323275980673656
1	-0.252968225703582	-0.698668491905837	-0.635023549430276	-0.277255261207276	-0.209263513484155	0.323275980673656
1	-0.65259532084776	-0.698668491905837	2.97388123661324	2.22668189985617	2.18037767256508	0.323275980673656
1	1.73296489596711	-0.698668491905837	1.02165708333102	-0.664612983518149	-0.667233524531622	-0.989546483017526
1	-0.378042354718172	-0.0817345162374971	-0.630731630692553	-0.449509945948076	-0.412918882488031	0.323275980673656
1	-1.00036241127857	-0.698668491905837	-0.642709078332712	-0.31041428801988	-0.248467172017401	0.323275980673656
1	-0.393295297280927	0.535199459430843	-0.500576699669494	-0.320318932392476	-0.260177355735124	0.323275980673656
1	-0.271271756778888	-0.698668491905837	-0.640014152613676	-0.298787096799876	-0.23472043460964	0.323275980673656
1	0.921508351628545	-0.0817345162374971	1.32583434735922	-0.664612983518149	-0.667233524531622	-0.989546483017526
1	-1.17424595649398	1.15213343509918	0.213279179683972	2.22668189985617	2.18037767256508	0.979687212519247
1	-0.731910622174086	1.15213343509918	0.807160958508514	-0.234406908378002	-0.412918882488031	1.63609844436484
1	1.37299545148609	-0.698668491905837	-0.681835407290564	-0.664612983518149	-0.667233524531622	-0.989546483017526
1	0.0307365059636593	-0.0817345162374971	-0.59734449539561	-0.664612983518149	-0.667233524531622	-0.989546483017526
1	0.610348323348346	-0.0817345162374971	-0.540301901009354	-0.664612983518149	-0.667233524531622	-0.989546483017526
1	0.213771816716718	-0.698668491905837	-0.689920184447671	-0.664612983518149	-0.667233524531622	-0.989546483017526
1	-0.15534939330195	1.15213343509918	0.12793986524784	-0.298787096799876	-0.23472043460964	0.323275980673656
1	-0.628190612747352	0.535199459430843	1.46492245808057	-0.518411819844396	-0.494381030089582	0.323275980673656
1	0.466970663258449	-0.0817345162374971	-0.600139233178314	-0.664612983518149	-0.667233524531622	-0.989546483017526
1	-0.173652924377256	-0.698668491905837	1.11672807397479	2.22668189985617	2.18037767256508	0.323275980673656
1	-0.585482373571639	-0.0817345162374971	-0.0481785210943281	-0.544250022555516	-0.524929335440163	0.323275980673656
1	-1.17119536798143	3.0029353621042	2.97388123661324	2.22668189985617	2.18037767256508	2.0737059322619
1	0.622550677398549	-0.0817345162374971	-0.587662725219815	-0.664612983518149	-0.667233524531622	-0.989546483017526
1	1.01302600700507	-0.0817345162374971	-0.595148629994914	-0.664612983518149	-0.667233524531622	-0.989546483017526
1	-0.481762364144905	-0.0817345162374971	-0.33214384222976	0.627081833681922	0.859927173786195	0.323275980673656
1	1.07708836576865	0.535199459430843	-0.510358281908957	-0.664612983518149	-0.667233524531622	-0.989546483017526
1	0.0612423910891691	-0.0817345162374971	-0.525779245745661	-0.664612983518149	-0.667233524531622	-0.989546483017526
1	-0.323131761492254	0.535199459430843	0.906873210112836	2.22668189985617	2.18037767256508	0.323275980673656
1	-0.747163564736841	0.535199459430843	0.285443301715929	0.0562728721220973	-0.183806592358671	1.63609844436484
1	1.21741543734599	-0.0817345162374971	0.200902483789141	-0.664612983518149	-0.667233524531622	-0.989546483017526
1	2.57492732543118	-0.698668491905837	-0.584169302991435	-0.664612983518149	-0.667233524531622	-0.989546483017526
1	1.04353189213058	-0.698668491905837	-0.680937098717552	-0.664612983518149	-0.667233524531622	-0.989546483017526
1	0.192417697128861	-0.698668491905837	-0.0311106582071019	-0.664612983518149	-0.667233524531622	-0.989546483017526
1	-1.04307065045429	-0.0817345162374971	0.852076387159109	2.22668189985617	2.18037767256508	0.323275980673656
1	-0.664797674897964	1.15213343509918	2.66371524876496	2.22668189985617	2.18037767256508	0.323275980673656
1	-1.11323418624296	0.535199459430843	0.627549149937965	-0.191343237192802	-0.107690398193472	0.323275980673656
1	0.564589495660081	-0.0817345162374971	-0.475374153593326	-0.664612983518149	-0.667233524531622	-0.989546483017526
1	-0.405497651331131	-0.698668491905837	-0.687424882855971	-0.503339534929576	-0.476561185301743	0.323275980673656
1	0.326643591681104	-0.698668491905837	-0.679938978080872	-0.664612983518149	-0.667233524531622	-0.989546483017526
1	0.0581918025766181	-0.698668491905837	-0.687424882855971	-0.664612983518149	-0.667233524531622	-0.989546483017526
1	-1.08272830111745	1.15213343509918	0.16966130786106	-0.384914439170276	-0.336548119111578	0.323275980673656
1	-1.01561535384133	0.535199459430843	-0.600189139210148	-0.299002415155802	-0.412918882488031	1.63609844436484
1	2.12038963706108	-0.698668491905837	-0.590657087129855	-0.664612983518149	-0.667233524531622	-0.989546483017526
1	0.210721228204167	0.535199459430843	-0.111309651364332	-0.664612983518149	-0.667233524531622	-0.989546483017526
1	-1.08577888963	3.61986933777254	-0.116949032961573	0.354919431791459	0.138987167512473	0.979687212519247
1	1.13199895899456	-0.698668491905837	-0.680937098717552	-0.664612983518149	-0.667233524531622	-0.989546483017526
1	0.247328290354779	-0.698668491905837	-0.684929581264272	-0.664612983518149	-0.667233524531622	-0.989546483017526
1	-0.365840000667968	-0.0817345162374971	-0.580176820444716	-0.320318932392476	-0.260177355735124	0.323275980673656
1	-0.689202382998372	-0.698668491905837	-0.675447435215812	-0.451663129507336	-0.41546457460058	0.323275980673656
1	0.143608280928046	-0.698668491905837	-0.081016690041097	-0.664612983518149	-0.667233524531622	-0.989546483017526
1	0.96726717931681	-0.698668491905837	-0.615610103046852	-0.664612983518149	-0.667233524531622	-0.989546483017526
1	-1.16509419095632	-0.0817345162374971	0.141464399874853	2.22668189985617	2.18037767256508	1.63609844436484
1	-0.789871803912554	0.535199459430843	-0.351806818772354	0.944676408672772	0.0450511285594354	2.94892090805602
1	-0.0821352690007269	-0.0817345162374971	-0.517345126365716	-0.371995337814716	-0.321273966436287	0.323275980673656
1	-1.04917182747939	3.61986933777254	1.01941131189849	-0.167873536396868	-0.311091197986093	1.63609844436484
1	-0.911895344414594	0.535199459430843	-0.529871540356049	0.00438114834393131	-0.206972390582862	1.63609844436484
1	-1.05222241599194	1.76906741076752	0.554586531396664	1.29736787567956	1.65240112842253	0.323275980673656
1	-1.16509419095632	0.535199459430843	-0.197048214055136	1.39727559282922	1.77052124244478	0.323275980673656
1	0.839142461789669	-0.0817345162374971	0.712189779928421	-0.664612983518149	-0.667233524531622	-0.989546483017526
1	0.567640084172632	-0.0817345162374971	2.97388123661324	-0.664612983518149	-0.667233524531622	-0.989546483017526
1	-0.509217660757864	-0.0817345162374971	-0.465392947226527	0.454611830585197	0.198301793734852	1.63609844436484
1	-0.692252971510923	1.76906741076752	2.95257136102013	2.22668189985617	2.18037767256508	0.760883468570716
1	0.96726717931681	-0.698668491905837	2.51903766247821	-0.664612983518149	-0.667233524531622	-0.989546483017526
1	-0.173652924377256	0.535199459430843	-0.585217329659949	-0.492573617133276	-0.463832724739	0.323275980673656
1	-0.972907114665613	-0.698668491905837	-0.625042343063477	-0.234191590022076	-0.158349671233186	0.323275980673656
1	-0.951552995077756	-0.698668491905837	-0.67504818696114	-0.449940582659928	-0.413428020910541	0.323275980673656
1	1.7085601878667	-0.0817345162374971	-0.522934601931123	-0.664612983518149	-0.667233524531622	-0.989546483017526
1	-0.890541224826737	-0.698668491905837	-0.659976565347274	-0.384914439170276	-0.336548119111578	0.323275980673656
1	0.079545922164475	-0.698668491905837	-0.688922063810991	-0.664612983518149	-0.667233524531622	-0.989546483017526
1	-0.750214153249392	-0.698668491905837	-0.639465186263502	-0.29641859488469	-0.231920173285836	0.323275980673656
1	0.195468285641412	1.76906741076752	2.84237884273067	-0.664612983518149	-0.667233524531622	-0.989546483017526
1	-0.594634139109292	-0.0817345162374971	-0.595148629994914	-0.105215894822402	-0.00586271369153367	0.323275980673656
1	-1.12238595178061	0.535199459430843	-0.49778196188679	0.0515358682917253	-0.0239371276906277	1.63609844436484
1	-0.265170579753786	-0.698668491905837	0.622558546754566	2.22668189985617	2.18037767256508	0.323275980673656
1	-0.429902359431539	1.15213343509918	-0.489647278697849	0.141538941068793	0.0959649708104044	0.979687212519247
1	-1.04917182747939	-0.0817345162374971	-0.592852952530551	-0.31041428801988	-0.248467172017401	0.323275980673656
1	-0.725809445148984	-0.0817345162374971	0.787298357838584	2.22668189985617	2.18037767256508	0.323275980673656
1	1.56823311628935	-0.698668491905837	-0.684929581264272	-0.664612983518149	-0.667233524531622	-0.989546483017526
1	-0.457357656044497	1.15213343509918	-0.344869880347429	-0.0621522236372025	0.0450511285594354	0.323275980673656
1	-0.835630631600819	-0.698668491905837	-0.656333425023392	-0.369196199187678	-0.317964566689974	0.323275980673656
1	0.704916567237426	-0.698668491905837	-0.688323191428983	-0.664612983518149	-0.667233524531622	-0.989546483017526
1	0.99777306444232	-0.698668491905837	0.717479819302824	-0.664612983518149	-0.667233524531622	-0.989546483017526
1	-1.14374007136847	-0.698668491905837	0.25834432643007	2.22668189985617	2.18037767256508	0.323275980673656
1	-0.939350641027552	-0.698668491905837	-0.66017618947461	-0.38577571259398	-0.337566395956597	0.323275980673656
1	1.17775778668283	-0.698668491905837	-0.450371231644495	-0.664612983518149	-0.667233524531622	-0.989546483017526
1	-1.12238595178061	0.535199459430843	2.82825543572165	2.22668189985617	2.18037767256508	1.63609844436484
1	-1.10408242070531	-0.0817345162374971	-0.49453806981758	0.328865910724413	0.0236673148140284	1.63609844436484
1	-0.982058880203266	-0.0817345162374971	0.288188133466799	2.22668189985617	2.18037767256508	0.323275980673656
1	1.33333780082293	-0.698668491905837	0.517855691966844	-0.664612983518149	-0.667233524531622	-0.989546483017526
1	-0.74411297622429	3.0029353621042	0.450133206768113	0.540308536243744	0.172335734186858	2.94892090805602
1	-0.100438800076033	-0.698668491905837	-0.674948374897472	-0.449509945948076	-0.412918882488031	0.323275980673656
1	1.22656720288364	-0.0817345162374971	-0.626140275763825	-0.664612983518149	-0.667233524531622	-0.989546483017526
1	-1.00951417681622	1.76906741076752	-0.377458519135028	-0.328070393205812	-0.463832724739	1.63609844436484
1	0.552387141609877	-0.698668491905837	-0.633526368475257	-0.664612983518149	-0.667233524531622	-0.989546483017526
1	1.22961779139619	-0.698668491905837	-0.615061136696678	-0.664612983518149	-0.667233524531622	-0.989546483017526
1	-0.518369426295517	-0.698668491905837	-0.694960693662905	-0.535852606674402	-0.515001136201224	0.323275980673656
1	-0.77766944986235	-0.0817345162374971	0.0743906930899638	2.22668189985617	2.18037767256508	0.323275980673656
1	-0.896642401851839	2.38600138643586	2.97388123661324	2.22668189985617	2.18037767256508	1.63609844436484
1	-1.06747535855469	-0.0817345162374971	0.626700747396787	-0.428624065423254	-0.388225668996311	0.323275980673656
1	-0.307878818929499	-0.0817345162374971	0.0885640061308183	-0.255938743970602	-0.184061161569925	0.323275980673656
1	1.32113544677272	-0.0817345162374971	-0.585367047755451	-0.664612983518149	-0.667233524531622	-0.989546483017526
1	0.381554184907022	-0.0817345162374971	0.812251373755581	-0.664612983518149	-0.667233524531622	-0.989546483017526
1	-1.02781770789153	-0.698668491905837	-0.630232570374213	-0.25658469903838	-0.18482486920369	0.323275980673656
1	-1.10713300921786	1.76906741076752	0.27296679375743	-0.0931580668905465	-0.196535052921413	1.63609844436484
1	2.28817200525138	-0.698668491905837	-0.340528055577871	-0.664612983518149	-0.667233524531622	-0.989546483017526
1	0.543235376072224	-0.698668491905837	0.667573787468829	-0.664612983518149	-0.667233524531622	-0.989546483017526
1	2.39799319170322	-0.698668491905837	0.767385851136819	-0.664612983518149	-0.667233524531622	-0.989546483017526
1	-0.89969299036439	1.15213343509918	-0.4205773306396	0.647967714206744	0.0450511285594353	1.63609844436484
1	-0.460408244557048	1.15213343509918	-0.433053838598098	0.314439580877371	-0.158349671233186	2.94892090805602
1	0.628651854423651	-0.0817345162374971	-0.587662725219815	-0.664612983518149	-0.667233524531622	-0.989546483017526
1	1.34859074338568	-0.0817345162374971	-0.635472703716782	-0.664612983518149	-0.667233524531622	-0.989546483017526
1	-0.182804689914909	-0.698668491905837	-0.674948374897472	-0.449509945948076	-0.412918882488031	0.323275980673656
1	-0.00892114469950343	-0.698668491905837	-0.645004755797075	-0.664612983518149	-0.667233524531622	-0.989546483017526
1	-0.921047109952246	-0.698668491905837	-0.684929581264272	-0.492573617133276	-0.463832724739	0.323275980673656
1	2.14784493367404	-0.698668491905837	-0.625092249095311	-0.664612983518149	-0.667233524531622	-0.989546483017526
1	1.15335307858242	-0.0817345162374971	-0.63756875705381	-0.664612983518149	-0.667233524531622	-0.989546483017526
1	-1.08272830111745	3.0029353621042	-0.111459369459834	0.540308536243744	0.757335781650493	0.323275980673656
1	0.784231868563751	-0.0817345162374971	0.642570865519998	-0.664612983518149	-0.667233524531622	-0.989546483017526
1	0.378503596394471	1.15213343509918	2.06723835628506	-0.664612983518149	-0.667233524531622	-0.989546483017526
1	-1.00646358830367	-0.698668491905837	-0.684929581264272	-0.492573617133276	-0.463832724739	0.323275980673656
1	-0.914945932927144	0.535199459430843	0.694473138627353	-0.527024554081436	-0.504563798539776	0.323275980673656
1	0.71711892128763	1.15213343509918	-0.541399833709702	-0.664612983518149	-0.667233524531622	-0.989546483017526
1	-0.451256479019396	-0.0817345162374971	-0.556072207068896	0.0633783778676553	0.0962195400216593	1.63609844436484
1	0.476122428796102	-0.698668491905837	0.447737717240081	-0.664612983518149	-0.667233524531622	-0.989546483017526
1	0.964216590804259	-0.698668491905837	-0.684929581264272	-0.664612983518149	-0.667233524531622	-0.989546483017526
1	-1.06137418152959	-0.0817345162374971	-0.610120439545113	-0.169811401600202	-0.311091197986093	1.63609844436484
1	0.924558940141096	-0.698668491905837	-0.694112291121727	-0.664612983518149	-0.667233524531622	-0.989546483017526
1	0.000230620838149513	-0.698668491905837	-0.614611982410172	-0.664612983518149	-0.667233524531622	-0.989546483017526
1	0.576791849710285	-0.0817345162374971	-0.475374153593326	-0.664612983518149	-0.667233524531622	-0.989546483017526
1	0.164962400515902	-0.0817345162374971	1.62067918343447	-0.664612983518149	-0.667233524531622	-0.989546483017526
1	0.515780079459265	-0.698668491905837	-0.669957771714073	-0.664612983518149	-0.667233524531622	-0.989546483017526
1	-0.0851858575132779	-0.698668491905837	-0.230734785543082	1.46703874014925	1.85300166689135	0.323275980673656
1	0.802535399639057	-0.698668491905837	-0.081016690041097	-0.664612983518149	-0.667233524531622	-0.989546483017526
1	-0.924097698464797	-0.698668491905837	-0.67504818696114	-0.449940582659928	-0.413428020910541	0.323275980673656
1	-0.439054124969192	-0.698668491905837	-0.674948374897472	-0.449509945948076	-0.412918882488031	0.323275980673656
1	-1.07662712409235	3.0029353621042	1.59837118720467	0.319176584707743	0.267035480773661	0.979687212519247
1	0.439515366645491	-0.698668491905837	0.861109378921062	-0.664612983518149	-0.667233524531622	-0.989546483017526
1	1.25707308800915	-0.698668491905837	-0.645004755797075	-0.664612983518149	-0.667233524531622	-0.989546483017526
1	1.50112016901323	-0.698668491905837	-0.530320694642555	-0.664612983518149	-0.667233524531622	-0.989546483017526
1	-0.179754101402358	-0.0817345162374971	-0.555223804527718	0.0670387899183972	0.197792655312342	0.323275980673656
1	-1.13458830583082	-0.0817345162374971	-0.630132758310545	-0.256154062326528	-0.362259609448317	1.63609844436484
1	-0.570229431008884	-0.698668491905837	-0.69990139081447	-0.557169123911076	-0.540203488115454	0.323275980673656
1	-0.478711775632354	-0.698668491905837	-0.101228632933865	2.02578987377722	2.18037767256508	0.323275980673656
1	-0.332283527029907	-0.698668491905837	0.872138611956375	2.22668189985617	2.18037767256508	0.323275980673656
1	-0.188905866940011	-0.698668491905837	-0.679938978080872	-0.471041781540676	-0.438375803613516	0.323275980673656
1	-0.771568272837248	-0.0817345162374971	-0.051172883004368	1.89767545200125	2.18037767256508	0.323275980673656
1	-1.00646358830367	0.535199459430843	-0.425468121759331	0.131849615052123	-0.183552023147416	1.63609844436484
1	-0.86918710523888	0.535199459430843	2.97388123661324	-0.0944499770261025	-0.298362737423351	1.63609844436484
1	-0.689202382998372	1.76906741076752	-0.413790110310176	-0.212659754429476	-0.132892750107702	0.323275980673656
1	-0.982058880203266	-0.0817345162374971	-0.00121694513853878	2.22668189985617	2.18037767256508	1.63609844436484
1	-1.03391888491663	0.535199459430843	-0.495735814581596	-0.159045483803902	-0.298362737423351	1.63609844436484
1	-1.09493065516765	1.15213343509918	1.02774561921477	2.22668189985617	2.18037767256508	2.29250967621043
1	1.08318954279375	-0.698668491905837	-0.00615764229010434	-0.664612983518149	-0.667233524531622	-0.989546483017526
1	-0.521420014808068	2.38600138643586	2.62833187219466	2.22668189985617	2.18037767256508	1.19849095646778
1	-0.707505914073678	-0.698668491905837	-0.654985962163874	-0.363382603577676	-0.311091197986093	0.323275980673656
1	-0.414649416868784	-0.698668491905837	1.61578839231474	2.22668189985617	2.18037767256508	0.323275980673656
1	-0.554976488446129	0.535199459430843	1.53568921122117	2.22668189985617	2.18037767256508	0.323275980673656
1	0.448667132183144	-0.698668491905837	-0.0311106582071019	-0.664612983518149	-0.667233524531622	-0.989546483017526
1	-0.722758856636433	-0.698668491905837	-0.684929581264272	-0.492573617133276	-0.463832724739	0.323275980673656
1	0.274783586967738	-0.698668491905837	1.2713369605965	-0.664612983518149	-0.667233524531622	-0.989546483017526
1	-0.741062387711739	-0.0817345162374971	-0.329049668256053	-0.449509945948076	-0.412918882488031	0.323275980673656
1	-0.472610598607252	1.76906741076752	0.521399020227058	-0.217181439903922	-0.311091197986093	1.63609844436484
1	1.17470719817028	-0.698668491905837	-0.660026471379108	-0.664612983518149	-0.667233524531622	-0.989546483017526
1	-0.902743578876941	-0.698668491905837	-0.665416322817179	-0.40838413996621	-0.364296163138356	0.323275980673656
1	-0.741062387711739	-0.0817345162374971	0.542658989788339	2.11256317121539	2.18037767256508	0.323275980673656
1	-1.08577888963	-0.698668491905837	-0.642509454205376	-0.309553014596176	-0.247448895172382	0.323275980673656
1	2.66644498080771	-0.698668491905837	-0.659976565347274	-0.664612983518149	-0.667233524531622	-0.989546483017526
1	0.0703941566268221	-0.698668491905837	-0.630082852278711	-0.664612983518149	-0.667233524531622	-0.989546483017526
1	-1.16814477946888	-0.698668491905837	-0.625541403381817	-0.236344773581336	-0.160895363345734	0.323275980673656
1	3.04166736785148	-0.698668491905837	-0.679889072049038	-0.664612983518149	-0.667233524531622	-0.989546483017526
1	-1.0796777126049	-0.0817345162374971	1.71555054995089	2.22668189985617	2.18037767256508	1.63609844436484
1	-0.515318837782966	0.535199459430843	-0.525978869872997	-0.0864831978568404	-0.197298760555177	1.63609844436484
1	-0.454307067531946	-0.0817345162374971	1.12161886509452	1.91899196923792	2.18037767256508	0.323275980673656
1	0.604247146323244	0.535199459430843	-0.425518027791165	-0.664612983518149	-0.667233524531622	-0.989546483017526
1	-0.969856526153062	1.15213343509918	1.11158775269588	2.22668189985617	2.18037767256508	0.323275980673656
1	-1.00951417681622	1.15213343509918	-0.273354536729314	-0.36532046878101	-0.313382320887387	0.323275980673656
1	1.2357189684213	-0.698668491905837	2.97388123661324	-0.664612983518149	-0.667233524531622	-0.989546483017526
1	-0.551925899933578	0.535199459430843	2.16455511836135	2.11256317121539	2.18037767256508	0.323275980673656
1	0.412060070032532	-0.0817345162374971	-0.600139233178314	-0.664612983518149	-0.667233524531622	-0.989546483017526
1	-0.65259532084776	-0.698668491905837	-0.60008932714648	-0.126532412059076	-0.0310650656057634	0.323275980673656
1	0.351048299781512	0.535199459430843	-0.564406514385173	-0.664612983518149	-0.667233524531622	-0.989546483017526
1	-1.12543654029316	1.76906741076752	2.20403078954204	-0.320318932392476	-0.260177355735124	0.323275980673656
1	-1.11628477475551	-0.0817345162374971	0.492752957954344	2.22668189985617	2.18037767256508	1.63609844436484
1	0.363250653831716	0.535199459430843	0.707249082776855	-0.664612983518149	-0.667233524531622	-0.989546483017526
1	0.463920074745898	1.15213343509918	-0.50027726347849	-0.664612983518149	-0.667233524531622	-0.989546483017526
1	1.30283191569742	-0.0817345162374971	-0.560214407711118	-0.664612983518149	-0.667233524531622	-0.989546483017526
1	-0.176703512889807	-0.0817345162374971	-0.545242598160919	-0.299002415155802	-0.234975003820894	0.323275980673656
1	-0.914945932927144	-0.0817345162374971	-0.0262198670873704	-0.320318932392476	-0.260177355735124	0.323275980673656
1	-1.00951417681622	-0.698668491905837	-0.652490660572175	-0.352616685781376	-0.298362737423351	0.323275980673656
1	0.244277701842228	-0.0817345162374971	2.97388123661324	-0.664612983518149	-0.667233524531622	-0.989546483017526
1	0.473071840283551	0.535199459430843	-0.497931679982292	-0.664612983518149	-0.667233524531622	-0.989546483017526
1	-0.112641154126237	-0.0817345162374971	-0.587662725219815	-0.352616685781376	-0.298362737423351	0.323275980673656
1	2.42849907682873	-0.698668491905837	-0.659976565347274	-0.664612983518149	-0.667233524531622	-0.989546483017526
1	-0.228563517603174	1.15213343509918	2.6586248335179	-0.449940582659928	-0.413428020910541	0.323275980673656
1	-0.0577305609003191	-0.0817345162374971	-0.565404635021853	-0.664612983518149	-0.667233524531622	-0.989546483017526
1	-0.701404737048576	1.15213343509918	2.97388123661324	2.22668189985617	2.18037767256508	0.323275980673656
1	0.897103643528138	-0.0817345162374971	-0.655035868195708	-0.664612983518149	-0.667233524531622	-0.989546483017526
1	-0.335334115542458	-0.698668491905837	-0.548486490230129	0.0961067679684071	0.232159498831747	0.323275980673656
1	-0.570229431008884	-0.0817345162374971	-0.485305453928291	0.0674694266302493	0.198301793734852	0.323275980673656
1	0.0398882715013123	-0.0817345162374971	0.650505924581603	-0.664612983518149	-0.667233524531622	-0.989546483017526
1	1.62314370951527	-0.698668491905837	-0.659976565347274	-0.664612983518149	-0.667233524531622	-0.989546483017526
1	-1.05527300450449	1.76906741076752	0.35640967898387	2.22668189985617	2.18037767256508	1.63609844436484
1	-0.451256479019396	-0.698668491905837	-0.475873213911666	0.409394975840737	0.602557701207547	0.323275980673656
1	-1.0979812436802	-0.698668491905837	-0.694910787631071	-0.535637288318476	-0.514746566989969	0.323275980673656
1	-0.109590565613686	-0.698668491905837	-0.673950254260793	-0.445203578829556	-0.407827498262934	0.323275980673656
1	-0.0851858575132779	-0.698668491905837	1.27138686662834	2.22668189985617	2.18037767256508	0.323275980673656
1	-1.14679065988102	-0.0817345162374971	-0.631580033233731	-0.262398294648382	-0.395099037700192	1.63609844436484
1	-0.00281996767440147	-0.0817345162374971	2.97388123661324	-0.664612983518149	-0.667233524531622	-0.989546483017526
1	-0.112641154126237	-0.698668491905837	-0.645004755797075	-0.320318932392476	-0.260177355735124	0.323275980673656
1	0.0612423910891691	1.15213343509918	-0.444182883697079	-0.664612983518149	-0.667233524531622	-0.989546483017526
1	-0.649544732335209	-0.698668491905837	-0.655035868195708	-0.363597921933602	-0.311345767197348	0.323275980673656
1	0.671360093599365	-0.698668491905837	-0.660475625665614	-0.664612983518149	-0.667233524531622	-0.989546483017526
1	1.04963306915569	-0.698668491905837	0.273066605821098	-0.664612983518149	-0.667233524531622	-0.989546483017526
1	-0.887490636314186	1.15213343509918	-0.492841264735224	-0.0165047321808906	0.0990198013454626	0.323275980673656
1	-0.201108220990215	-0.698668491905837	-0.649995358980475	-0.341850767985076	-0.285634276860609	0.323275980673656
1	2.15394611069914	-0.698668491905837	-0.674948374897472	-0.664612983518149	-0.667233524531622	-0.989546483017526
1	-1.06442477004214	-0.0817345162374971	-0.598242803968622	-0.118565632889814	-0.286143415283118	1.63609844436484
1	2.49561202410485	-0.698668491905837	-0.684929581264272	-0.664612983518149	-0.667233524531622	-0.989546483017526
1	-0.832580043088268	3.0029353621042	-0.186168699115325	0.455042467297049	-0.183552023147416	4.2617433717472
1	-0.960704760615409	-0.698668491905837	-0.656982203437234	-0.371995337814716	-0.321273966436287	0.323275980673656
1	0.622550677398549	-0.698668491905837	0.168563375160712	-0.664612983518149	-0.667233524531622	-0.989546483017526
1	-0.927148286977348	-0.0817345162374971	0.358306108193562	2.22668189985617	2.18037767256508	1.63609844436484
1	-0.289575287854194	-0.0817345162374971	0.0637108022774888	-0.25550810725875	-0.183552023147416	0.323275980673656
1	2.06242845532261	-0.698668491905837	-0.660076377410942	-0.664612983518149	-0.667233524531622	-0.989546483017526
1	0.0978494532397809	-0.698668491905837	-0.665066980594341	-0.664612983518149	-0.667233524531622	-0.989546483017526
1	0.271732998455187	-0.0817345162374971	0.168463563097045	-0.664612983518149	-0.667233524531622	-0.989546483017526
1	-0.77766944986235	-0.698668491905837	-0.679938978080872	-0.471041781540676	-0.438375803613516	0.323275980673656
1	-1.13763889434337	1.15213343509918	-0.501924162529012	-0.277470579563202	-0.412918882488031	1.63609844436484
1	-1.00036241127857	-0.698668491905837	-0.648498178025455	-0.335391217307296	-0.277997200522963	0.323275980673656
1	-0.0577305609003191	-0.698668491905837	-0.629983040215043	-0.664612983518149	-0.667233524531622	-0.989546483017526
1	-1.13763889434337	4.23680331344088	0.0787325178595212	0.550859135684118	0.147133382272628	0.979687212519247
1	0.171063577541004	-0.698668491905837	-0.649995358980475	-0.664612983518149	-0.667233524531622	-0.989546483017526
1	-0.00587055618695245	-0.698668491905837	-0.689920184447671	-0.664612983518149	-0.667233524531622	-0.989546483017526
1	-1.02781770789153	-0.698668491905837	-0.669957771714073	-0.427978110355476	-0.387461961362547	0.323275980673656
1	2.27291906268863	-0.698668491905837	-0.659976565347274	-0.664612983518149	-0.667233524531622	-0.989546483017526
1	-0.00587055618695245	-0.698668491905837	-0.681486065067726	-0.664612983518149	-0.667233524531622	-0.989546483017526
1	1.81228019729343	-0.698668491905837	-0.684929581264272	-0.664612983518149	-0.667233524531622	-0.989546483017526
1	0.378503596394471	-0.698668491905837	-0.654985962163874	-0.664612983518149	-0.667233524531622	-0.989546483017526
1	-0.137045862226645	-0.698668491905837	-0.629983040215043	-0.25550810725875	-0.183552023147416	0.323275980673656
1	-1.16814477946888	-0.698668491905837	-0.684929581264272	-0.492573617133276	-0.463832724739	0.323275980673656
1	0.210721228204167	-0.0817345162374971	-0.645054661828909	-0.664612983518149	-0.667233524531622	-0.989546483017526
1	0.0520906255515162	-0.698668491905837	-0.388487752170341	-0.664612983518149	-0.667233524531622	-0.989546483017526
1	-1.04917182747939	-0.698668491905837	0.0237360707784588	2.22668189985617	2.18037767256508	0.323275980673656
1	0.00328120935070049	-0.698668491905837	-0.640014152613676	-0.664612983518149	-0.667233524531622	-0.989546483017526
1	0.512729490946714	-0.0817345162374971	-0.526976990509677	-0.664612983518149	-0.667233524531622	-0.989546483017526
1	-0.451256479019396	1.15213343509918	0.951888450827099	2.22668189985617	2.18037767256508	1.63609844436484
1	0.973368356341912	1.15213343509918	2.97388123661324	-0.664612983518149	-0.667233524531622	-0.989546483017526
1	1.72381313042945	-0.698668491905837	0.52279638911841	-0.664612983518149	-0.667233524531622	-0.989546483017526
1	-0.905794167389492	1.76906741076752	-0.391831456303218	-0.163782487634274	-0.246685187538617	1.63609844436484
1	2.07158022086026	-0.698668491905837	0.0687014054608883	-0.664612983518149	-0.667233524531622	-0.989546483017526
1	-1.15899301393122	1.15213343509918	-0.520089958116586	0.218622912490301	-0.224283096948191	1.63609844436484
1	-0.829529454575717	2.38600138643586	0.278107115036332	-0.384914439170276	-0.336548119111578	0.323275980673656
1	2.57797791394373	-0.698668491905837	-0.684929581264272	-0.664612983518149	-0.667233524531622	-0.989546483017526
1	-0.463458833069599	-0.698668491905837	-0.669957771714073	-0.427978110355476	-0.387461961362547	0.323275980673656
1	-0.34143529256756	3.0029353621042	2.04508007815076	-0.514105452725876	-0.489289645864485	0.323275980673656
1	-0.356688235130315	-0.0817345162374971	-0.575186217261316	-0.363382603577676	-0.311091197986093	0.323275980673656
1	0.241227113329677	-0.698668491905837	-0.684929581264272	-0.664612983518149	-0.667233524531622	-0.989546483017526
1	0.137507103902944	-0.698668491905837	-0.54224823625088	-0.664612983518149	-0.667233524531622	-0.989546483017526
1	1.4157036906618	-0.698668491905837	-0.65493605613204	-0.664612983518149	-0.667233524531622	-0.989546483017526
1	-0.0516293838752171	-0.698668491905837	-0.545192692129085	-0.664612983518149	-0.667233524531622	-0.989546483017526
1	0.695764801699773	-0.698668491905837	2.91334521999861	-0.664612983518149	-0.667233524531622	-0.989546483017526
1	-0.991210645740919	-0.698668491905837	-0.550133389280651	0.0890012622228492	0.223758714860337	0.323275980673656
1	0.866597758402628	-0.0817345162374971	-0.522784883835621	-0.664612983518149	-0.667233524531622	-0.989546483017526
1	2.23326141202547	-0.698668491905837	-0.615061136696678	-0.664612983518149	-0.667233524531622	-0.989546483017526
1	1.15335307858242	-0.0817345162374971	0.0586702930622553	-0.664612983518149	-0.667233524531622	-0.989546483017526
1	0.540184787559673	1.15213343509918	0.17589956184031	-0.664612983518149	-0.667233524531622	-0.989546483017526
1	0.216822405229269	1.76906741076752	-0.493939197435572	-0.664612983518149	-0.667233524531622	-0.989546483017526
1	-0.561077665471231	-0.698668491905837	-0.694910787631071	-0.535637288318476	-0.514746566989969	0.323275980673656
1	0.964216590804259	-0.698668491905837	0.917103946638805	-0.664612983518149	-0.667233524531622	-0.989546483017526
1	0.366301242344267	-0.698668491905837	-0.654985962163874	-0.664612983518149	-0.667233524531622	-0.989546483017526
1	0.726270686825283	-0.698668491905837	-0.630032946246877	-0.664612983518149	-0.667233524531622	-0.989546483017526
1	0.808636576664159	-0.0817345162374971	-0.605079930329879	-0.664612983518149	-0.667233524531622	-0.989546483017526
1	-0.167551747352154	-0.698668491905837	-0.649995358980475	-0.341850767985076	-0.285634276860609	0.323275980673656
1	-0.771568272837248	1.15213343509918	2.97388123661324	2.22668189985617	2.18037767256508	0.323275980673656
1	-0.768517684324697	-0.698668491905837	-0.684929581264272	-0.492573617133276	-0.463832724739	0.323275980673656
1	1.52857546562619	-0.698668491905837	-0.530170976547053	-0.664612983518149	-0.667233524531622	-0.989546483017526
1	0.329694180193655	-0.698668491905837	-0.674998280929306	-0.664612983518149	-0.667233524531622	-0.989546483017526
1	-1.00341299979112	1.15213343509918	1.59707363037699	2.22668189985617	2.18037767256508	4.2617433717472
1	-1.00646358830367	1.76906741076752	-0.465542665322029	-0.406446274762876	-0.362005040237062	0.323275980673656
1	0.308340060605798	-0.698668491905837	-0.625042343063477	-0.664612983518149	-0.667233524531622	-0.989546483017526
1	-1.14374007136847	-0.698668491905837	-0.645004755797075	-0.320318932392476	-0.260177355735124	0.323275980673656
1	-1.08577888963	-0.698668491905837	-0.659976565347274	-0.384914439170276	-0.336548119111578	0.323275980673656
1	0.137507103902944	-0.698668491905837	0.373128199648258	-0.664612983518149	-0.667233524531622	-0.989546483017526
1	-1.10103183219275	0.535199459430843	-0.0768245833670414	1.68235709607525	2.10757087814619	0.323275980673656
1	1.15335307858242	-0.698668491905837	-0.674948374897472	-0.664612983518149	-0.667233524531622	-0.989546483017526
1	1.78482490068047	-0.698668491905837	-0.694960693662905	-0.664612983518149	-0.667233524531622	-0.989546483017526
1	0.122254161340189	-0.698668491905837	-0.654985962163874	-0.664612983518149	-0.667233524531622	-0.989546483017526
1	1.20826367180834	-0.698668491905837	0.517855691966844	-0.664612983518149	-0.667233524531622	-0.989546483017526
1	0.933710705678749	-0.698668491905837	-0.620301270039248	-0.664612983518149	-0.667233524531622	-0.989546483017526
1	-0.680050617460719	-0.698668491905837	-0.63507345546211	-0.277470579563202	-0.20951808269541	0.323275980673656
1	-1.05832359301704	-0.698668491905837	-0.230734785543082	1.46703874014925	1.85300166689135	0.323275980673656
1	-0.792922392425105	0.535199459430843	-0.58022672647655	-0.492573617133276	-0.463832724739	0.323275980673656
1	0.0429388600138632	-0.698668491905837	-0.69990139081447	-0.664612983518149	-0.667233524531622	-0.989546483017526
1	-0.847832985651023	-0.698668491905837	-0.655085774227542	-0.363813240289528	-0.311600336408603	0.323275980673656
1	0.110051807289985	1.15213343509918	-0.0411916766375689	-0.664612983518149	-0.667233524531622	-0.989546483017526
1	-1.05222241599194	-0.698668491905837	-0.69990139081447	-0.557169123911076	-0.540203488115454	0.323275980673656
1	0.494425959871408	-0.698668491905837	-0.684929581264272	-0.664612983518149	-0.667233524531622	-0.989546483017526
1	-0.445155301994294	-0.698668491905837	2.51903766247821	2.22668189985617	2.18037767256508	0.323275980673656
1	2.32172847888945	-0.698668491905837	-0.649995358980475	-0.664612983518149	-0.667233524531622	-0.989546483017526
1	0.863547169890077	-0.698668491905837	-0.0311106582071019	-0.664612983518149	-0.667233524531622	-0.989546483017526
1	-0.436003536456641	-0.0817345162374971	0.667523881436995	2.22668189985617	2.18037767256508	0.323275980673656
1	0.512729490946714	-0.698668491905837	-0.69516031779024	-0.664612983518149	-0.667233524531622	-0.989546483017526
1	-0.942401229540103	1.15213343509918	0.464556049968137	2.22668189985617	2.18037767256508	0.760883468570716
1	-0.463458833069599	-0.698668491905837	1.56588236048074	2.22668189985617	2.18037767256508	0.323275980673656
1	-0.844782397138472	-0.0817345162374971	-0.628086611005351	-0.247326009733562	-0.387461961362547	1.63609844436484
1	-0.234664694628276	0.535199459430843	-0.430508630974565	-0.255938743970602	-0.184061161569925	0.323275980673656
1	-0.615988258697148	-0.698668491905837	0.767385851136819	2.22668189985617	2.18037767256508	0.323275980673656
1	-0.176703512889807	-0.0817345162374971	0.662533278253596	2.22668189985617	2.18037767256508	0.323275980673656
1	-0.619038847209699	1.15213343509918	0.323072449718761	-0.449509945948076	-0.412918882488031	0.323275980673656
1	3.06912266446444	-0.698668491905837	-0.64255936023721	-0.664612983518149	-0.667233524531622	-0.989546483017526
1	0.119203572827638	-0.0817345162374971	1.50095461306471	-0.664612983518149	-0.667233524531622	-0.989546483017526
1	-0.167551747352154	-0.698668491905837	-0.60008932714648	-0.126532412059076	-0.0310650656057634	0.323275980673656
1	2.84948029156076	-0.698668491905837	-0.640014152613676	-0.664612983518149	-0.667233524531622	-0.989546483017526
1	1.06488601171844	-0.698668491905837	-0.645054661828909	-0.664612983518149	-0.667233524531622	-0.989546483017526
1	1.23266837990875	-0.698668491905837	-0.656982203437234	-0.664612983518149	-0.667233524531622	-0.989546483017526
1	-0.814276512012962	1.15213343509918	-0.443633917346905	-0.516258636285136	-0.491835337977033	0.323275980673656
1	0.225974170766922	0.535199459430843	2.22958267784104	-0.664612983518149	-0.667233524531622	-0.989546483017526
1	0.335795357218757	-0.698668491905837	-0.585117517596281	-0.664612983518149	-0.667233524531622	-0.989546483017526
1	-0.442104713481743	-0.0817345162374971	-0.600189139210148	-0.126963048770928	-0.0315742040282731	0.323275980673656
1	-1.13763889434337	-0.698668491905837	-0.325705964123175	1.05728790882207	1.36855645787338	0.323275980673656
1	-0.979008291690715	1.15213343509918	-0.470583174537263	-0.492573617133276	-0.463832724739	0.323275980673656
1	1.84278608241894	-0.698668491905837	0.472690733157078	-0.664612983518149	-0.667233524531622	-0.989546483017526
1	-1.02476711937898	0.535199459430843	-0.565454541053687	-0.492573617133276	-0.463832724739	0.323275980673656
1	-1.11323418624296	1.15213343509918	-0.136063043153994	0.118715195340637	0.0962195400216593	1.63609844436484
1	0.515780079459265	-0.698668491905837	-0.674948374897472	-0.664612983518149	-0.667233524531622	-0.989546483017526
1	-1.04002006194173	-0.0817345162374971	-0.0760759928895314	1.81133279127492	2.18037767256508	0.323275980673656
1	1.73601548447966	-0.698668491905837	-0.674948374897472	-0.664612983518149	-0.667233524531622	-0.989546483017526
1	0.399857715982328	-0.0817345162374971	0.0287266739618583	-0.664612983518149	-0.667233524531622	-0.989546483017526
1	-0.454307067531946	0.535199459430843	-0.482909964400259	-0.363382603577676	-0.311091197986093	0.323275980673656
1	-0.780720038374901	-0.698668491905837	-0.68028832030371	-0.472549010032158	-0.4401577880923	0.323275980673656
1	1.37299545148609	-0.698668491905837	-0.664967168530673	-0.664612983518149	-0.667233524531622	-0.989546483017526
1	0.863547169890077	-0.698668491905837	-0.684929581264272	-0.664612983518149	-0.667233524531622	-0.989546483017526
1	-0.924097698464797	-0.0817345162374971	-0.490745211398197	-0.298787096799876	-0.23472043460964	0.323275980673656
1	-0.753264741761943	-0.698668491905837	-0.664967168530673	-0.406446274762876	-0.362005040237062	0.323275980673656
1	-1.08272830111745	1.76906741076752	-0.473727254542804	-0.46652009606623	-0.433029850177164	0.323275980673656
1	-0.228563517603174	-0.698668491905837	-0.101029008806529	2.02665114720092	2.18037767256508	0.323275980673656
1	-0.256018814216133	-0.0817345162374971	-0.505317772693723	-0.126532412059076	-0.0310650656057634	0.323275980673656
1	-0.911895344414594	-0.698668491905837	-0.59509872396308	-0.105000576466477	-0.00560814448027887	0.323275980673656
1	0.823889519226914	-0.698668491905837	-0.684929581264272	-0.664612983518149	-0.667233524531622	-0.989546483017526
1	-1.07662712409235	-0.0817345162374971	-0.490345963143525	0.346952652622197	0.0962195400216593	1.63609844436484
1	1.44926016429987	1.76906741076752	-0.29391582184492	-0.664612983518149	-0.667233524531622	-0.989546483017526
1	-0.863085928213778	4.23680331344088	1.97017112436794	2.22668189985617	2.18037767256508	0.979687212519247
1	-0.143147039251747	-0.698668491905837	-0.188514282611522	1.64919806926264	2.06836721961295	0.323275980673656
1	-0.133995273714094	-0.0817345162374971	-0.646601748815763	-0.477716650574382	-0.446267449162416	0.323275980673656
1	-0.774618861349799	-0.698668491905837	-0.660126283442776	-0.385560394238054	-0.337311826745342	0.323275980673656
1	-1.04307065045429	-0.698668491905837	0.173454166280444	2.22668189985617	2.18037767256508	0.323275980673656
1	1.37604603999864	-0.0817345162374971	-0.615759821142354	-0.664612983518149	-0.667233524531622	-0.989546483017526
1	-0.00587055618695245	-0.0817345162374971	1.39570279192682	-0.664612983518149	-0.667233524531622	-0.989546483017526
1	-0.579381196546537	1.76906741076752	-0.146792839998303	-0.298787096799876	-0.23472043460964	0.323275980673656
1	0.320542414656002	-0.698668491905837	-0.0311106582071019	-0.664612983518149	-0.667233524531622	-0.989546483017526
1	-0.411598828356233	-0.0817345162374971	-0.545242598160919	-0.384914439170276	-0.336548119111578	0.323275980673656
1	-0.518369426295517	0.535199459430843	-0.205931487721587	-0.471041781540676	-0.438375803613516	0.323275980673656
1	0.622550677398549	0.535199459430843	-0.401762756638183	-0.664612983518149	-0.667233524531622	-0.989546483017526
1	-1.16814477946888	-0.698668491905837	-0.585167423628115	-0.0621522236372025	0.0450511285594354	0.323275980673656
1	-1.07662712409235	1.76906741076752	0.316035699230168	-0.0922967934668425	-0.23472043460964	1.63609844436484
1	0.451717720695695	-0.0817345162374971	-0.645054661828909	-0.664612983518149	-0.667233524531622	-0.989546483017526
1	0.65610715103661	-0.698668491905837	-0.580077008381048	-0.664612983518149	-0.667233524531622	-0.989546483017526
1	-1.04612123896684	-0.698668491905837	-0.659976565347274	-0.384914439170276	-0.336548119111578	0.323275980673656
1	-0.582431785059088	0.535199459430843	2.97388123661324	2.22668189985617	2.18037767256508	0.979687212519247
1	1.80617902026833	-0.0817345162374971	2.97388123661324	-0.664612983518149	-0.667233524531622	-0.989546483017526
1	1.2540224994966	-0.698668491905837	-0.664967168530673	-0.664612983518149	-0.667233524531622	-0.989546483017526
1	-0.914945932927144	-0.698668491905837	-0.665665852976349	-0.40946073174584	-0.36556900919463	0.323275980673656
1	-0.481762364144905	0.535199459430843	2.97388123661324	2.22668189985617	2.18037767256508	1.63609844436484
1	-0.24686704867848	-0.698668491905837	-0.637518851021976	-0.288021179003576	-0.221991974046897	0.323275980673656
1	1.79702725473068	-0.698668491905837	0.0687014054608883	-0.664612983518149	-0.667233524531622	-0.989546483017526
1	-0.750214153249392	2.38600138643586	2.61006626454342	-0.269934437105792	-0.429465881219596	1.63609844436484
1	2.00751786209669	3.0029353621042	0.916704698384133	-0.664612983518149	-0.667233524531622	-0.989546483017526
1	0.079545922164475	-0.0817345162374971	1.48593289748268	-0.664612983518149	-0.667233524531622	-0.989546483017526
1	-0.603785904646944	1.15213343509918	-0.536808478780974	-0.36316728522175	-0.310836628774838	0.323275980673656
1	-1.13153771731826	-0.698668491905837	0.173454166280444	2.22668189985617	2.18037767256508	0.323275980673656
1	-1.06442477004214	1.15213343509918	-0.493190606958062	-0.0311463803838586	-0.198062468188942	0.979687212519247
1	1.15030249006987	-0.0817345162374971	-0.63657063641713	-0.664612983518149	-0.667233524531622	-0.989546483017526
1	-0.927148286977348	4.23680331344088	-0.0583593515884632	0.0887859438669233	0.223504145649082	0.323275980673656
1	-0.481762364144905	-0.698668491905837	0.772326548288385	2.22668189985617	2.18037767256508	0.323275980673656
1	-0.399396474306029	-0.0817345162374971	0.0136550523479917	-0.277255261207276	-0.209263513484155	0.323275980673656
1	0.0307365059636593	-0.698668491905837	-0.659976565347274	-0.664612983518149	-0.667233524531622	-0.989546483017526
1	1.16860602114517	-0.698668491905837	0.522596764991074	-0.664612983518149	-0.667233524531622	-0.989546483017526
1	0.213771816716718	0.535199459430843	0.682395878923526	-0.664612983518149	-0.667233524531622	-0.989546483017526
1	-0.423801182406437	-0.698668491905837	-0.670107489809575	-0.428624065423254	-0.388225668996311	0.323275980673656
1	0.110051807289985	-0.698668491905837	-0.645054661828909	-0.664612983518149	-0.667233524531622	-0.989546483017526
1	-0.204158809502766	-0.0817345162374971	-0.535161579730452	0.153596769000649	-0.183552023147416	1.63609844436484
1	-0.771568272837248	-0.698668491905837	-0.130922721875092	1.89767545200125	2.18037767256508	0.323275980673656
1	0.741523629388038	-0.698668491905837	-0.0311106582071019	-0.664612983518149	-0.667233524531622	-0.989546483017526
1	-0.249917637191031	-0.0817345162374971	0.917004134575137	2.22668189985617	2.18037767256508	0.323275980673656
1	-1.06747535855469	0.535199459430843	2.97388123661324	2.22668189985617	2.18037767256508	0.979687212519247
1	1.44010839876221	-0.698668491905837	-0.659976565347274	-0.664612983518149	-0.667233524531622	-0.989546483017526
1	-0.905794167389492	0.535199459430843	1.21738854018395	2.22668189985617	2.18037767256508	0.323275980673656
1	-0.600735316134394	-0.698668491905837	-0.642359736109874	-0.308907059528398	-0.246685187538617	0.323275980673656
1	-0.219411752065521	0.535199459430843	2.32410470213463	2.22668189985617	2.18037767256508	0.323275980673656
1	-0.259069402728684	-0.0817345162374971	-0.585766296010123	-0.255723425614676	-0.183806592358671	0.323275980673656
1	0.497476548383959	-0.698668491905837	-0.684929581264272	-0.664612983518149	-0.667233524531622	-0.989546483017526
1	0.433414189620389	-0.698668491905837	0.52279638911841	-0.664612983518149	-0.667233524531622	-0.989546483017526
1	-1.04612123896684	0.535199459430843	-0.537606975290318	-0.0500943957053465	-0.245921479904853	1.63609844436484
1	-0.951552995077756	-0.698668491905837	-0.63507345546211	-0.277470579563202	-0.20951808269541	0.323275980673656
1	-0.188905866940011	-0.0817345162374971	2.97388123661324	-0.212659754429476	-0.132892750107702	0.323275980673656
1	1.68720606827884	-0.698668491905837	-0.686975728569465	-0.664612983518149	-0.667233524531622	-0.989546483017526
1	0.540184787559673	-0.698668491905837	-0.649995358980475	-0.664612983518149	-0.667233524531622	-0.989546483017526
1	1.23266837990875	0.535199459430843	0.677055933517288	-0.664612983518149	-0.667233524531622	-0.989546483017526
1	-0.0821352690007269	-0.698668491905837	-0.649995358980475	-0.341850767985076	-0.285634276860609	0.323275980673656
1	0.1588612234908	-0.698668491905837	-0.661224216143124	-0.664612983518149	-0.667233524531622	-0.989546483017526
1	-1.15289183690612	1.15213343509918	-0.498330928236964	0.0973986781039632	-0.00586271369153367	0.979687212519247
1	-0.771568272837248	-0.698668491905837	2.97388123661324	2.22668189985617	2.18037767256508	0.323275980673656
1	-0.902743578876941	-0.698668491905837	-0.670057583777741	-0.428408747067328	-0.387971099785056	0.323275980673656
1	1.55603076223915	-0.698668491905837	-0.687424882855971	-0.664612983518149	-0.667233524531622	-0.989546483017526
1	-0.841731808625921	-0.0817345162374971	2.85784971259921	-0.258091927529862	-0.186606853682474	0.323275980673656
1	-0.201108220990215	-0.698668491905837	0.917103946638805	2.22668189985617	2.18037767256508	0.323275980673656
1	-0.856984751188676	-0.698668491905837	0.0235364466511227	2.22668189985617	2.18037767256508	0.323275980673656
1	0.442565955158042	-0.698668491905837	-0.330546849211072	-0.664612983518149	-0.667233524531622	-0.989546483017526
1	-1.01256476532878	-0.0817345162374971	-0.545691752447425	0.108164595900263	-0.183552023147416	1.63609844436484
1	-0.728860033661535	-0.0817345162374971	-0.638716595785992	-0.483960882896236	-0.453649956288807	0.323275980673656
1	-0.27737293380399	-0.698668491905837	-0.65518558629121	-0.36424387700138	-0.312109474831113	0.323275980673656
1	-0.320081172979703	-0.698668491905837	-0.630032946246877	-0.255723425614676	-0.183806592358671	0.323275980673656
1	-0.655645909360311	2.38600138643586	-0.395175160436096	0.0129938825809714	-0.272905816297866	2.94892090805602
1	0.198518874153963	-0.698668491905837	-0.629633697992205	-0.664612983518149	-0.667233524531622	-0.989546483017526
1	-0.612937670184597	0.535199459430843	-0.35150738258135	0.945968318808328	0.885129525700425	1.63609844436484
1	-0.795972980937656	0.535199459430843	-0.545292504192753	-0.139666831770562	-0.262723047847673	1.63609844436484
1	-0.481762364144905	-0.0817345162374971	-0.530769848929061	0.172544784322137	0.322531568827217	0.323275980673656
1	-0.579381196546537	1.15213343509918	0.946748129548198	0.109241187679893	-0.18482486920369	0.979687212519247
1	-0.542774134395925	1.76906741076752	2.97388123661324	-0.0404050696886766	0.0707626188961747	0.323275980673656
1	0.43646477813294	-0.698668491905837	-0.654985962163874	-0.664612983518149	-0.667233524531622	-0.989546483017526
1	2.10513669449833	-0.698668491905837	-0.684929581264272	-0.664612983518149	-0.667233524531622	-0.989546483017526
1	-1.08577888963	1.76906741076752	-0.0966372780051375	1.03424884473799	1.34131755226911	0.323275980673656
1	-0.252968225703582	-0.0817345162374971	-0.0401935560008891	-0.50958376725143	-0.483943692428133	0.323275980673656
1	0.900154232040689	-0.0817345162374971	-0.63507345546211	-0.664612983518149	-0.667233524531622	-0.989546483017526
1	2.51086496666761	-0.698668491905837	-0.659976565347274	-0.664612983518149	-0.667233524531622	-0.989546483017526
1	0.332744768706206	-0.0817345162374971	-0.475374153593326	-0.664612983518149	-0.667233524531622	-0.989546483017526
1	0.134456515390393	-0.0817345162374971	-0.350658980040172	-0.664612983518149	-0.667233524531622	-0.989546483017526
1	-0.454307067531946	-0.698668491905837	-0.659976565347274	-0.384914439170276	-0.336548119111578	0.323275980673656
1	1.28147779610956	-0.698668491905837	-0.575136311229482	-0.664612983518149	-0.667233524531622	-0.989546483017526
1	-0.256018814216133	-0.698668491905837	0.772326548288385	2.22668189985617	2.18037767256508	0.323275980673656
1	-1.03086829640408	4.23680331344088	2.97388123661324	2.22668189985617	2.18037767256508	2.94892090805602
1	0.884901289477934	-0.698668491905837	-0.0311106582071019	-0.664612983518149	-0.667233524531622	-0.989546483017526
1	0.290036529530493	0.535199459430843	0.662483372221762	-0.664612983518149	-0.667233524531622	-0.989546483017526
1	-0.942401229540103	-0.698668491905837	-0.684929581264272	-0.492573617133276	-0.463832724739	0.323275980673656
1	-0.783770626887452	0.535199459430843	2.97388123661324	2.22668189985617	2.18037767256508	0.979687212519247
1	-1.08577888963	-0.698668491905837	1.9651306151527	2.22668189985617	2.18037767256508	0.323275980673656
1	-0.917996521439695	-0.698668491905837	-0.664967168530673	-0.406446274762876	-0.362005040237062	0.323275980673656
1	-0.921047109952246	-0.698668491905837	-0.684929581264272	-0.492573617133276	-0.463832724739	0.323275980673656
1	-1.0735765355798	-0.698668491905837	-0.645004755797075	-0.320318932392476	-0.260177355735124	0.323275980673656
1	-1.02171653086643	-0.0817345162374971	-0.155975549855758	-0.363382603577676	-0.311091197986093	0.323275980673656
1	-1.17119536798143	1.76906741076752	2.50112139704981	2.22668189985617	2.18037767256508	0.979687212519247
1	-0.982058880203266	1.15213343509918	-0.535461015921456	-0.255938743970602	-0.336548119111578	1.63609844436484
1	-0.374991766205621	-0.698668491905837	-0.630332382437881	-0.257015335750232	-0.1853340076262	0.323275980673656
1	-0.280423522316541	-0.698668491905837	-0.625042343063477	-0.234191590022076	-0.158349671233186	0.323275980673656
1	-0.554976488446129	-0.698668491905837	-0.684929581264272	-0.492573617133276	-0.463832724739	0.323275980673656
1	0.463920074745898	-0.698668491905837	-0.674948374897472	-0.664612983518149	-0.667233524531622	-0.989546483017526
1	-0.493964718195109	-0.698668491905837	-0.585117517596281	-0.0619369052812765	0.0453056977706902	0.323275980673656
1	2.07768139788537	-0.0817345162374971	-0.595148629994914	-0.664612983518149	-0.667233524531622	-0.989546483017526
1	2.36138612955261	-0.698668491905837	-0.605079930329879	-0.664612983518149	-0.667233524531622	-0.989546483017526
1	0.817788342201812	0.535199459430843	-0.455461646891562	-0.664612983518149	-0.667233524531622	-0.989546483017526
1	-1.00951417681622	-0.698668491905837	-0.682434279672572	-0.481807699336976	-0.451104264176258	0.323275980673656
1	-0.908844755902043	0.535199459430843	-0.530819754960895	0.172329465966211	-0.23472043460964	2.94892090805602
1	1.16555543263262	-0.698668491905837	0.0237360707784588	-0.664612983518149	-0.667233524531622	-0.989546483017526
1	2.98065559760046	-0.698668491905837	-0.679938978080872	-0.664612983518149	-0.667233524531622	-0.989546483017526
1	-1.14679065988102	-0.0817345162374971	2.97388123661324	2.22668189985617	2.18037767256508	0.323275980673656
1	0.418161247057634	-0.698668491905837	-0.659976565347274	-0.664612983518149	-0.667233524531622	-0.989546483017526
1	-0.945451818052654	0.535199459430843	0.0985951185294514	-0.47082646318475	-0.438121234402261	0.323275980673656
1	-0.936300052515001	2.38600138643586	1.06447645864459	2.22668189985617	2.18037767256508	4.2617433717472
1	-0.972907114665613	-0.0817345162374971	0.517755879903176	1.89767545200125	2.18037767256508	0.323275980673656
1	-0.414649416868784	-0.698668491905837	-0.610070533513279	-0.169596083244276	-0.0819789078567325	0.323275980673656
1	-0.774618861349799	-0.0817345162374971	2.09683263316261	2.22668189985617	2.18037767256508	1.63609844436484
1	2.04107433573476	-0.0817345162374971	1.3212429924305	-0.664612983518149	-0.667233524531622	-0.989546483017526
1	-0.817327100525513	0.535199459430843	-0.532516560043251	-0.190051327057246	-0.311091197986093	1.63609844436484
1	2.61763556460689	-0.698668491905837	-0.661972806620634	-0.664612983518149	-0.667233524531622	-0.989546483017526
1	-0.823428277550615	-0.0817345162374971	-0.615111042728512	-0.406446274762876	-0.362005040237062	0.323275980673656
1	-0.619038847209699	0.535199459430843	1.29633988254533	-0.492573617133276	-0.463832724739	0.323275980673656
1	-1.0735765355798	0.535199459430843	-0.617656250352046	-0.342066086341002	-0.463832724739	1.63609844436484
1	-0.841731808625921	-0.698668491905837	-0.649995358980475	-0.341850767985076	-0.285634276860609	0.323275980673656
1	2.12344022557363	-0.0817345162374971	-0.540351807041188	-0.664612983518149	-0.667233524531622	-0.989546483017526
1	-1.10713300921786	1.76906741076752	2.97388123661324	-0.191343237192802	-0.336548119111578	1.63609844436484
1	-0.295676464879296	-0.698668491905837	-0.695409847949411	-0.537790471877736	-0.517292259102518	0.323275980673656
1	1.95870844589588	-0.698668491905837	-0.669957771714073	-0.664612983518149	-0.667233524531622	-0.989546483017526
1	-1.05832359301704	-0.0817345162374971	0.56277112061744	1.89767545200125	2.18037767256508	0.323275980673656
1	1.16555543263262	1.15213343509918	-0.179880539104241	-0.664612983518149	-0.667233524531622	-0.989546483017526
1	-0.283474110829092	0.535199459430843	-0.572690915669616	-0.384914439170276	-0.336548119111578	0.323275980673656
1	-0.31092940744205	-0.698668491905837	-0.684929581264272	-0.492573617133276	-0.463832724739	0.323275980673656
1	-0.545824722908476	-0.0817345162374971	-0.644954849765241	-0.51389013436995	-0.48903507665323	0.323275980673656
1	-0.945451818052654	-0.698668491905837	-0.694910787631071	-0.535637288318476	-0.514746566989969	0.323275980673656
1	0.833041284764567	-0.0817345162374971	-0.652540566604009	-0.664612983518149	-0.667233524531622	-0.989546483017526
1	-1.03696947342918	3.0029353621042	1.48827848097888	1.81133279127492	2.18037767256508	0.323275980673656
1	-0.100438800076033	-0.0817345162374971	-0.355549771159904	0.519422655718923	0.732642568158773	0.323275980673656
1	0.085647099189577	-0.698668491905837	0.517855691966844	-0.664612983518149	-0.667233524531622	-0.989546483017526
1	1.15640366709497	-0.698668491905837	1.296140258418	-0.664612983518149	-0.667233524531622	-0.989546483017526
1	-0.561077665471231	-0.698668491905837	-0.63507345546211	-0.277470579563202	-0.20951808269541	0.323275980673656
1	1.80007784324323	-0.0817345162374971	0.107877640450574	-0.664612983518149	-0.667233524531622	-0.989546483017526
1	0.0520906255515162	-0.0817345162374971	0.567711817769005	-0.664612983518149	-0.667233524531622	-0.989546483017526
1	0.96726717931681	-0.698668491905837	-0.0760759928895314	-0.664612983518149	-0.667233524531622	-0.989546483017526
1	0.192417697128861	-0.698668491905837	-0.60008932714648	-0.664612983518149	-0.667233524531622	-0.989546483017526
1	-1.07052594706724	0.535199459430843	1.78042839133509	2.22668189985617	2.18037767256508	1.63609844436484
1	-0.771568272837248	-0.698668491905837	-0.676196025693322	-0.454892904846226	-0.419283112769402	0.323275980673656
1	-0.860035339701227	-0.0817345162374971	-0.615560197015018	-0.40838413996621	-0.364296163138356	0.323275980673656
1	-1.13458830583082	-0.698668491905837	-0.0762756170168675	2.13344905174022	2.18037767256508	0.323275980673656
1	-0.640392966797556	0.535199459430843	-0.457407982133088	0.0801732096298833	0.213321377198888	0.323275980673656
1	-0.670898851923066	-0.698668491905837	-0.684929581264272	-0.492573617133276	-0.463832724739	0.323275980673656
1	1.81533078580598	-0.0817345162374971	0.582583815255536	-0.664612983518149	-0.667233524531622	-0.989546483017526
1	-0.997311822766021	-0.0817345162374971	0.21337899174764	-0.471041781540676	-0.438375803613516	0.323275980673656
1	0.961166002291708	-0.698668491905837	-0.679938978080872	-0.664612983518149	-0.667233524531622	-0.989546483017526
1	1.31808485826017	-0.698668491905837	-0.680587756494714	-0.664612983518149	-0.667233524531622	-0.989546483017526
1	-0.881389459289084	0.535199459430843	-0.49828102220513	0.312717034029963	-0.0310650656057634	0.585840473411892
1	-0.991210645740919	-0.0817345162374971	-0.206280829944425	-0.363382603577676	-0.311091197986093	0.323275980673656
1	-0.756315330274493	-0.0817345162374971	-0.605229648425381	-0.148710202719454	-0.311600336408603	1.63609844436484
1	-0.83868122011337	-0.698668491905837	-0.664967168530673	-0.406446274762876	-0.362005040237062	0.323275980673656
1	-0.753264741761943	-0.0817345162374971	2.97388123661324	2.22668189985617	2.18037767256508	0.323275980673656
1	-0.207209398015317	-0.698668491905837	-0.659976565347274	-0.384914439170276	-0.336548119111578	0.323275980673656
1	-0.905794167389492	4.23680331344088	0.944951512402174	1.22329836124102	0.881565556742857	0.979687212519247
1	0.683562447649569	-0.698668491905837	-0.615061136696678	-0.664612983518149	-0.667233524531622	-0.989546483017526
1	-0.564128253983782	-0.698668491905837	-0.55512399246405	0.0674694266302493	0.198301793734852	0.323275980673656
1	-0.103489388588584	-0.0817345162374971	0.867148008772976	2.22668189985617	2.18037767256508	0.323275980673656
1	0.207670639691616	-0.698668491905837	-0.673201663783283	-0.664612983518149	-0.667233524531622	-0.989546483017526
1	0.537134199047122	-0.698668491905837	-0.60008932714648	-0.664612983518149	-0.667233524531622	-0.989546483017526
1	-0.71360709109878	-0.0817345162374971	0.562721214585606	-0.471041781540676	-0.438375803613516	0.323275980673656
1	-0.374991766205621	-0.0817345162374971	-0.390434087411866	0.390446960519249	0.58015561061712	0.323275980673656
1	0.369351830856818	-0.698668491905837	-0.55562305278239	-0.664612983518149	-0.667233524531622	-0.989546483017526
1	-0.866136516726329	0.535199459430843	1.90833755092562	2.22668189985617	2.18037767256508	1.63609844436484
1	-0.243816460165929	-0.0817345162374971	-0.530270788610721	-0.105000576466477	-0.00560814448027887	0.323275980673656
1	-0.265170579753786	-0.698668491905837	-0.630032946246877	-0.255723425614676	-0.183806592358671	0.323275980673656
1	-0.414649416868784	-0.0817345162374971	-0.625092249095311	-0.492573617133276	-0.463832724739	0.323275980673656
1	-0.948502406565205	1.76906741076752	2.97388123661324	0.0241904370891233	0.147133382272628	0.323275980673656
1	0.332744768706206	-0.698668491905837	-0.684929581264272	-0.664612983518149	-0.667233524531622	-0.989546483017526
1	-0.905794167389492	-0.0817345162374971	-0.520339488275756	-0.234191590022076	-0.158349671233186	0.323275980673656
1	3.02336383677617	-0.698668491905837	-0.679938978080872	-0.664612983518149	-0.667233524531622	-0.989546483017526
1	-0.866136516726329	-0.0817345162374971	-0.645054661828909	-0.449509945948076	-0.412918882488031	0.323275980673656
1	0.921508351628545	-0.698668491905837	-0.625042343063477	-0.664612983518149	-0.667233524531622	-0.989546483017526
1	0.0612423910891691	0.535199459430843	0.322623295432255	-0.664612983518149	-0.667233524531622	-0.989546483017526
1	-1.01866594235388	-0.698668491905837	-0.639964246581842	-0.29857177844395	-0.234465865398385	0.323275980673656
1	-0.0119717332120544	-0.698668491905837	0.118607437294883	-0.664612983518149	-0.667233524531622	-0.989546483017526
1	-0.917996521439695	-0.0817345162374971	-0.585167423628115	-0.320318932392476	-0.260177355735124	0.323275980673656
1	0.814737753689261	-0.698668491905837	-0.680937098717552	-0.664612983518149	-0.667233524531622	-0.989546483017526
1	2.08073198639792	-0.698668491905837	-0.636371012289794	-0.664612983518149	-0.667233524531622	-0.989546483017526
1	0.341896534243859	-0.698668491905837	0.168513469128878	-0.664612983518149	-0.667233524531622	-0.989546483017526
1	-0.786821215400003	-0.0817345162374971	2.97388123661324	2.22668189985617	2.18037767256508	0.323275980673656
1	-0.173652924377256	-0.698668491905837	0.767385851136819	2.22668189985617	2.18037767256508	0.323275980673656
1	-0.884440047801635	-0.698668491905837	-0.684929581264272	-0.492573617133276	-0.463832724739	0.323275980673656
1	0.366301242344267	-0.698668491905837	-0.605079930329879	-0.664612983518149	-0.667233524531622	-0.989546483017526
1	-0.46650942158215	-0.698668491905837	1.24648375674317	2.22668189985617	2.18037767256508	0.323275980673656
1	1.69330724530394	-0.698668491905837	-0.325606152059507	-0.664612983518149	-0.667233524531622	-0.989546483017526
1	-1.0796777126049	1.15213343509918	-0.401463320447179	0.343292240571455	0.325586399362275	1.63609844436484
1	-0.58853296208419	-0.698668491905837	-0.709882597181269	-0.600232795096276	-0.591117330366423	0.323275980673656
1	-0.658696497872862	0.535199459430843	2.97388123661324	2.22668189985617	2.18037767256508	0.323275980673656
1	-0.542774134395925	-0.0817345162374971	-0.585267235691783	-0.0625828603490545	-0.285634276860609	1.63609844436484
1	-1.10713300921786	1.15213343509918	-0.460502156106796	-0.234406908378002	-0.412918882488031	1.63609844436484
1	-0.201108220990215	0.535199459430843	-0.492841264735224	-0.481807699336976	-0.451104264176258	0.323275980673656
1	-0.545824722908476	-0.0817345162374971	-0.630282476406047	-0.449509945948076	-0.412918882488031	0.323275980673656
1	0.485274194333755	-0.698668491905837	-0.659976565347274	-0.664612983518149	-0.667233524531622	-0.989546483017526
1	1.49501899198813	-0.698668491905837	-0.192656483253744	-0.664612983518149	-0.667233524531622	-0.989546483017526
1	0.073444745139373	-0.0817345162374971	-0.560214407711118	-0.664612983518149	-0.667233524531622	-0.989546483017526
1	-0.140096450739196	-0.0817345162374971	-0.593701355071728	-0.482023017692902	-0.451358833387513	0.323275980673656
1	-1.15289183690612	-0.0817345162374971	2.97388123661324	2.22668189985617	2.18037767256508	0.323275980673656
1	-0.802074157962758	1.15213343509918	1.04166940209646	0.648398350918596	0.401448024316219	1.63609844436484
1	0.393756538957226	-0.0817345162374971	-0.585167423628115	-0.664612983518149	-0.667233524531622	-0.989546483017526
1	-0.896642401851839	-0.698668491905837	-0.690019996511339	-0.514536089437728	-0.489798784286995	0.323275980673656
1	-0.948502406565205	1.76906741076752	0.994608014076999	2.22668189985617	2.18037767256508	0.979687212519247
1	0.585943615247938	-0.698668491905837	-0.68053785046288	-0.664612983518149	-0.667233524531622	-0.989546483017526
1	-0.673949440435617	-0.0817345162374971	-0.596745623013602	-0.112106082212034	-0.0140089284516887	0.323275980673656
1	0.707967155749977	-0.698668491905837	-0.645204379924411	-0.664612983518149	-0.667233524531622	-0.989546483017526
1	-1.12848712880571	1.76906741076752	0.626551029301285	-0.0121983650623706	-0.221991974046897	1.63609844436484
1	0.68661303616212	-0.698668491905837	-0.692415486039371	-0.664612983518149	-0.667233524531622	-0.989546483017526
1	-0.62208943572225	-0.0817345162374971	-0.560314219774786	0.0450763176139453	-0.158349671233186	1.63609844436484
1	1.83058372836874	-0.0817345162374971	-0.64255936023721	-0.664612983518149	-0.667233524531622	-0.989546483017526
1	-0.878338870776533	0.535199459430843	0.171457925007084	1.07063764688948	1.18093894917855	1.63609844436484
1	2.1936037613623	-0.698668491905837	-0.00126685117037287	-0.664612983518149	-0.667233524531622	-0.989546483017526
1	-0.96375534912796	-0.0817345162374971	0.0960499109059177	2.22668189985617	2.18037767256508	0.323275980673656
1	-0.942401229540103	-0.0817345162374971	-0.575186217261316	-0.363382603577676	-0.311091197986093	0.323275980673656
1	-0.786821215400003	2.38600138643586	1.24279071038746	2.22668189985617	2.18037767256508	1.19849095646778
1	-0.195007043965113	0.535199459430843	0.857066990342509	2.22668189985617	2.18037767256508	0.323275980673656
1	0.378503596394471	-0.698668491905837	-0.689920184447671	-0.664612983518149	-0.667233524531622	-0.989546483017526
1	0.476122428796102	-0.0817345162374971	-0.60258462873818	-0.664612983518149	-0.667233524531622	-0.989546483017526
1	-1.01561535384133	0.535199459430843	1.62561988058603	2.22668189985617	2.18037767256508	2.94892090805602
1	2.26376729715098	-0.698668491905837	-0.669957771714073	-0.664612983518149	-0.667233524531622	-0.989546483017526
1	2.04107433573476	-0.698668491905837	-0.664967168530673	-0.664612983518149	-0.667233524531622	-0.989546483017526
1	-0.219411752065521	-0.698668491905837	-0.685378735550777	-0.49451148233661	-0.466123847640294	0.323275980673656
1	1.42180486768691	-0.0817345162374971	0.747373532371387	-0.664612983518149	-0.667233524531622	-0.989546483017526
1	0.549336553097326	-0.698668491905837	2.01997734413826	-0.664612983518149	-0.667233524531622	-0.989546483017526
1	0.143608280928046	-0.698668491905837	-0.59509872396308	-0.664612983518149	-0.667233524531622	-0.989546483017526
1	1.90379785266996	1.15213343509918	-0.485455172023793	-0.664612983518149	-0.667233524531622	-0.989546483017526
1	2.28207082822628	-0.698668491905837	-0.674948374897472	-0.664612983518149	-0.667233524531622	-0.989546483017526
1	-0.795972980937656	-0.698668491905837	-0.410446406177298	0.691677340459722	0.936297937162649	0.323275980673656
1	-0.219411752065521	-0.698668491905837	-0.101029008806529	2.02665114720092	2.18037767256508	0.323275980673656
1	0.894053055015587	1.15213343509918	0.482771751587545	-0.664612983518149	-0.667233524531622	-0.989546483017526
1	2.57492732543118	-0.698668491905837	-0.689920184447671	-0.664612983518149	-0.667233524531622	-0.989546483017526
1	-0.158399981814501	-0.698668491905837	1.19647791284551	2.22668189985617	2.18037767256508	0.323275980673656
1	-0.518369426295517	-0.698668491905837	0.051134482255322	2.22668189985617	2.18037767256508	0.323275980673656
1	1.5712837048019	-0.698668491905837	0.517855691966844	-0.664612983518149	-0.667233524531622	-0.989546483017526
1	-1.03696947342918	1.15213343509918	-0.221053015367287	-0.363813240289528	-0.311600336408603	0.323275980673656
1	-0.905794167389492	-0.698668491905837	-0.70489199399787	-0.578700959503676	-0.565660409240938	0.323275980673656
1	-0.969856526153062	3.61986933777254	2.97388123661324	2.22668189985617	2.18037767256508	0.323275980673656
1	0.18936710861631	-0.698668491905837	-0.625042343063477	-0.664612983518149	-0.667233524531622	-0.989546483017526
1	1.13810013601966	-0.698668491905837	1.56588236048074	-0.664612983518149	-0.667233524531622	-0.989546483017526
1	-1.15289183690612	0.535199459430843	0.0783831756366833	0.841538916184218	1.11347810819602	0.323275980673656
1	0.622550677398549	-0.698668491905837	-0.652490660572175	-0.664612983518149	-0.667233524531622	-0.989546483017526
1	-0.747163564736841	-0.0817345162374971	-0.572690915669617	-0.223425672225776	-0.145621210670444	0.323275980673656
1	-0.237715283140827	-0.698668491905837	-0.664967168530673	-0.406446274762876	-0.362005040237062	0.323275980673656
1	-1.05527300450449	1.15213343509918	-0.300802854238011	0.519207337362997	0.198301793734852	2.94892090805602
1	0.887951877990485	-0.0817345162374971	-0.64056311896385	-0.664612983518149	-0.667233524531622	-0.989546483017526
1	-0.637342378285005	-0.0817345162374971	-0.624343658617802	-0.231177133039112	-0.154785702275618	0.323275980673656
1	0.180215343078657	-0.698668491905837	0.118607437294883	-0.664612983518149	-0.667233524531622	-0.989546483017526
1	-1.05527300450449	-0.0817345162374971	-0.589658966493175	-0.352616685781376	-0.298362737423351	0.323275980673656
1	-0.692252971510923	-0.0817345162374971	-0.385543296292135	0.627081833681922	0.859927173786195	0.323275980673656
1	-0.27737293380399	-0.0817345162374971	-0.630082852278711	-0.471041781540676	-0.438375803613516	0.323275980673656
1	0.164962400515902	0.535199459430843	0.512765276719776	-0.664612983518149	-0.667233524531622	-0.989546483017526
1	0.851344815839873	-0.698668491905837	-0.659976565347274	-0.664612983518149	-0.667233524531622	-0.989546483017526
1	1.53162605413874	-0.698668491905837	-0.680587756494714	-0.664612983518149	-0.667233524531622	-0.989546483017526
1	-0.152298804789399	-0.698668491905837	-0.175888056557522	1.70367361331192	2.13277323006042	0.323275980673656
1	1.38519780553629	-0.0817345162374971	2.40929429847526	-0.664612983518149	-0.667233524531622	-0.989546483017526
1	-0.100438800076033	0.535199459430843	1.04176921416012	2.00511931160832	2.18037767256508	0.323275980673656
1	0.0276859174511083	-0.698668491905837	-0.652490660572175	-0.664612983518149	-0.667233524531622	-0.989546483017526
1	-0.359738823642866	-0.0817345162374971	-0.655035868195708	-0.492573617133276	-0.463832724739	0.323275980673656
1	-0.283474110829092	-0.0817345162374971	-0.419479397939252	0.652704718037116	0.890220909925522	0.323275980673656
1	-0.86918710523888	0.535199459430843	-0.517844186684056	0.0455069543257972	0.172335734186858	0.323275980673656
1	-1.08272830111745	-0.698668491905837	-0.664967168530673	-0.406446274762876	-0.362005040237062	0.323275980673656
1	-0.667848263410515	4.23680331344088	0.930828105393153	1.18690955908952	0.618850130727857	1.63609844436484
1	2.05022610127241	-0.698668491905837	-0.645004755797075	-0.664612983518149	-0.667233524531622	-0.989546483017526
1	0.079545922164475	-0.698668491905837	-0.632528247838577	-0.664612983518149	-0.667233524531622	-0.989546483017526
1	1.43095663322456	-0.698668491905837	-0.669957771714073	-0.664612983518149	-0.667233524531622	-0.989546483017526
1	2.89218853073648	-0.698668491905837	-0.665466228849013	-0.664612983518149	-0.667233524531622	-0.989546483017526
1	-0.34143529256756	1.76906741076752	0.741983680933316	-0.126532412059076	-0.0310650656057634	0.323275980673656
1	-0.844782397138472	-0.698668491905837	-0.679938978080872	-0.471041781540676	-0.438375803613516	0.323275980673656
1	-0.173652924377256	0.535199459430843	1.21149962842754	-0.341850767985076	-0.285634276860609	0.323275980673656
1	-0.975957703178164	-0.698668491905837	-0.677892830775678	-0.46221372894771	-0.427938465952067	0.323275980673656
1	1.40655192512415	-0.698668491905837	-0.659976565347274	-0.664612983518149	-0.667233524531622	-0.989546483017526
1	-0.542774134395925	0.535199459430843	-0.445530346556597	0.109887142747671	-0.158349671233186	1.63609844436484
1	1.95870844589588	-0.698668491905837	-0.689920184447671	-0.664612983518149	-0.667233524531622	-0.989546483017526
1	-0.112641154126237	-0.698668491905837	0.422984325450419	2.22668189985617	2.18037767256508	0.323275980673656
1	0.34494712275641	1.76906741076752	0.547599686939905	-0.664612983518149	-0.667233524531622	-0.989546483017526
1	-0.686151794485821	1.15213343509918	1.94601660496028	0.00782624203874738	0.12778612221726	0.323275980673656
1	-0.500065895220211	-0.0817345162374971	-0.394526382022254	0.760363896000116	0.432250898878055	1.63609844436484
1	-1.11628477475551	-0.0817345162374971	-0.625341779254481	-0.235483500157632	-0.413428020910541	1.63609844436484
1	-0.417700005381335	-0.0817345162374971	-0.590158026811515	-0.0836840592298025	-0.183806592358671	1.63609844436484
1	1.00387424146742	0.535199459430843	1.23141213512931	-0.664612983518149	-0.667233524531622	-0.989546483017526
1	0.0703941566268221	-0.698668491905837	-0.525230279395487	-0.664612983518149	-0.667233524531622	-0.989546483017526
1	0.772029514513547	0.535199459430843	0.650006864263263	-0.664612983518149	-0.667233524531622	-0.989546483017526
1	-0.100438800076033	-0.698668491905837	0.767385851136819	2.22668189985617	2.18037767256508	0.323275980673656
1	0.140557692415495	-0.698668491905837	-0.575186217261316	-0.664612983518149	-0.667233524531622	-0.989546483017526
1	-0.753264741761943	1.76906741076752	0.640375000119302	-0.0836840592298024	-0.285634276860609	1.63609844436484
1	-0.997311822766021	-0.698668491905837	-0.684929581264272	-0.492573617133276	-0.463832724739	0.323275980673656
1	0.0581918025766181	-0.698668491905837	-0.679938978080872	-0.664612983518149	-0.667233524531622	-0.989546483017526
1	-0.445155301994294	-0.698668491905837	-0.671454952669093	-0.434437661033256	-0.395099037700192	0.323275980673656
1	-0.753264741761943	-0.0817345162374971	-0.590706993161689	-0.236560091937262	-0.161149932556989	0.323275980673656
1	-0.0119717332120544	-0.698668491905837	-0.635023549430276	-0.664612983518149	-0.667233524531622	-0.989546483017526
1	0.790333045588853	0.535199459430843	-0.590307744907017	-0.664612983518149	-0.667233524531622	-0.989546483017526
1	-1.01561535384133	1.15213343509918	0.178295051368342	0.131203659984345	-0.00586271369153367	0.979687212519247
1	1.82753313985619	-0.0817345162374971	-0.627687362750679	-0.664612983518149	-0.667233524531622	-0.989546483017526
1	-1.00036241127857	1.15213343509918	0.00562018122271857	-0.505492718488836	-0.479106877414291	0.323275980673656
1	2.10208610598577	-0.698668491905837	0.268325532796869	-0.664612983518149	-0.667233524531622	-0.989546483017526
1	-0.625140024234801	-0.698668491905837	-0.552279348649513	0.0797425729180313	0.212812238776378	0.323275980673656
1	2.18445199582465	-0.698668491905837	-0.684929581264272	-0.664612983518149	-0.667233524531622	-0.989546483017526
1	-0.100438800076033	-0.0817345162374971	0.562172248235432	-0.53542196996255	-0.514491997778715	0.323275980673656
1	-0.96375534912796	1.15213343509918	-0.465941913576701	-0.0317923354516365	-0.237011557510933	1.63609844436484
1	-0.127894096688992	-0.698668491905837	-0.548486490230129	0.0961067679684071	0.232159498831747	0.323275980673656
1	1.05573424618079	-0.698668491905837	0.0985951185294514	-0.664612983518149	-0.667233524531622	-0.989546483017526
1	-0.792922392425105	-0.698668491905837	-0.545192692129085	0.110317779459523	0.248961066774567	0.323275980673656
1	-0.89969299036439	-0.698668491905837	-0.0437867902929366	2.22668189985617	2.18037767256508	0.323275980673656
1	-1.16204360244377	0.535199459430843	1.42315110943551	2.22668189985617	2.18037767256508	0.323275980673656
1	-0.313979995954601	-0.698668491905837	-0.53526139179412	0.153166132288797	0.299620339814281	0.323275980673656
1	0.958115413779157	-0.698668491905837	0.517855691966844	-0.664612983518149	-0.667233524531622	-0.989546483017526
1	0.268682409942636	-0.698668491905837	-0.679938978080872	-0.664612983518149	-0.667233524531622	-0.989546483017526
1	-0.716657679611331	-0.698668491905837	-0.67504818696114	-0.449940582659928	-0.413428020910541	0.323275980673656
1	0.225974170766922	-0.698668491905837	-0.659976565347274	-0.664612983518149	-0.667233524531622	-0.989546483017526
1	-0.335334115542458	0.535199459430843	-0.0326078391621218	0.520068610786701	0.733406275792537	0.323275980673656
1	-0.640392966797556	-0.698668491905837	-0.669957771714073	-0.427978110355476	-0.387461961362547	0.323275980673656
1	-0.130944685201543	-0.698668491905837	-0.629983040215043	-0.25550810725875	-0.183552023147416	0.323275980673656
1	-0.493964718195109	1.15213343509918	0.237184168932456	0.213670590304003	0.371154288176892	0.323275980673656
1	-0.222462340578072	-0.698668491905837	-0.650095171044143	-0.342281404696928	-0.286143415283118	0.323275980673656
1	-0.00892114469950343	0.535199459430843	1.04666000527986	-0.664612983518149	-0.667233524531622	-0.989546483017526
1	-0.881389459289084	-0.698668491905837	-0.659976565347274	-0.384914439170276	-0.336548119111578	0.323275980673656
1	0.631702442936202	-0.698668491905837	-0.659976565347274	-0.664612983518149	-0.667233524531622	-0.989546483017526
1	0.390705950444675	-0.698668491905837	-0.659976565347274	-0.664612983518149	-0.667233524531622	-0.989546483017526
1	-0.143147039251747	-0.698668491905837	-0.555223804527718	0.0670387899183972	0.197792655312342	0.323275980673656
1	-0.234664694628276	1.15213343509918	2.59135150260567	2.22668189985617	2.18037767256508	1.63609844436484
1	0.906255409065791	-0.698668491905837	-0.0311106582071019	-0.664612983518149	-0.667233524531622	-0.989546483017526
1	1.68720606827884	-0.698668491905837	-0.654436995813701	-0.664612983518149	-0.667233524531622	-0.989546483017526
1	-0.152298804789399	-0.698668491905837	-0.640014152613676	-0.298787096799876	-0.23472043460964	0.323275980673656
1	-0.109590565613686	-0.0817345162374971	-0.64206029991887	-0.458122680185116	-0.423101650938225	0.323275980673656
1	0.381554184907022	0.535199459430843	0.127889959216007	-0.664612983518149	-0.667233524531622	-0.989546483017526
1	1.17470719817028	-0.698668491905837	-0.684929581264272	-0.664612983518149	-0.667233524531622	-0.989546483017526
1	-0.902743578876941	-0.698668491905837	0.25834432643007	2.22668189985617	2.18037767256508	0.323275980673656
1	-0.00587055618695245	-0.698668491905837	0.118607437294883	-0.664612983518149	-0.667233524531622	-0.989546483017526
1	0.637803619961304	1.15213343509918	-0.495436378390592	-0.664612983518149	-0.667233524531622	-0.989546483017526
1	-0.0211234987497073	-0.698668491905837	-0.632029187520237	-0.664612983518149	-0.667233524531622	-0.989546483017526
1	0.552387141609877	-0.698668491905837	-0.633526368475257	-0.664612983518149	-0.667233524531622	-0.989546483017526
1	-0.573280019521435	-0.698668491905837	-0.684929581264272	-0.492573617133276	-0.463832724739	0.323275980673656
1	0.192417697128861	-0.698668491905837	-0.674998280929306	-0.664612983518149	-0.667233524531622	-0.989546483017526
1	2.15394611069914	-0.698668491905837	-0.659976565347274	-0.664612983518149	-0.667233524531622	-0.989546483017526
1	0.152760046465699	2.38600138643586	0.941807432396632	-0.664612983518149	-0.667233524531622	-0.989546483017526
1	-0.902743578876941	1.15213343509918	-0.439042562418178	-0.0404050696886765	-0.183552023147416	1.63609844436484
1	2.78236734428464	-0.698668491905837	-0.645004755797075	-0.664612983518149	-0.667233524531622	-0.989546483017526
1	1.37299545148609	-0.698668491905837	1.61578839231474	-0.664612983518149	-0.667233524531622	-0.989546483017526
1	0.970317767829361	-0.0817345162374971	2.15976413930528	-0.664612983518149	-0.667233524531622	-0.989546483017526
1	-0.835630631600819	1.76906741076752	1.05254891703627	2.22668189985617	2.18037767256508	2.94892090805602
1	-0.475661187119803	-0.698668491905837	-0.674898468865639	-0.44929462759215	-0.412664313276776	0.323275980673656
1	1.49196840347558	-0.698668491905837	-0.674948374897472	-0.664612983518149	-0.667233524531622	-0.989546483017526
1	0.96726717931681	0.535199459430843	1.54836534330701	-0.664612983518149	-0.667233524531622	-0.989546483017526
1	0.140557692415495	-0.0817345162374971	-0.620101645911912	-0.664612983518149	-0.667233524531622	-0.989546483017526
1	1.27537661908446	0.535199459430843	-0.276398804671188	-0.664612983518149	-0.667233524531622	-0.989546483017526
1	-0.628190612747352	-0.0817345162374971	-0.515249073028688	0.239508793015123	0.0710171881074296	1.63609844436484
1	-0.37194117769307	-0.0817345162374971	-0.612665647168647	-0.180792637752428	-0.0952165068419844	0.323275980673656
1	0.964216590804259	-0.698668491905837	1.77044718496829	-0.664612983518149	-0.667233524531622	-0.989546483017526
1	-0.137045862226645	-0.698668491905837	-0.225993712518853	1.48749398396222	1.87718574196056	0.323275980673656
1	0.527982433509469	1.15213343509918	-0.0383969388548652	-0.664612983518149	-0.667233524531622	-0.989546483017526
1	-0.609887081672047	-0.0817345162374971	-0.658130042169416	-0.473194965099936	-0.440921495726064	0.323275980673656
1	-0.93324946400245	-0.698668491905837	-0.677892830775678	-0.46221372894771	-0.427938465952067	0.323275980673656
1	-0.975957703178164	-0.0817345162374971	-0.53526139179412	-0.449509945948076	-0.412918882488031	0.323275980673656
1	0.259530644404983	-0.698668491905837	-0.689920184447671	-0.664612983518149	-0.667233524531622	-0.989546483017526
1	0.357149476806614	-0.0817345162374971	1.06672223007712	-0.664612983518149	-0.667233524531622	-0.989546483017526
1	2.52306732071781	-0.698668491905837	-0.679938978080872	-0.664612983518149	-0.667233524531622	-0.989546483017526
1	1.72991430745456	-0.698668491905837	-0.645004755797075	-0.664612983518149	-0.667233524531622	-0.989546483017526
1	0.0124329748883534	0.535199459430843	2.10980820143945	-0.664612983518149	-0.667233524531622	-0.989546483017526
1	-0.83868122011337	3.0029353621042	-0.188264752452352	-0.234191590022076	-0.158349671233186	0.323275980673656
1	0.454768309208246	-0.698668491905837	-0.580077008381048	-0.664612983518149	-0.667233524531622	-0.989546483017526
1	-0.378042354718172	0.535199459430843	-0.530320694642555	-0.384914439170276	-0.336548119111578	0.323275980673656
1	2.0319225701971	-0.0817345162374971	2.97388123661324	-0.664612983518149	-0.667233524531622	-0.989546483017526
1	0.473071840283551	-0.0817345162374971	1.6202799351798	-0.664612983518149	-0.667233524531622	-0.989546483017526
1	-0.072983503463074	-0.0817345162374971	-0.0912973325989	1.78893968225862	2.18037767256508	0.323275980673656
1	-0.344485881080111	-0.0817345162374971	-0.64006405864551	-0.299002415155802	-0.438375803613516	1.63609844436484
1	2.45595437344169	-0.698668491905837	-0.00121694513853878	-0.664612983518149	-0.667233524531622	-0.989546483017526
1	0.369351830856818	-0.698668491905837	-0.679938978080872	-0.664612983518149	-0.667233524531622	-0.989546483017526
1	-0.567178842496333	-0.698668491905837	-0.642359736109874	-0.308907059528398	-0.246685187538617	0.323275980673656
1	-0.695303560023474	-0.0817345162374971	0.642271429328994	2.11256317121539	2.18037767256508	0.323275980673656
1	-0.985109468715817	1.76906741076752	1.88019054897124	2.22668189985617	2.18037767256508	1.63609844436484
1	-0.917996521439695	-0.698668491905837	-0.684929581264272	-0.492573617133276	-0.463832724739	0.323275980673656
1	1.28147779610956	0.535199459430843	-0.554175777859204	-0.664612983518149	-0.667233524531622	-0.989546483017526
1	-0.0455282068501152	-0.0817345162374971	-0.210822278841318	-0.664612983518149	-0.667233524531622	-0.989546483017526
1	-1.13458830583082	-0.0817345162374971	2.79327130740602	2.22668189985617	2.18037767256508	0.323275980673656
1	1.46146251835007	-0.698668491905837	-0.525230279395487	-0.664612983518149	-0.667233524531622	-0.989546483017526
1	2.00751786209669	-0.698668491905837	-0.697755431445608	-0.664612983518149	-0.667233524531622	-0.989546483017526
1	-0.728860033661535	-0.698668491905837	-0.689920184447671	-0.514105452725876	-0.489289645864485	0.323275980673656
1	0.0215847404260064	-0.698668491905837	-0.605578990648219	-0.664612983518149	-0.667233524531622	-0.989546483017526
1	-0.0272246757748093	-0.698668491905837	-0.674948374897472	-0.664612983518149	-0.667233524531622	-0.989546483017526
1	1.98616374250884	-0.0817345162374971	-0.580276632508384	-0.664612983518149	-0.667233524531622	-0.989546483017526
1	0.277834175480289	-0.0817345162374971	-0.106219236117264	-0.664612983518149	-0.667233524531622	-0.989546483017526
1	1.99531550804649	-0.698668491905837	-0.659976565347274	-0.664612983518149	-0.667233524531622	-0.989546483017526
1	-0.875288282263982	1.76906741076752	-0.382798464541265	-0.0709802762301685	-0.234975003820894	1.63609844436484
1	-0.567178842496333	-0.698668491905837	-0.627288114496007	-0.243880916038746	-0.169805285739654	0.323275980673656
1	2.42544848831618	-0.698668491905837	-0.64255936023721	-0.664612983518149	-0.667233524531622	-0.989546483017526
1	-0.881389459289084	1.76906741076752	-0.202937125811547	1.04975176636466	0.474509387946359	1.30789282844204
1	0.659157739549161	1.15213343509918	-0.475473965656994	-0.664612983518149	-0.667233524531622	-0.989546483017526
1	-0.615988258697148	-0.698668491905837	1.24648375674317	2.22668189985617	2.18037767256508	0.323275980673656
1	0.21987299374182	-0.698668491905837	-0.629633697992205	-0.664612983518149	-0.667233524531622	-0.989546483017526
1	1.76957195811772	-0.698668491905837	-0.692415486039371	-0.664612983518149	-0.667233524531622	-0.989546483017526
1	3.01726265975107	-0.698668491905837	-0.679938978080872	-0.664612983518149	-0.667233524531622	-0.989546483017526
1	0.183265931591208	-0.698668491905837	-0.679938978080872	-0.664612983518149	-0.667233524531622	-0.989546483017526
1	-0.0424776183375642	1.15213343509918	-0.497931679982292	-0.664612983518149	-0.667233524531622	-0.989546483017526
1	-0.799023569450207	-0.698668491905837	-0.643457668810221	-0.31364406335877	-0.252285710186224	0.323275980673656
1	0.415110658545083	-0.0817345162374971	-0.592952764594219	-0.664612983518149	-0.667233524531622	-0.989546483017526
1	-0.689202382998372	-0.698668491905837	-0.664967168530673	-0.406446274762876	-0.362005040237062	0.323275980673656
1	-0.359738823642866	-0.0817345162374971	-0.662871115193646	-0.582361371554418	-0.569988085832271	0.323275980673656
1	1.40655192512415	-0.698668491905837	-0.640014152613676	-0.664612983518149	-0.667233524531622	-0.989546483017526
1	0.753725983438242	3.61986933777254	-0.124185407577503	-0.664612983518149	-0.667233524531622	-0.989546483017526
1	-1.09493065516765	-0.0817345162374971	-0.560214407711118	0.0455069543257972	0.172335734186858	0.323275980673656
1	2.11123787152343	-0.698668491905837	-0.654985962163874	-0.664612983518149	-0.667233524531622	-0.989546483017526
1	1.16860602114517	-0.698668491905837	-0.694910787631071	-0.664612983518149	-0.667233524531622	-0.989546483017526
1	0.817788342201812	-0.698668491905837	-0.0311106582071019	-0.664612983518149	-0.667233524531622	-0.989546483017526
1	-0.146197627764298	-0.0817345162374971	0.188425975830643	0.497890820126322	0.707185647033288	0.323275980673656
1	-0.741062387711739	-0.0817345162374971	1.38587130365552	-0.170672675023906	-0.0832517539130066	0.323275980673656
1	-0.359738823642866	-0.698668491905837	-0.545192692129085	0.110317779459523	0.248961066774567	0.323275980673656
1	0.161911812003351	-0.698668491905837	0.92204464379037	-0.664612983518149	-0.667233524531622	-0.989546483017526
1	-1.04612123896684	-0.698668491905837	-0.589359530302171	-0.0802389655349865	0.0236673148140284	0.323275980673656
1	2.08988375193557	-0.698668491905837	-0.650194983107811	-0.664612983518149	-0.667233524531622	-0.989546483017526
1	-0.921047109952246	-0.698668491905837	-0.55512399246405	0.0674694266302493	0.198301793734852	0.323275980673656
1	2.91964382734944	-0.698668491905837	-0.590058214747847	-0.664612983518149	-0.667233524531622	-0.989546483017526
1	-1.13763889434337	0.535199459430843	1.13634114448555	2.22668189985617	2.18037767256508	0.979687212519247
1	1.47976604942537	-0.698668491905837	-0.684929581264272	-0.664612983518149	-0.667233524531622	-0.989546483017526
1	-1.04002006194173	4.23680331344088	0.020591990772917	1.08312611153319	0.144842259371335	2.29250967621043
1	0.96726717931681	1.15213343509918	2.97388123661324	-0.664612983518149	-0.667233524531622	-0.989546483017526
1	-0.631241201259903	3.0029353621042	2.97388123661324	-0.126532412059076	-0.0310650656057634	0.323275980673656
1	-0.972907114665613	-0.698668491905837	-0.655085774227542	-0.363813240289528	-0.311600336408603	0.323275980673656
1	-0.768517684324697	1.76906741076752	1.17332151407454	2.22668189985617	2.18037767256508	0.979687212519247
1	1.08318954279375	-0.698668491905837	-0.657730793914744	-0.664612983518149	-0.667233524531622	-0.989546483017526
1	-0.789871803912554	3.61986933777254	0.803218381993628	0.0717757937487693	0.203393177959949	0.323275980673656
1	-0.161450570327052	-0.698668491905837	-0.649995358980475	-0.341850767985076	-0.285634276860609	0.323275980673656
1	-0.567178842496333	-0.698668491905837	-0.674948374897472	-0.449509945948076	-0.412918882488031	0.323275980673656
1	-0.100438800076033	-0.0817345162374971	-0.475374153593326	0.411548159399997	0.605103393320095	0.323275980673656
1	0.225974170766922	0.535199459430843	1.46447330379406	-0.664612983518149	-0.667233524531622	-0.989546483017526
1	-1.05832359301704	-0.698668491905837	-0.679938978080872	-0.471041781540676	-0.438375803613516	0.323275980673656
1	-0.268221168266337	-0.698668491905837	-0.081116502104765	2.11256317121539	2.18037767256508	0.323275980673656
1	-0.204158809502766	-0.0817345162374971	-0.625142155127145	-0.492573617133276	-0.463832724739	0.323275980673656
1	-0.381092943230723	-0.698668491905837	1.02180680142653	2.22668189985617	2.18037767256508	0.323275980673656
1	-0.609887081672047	1.76906741076752	0.539365191687296	2.22668189985617	2.18037767256508	0.323275980673656
1	-0.686151794485821	-0.0817345162374971	-0.600139233178314	-0.449509945948076	-0.412918882488031	0.323275980673656
1	-0.902743578876941	3.61986933777254	0.0860187985072846	1.26399353051103	0.378791364514538	1.63609844436484
1	0.741523629388038	-0.0817345162374971	-0.495885532677098	-0.664612983518149	-0.667233524531622	-0.989546483017526
1	-0.62208943572225	0.535199459430843	-0.400614917906002	-0.105000576466477	-0.00560814448027887	0.323275980673656
1	0.317491826143451	-0.698668491905837	-0.640213776741012	-0.664612983518149	-0.667233524531622	-0.989546483017526
1	-0.304828230416949	-0.698668491905837	-0.645004755797075	-0.320318932392476	-0.260177355735124	0.323275980673656
1	0.143608280928046	-0.698668491905837	-0.649995358980475	-0.664612983518149	-0.667233524531622	-0.989546483017526
1	2.0197202161469	-0.698668491905837	-0.659976565347274	-0.664612983518149	-0.667233524531622	-0.989546483017526
1	-1.06442477004214	3.0029353621042	0.946448693357194	-0.298787096799876	-0.23472043460964	0.323275980673656
1	-1.16509419095632	0.535199459430843	1.94506839035544	-0.514105452725876	-0.489289645864485	0.323275980673656
1	-0.677000028948168	1.76906741076752	-0.410196876018129	0.393892054214065	-0.158604240444441	1.63609844436484
1	0.244277701842228	-0.698668491905837	-0.689920184447671	-0.664612983518149	-0.667233524531622	-0.989546483017526
1	-0.905794167389492	-0.0817345162374971	-0.627088490368671	-0.514105452725876	-0.489289645864485	0.323275980673656
1	1.61704253249017	-0.0817345162374971	-0.627587550687011	-0.664612983518149	-0.667233524531622	-0.989546483017526
1	-0.768517684324697	0.535199459430843	0.557381269179368	-0.38577571259398	-0.337566395956597	0.323275980673656
1	-0.00892114469950343	-0.698668491905837	-0.101029008806529	-0.664612983518149	-0.667233524531622	-0.989546483017526
1	2.23021082351292	-0.698668491905837	-0.674948374897472	-0.664612983518149	-0.667233524531622	-0.989546483017526
1	-0.490914129682558	0.535199459430843	1.13998428480943	2.22668189985617	2.18037767256508	0.323275980673656
1	0.692714213187222	-0.698668491905837	-0.654985962163874	-0.664612983518149	-0.667233524531622	-0.989546483017526
1	-1.0918800666551	0.535199459430843	2.25453569375804	1.87592829805272	2.10757087814619	1.63609844436484
1	2.42849907682873	-0.698668491905837	0.243322610848037	-0.664612983518149	-0.667233524531622	-0.989546483017526
1	-0.86918710523888	-0.0817345162374971	-0.595148629994914	-0.105215894822402	-0.336548119111578	1.63609844436484
1	-0.533622368858272	-0.698668491905837	-0.530220882578887	0.174913286237323	0.32533183015102	0.323275980673656
1	0.476122428796102	0.535199459430843	-0.410546218240967	-0.664612983518149	-0.667233524531622	-0.989546483017526
1	0.512729490946714	-0.698668491905837	-0.659976565347274	-0.664612983518149	-0.667233524531622	-0.989546483017526
1	-0.704455325561127	-0.698668491905837	-0.659976565347274	-0.384914439170276	-0.336548119111578	0.323275980673656
1	-0.939350641027552	-0.0817345162374971	-0.623345537981122	-0.398910132305466	-0.353095117843143	0.323275980673656
1	-0.338384704055009	-0.698668491905837	-0.550183295312485	0.0887859438669233	0.223504145649082	0.323275980673656
1	-0.914945932927144	0.535199459430843	-0.550133389280651	-0.199955971429842	-0.117873166643666	0.323275980673656
1	0.750675394925691	-0.698668491905837	-0.640213776741012	-0.664612983518149	-0.667233524531622	-0.989546483017526
1	-0.741062387711739	-0.698668491905837	-0.633177026252419	-0.269288482038014	-0.199844452667726	0.323275980673656
1	1.4035013366116	-0.698668491905837	-0.688223379365315	-0.664612983518149	-0.667233524531622	-0.989546483017526
1	-0.137045862226645	-0.698668491905837	-0.629983040215043	-0.25550810725875	-0.183552023147416	0.323275980673656
1	0.680511859137018	-0.0817345162374971	1.79035969167005	-0.664612983518149	-0.667233524531622	-0.989546483017526
1	1.05878483469334	-0.0817345162374971	2.97388123661324	-0.664612983518149	-0.667233524531622	-0.989546483017526
1	-1.03086829640408	-0.0817345162374971	-0.510258469845289	-0.363382603577676	-0.311091197986093	0.323275980673656
1	1.25707308800915	-0.0817345162374971	-0.565155104862683	-0.664612983518149	-0.667233524531622	-0.989546483017526
1	-0.62208943572225	-0.698668491905837	-0.664967168530673	-0.406446274762876	-0.362005040237062	0.323275980673656
1	-0.975957703178164	1.76906741076752	0.308050734136729	1.89767545200125	2.18037767256508	0.323275980673656
1	0.241227113329677	-0.698668491905837	1.91522458331871	-0.664612983518149	-0.667233524531622	-0.989546483017526
1	0.082596510677026	1.15213343509918	-0.404108340134381	-0.664612983518149	-0.667233524531622	-0.989546483017526
1	1.15640366709497	-0.698668491905837	-0.680937098717552	-0.664612983518149	-0.667233524531622	-0.989546483017526
1	-1.01256476532878	0.535199459430843	1.57077315160047	2.22668189985617	2.18037767256508	0.323275980673656
1	-0.0668823264379721	-0.698668491905837	0.767385851136819	2.22668189985617	2.18037767256508	0.323275980673656
1	0.622550677398549	-0.0817345162374971	0.00876426122826024	-0.664612983518149	-0.667233524531622	-0.989546483017526
1	-0.289575287854194	-0.698668491905837	-0.684929581264272	-0.492573617133276	-0.463832724739	0.323275980673656
1	-0.972907114665613	-0.698668491905837	-0.670506738064247	-0.430346612270662	-0.39026222268635	0.323275980673656
1	-0.860035339701227	4.23680331344088	0.653500286491643	2.22668189985617	1.15319090515178	2.51131342015896
1	2.02277080465945	-0.698668491905837	-0.607175983666907	-0.664612983518149	-0.667233524531622	-0.989546483017526
1	-1.16509419095632	-0.0817345162374971	1.70062864643253	2.22668189985617	2.18037767256508	1.63609844436484
1	-1.08882947814255	-0.698668491905837	-0.625042343063477	-0.234191590022076	-0.158349671233186	0.323275980673656
1	-0.274322345291439	-0.0817345162374971	-0.655035868195708	-0.514105452725876	-0.489289645864485	0.323275980673656
1	-1.00646358830367	0.535199459430843	0.702408197688958	1.85418114410419	2.18037767256508	0.323275980673656
1	-1.03696947342918	1.15213343509918	-0.366678816258885	0.880511538606824	0.340351413615056	2.29250967621043
1	2.09598492896067	-0.698668491905837	-0.611068654149959	-0.664612983518149	-0.667233524531622	-0.989546483017526
1	-0.384143531743274	-0.698668491905837	-0.230485255383912	1.46811533192888	1.85427451294762	0.323275980673656
1	-1.06747535855469	2.38600138643586	0.298418869992768	0.327143363877005	-0.245921479904853	2.94892090805602
1	-0.252968225703582	-0.0817345162374971	-0.630032946246877	-0.44929462759215	-0.412664313276776	0.323275980673656
1	-0.149248216276849	-0.698668491905837	1.17157480296035	2.22668189985617	2.18037767256508	0.323275980673656
1	0.402908304494879	-0.0817345162374971	-0.610120439545113	-0.664612983518149	-0.667233524531622	-0.989546483017526
1	-0.436003536456641	-0.698668491905837	-0.625042343063477	-0.234191590022076	-0.158349671233186	0.323275980673656
1	-0.96375534912796	-0.0817345162374971	-0.465392947226527	0.454611830585197	0.350788751276505	1.63609844436484
1	-1.13763889434337	-0.698668491905837	-0.649995358980475	-0.341850767985076	-0.285634276860609	0.323275980673656
1	-0.96375534912796	0.535199459430843	-0.593451824912559	-0.398910132305466	-0.353095117843143	0.323275980673656
1	2.44375201939148	-0.698668491905837	-0.56036412580662	-0.664612983518149	-0.667233524531622	-0.989546483017526
1	-0.884440047801635	0.535199459430843	-0.475523871688828	0.0666081532065453	0.197283516889833	0.323275980673656
1	-0.191956455452562	-0.698668491905837	-0.684929581264272	-0.492573617133276	-0.463832724739	0.323275980673656
1	-0.00587055618695245	-0.698668491905837	-0.101029008806529	-0.664612983518149	-0.667233524531622	-0.989546483017526
1	1.01607659551763	-0.0817345162374971	1.91023398013531	-0.664612983518149	-0.667233524531622	-0.989546483017526
1	-0.503116483732762	1.15213343509918	-0.455461646891562	-0.169811401600202	-0.311091197986093	1.63609844436484
1	-0.619038847209699	-0.698668491905837	-0.684929581264272	-0.492573617133276	-0.463832724739	0.323275980673656
1	0.164962400515902	1.76906741076752	0.318031940503528	-0.664612983518149	-0.667233524531622	-0.989546483017526
1	-0.396345885793478	-0.698668491905837	-0.684979487296106	-0.492788935489202	-0.464087293950255	0.323275980673656
1	1.47671546091282	-0.698668491905837	-0.684929581264272	-0.664612983518149	-0.667233524531622	-0.989546483017526
1	-0.731910622174086	-0.0817345162374971	0.173204636121274	2.22668189985617	2.18037767256508	0.323275980673656
1	-0.927148286977348	-0.698668491905837	-0.677443676489172	-0.460275863744376	-0.425647343050774	0.323275980673656
1	0.082596510677026	-0.698668491905837	-0.672403167273939	-0.664612983518149	-0.667233524531622	-0.989546483017526
1	-1.14374007136847	-0.698668491905837	-0.694910787631071	-0.535637288318476	-0.514746566989969	0.323275980673656
1	2.68169792337046	-0.698668491905837	-0.674948374897472	-0.664612983518149	-0.667233524531622	-0.989546483017526
1	-0.704455325561127	-0.0817345162374971	1.6706351213003	2.22668189985617	2.18037767256508	0.323275980673656
1	0.00938238637580245	1.15213343509918	-0.525379997490989	-0.664612983518149	-0.667233524531622	-0.989546483017526
1	-0.112641154126237	-0.698668491905837	-0.625042343063477	-0.234191590022076	-0.158349671233186	0.323275980673656
1	-0.863085928213778	1.15213343509918	-0.315674851724542	0.885463860793122	0.198301793734852	2.94892090805602
1	-0.741062387711739	1.76906741076752	1.47165977237816	2.22668189985617	2.18037767256508	0.979687212519247
1	-0.195007043965113	-0.0817345162374971	-0.583221088386589	-0.354985187696562	-0.301162998747154	0.323275980673656
1	0.820838930714363	-0.698668491905837	-0.081016690041097	-0.664612983518149	-0.667233524531622	-0.989546483017526
1	-1.02781770789153	-0.698668491905837	-0.642709078332712	-0.31041428801988	-0.248467172017401	0.323275980673656
1	0.195468285641412	-0.698668491905837	-0.625042343063477	-0.664612983518149	-0.667233524531622	-0.989546483017526
1	-0.268221168266337	-0.0817345162374971	-0.495436378390592	0.324990180317745	0.0453056977706902	0.760883468570716
1	-0.921047109952246	-0.698668491905837	-0.228538920142386	1.47651274780999	1.86420271218656	0.323275980673656
1	-0.673949440435617	-0.0817345162374971	-0.600139233178314	-0.298787096799876	-0.23472043460964	0.323275980673656
1	-0.789871803912554	-0.698668491905837	-0.669957771714073	-0.427978110355476	-0.387461961362547	0.323275980673656
1	0.662208328061712	0.535199459430843	-0.572541197574115	-0.664612983518149	-0.667233524531622	-0.989546483017526
1	-1.16204360244377	4.23680331344088	2.97388123661324	2.22668189985617	2.18037767256508	3.82413588385014
1	-0.716657679611331	0.535199459430843	0.0734923845169517	0.0883553071550712	-0.20951808269541	1.63609844436484
1	-0.072983503463074	-0.698668491905837	-0.625142155127145	-0.234622226733928	-0.158858809655696	0.323275980673656
1	-0.866136516726329	-0.0817345162374971	0.512865088783445	1.89767545200125	2.18037767256508	0.323275980673656
1	0.829990696252016	-0.0817345162374971	0.737392326004588	-0.664612983518149	-0.667233524531622	-0.989546483017526
1	-0.317030584467152	-0.0817345162374971	-0.585167423628115	-0.0621522236372025	0.0450511285594354	0.323275980673656
1	-0.640392966797556	-0.0817345162374971	-0.255737707491914	-0.0188732340960766	0.0962195400216593	0.323275980673656
1	-0.74411297622429	1.15213343509918	1.30706967938964	2.22668189985617	2.18037767256508	1.63609844436484
1	-0.518369426295517	-0.0817345162374971	-0.645054661828909	-0.320534250748402	-0.260431924946379	0.323275980673656
1	-0.347536469592662	4.23680331344088	2.97388123661324	2.22668189985617	2.18037767256508	1.63609844436484
1	0.631702442936202	-0.698668491905837	-0.669957771714073	-0.664612983518149	-0.667233524531622	-0.989546483017526
1	1.68110489125374	-0.0817345162374971	1.71060985279933	-0.664612983518149	-0.667233524531622	-0.989546483017526
1	-0.481762364144905	-0.698668491905837	-0.50027726347849	0.304104299792923	0.478073356903927	0.323275980673656
1	1.89159549861976	-0.0817345162374971	-0.615111042728512	-0.664612983518149	-0.667233524531622	-0.989546483017526
1	1.97091079994608	-0.698668491905837	-0.684929581264272	-0.664612983518149	-0.667233524531622	-0.989546483017526
1	-1.10103183219275	1.76906741076752	-0.262075773534831	0.126466656153973	-0.351313133364359	2.94892090805602
1	-0.271271756778888	1.76906741076752	0.0658068556145165	1.63907810653412	1.85300166689135	1.63609844436484
1	-0.21636116355297	4.23680331344088	0.113517022047816	1.5643626370278	0.9021856628545	0.848404966150129
1	1.48586722645048	-0.698668491905837	-0.57823048520319	-0.664612983518149	-0.667233524531622	-0.989546483017526
1	1.96175903440843	-0.0817345162374971	-0.625741027509153	-0.664612983518149	-0.667233524531622	-0.989546483017526
1	-0.582431785059088	-0.0817345162374971	-0.60233509857901	-0.434437661033256	-0.395099037700192	0.323275980673656
1	-0.362789412155417	0.535199459430843	-0.460202719915792	-0.0401897513327506	0.0710171881074296	0.323275980673656
1	1.38519780553629	-0.698668491905837	-0.664967168530673	-0.664612983518149	-0.667233524531622	-0.989546483017526
1	0.274783586967738	0.535199459430843	-0.514051328264672	-0.664612983518149	-0.667233524531622	-0.989546483017526
1	-0.317030584467152	-0.698668491905837	-0.689920184447671	-0.514105452725876	-0.489289645864485	0.323275980673656
1	2.25461553161332	-0.698668491905837	-0.674948374897472	-0.664612983518149	-0.667233524531622	-0.989546483017526
1	1.40045074809905	0.535199459430843	-0.530320694642555	-0.664612983518149	-0.667233524531622	-0.989546483017526
1	-0.158399981814501	-0.0817345162374971	2.97388123661324	2.22668189985617	2.18037767256508	0.323275980673656
1	3.05386972190168	-0.698668491905837	-0.676994522202666	-0.664612983518149	-0.667233524531622	-0.989546483017526
1	-0.350587058105213	-0.698668491905837	-0.65518558629121	-0.36424387700138	-0.312109474831113	0.323275980673656
1	-1.00646358830367	3.61986933777254	0.476683215703798	1.89746013364532	1.87820401880558	1.63609844436484
1	1.3974001595865	-0.698668491905837	-0.00121694513853878	-0.664612983518149	-0.667233524531622	-0.989546483017526
1	-0.198057632477664	0.535199459430843	-0.570744580428091	-0.193496420752062	-0.336548119111578	1.63609844436484
1	0.000230620838149513	-0.698668491905837	-0.225893900455185	-0.664612983518149	-0.667233524531622	-0.989546483017526
1	-0.823428277550615	-0.698668491905837	0.25834432643007	2.22668189985617	2.18037767256508	0.323275980673656
1	-0.725809445148984	0.535199459430843	-0.316922502520392	1.09518393946505	1.41336063905423	0.323275980673656
1	0.521881256484367	-0.698668491905837	-0.659976565347274	-0.664612983518149	-0.667233524531622	-0.989546483017526
1	-0.21636116355297	0.535199459430843	1.96009010593747	-0.0188732340960766	0.0962195400216593	0.323275980673656
1	1.59873900141486	-0.698668491905837	-0.654985962163874	-0.664612983518149	-0.667233524531622	-0.989546483017526
1	-0.707505914073678	0.535199459430843	-0.329349104447057	-0.255723425614676	-0.183806592358671	0.323275980673656
1	-1.06747535855469	-0.698668491905837	0.767385851136819	2.22668189985617	2.18037767256508	0.323275980673656
1	-0.460408244557048	-0.698668491905837	-0.625092249095311	-0.234406908378002	-0.158604240444441	0.323275980673656
1	-0.646494143822658	-0.698668491905837	2.06494267882069	2.22668189985617	2.18037767256508	0.323275980673656
1	-0.478711775632354	-0.0817345162374971	0.807260770572182	2.22668189985617	2.18037767256508	0.323275980673656
1	-0.771568272837248	-0.698668491905837	-0.530170976547053	0.175128604593249	0.325586399362275	0.323275980673656
1	1.69940842232905	0.535199459430843	2.51988606501939	-0.664612983518149	-0.667233524531622	-0.989546483017526
1	-1.14984124839357	-0.0817345162374971	0.577693024135804	-0.406446274762876	-0.362005040237062	0.323275980673656
1	1.66280136017843	0.535199459430843	-0.300852760269845	-0.664612983518149	-0.667233524531622	-0.989546483017526
1	-0.222462340578072	-0.0817345162374971	0.522746483086576	2.02665114720092	2.18037767256508	0.323275980673656
1	0.512729490946714	-0.0817345162374971	2.97388123661324	-0.664612983518149	-0.667233524531622	-0.989546483017526
1	-1.05222241599194	1.76906741076752	-0.441338239882541	-0.0733487781453544	-0.260177355735124	1.63609844436484
1	1.08318954279375	-0.0817345162374971	0.988968632479758	-0.664612983518149	-0.667233524531622	-0.989546483017526
1	0.945913059728953	-0.698668491905837	-0.659976565347274	-0.664612983518149	-0.667233524531622	-0.989546483017526
1	-0.600735316134394	0.535199459430843	0.183235748519907	0.239293474659197	0.401448024316219	0.323275980673656
1	-0.750214153249392	0.535199459430843	0.942955271128814	2.22668189985617	2.18037767256508	2.94892090805602
1	1.86719079051935	-0.698668491905837	-0.649945452948641	-0.664612983518149	-0.667233524531622	-0.989546483017526
1	-0.0638317379254211	0.535199459430843	0.557730611402206	0.820868354015322	1.08903946391556	0.323275980673656
1	-0.774618861349799	3.61986933777254	2.47731621986499	0.0388320852920914	-0.285634276860609	2.94892090805602
1	-1.10103183219275	1.15213343509918	0.344781573566549	2.22668189985617	2.18037767256508	1.63609844436484
1	-0.597684727621843	-0.698668491905837	-0.642359736109874	-0.308907059528398	-0.246685187538617	0.323275980673656
1	-0.823428277550615	-0.698668491905837	-0.684929581264272	-0.492573617133276	-0.463832724739	0.323275980673656
1	-0.829529454575717	-0.698668491905837	-0.685129205391607	-0.49343489055698	-0.46485100158402	0.323275980673656
1	-0.103489388588584	-0.698668491905837	1.24648375674317	2.22668189985617	2.18037767256508	0.323275980673656
1	0.473071840283551	-0.698668491905837	-0.629983040215043	-0.664612983518149	-0.667233524531622	-0.989546483017526
1	-1.08577888963	1.76906741076752	-0.477570018994022	-0.0838993775857284	-0.412918882488031	2.94892090805602
1	-0.954603583590307	-0.0817345162374971	0.703506130389306	2.22668189985617	2.18037767256508	1.63609844436484
1	-0.911895344414594	0.535199459430843	-0.550283107376153	-0.148279566007602	-0.311091197986093	1.63609844436484
1	1.84278608241894	-0.698668491905837	-0.645204379924411	-0.664612983518149	-0.667233524531622	-0.989546483017526
1	-0.77766944986235	0.535199459430843	-0.485455172023793	-0.105215894822402	-0.00586271369153367	0.323275980673656
1	0.354098888294063	-0.0817345162374971	-0.560214407711118	-0.664612983518149	-0.667233524531622	-0.989546483017526
1	0.451717720695695	-0.0817345162374971	-0.600139233178314	-0.664612983518149	-0.667233524531622	-0.989546483017526
1	-1.15899301393122	1.76906741076752	0.130834415094212	2.22668189985617	0.961754858288133	4.2617433717472
1	0.277834175480289	0.535199459430843	-0.513452455882664	-0.664612983518149	-0.667233524531622	-0.989546483017526
1	-0.582431785059088	-0.698668491905837	-0.682434279672572	-0.481807699336976	-0.451104264176258	0.323275980673656
1	0.076495333651924	-0.698668491905837	-0.674948374897472	-0.664612983518149	-0.667233524531622	-0.989546483017526
1	-1.08882947814255	-0.698668491905837	-0.659976565347274	-0.384914439170276	-0.336548119111578	0.323275980673656
1	-0.96375534912796	-0.698668491905837	-0.674948374897472	-0.449509945948076	-0.412918882488031	0.323275980673656
1	1.13199895899456	-0.698668491905837	-0.685129205391607	-0.664612983518149	-0.667233524531622	-0.989546483017526
1	-0.512268249270415	-0.698668491905837	-0.679938978080872	-0.471041781540676	-0.438375803613516	0.323275980673656
1	-0.140096450739196	-0.698668491905837	-0.682434279672572	-0.481807699336976	-0.451104264176258	0.323275980673656
1	-0.625140024234801	-0.0817345162374971	-0.550233201344319	-0.277255261207276	-0.209263513484155	0.323275980673656
1	-0.878338870776533	-0.698668491905837	-0.130922721875092	1.89767545200125	2.18037767256508	0.323275980673656
1	0.512729490946714	-0.0817345162374971	1.46602039078092	-0.664612983518149	-0.667233524531622	-0.989546483017526
1	0.085647099189577	-0.698668491905837	-0.640014152613676	-0.664612983518149	-0.667233524531622	-0.989546483017526
1	-0.0821352690007269	-0.698668491905837	0.168513469128878	2.22668189985617	2.18037767256508	0.323275980673656
1	-0.805124746475309	-0.0817345162374971	0.0343660555590996	-0.510875677386986	-0.485471107695662	0.323275980673656
1	-0.188905866940011	-0.0817345162374971	-0.440739367500534	-0.40730754818658	-0.363023317082082	0.323275980673656
1	0.335795357218757	1.76906741076752	1.02924280016979	-0.664612983518149	-0.667233524531622	-0.989546483017526
1	-0.493964718195109	-0.698668491905837	2.6687557579802	2.22668189985617	2.18037767256508	0.323275980673656
1	-1.08882947814255	-0.698668491905837	-0.63532298562128	-0.278547171342832	-0.210790928751684	0.323275980673656
1	-0.31092940744205	0.535199459430843	-0.265768819890547	1.01465487434872	1.31815175404492	0.323275980673656
1	-0.0150223217246054	0.535199459430843	2.97388123661324	-0.664612983518149	-0.667233524531622	-0.989546483017526
1	-0.493964718195109	0.535199459430843	-0.51290348953249	-0.266704661766902	-0.196789622132668	0.323275980673656
1	1.91294961820761	-0.698668491905837	-0.659976565347274	-0.664612983518149	-0.667233524531622	-0.989546483017526
1	-0.988160057228368	1.76906741076752	1.51567689245574	2.22668189985617	2.18037767256508	1.63609844436484
1	1.8824437330821	-0.0817345162374971	0.867148008772976	-0.664612983518149	-0.667233524531622	-0.989546483017526
1	-0.960704760615409	-0.698668491905837	-0.645004755797075	-0.320318932392476	-0.260177355735124	0.323275980673656
1	-0.80817533498786	1.15213343509918	2.2944106131934	2.22668189985617	2.18037767256508	1.63609844436484
1	-1.05222241599194	-0.698668491905837	-0.575136311229482	-0.0188732340960766	0.0962195400216593	0.323275980673656
1	-1.04307065045429	-0.698668491905837	-0.692415486039371	-0.524871370522176	-0.502018106427227	0.323275980673656
1	-0.954603583590307	1.76906741076752	-0.418131935079734	-0.384914439170276	-0.336548119111578	0.323275980673656
1	-0.158399981814501	-0.0817345162374971	0.0686015933972202	2.22668189985617	2.18037767256508	1.63609844436484
1	-0.728860033661535	0.535199459430843	-0.485505078055627	-0.0188732340960766	0.0962195400216593	0.323275980673656
1	-0.942401229540103	-0.0817345162374971	-0.635522609748616	-0.279408444766536	-0.211809205596704	0.323275980673656
1	0.503577725409061	-0.698668491905837	-0.659976565347274	-0.664612983518149	-0.667233524531622	-0.989546483017526
1	-0.201108220990215	-0.0817345162374971	-0.575186217261316	-0.0190885524520025	0.0959649708104044	0.323275980673656
1	0.128355338365291	-0.0817345162374971	-0.406803265853417	-0.664612983518149	-0.667233524531622	-0.989546483017526
1	0.9367612941913	-0.698668491905837	-0.610070533513279	-0.664612983518149	-0.667233524531622	-0.989546483017526
1	-0.866136516726329	-0.698668491905837	0.86719791480481	2.22668189985617	2.18037767256508	0.323275980673656
1	-0.62208943572225	-0.698668491905837	-0.081116502104765	2.11256317121539	2.18037767256508	0.323275980673656
1	-0.771568272837248	-0.0817345162374971	-0.59959026682814	-0.124379228499816	-0.231920173285836	1.63609844436484
1	-0.948502406565205	-0.698668491905837	-0.674948374897472	-0.449509945948076	-0.412918882488031	0.323275980673656
1	-0.89969299036439	1.76906741076752	-0.281339501822753	0.409394975840737	0.146878813061374	1.63609844436484
1	0.323593003168553	-0.698668491905837	-0.674948374897472	-0.664612983518149	-0.667233524531622	-0.989546483017526
1	-1.00036241127857	1.15213343509918	-0.569247399473071	-0.165505034481682	-0.463832724739	2.94892090805602
1	-0.774618861349799	1.15213343509918	-0.4155867274562	0.0237598003772713	-0.311091197986093	2.94892090805602
1	-0.533622368858272	-0.698668491905837	-0.590108120779681	-0.0834687408738765	0.0198487766452057	0.323275980673656
1	-1.14374007136847	-0.698668491905837	-0.130922721875092	1.89767545200125	2.18037767256508	0.323275980673656
1	1.5590813507517	-0.0817345162374971	-0.495885532677098	-0.664612983518149	-0.667233524531622	-0.989546483017526
1	-0.924097698464797	-0.698668491905837	-0.67504818696114	-0.449940582659928	-0.413428020910541	0.323275980673656
1	-0.429902359431539	0.535199459430843	-0.240865710005383	-0.492573617133276	-0.463832724739	0.323275980673656
1	1.07708836576865	1.76906741076752	2.97388123661324	-0.664612983518149	-0.667233524531622	-0.989546483017526
1	2.17224964177445	-0.698668491905837	-0.550382919439821	-0.664612983518149	-0.667233524531622	-0.989546483017526
1	-0.344485881080111	-0.0817345162374971	-0.535211485762286	0.153381450644723	-0.183552023147416	1.63609844436484
1	-0.619038847209699	1.15213343509918	-0.443184763060399	-0.26735061683468	-0.400954129559054	1.63609844436484
1	-0.725809445148984	0.535199459430843	0.737292513940921	2.22668189985617	2.18037767256508	1.63609844436484
1	-0.493964718195109	-0.698668491905837	-0.630032946246877	-0.255723425614676	-0.183806592358671	0.323275980673656
1	-0.561077665471231	0.535199459430843	0.665527640163635	2.22668189985617	2.18037767256508	1.63609844436484
1	0.775080103026098	-0.698668491905837	-0.694960693662905	-0.664612983518149	-0.667233524531622	-0.989546483017526
1	-0.283474110829092	-0.0817345162374971	0.168463563097045	-0.449509945948076	-0.412918882488031	0.323275980673656
1	-0.271271756778888	-0.0817345162374971	-0.645054661828909	-0.514105452725876	-0.489289645864485	0.323275980673656
1	1.83058372836874	-0.698668491905837	-0.664967168530673	-0.664612983518149	-0.667233524531622	-0.989546483017526
1	2.30952612483924	-0.698668491905837	-0.340528055577871	-0.664612983518149	-0.667233524531622	-0.989546483017526
1	-0.68310120597327	-0.698668491905837	-0.640014152613676	-0.298787096799876	-0.23472043460964	0.323275980673656
1	-0.853934162676125	-0.0817345162374971	1.6107478830995	2.22668189985617	2.18037767256508	0.323275980673656
1	-0.564128253983782	-0.698668491905837	-0.642359736109874	-0.308907059528398	-0.246685187538617	0.323275980673656
1	-0.884440047801635	0.535199459430843	-0.532915808297922	0.163286095017319	0.311585092743259	0.323275980673656
1	1.01912718403018	-0.0817345162374971	-0.535211485762286	-0.664612983518149	-0.667233524531622	-0.989546483017526
1	-0.43295294794409	-0.698668491905837	-0.679988884112706	-0.471257099896602	-0.438630372824771	0.323275980673656
1	-0.00587055618695245	1.15213343509918	2.88335169486638	-0.664612983518149	-0.667233524531622	-0.989546483017526
1	0.860496581377526	-0.698668491905837	-0.65493605613204	-0.664612983518149	-0.667233524531622	-0.989546483017526
1	1.40045074809905	1.15213343509918	-0.417632874761394	-0.664612983518149	-0.667233524531622	-0.989546483017526
1	-0.689202382998372	-0.698668491905837	0.699114399587914	2.22668189985617	2.18037767256508	0.323275980673656
1	-0.948502406565205	-0.698668491905837	0.173454166280444	2.22668189985617	2.18037767256508	0.323275980673656
1	2.9715038320628	-0.698668491905837	-0.664967168530673	-0.664612983518149	-0.667233524531622	-0.989546483017526
1	-0.71360709109878	3.61986933777254	2.97388123661324	2.22668189985617	2.18037767256508	2.29250967621043
1	-1.12238595178061	-0.698668491905837	-0.660874873920286	-0.388790169576944	-0.341130364914165	0.323275980673656
1	-1.06137418152959	1.15213343509918	-0.585267235691783	-0.0625828603490545	0.0445419901369257	0.323275980673656
1	1.05268365766824	0.535199459430843	-0.301102290429015	-0.664612983518149	-0.667233524531622	-0.989546483017526
1	-0.00892114469950343	-0.698668491905837	1.24648375674317	-0.664612983518149	-0.667233524531622	-0.989546483017526
1	-0.872237693751431	0.535199459430843	0.0596185076671012	-0.445203578829556	-0.407827498262934	0.323275980673656
1	-0.323131761492254	0.535199459430843	2.97388123661324	2.22668189985617	2.18037767256508	0.979687212519247
1	-0.89969299036439	-0.698668491905837	-0.425468121759331	0.626866515325996	0.85967260457494	0.323275980673656
1	-0.612937670184597	1.76906741076752	-0.203835434384559	0.91625438569054	0.173863149454387	1.63609844436484
1	-0.576330608033986	-0.698668491905837	-0.640213776741012	-0.29964837022358	-0.235738711454659	0.323275980673656
1	2.09598492896067	-0.698668491905837	-0.621099766548592	-0.664612983518149	-0.667233524531622	-0.989546483017526
1	-0.00892114469950343	-0.698668491905837	-0.101029008806529	-0.664612983518149	-0.667233524531622	-0.989546483017526
1	1.65975077166588	1.15213343509918	-0.29591206311828	-0.664612983518149	-0.667233524531622	-0.989546483017526
1	-1.09493065516765	3.0029353621042	-0.227241363314703	-0.112536718923886	-0.21791886666682	1.63609844436484
1	1.06793660023099	-0.698668491905837	-0.670456832032413	-0.664612983518149	-0.667233524531622	-0.989546483017526
1	0.418161247057634	0.535199459430843	-0.551231321980999	-0.664612983518149	-0.667233524531622	-0.989546483017526
1	-1.00036241127857	1.15213343509918	0.605041529580834	2.22668189985617	2.18037767256508	2.94892090805602
1	-0.646494143822658	-0.698668491905837	-0.656333425023392	-0.369196199187678	-0.317964566689974	0.323275980673656
1	-0.643443555310107	-0.698668491905837	-0.690019996511339	-0.514536089437728	-0.489798784286995	0.323275980673656
1	0.268682409942636	1.15213343509918	2.97388123661324	-0.664612983518149	-0.667233524531622	-0.989546483017526
1	-0.561077665471231	-0.698668491905837	-0.684929581264272	-0.492573617133276	-0.463832724739	0.323275980673656
1	-0.335334115542458	1.76906741076752	0.487712448739111	-0.492573617133276	-0.463832724739	0.323275980673656
1	-0.506167072245313	-0.698668491905837	2.86837988531618	2.22668189985617	2.18037767256508	0.323275980673656
1	-0.832580043088268	-0.698668491905837	-0.577132552502842	-0.0274859683331166	0.0860367715714655	0.323275980673656
1	-0.423801182406437	-0.698668491905837	-0.632677965934079	-0.267135298478754	-0.197298760555177	0.323275980673656
1	-0.429902359431539	-0.698668491905837	-0.225794088391517	1.48835525738592	1.87820401880558	0.323275980673656
1	0.961166002291708	1.15213343509918	0.636182893445246	-0.664612983518149	-0.667233524531622	-0.989546483017526
1	-0.439054124969192	-0.0817345162374971	0.205893086972541	2.22668189985617	2.18037767256508	0.323275980673656
1	-0.481762364144905	3.0029353621042	-0.322212541894795	-0.363382603577676	-0.311091197986093	0.323275980673656
1	-0.0821352690007269	-0.0817345162374971	-0.615310666855848	-0.192204510616506	-0.108708675038491	0.323275980673656
1	1.21741543734599	-0.698668491905837	2.97388123661324	-0.664612983518149	-0.667233524531622	-0.989546483017526
1	-0.149248216276849	0.535199459430843	0.243222798784369	1.70367361331192	2.13277323006042	0.323275980673656
1	0.56153890714753	-0.0817345162374971	0.617567943571166	-0.664612983518149	-0.667233524531622	-0.989546483017526
1	-1.03391888491663	-0.0817345162374971	0.47284045125258	1.81133279127492	2.18037767256508	0.323275980673656
1	-1.01256476532878	-0.0817345162374971	-0.618354934797722	-0.205338930327992	-0.124237396925037	0.323275980673656
1	1.50417075752578	-0.0817345162374971	0.308200452232231	-0.664612983518149	-0.667233524531622	-0.989546483017526
1	-0.207209398015317	-0.698668491905837	-0.649995358980475	-0.341850767985076	-0.285634276860609	0.323275980673656
1	-0.939350641027552	0.535199459430843	-0.450371231644495	-0.449509945948076	-0.412918882488031	0.323275980673656
1	-0.960704760615409	0.535199459430843	2.11474889859102	2.22668189985617	2.18037767256508	2.94892090805602
