# Supplementary material for: Efficient EM Estimation for the Pogit Model via Polya-Gamma Augmentation
Source: Entropy (Basel). 2026 Feb 11;28(2):207. doi: 10.3390/e28020207 (PMC12939104; doi:10.3390/e28020207)
Supplement: Supplementary file 1 [file entropy-28-00207-s001.zip › Supplementary_File_S3/Replicating_code_for_the_real_application/data/Y_test.csv]

Y_test
0
0
0
0
0
0
0
0
0
0
0
0
0
0
1
1
2
0
0
2
0
0
1
1
1
2
0
1
0
0
0
0
0
0
0
0
1
0
1
0
0
0
0
0
0
0
0
0
0
0
0
0
0
0
0
0
1
0
0
0
0
0
2
0
0
0
0
0
0
0
0
0
0
0
0
0
0
0
2
0
0
0
0
0
0
2
2
0
2
0
0
0
2
0
1
0
0
0
0
0
0
0
0
1
0
0
0
0
0
0
0
2
2
0
0
0
0
0
0
2
1
0
1
0
0
0
2
0
0
0
0
0
0
0
2
0
0
0
0
0
0
0
0
2
0
0
0
2
2
0
0
0
0
0
0
0
1
0
1
2
0
0
0
0
0
0
2
1
0
0
0
0
1
0
0
2
2
0
0
0
0
0
0
0
0
0
0
1
0
0
0
0
0
0
0
0
2
0
0
2
0
0
0
0
0
0
2
0
2
0
0
1
0
2
2
0
2
2
0
0
2
1
0
0
0
0
0
0
0
1
0
0
0
0
0
1
0
0
2
0
0
0
1
0
0
1
1
0
0
0
0
0
0
2
0
0
0
0
2
0
0
2
0
2
0
0
0
0
0
2
2
0
2
0
2
0
2
0
0
0
0
2
0
2
0
0
0
2
0
0
2
0
2
0
0
0
2
0
0
0
0
2
0
0
0
0
0
2
0
0
0
0
0
0
0
0
0
0
2
2
1
2
0
0
0
0
0
2
0
0
0
0
2
0
