# Supplementary material for: Efficient EM Estimation for the Pogit Model via Polya-Gamma Augmentation
Source: Entropy (Basel). 2026 Feb 11;28(2):207. doi: 10.3390/e28020207 (PMC12939104; doi:10.3390/e28020207)
Supplement: Supplementary file 1 [file entropy-28-00207-s001.zip › Supplementary_File_S3/Replicating_code_for_the_real_application/EMPogit.jl/Manifest.toml]

# This file is machine-generated - editing it directly is not advised

julia_version = "1.12.3"
manifest_format = "2.0"
project_hash = "7f31ed4bb46a0215f79ea382772dc5b373aa9055"

[[deps.Adapt]]
deps = ["LinearAlgebra", "Requires"]
git-tree-sha1 = "7e35fca2bdfba44d797c53dfe63a51fabf39bfc0"
uuid = "79e6a3ab-5dfb-504d-930d-738a2a938a0e"
version = "4.4.0"

    [deps.Adapt.extensions]
    AdaptSparseArraysExt = "SparseArrays"
    AdaptStaticArraysExt = "StaticArrays"

    [deps.Adapt.weakdeps]
    SparseArrays = "2f01184e-e22b-5df5-ae63-d93ebab69eaf"
    StaticArrays = "90137ffa-7385-5640-81b9-e52037218182"

[[deps.AliasTables]]
deps = ["PtrArrays", "Random"]
git-tree-sha1 = "9876e1e164b144ca45e9e3198d0b689cadfed9ff"
uuid = "66dad0bd-aa9a-41b7-9441-69ab47430ed8"
version = "1.1.3"

[[deps.ArgCheck]]
git-tree-sha1 = "f9e9a66c9b7be1ad7372bbd9b062d9230c30c5ce"
uuid = "dce04be8-c92d-5529-be00-80e4d2c0e197"
version = "2.5.0"

[[deps.ArrayInterface]]
deps = ["Adapt", "LinearAlgebra"]
git-tree-sha1 = "d81ae5489e13bc03567d4fbbb06c546a5e53c857"
uuid = "4fba245c-0d91-5ea0-9b3e-6abc04ee57a9"
version = "7.22.0"

    [deps.ArrayInterface.extensions]
    ArrayInterfaceBandedMatricesExt = "BandedMatrices"
    ArrayInterfaceBlockBandedMatricesExt = "BlockBandedMatrices"
    ArrayInterfaceCUDAExt = "CUDA"
    ArrayInterfaceCUDSSExt = ["CUDSS", "CUDA"]
    ArrayInterfaceChainRulesCoreExt = "ChainRulesCore"
    ArrayInterfaceChainRulesExt = "ChainRules"
    ArrayInterfaceGPUArraysCoreExt = "GPUArraysCore"
    ArrayInterfaceMetalExt = "Metal"
    ArrayInterfaceReverseDiffExt = "ReverseDiff"
    ArrayInterfaceSparseArraysExt = "SparseArrays"
    ArrayInterfaceStaticArraysCoreExt = "StaticArraysCore"
    ArrayInterfaceTrackerExt = "Tracker"

    [deps.ArrayInterface.weakdeps]
    BandedMatrices = "aae01518-5342-5314-be14-df237901396f"
    BlockBandedMatrices = "ffab5731-97b5-5995-9138-79e8c1846df0"
    CUDA = "052768ef-5323-5732-b1bb-66c8b64840ba"
    CUDSS = "45b445bb-4962-46a0-9369-b4df9d0f772e"
    ChainRules = "082447d4-558c-5d27-93f4-14fc19e9eca2"
    ChainRulesCore = "d360d2e6-b24c-11e9-a2a3-2a2ae2dbcce4"
    GPUArraysCore = "46192b85-c4d5-4398-a991-12ede77f4527"
    Metal = "dde4c033-4e86-420c-a63e-0dd931031962"
    ReverseDiff = "37e2e3b7-166d-5795-8a7a-e32c996b4267"
    SparseArrays = "2f01184e-e22b-5df5-ae63-d93ebab69eaf"
    StaticArraysCore = "1e83bf80-4336-4d27-bf5d-d5a4f845583c"
    Tracker = "9f7883ad-71c0-57eb-9f7f-b5c9e6d3789c"

[[deps.Artifacts]]
uuid = "56f22d72-fd6d-98f1-02f0-08ddc0907c33"
version = "1.11.0"

[[deps.Base64]]
uuid = "2a0f44e3-6c83-55bd-87e4-b1978d98bd5f"
version = "1.11.0"

[[deps.BitTwiddlingConvenienceFunctions]]
deps = ["Static"]
git-tree-sha1 = "f21cfd4950cb9f0587d5067e69405ad2acd27b87"
uuid = "62783981-4cbd-42fc-bca8-16325de8dc4b"
version = "0.1.6"

[[deps.CPUSummary]]
deps = ["CpuId", "IfElse", "PrecompileTools", "Preferences", "Static"]
git-tree-sha1 = "f3a21d7fc84ba618a779d1ed2fcca2e682865bab"
uuid = "2a0fbf3d-bb9c-48f3-b0a9-814d99fd7ab9"
version = "0.2.7"

[[deps.CSV]]
deps = ["CodecZlib", "Dates", "FilePathsBase", "InlineStrings", "Mmap", "Parsers", "PooledArrays", "PrecompileTools", "SentinelArrays", "Tables", "Unicode", "WeakRefStrings", "WorkerUtilities"]
git-tree-sha1 = "deddd8725e5e1cc49ee205a1964256043720a6c3"
uuid = "336ed68f-0bac-5ca0-87d4-7b16caf5d00b"
version = "0.10.15"

[[deps.CloseOpenIntervals]]
deps = ["Static", "StaticArrayInterface"]
git-tree-sha1 = "05ba0d07cd4fd8b7a39541e31a7b0254704ea581"
uuid = "fb6a15b2-703c-40df-9091-08a04967cfa9"
version = "0.1.13"

[[deps.CodecInflate64]]
deps = ["TranscodingStreams"]
git-tree-sha1 = "d981a6e8656b1e363a2731716f46851a2257deb7"
uuid = "6309b1aa-fc58-479c-8956-599a07234577"
version = "0.1.3"

[[deps.CodecZlib]]
deps = ["TranscodingStreams", "Zlib_jll"]
git-tree-sha1 = "962834c22b66e32aa10f7611c08c8ca4e20749a9"
uuid = "944b1d66-785c-5afd-91f1-9de20f533193"
version = "0.7.8"

[[deps.CommonWorldInvalidations]]
git-tree-sha1 = "ae52d1c52048455e85a387fbee9be553ec2b68d0"
uuid = "f70d9fcc-98c5-4d4a-abd7-e4cdeebd8ca8"
version = "1.0.0"

[[deps.Compat]]
deps = ["TOML", "UUIDs"]
git-tree-sha1 = "9d8a54ce4b17aa5bdce0ea5c34bc5e7c340d16ad"
uuid = "34da2185-b29b-5c13-b0c7-acf172513d20"
version = "4.18.1"
weakdeps = ["Dates", "LinearAlgebra"]

    [deps.Compat.extensions]
    CompatLinearAlgebraExt = "LinearAlgebra"

[[deps.CompilerSupportLibraries_jll]]
deps = ["Artifacts", "Libdl"]
uuid = "e66e0078-7015-5450-92f7-15fbd957f2ae"
version = "1.3.0+1"

[[deps.CpuId]]
deps = ["Markdown"]
git-tree-sha1 = "fcbb72b032692610bfbdb15018ac16a36cf2e406"
uuid = "adafc99b-e345-5852-983c-f28acb93d879"
version = "0.3.1"

[[deps.Crayons]]
git-tree-sha1 = "249fe38abf76d48563e2f4556bebd215aa317e15"
uuid = "a8cc5b0e-0ffa-5ad4-8c14-923d3ee1735f"
version = "4.1.1"

[[deps.DataAPI]]
git-tree-sha1 = "abe83f3a2f1b857aac70ef8b269080af17764bbe"
uuid = "9a962f9c-6df0-11e9-0e5d-c546b8b5ee8a"
version = "1.16.0"

[[deps.DataFrames]]
deps = ["Compat", "DataAPI", "DataStructures", "Future", "InlineStrings", "InvertedIndices", "IteratorInterfaceExtensions", "LinearAlgebra", "Markdown", "Missings", "PooledArrays", "PrecompileTools", "PrettyTables", "Printf", "Random", "Reexport", "SentinelArrays", "SortingAlgorithms", "Statistics", "TableTraits", "Tables", "Unicode"]
git-tree-sha1 = "d8928e9169ff76c6281f39a659f9bca3a573f24c"
uuid = "a93c6f00-e57d-5684-b7b6-d8193f3e46c0"
version = "1.8.1"

[[deps.DataStructures]]
deps = ["OrderedCollections"]
git-tree-sha1 = "e357641bb3e0638d353c4b29ea0e40ea644066a6"
uuid = "864edb3b-99cc-5e75-8d2d-829cb0a9cfe8"
version = "0.19.3"

[[deps.DataValueInterfaces]]
git-tree-sha1 = "bfc1187b79289637fa0ef6d4436ebdfe6905cbd6"
uuid = "e2d170a0-9d28-54be-80f0-106bbe20a464"
version = "1.0.0"

[[deps.Dates]]
deps = ["Printf"]
uuid = "ade2ca70-3891-5945-98fb-dc099432e06a"
version = "1.11.0"

[[deps.Distributions]]
deps = ["AliasTables", "FillArrays", "LinearAlgebra", "PDMats", "Printf", "QuadGK", "Random", "SpecialFunctions", "Statistics", "StatsAPI", "StatsBase", "StatsFuns"]
git-tree-sha1 = "3bc002af51045ca3b47d2e1787d6ce02e68b943a"
uuid = "31c24e10-a181-5473-b8eb-7969acd0382f"
version = "0.25.122"

    [deps.Distributions.extensions]
    DistributionsChainRulesCoreExt = "ChainRulesCore"
    DistributionsDensityInterfaceExt = "DensityInterface"
    DistributionsTestExt = "Test"

    [deps.Distributions.weakdeps]
    ChainRulesCore = "d360d2e6-b24c-11e9-a2a3-2a2ae2dbcce4"
    DensityInterface = "b429d917-457f-4dbc-8f4c-0cc954292b1d"
    Test = "8dfed614-e22c-5e08-85e1-65c5234f0b40"

[[deps.DocStringExtensions]]
git-tree-sha1 = "7442a5dfe1ebb773c29cc2962a8980f47221d76c"
uuid = "ffbed154-4ef7-542d-bbb7-c09d3a79fcae"
version = "0.9.5"

[[deps.EMPogit]]
deps = ["CSV", "DataFrames", "Distributions", "LinearAlgebra", "LoopVectorization", "Random", "XLSX"]
path = "."
uuid = "c7b58ccf-f784-4f62-b2c1-bf0cd8ad5f20"
version = "1.0.0-DEV"

[[deps.EzXML]]
deps = ["Printf", "XML2_jll"]
git-tree-sha1 = "7ea1aa5869e2626ccae84480e4f37185bc6f41d3"
uuid = "8f5d6c58-4d21-5cfd-889c-e3ad7ee6a615"
version = "1.2.3"

[[deps.FilePathsBase]]
deps = ["Compat", "Dates"]
git-tree-sha1 = "3bab2c5aa25e7840a4b065805c0cdfc01f3068d2"
uuid = "48062228-2e41-5def-b9a4-89aafe57970f"
version = "0.9.24"

    [deps.FilePathsBase.extensions]
    FilePathsBaseMmapExt = "Mmap"
    FilePathsBaseTestExt = "Test"

    [deps.FilePathsBase.weakdeps]
    Mmap = "a63ad114-7e13-5084-954f-fe012c677804"
    Test = "8dfed614-e22c-5e08-85e1-65c5234f0b40"

[[deps.FillArrays]]
deps = ["LinearAlgebra"]
git-tree-sha1 = "5bfcd42851cf2f1b303f51525a54dc5e98d408a3"
uuid = "1a297f60-69ca-5386-bcde-b61e274b549b"
version = "1.15.0"
weakdeps = ["PDMats", "SparseArrays", "Statistics"]

    [deps.FillArrays.extensions]
    FillArraysPDMatsExt = "PDMats"
    FillArraysSparseArraysExt = "SparseArrays"
    FillArraysStatisticsExt = "Statistics"

[[deps.Future]]
deps = ["Random"]
uuid = "9fa8497b-333b-5362-9e8d-4d0656e87820"
version = "1.11.0"

[[deps.HostCPUFeatures]]
deps = ["BitTwiddlingConvenienceFunctions", "IfElse", "Libdl", "Preferences", "Static"]
git-tree-sha1 = "af9ab7d1f70739a47f03be78771ebda38c3c71bf"
uuid = "3e5b6fbb-0976-4d2c-9146-d79de83f2fb0"
version = "0.1.18"

[[deps.HypergeometricFunctions]]
deps = ["LinearAlgebra", "OpenLibm_jll", "SpecialFunctions"]
git-tree-sha1 = "68c173f4f449de5b438ee67ed0c9c748dc31a2ec"
uuid = "34004b35-14d8-5ef3-9330-4cdb6864b03a"
version = "0.3.28"

[[deps.IfElse]]
git-tree-sha1 = "debdd00ffef04665ccbb3e150747a77560e8fad1"
uuid = "615f187c-cbe4-4ef1-ba3b-2fcf58d6d173"
version = "0.1.1"

[[deps.InlineStrings]]
git-tree-sha1 = "8f3d257792a522b4601c24a577954b0a8cd7334d"
uuid = "842dd82b-1e85-43dc-bf29-5d0ee9dffc48"
version = "1.4.5"

    [deps.InlineStrings.extensions]
    ArrowTypesExt = "ArrowTypes"
    ParsersExt = "Parsers"

    [deps.InlineStrings.weakdeps]
    ArrowTypes = "31f734f8-188a-4ce0-8406-c8a06bd891cd"
    Parsers = "69de0a69-1ddd-5017-9359-2bf0b02dc9f0"

[[deps.InputBuffers]]
git-tree-sha1 = "e5392ea00942566b631e991dd896942189937b2f"
uuid = "0c81fc1b-5583-44fc-8770-48be1e1cca08"
version = "1.1.1"

[[deps.InteractiveUtils]]
deps = ["Markdown"]
uuid = "b77e0a4c-d291-57a0-90e8-8db25a27a240"
version = "1.11.0"

[[deps.InvertedIndices]]
git-tree-sha1 = "6da3c4316095de0f5ee2ebd875df8721e7e0bdbe"
uuid = "41ab1584-1d38-5bbf-9106-f11c6c58b48f"
version = "1.3.1"

[[deps.IrrationalConstants]]
git-tree-sha1 = "b2d91fe939cae05960e760110b328288867b5758"
uuid = "92d709cd-6900-40b7-9082-c6be49f344b6"
version = "0.2.6"

[[deps.IteratorInterfaceExtensions]]
git-tree-sha1 = "a3f24677c21f5bbe9d2a714f95dcd58337fb2856"
uuid = "82899510-4779-5014-852e-03e436cf321d"
version = "1.0.0"

[[deps.JLLWrappers]]
deps = ["Artifacts", "Preferences"]
git-tree-sha1 = "0533e564aae234aff59ab625543145446d8b6ec2"
uuid = "692b3bcd-3c85-4b1f-b108-f13ce0eb3210"
version = "1.7.1"

[[deps.JuliaSyntaxHighlighting]]
deps = ["StyledStrings"]
uuid = "ac6e5ff7-fb65-4e79-a425-ec3bc9c03011"
version = "1.12.0"

[[deps.LaTeXStrings]]
git-tree-sha1 = "dda21b8cbd6a6c40d9d02a73230f9d70fed6918c"
uuid = "b964fa9f-0449-5b57-a5c2-d3ea65f4040f"
version = "1.4.0"

[[deps.LayoutPointers]]
deps = ["ArrayInterface", "LinearAlgebra", "ManualMemory", "SIMDTypes", "Static", "StaticArrayInterface"]
git-tree-sha1 = "a9eaadb366f5493a5654e843864c13d8b107548c"
uuid = "10f19ff3-798f-405d-979b-55457f8fc047"
version = "0.1.17"

[[deps.Libdl]]
uuid = "8f399da3-3557-5675-b5ff-fb832c97cbdb"
version = "1.11.0"

[[deps.Libiconv_jll]]
deps = ["Artifacts", "JLLWrappers", "Libdl"]
git-tree-sha1 = "be484f5c92fad0bd8acfef35fe017900b0b73809"
uuid = "94ce4f54-9a6c-5748-9c1c-f9c7231a4531"
version = "1.18.0+0"

[[deps.LinearAlgebra]]
deps = ["Libdl", "OpenBLAS_jll", "libblastrampoline_jll"]
uuid = "37e2e46d-f89d-539d-b4ee-838fcccc9c8e"
version = "1.12.0"

[[deps.LogExpFunctions]]
deps = ["DocStringExtensions", "IrrationalConstants", "LinearAlgebra"]
git-tree-sha1 = "13ca9e2586b89836fd20cccf56e57e2b9ae7f38f"
uuid = "2ab3a3ac-af41-5b50-aa03-7779005ae688"
version = "0.3.29"

    [deps.LogExpFunctions.extensions]
    LogExpFunctionsChainRulesCoreExt = "ChainRulesCore"
    LogExpFunctionsChangesOfVariablesExt = "ChangesOfVariables"
    LogExpFunctionsInverseFunctionsExt = "InverseFunctions"

    [deps.LogExpFunctions.weakdeps]
    ChainRulesCore = "d360d2e6-b24c-11e9-a2a3-2a2ae2dbcce4"
    ChangesOfVariables = "9e997f8a-9a97-42d5-a9f1-ce6bfc15e2c0"
    InverseFunctions = "3587e190-3f89-42d0-90ee-14403ec27112"

[[deps.LoopVectorization]]
deps = ["ArrayInterface", "CPUSummary", "CloseOpenIntervals", "DocStringExtensions", "HostCPUFeatures", "IfElse", "LayoutPointers", "LinearAlgebra", "OffsetArrays", "PolyesterWeave", "PrecompileTools", "SIMDTypes", "SLEEFPirates", "Static", "StaticArrayInterface", "ThreadingUtilities", "UnPack", "VectorizationBase"]
git-tree-sha1 = "a9fc7883eb9b5f04f46efb9a540833d1fad974b3"
uuid = "bdcacae8-1622-11e9-2a5c-532679323890"
version = "0.12.173"

    [deps.LoopVectorization.extensions]
    ForwardDiffExt = ["ChainRulesCore", "ForwardDiff"]
    ForwardDiffNNlibExt = ["ForwardDiff", "NNlib"]
    SpecialFunctionsExt = "SpecialFunctions"

    [deps.LoopVectorization.weakdeps]
    ChainRulesCore = "d360d2e6-b24c-11e9-a2a3-2a2ae2dbcce4"
    ForwardDiff = "f6369f11-7733-5829-9624-2563aa707210"
    NNlib = "872c559c-99b0-510c-b3b7-b6c96a88d5cd"
    SpecialFunctions = "276daf66-3868-5448-9aa4-cd146d93841b"

[[deps.ManualMemory]]
git-tree-sha1 = "bcaef4fc7a0cfe2cba636d84cda54b5e4e4ca3cd"
uuid = "d125e4d3-2237-4719-b19c-fa641b8a4667"
version = "0.1.8"

[[deps.Markdown]]
deps = ["Base64", "JuliaSyntaxHighlighting", "StyledStrings"]
uuid = "d6f4376e-aef5-505a-96c1-9c027394607a"
version = "1.11.0"

[[deps.Missings]]
deps = ["DataAPI"]
git-tree-sha1 = "ec4f7fbeab05d7747bdf98eb74d130a2a2ed298d"
uuid = "e1d29d7a-bbdc-5cf2-9ac0-f12de2c33e28"
version = "1.2.0"

[[deps.Mmap]]
uuid = "a63ad114-7e13-5084-954f-fe012c677804"
version = "1.11.0"

[[deps.OffsetArrays]]
git-tree-sha1 = "117432e406b5c023f665fa73dc26e79ec3630151"
uuid = "6fe1bfb0-de20-5000-8ca7-80f57d26f881"
version = "1.17.0"
weakdeps = ["Adapt"]

    [deps.OffsetArrays.extensions]
    OffsetArraysAdaptExt = "Adapt"

[[deps.OpenBLAS_jll]]
deps = ["Artifacts", "CompilerSupportLibraries_jll", "Libdl"]
uuid = "4536629a-c528-5b80-bd46-f80d51c5b363"
version = "0.3.29+0"

[[deps.OpenLibm_jll]]
deps = ["Artifacts", "Libdl"]
uuid = "05823500-19ac-5b8b-9628-191a04bc5112"
version = "0.8.7+0"

[[deps.OpenSpecFun_jll]]
deps = ["Artifacts", "CompilerSupportLibraries_jll", "JLLWrappers", "Libdl"]
git-tree-sha1 = "1346c9208249809840c91b26703912dff463d335"
uuid = "efe28fd5-8261-553b-a9e1-b2916fc3738e"
version = "0.5.6+0"

[[deps.OrderedCollections]]
git-tree-sha1 = "05868e21324cede2207c6f0f466b4bfef6d5e7ee"
uuid = "bac558e1-5e72-5ebc-8fee-abe8a469f55d"
version = "1.8.1"

[[deps.PDMats]]
deps = ["LinearAlgebra", "SparseArrays", "SuiteSparse"]
git-tree-sha1 = "e4cff168707d441cd6bf3ff7e4832bdf34278e4a"
uuid = "90014a1f-27ba-587c-ab20-58faa44d9150"
version = "0.11.37"
weakdeps = ["StatsBase"]

    [deps.PDMats.extensions]
    StatsBaseExt = "StatsBase"

[[deps.Parsers]]
deps = ["Dates", "PrecompileTools", "UUIDs"]
git-tree-sha1 = "7d2f8f21da5db6a806faf7b9b292296da42b2810"
uuid = "69de0a69-1ddd-5017-9359-2bf0b02dc9f0"
version = "2.8.3"

[[deps.PolyesterWeave]]
deps = ["BitTwiddlingConvenienceFunctions", "CPUSummary", "IfElse", "Static", "ThreadingUtilities"]
git-tree-sha1 = "645bed98cd47f72f67316fd42fc47dee771aefcd"
uuid = "1d0040c9-8b98-4ee7-8388-3f51789ca0ad"
version = "0.2.2"

[[deps.PooledArrays]]
deps = ["DataAPI", "Future"]
git-tree-sha1 = "36d8b4b899628fb92c2749eb488d884a926614d3"
uuid = "2dfb63ee-cc39-5dd5-95bd-886bf059d720"
version = "1.4.3"

[[deps.PrecompileTools]]
deps = ["Preferences"]
git-tree-sha1 = "07a921781cab75691315adc645096ed5e370cb77"
uuid = "aea7be01-6a6a-4083-8856-8a6e6704d82a"
version = "1.3.3"

[[deps.Preferences]]
deps = ["TOML"]
git-tree-sha1 = "522f093a29b31a93e34eaea17ba055d850edea28"
uuid = "21216c6a-2e73-6563-6e65-726566657250"
version = "1.5.1"

[[deps.PrettyTables]]
deps = ["Crayons", "LaTeXStrings", "Markdown", "PrecompileTools", "Printf", "REPL", "Reexport", "StringManipulation", "Tables"]
git-tree-sha1 = "c5a07210bd060d6a8491b0ccdee2fa0235fc00bf"
uuid = "08abe8d2-0d0c-5749-adfa-8a2ac140af0d"
version = "3.1.2"

[[deps.Printf]]
deps = ["Unicode"]
uuid = "de0858da-6303-5e67-8744-51eddeeeb8d7"
version = "1.11.0"

[[deps.PtrArrays]]
git-tree-sha1 = "1d36ef11a9aaf1e8b74dacc6a731dd1de8fd493d"
uuid = "43287f4e-b6f4-7ad1-bb20-aadabca52c3d"
version = "1.3.0"

[[deps.QuadGK]]
deps = ["DataStructures", "LinearAlgebra"]
git-tree-sha1 = "9da16da70037ba9d701192e27befedefb91ec284"
uuid = "1fd47b50-473d-5c70-9696-f719f8f3bcdc"
version = "2.11.2"

    [deps.QuadGK.extensions]
    QuadGKEnzymeExt = "Enzyme"

    [deps.QuadGK.weakdeps]
    Enzyme = "7da242da-08ed-463a-9acd-ee780be4f1d9"

[[deps.REPL]]
deps = ["InteractiveUtils", "JuliaSyntaxHighlighting", "Markdown", "Sockets", "StyledStrings", "Unicode"]
uuid = "3fa0cd96-eef1-5676-8a61-b3b8758bbffb"
version = "1.11.0"

[[deps.Random]]
deps = ["SHA"]
uuid = "9a3f8284-a2c9-5f02-9a11-845980a1fd5c"
version = "1.11.0"

[[deps.Reexport]]
git-tree-sha1 = "45e428421666073eab6f2da5c9d310d99bb12f9b"
uuid = "189a3867-3050-52da-a836-e630ba90ab69"
version = "1.2.2"

[[deps.Requires]]
deps = ["UUIDs"]
git-tree-sha1 = "62389eeff14780bfe55195b7204c0d8738436d64"
uuid = "ae029012-a4dd-5104-9daa-d747884805df"
version = "1.3.1"

[[deps.Rmath]]
deps = ["Random", "Rmath_jll"]
git-tree-sha1 = "5b3d50eb374cea306873b371d3f8d3915a018f0b"
uuid = "79098fc4-a85e-5d69-aa6a-4863f24498fa"
version = "0.9.0"

[[deps.Rmath_jll]]
deps = ["Artifacts", "JLLWrappers", "Libdl"]
git-tree-sha1 = "58cdd8fb2201a6267e1db87ff148dd6c1dbd8ad8"
uuid = "f50d1b31-88e8-58de-be2c-1cc44531875f"
version = "0.5.1+0"

[[deps.SHA]]
uuid = "ea8e919c-243c-51af-8825-aaa63cd721ce"
version = "0.7.0"

[[deps.SIMDTypes]]
git-tree-sha1 = "330289636fb8107c5f32088d2741e9fd7a061a5c"
uuid = "94e857df-77ce-4151-89e5-788b33177be4"
version = "0.1.0"

[[deps.SLEEFPirates]]
deps = ["IfElse", "Static", "VectorizationBase"]
git-tree-sha1 = "456f610ca2fbd1c14f5fcf31c6bfadc55e7d66e0"
uuid = "476501e8-09a2-5ece-8869-fb82de89a1fa"
version = "0.6.43"

[[deps.SciMLPublic]]
git-tree-sha1 = "ed647f161e8b3f2973f24979ec074e8d084f1bee"
uuid = "431bcebd-1456-4ced-9d72-93c2757fff0b"
version = "1.0.0"

[[deps.SentinelArrays]]
deps = ["Dates", "Random"]
git-tree-sha1 = "ebe7e59b37c400f694f52b58c93d26201387da70"
uuid = "91c51154-3ec4-41a3-a24f-3f23e20d615c"
version = "1.4.9"

[[deps.Serialization]]
uuid = "9e88b42a-f829-5b0c-bbe9-9e923198166b"
version = "1.11.0"

[[deps.Sockets]]
uuid = "6462fe0b-24de-5631-8697-dd941f90decc"
version = "1.11.0"

[[deps.SortingAlgorithms]]
deps = ["DataStructures"]
git-tree-sha1 = "64d974c2e6fdf07f8155b5b2ca2ffa9069b608d9"
uuid = "a2af1166-a08f-5f64-846c-94a0d3cef48c"
version = "1.2.2"

[[deps.SparseArrays]]
deps = ["Libdl", "LinearAlgebra", "Random", "Serialization", "SuiteSparse_jll"]
uuid = "2f01184e-e22b-5df5-ae63-d93ebab69eaf"
version = "1.12.0"

[[deps.SpecialFunctions]]
deps = ["IrrationalConstants", "LogExpFunctions", "OpenLibm_jll", "OpenSpecFun_jll"]
git-tree-sha1 = "f2685b435df2613e25fc10ad8c26dddb8640f547"
uuid = "276daf66-3868-5448-9aa4-cd146d93841b"
version = "2.6.1"

    [deps.SpecialFunctions.extensions]
    SpecialFunctionsChainRulesCoreExt = "ChainRulesCore"

    [deps.SpecialFunctions.weakdeps]
    ChainRulesCore = "d360d2e6-b24c-11e9-a2a3-2a2ae2dbcce4"

[[deps.Static]]
deps = ["CommonWorldInvalidations", "IfElse", "PrecompileTools", "SciMLPublic"]
git-tree-sha1 = "49440414711eddc7227724ae6e570c7d5559a086"
uuid = "aedffcd0-7271-4cad-89d0-dc628f76c6d3"
version = "1.3.1"

[[deps.StaticArrayInterface]]
deps = ["ArrayInterface", "Compat", "IfElse", "LinearAlgebra", "PrecompileTools", "Static"]
git-tree-sha1 = "96381d50f1ce85f2663584c8e886a6ca97e60554"
uuid = "0d7ed370-da01-4f52-bd93-41d350b8b718"
version = "1.8.0"

    [deps.StaticArrayInterface.extensions]
    StaticArrayInterfaceOffsetArraysExt = "OffsetArrays"
    StaticArrayInterfaceStaticArraysExt = "StaticArrays"

    [deps.StaticArrayInterface.weakdeps]
    OffsetArrays = "6fe1bfb0-de20-5000-8ca7-80f57d26f881"
    StaticArrays = "90137ffa-7385-5640-81b9-e52037218182"

[[deps.Statistics]]
deps = ["LinearAlgebra"]
git-tree-sha1 = "ae3bb1eb3bba077cd276bc5cfc337cc65c3075c0"
uuid = "10745b16-79ce-11e8-11f9-7d13ad32a3b2"
version = "1.11.1"
weakdeps = ["SparseArrays"]

    [deps.Statistics.extensions]
    SparseArraysExt = ["SparseArrays"]

[[deps.StatsAPI]]
deps = ["LinearAlgebra"]
git-tree-sha1 = "178ed29fd5b2a2cfc3bd31c13375ae925623ff36"
uuid = "82ae8749-77ed-4fe6-ae5f-f523153014b0"
version = "1.8.0"

[[deps.StatsBase]]
deps = ["AliasTables", "DataAPI", "DataStructures", "LinearAlgebra", "LogExpFunctions", "Missings", "Printf", "Random", "SortingAlgorithms", "SparseArrays", "Statistics", "StatsAPI"]
git-tree-sha1 = "be5733d4a2b03341bdcab91cea6caa7e31ced14b"
uuid = "2913bbd2-ae8a-5f71-8c99-4fb6c76f3a91"
version = "0.34.9"

[[deps.StatsFuns]]
deps = ["HypergeometricFunctions", "IrrationalConstants", "LogExpFunctions", "Reexport", "Rmath", "SpecialFunctions"]
git-tree-sha1 = "91f091a8716a6bb38417a6e6f274602a19aaa685"
uuid = "4c63d2b9-4356-54db-8cca-17b64c39e42c"
version = "1.5.2"

    [deps.StatsFuns.extensions]
    StatsFunsChainRulesCoreExt = "ChainRulesCore"
    StatsFunsInverseFunctionsExt = "InverseFunctions"

    [deps.StatsFuns.weakdeps]
    ChainRulesCore = "d360d2e6-b24c-11e9-a2a3-2a2ae2dbcce4"
    InverseFunctions = "3587e190-3f89-42d0-90ee-14403ec27112"

[[deps.StringManipulation]]
deps = ["PrecompileTools"]
git-tree-sha1 = "a3c1536470bf8c5e02096ad4853606d7c8f62721"
uuid = "892a3eda-7b42-436c-8928-eab12a02cf0e"
version = "0.4.2"

[[deps.StyledStrings]]
uuid = "f489334b-da3d-4c2e-b8f0-e476e12c162b"
version = "1.11.0"

[[deps.SuiteSparse]]
deps = ["Libdl", "LinearAlgebra", "Serialization", "SparseArrays"]
uuid = "4607b0f0-06f3-5cda-b6b1-a6196a1729e9"

[[deps.SuiteSparse_jll]]
deps = ["Artifacts", "Libdl", "libblastrampoline_jll"]
uuid = "bea87d4a-7f5b-5778-9afe-8cc45184846c"
version = "7.8.3+2"

[[deps.TOML]]
deps = ["Dates"]
uuid = "fa267f1f-6049-4f14-aa54-33bafae1ed76"
version = "1.0.3"

[[deps.TableTraits]]
deps = ["IteratorInterfaceExtensions"]
git-tree-sha1 = "c06b2f539df1c6efa794486abfb6ed2022561a39"
uuid = "3783bdb8-4a98-5b6b-af9a-565f29a5fe9c"
version = "1.0.1"

[[deps.Tables]]
deps = ["DataAPI", "DataValueInterfaces", "IteratorInterfaceExtensions", "OrderedCollections", "TableTraits"]
git-tree-sha1 = "f2c1efbc8f3a609aadf318094f8fc5204bdaf344"
uuid = "bd369af6-aec1-5ad0-b16a-f7cc5008161c"
version = "1.12.1"

[[deps.ThreadingUtilities]]
deps = ["ManualMemory"]
git-tree-sha1 = "d969183d3d244b6c33796b5ed01ab97328f2db85"
uuid = "8290d209-cae3-49c0-8002-c8c24d57dab5"
version = "0.5.5"

[[deps.TranscodingStreams]]
git-tree-sha1 = "0c45878dcfdcfa8480052b6ab162cdd138781742"
uuid = "3bb67fe8-82b1-5028-8e26-92a6c54297fa"
version = "0.11.3"

[[deps.UUIDs]]
deps = ["Random", "SHA"]
uuid = "cf7118a7-6976-5b1a-9a39-7adc72f591a4"
version = "1.11.0"

[[deps.UnPack]]
git-tree-sha1 = "387c1f73762231e86e0c9c5443ce3b4a0a9a0c2b"
uuid = "3a884ed6-31ef-47d7-9d2a-63182c4928ed"
version = "1.0.2"

[[deps.Unicode]]
uuid = "4ec0a83e-493e-50e2-b9ac-8f72acf5a8f5"
version = "1.11.0"

[[deps.VectorizationBase]]
deps = ["ArrayInterface", "CPUSummary", "HostCPUFeatures", "IfElse", "LayoutPointers", "Libdl", "LinearAlgebra", "SIMDTypes", "Static", "StaticArrayInterface"]
git-tree-sha1 = "d1d9a935a26c475ebffd54e9c7ad11627c43ea85"
uuid = "3d5dd08c-fd9d-11e8-17fa-ed2836048c2f"
version = "0.21.72"

[[deps.WeakRefStrings]]
deps = ["DataAPI", "InlineStrings", "Parsers"]
git-tree-sha1 = "b1be2855ed9ed8eac54e5caff2afcdb442d52c23"
uuid = "ea10d353-3f73-51f8-a26c-33c1cb351aa5"
version = "1.4.2"

[[deps.WorkerUtilities]]
git-tree-sha1 = "cd1659ba0d57b71a464a29e64dbc67cfe83d54e7"
uuid = "76eceee3-57b5-4d4a-8e66-0e911cebbf60"
version = "1.6.1"

[[deps.XLSX]]
deps = ["Artifacts", "Dates", "EzXML", "Printf", "Tables", "ZipArchives", "ZipFile"]
git-tree-sha1 = "7fca49e6dbb35b7b7471956c2a9d3d921360a00f"
uuid = "fdbf4ff8-1666-58a4-91e7-1b58723a45e0"
version = "0.10.4"

[[deps.XML2_jll]]
deps = ["Artifacts", "JLLWrappers", "Libdl", "Libiconv_jll", "Zlib_jll"]
git-tree-sha1 = "5c959b708667b34cb758e8d7c6f8e69b94c32deb"
uuid = "02c8fc9c-b97f-50b9-bbe4-9be30ff0a78a"
version = "2.15.1+0"

[[deps.ZipArchives]]
deps = ["ArgCheck", "CodecInflate64", "CodecZlib", "InputBuffers", "PrecompileTools", "TranscodingStreams", "Zlib_jll"]
git-tree-sha1 = "83f728ecb873c58b794964f8b4bed811814d4b0d"
uuid = "49080126-0e18-4c2a-b176-c102e4b3760c"
version = "2.6.0"

[[deps.ZipFile]]
deps = ["Libdl", "Printf", "Zlib_jll"]
git-tree-sha1 = "f492b7fe1698e623024e873244f10d89c95c340a"
uuid = "a5390f91-8eb1-5f08-bee0-b1d1ffed6cea"
version = "0.10.1"

[[deps.Zlib_jll]]
deps = ["Libdl"]
uuid = "83775a58-1f1d-513f-b197-d71354ab007a"
version = "1.3.1+2"

[[deps.libblastrampoline_jll]]
deps = ["Artifacts", "Libdl"]
uuid = "8e850b90-86db-534c-a0d3-1478176c7d93"
version = "5.15.0+0"
