# Supplementary material for: Efficient EM Estimation for the Pogit Model via Polya-Gamma Augmentation
Source: Entropy (Basel). 2026 Feb 11;28(2):207. doi: 10.3390/e28020207 (PMC12939104; doi:10.3390/e28020207)
Supplement: Supplementary file 1 [file entropy-28-00207-s001.zip › Supplementary_File_S3/Replicating_code_for_the_real_application/Readme.txt]

This folder contains all scripts required to replicate the empirical application 
and the estimation of the pogit model. The replication pipeline is fully modular 
and proceeds through  the following steps.

1. code1_survey.R — Survey data processing

This script imports the file survey.csv and constructs all survey-based variables.
It generates demographic and behavioral covariates that are used in all subsequent steps of the analysis.

2. code2_survey_purchase.R — Purchase data processing and matrix construction

Imports the file amazon-purchases.csv and constructs purchase based variables. 
The script then merges the purchase data with the survey variables created in Step 1 using the customer identifier. 
Based on the merged dataset, it constructs the design matrices associated with SoW and SioW,
 defines the response variable Y, and computes empirical SoW and SioW benchmarks. 
The data are split into training and test samples. 
The design matrices V (X_2) and W (X_1), together with
Y_train and Y_test, are exported to the Excel file matrices_data.xlsx. 
In addition, empirical SoW and SioW measures are exported to a separate 
Excel file named empirical_sow.xlsx.
All required data preprocessing steps are performed within this script.

3. code3_csv.R — Excel to CSV conversion

This script reads the Excel files generated in Step 2 and exports each worksheet as a separate CSV file.
These CSV files serve as inputs for the Julia implementation of the pogit model.

4. Julia scripts — Model estimation and prediction

The Julia implementation is contained in the following files:
 fit_and_predict1.jl 
 fit_and_predict2.jl 

Before execution, update the working directory path
C:\Replicating_code_for_the_real_application
to match the local directory where the replication folder is stored.
 

5. code4.R — Running Julia from R

This script executes the Julia estimation and prediction routines from within R by calling the corresponding Julia scripts.

7. code5.R — Summary table

This script generates summary tables reporting parameter estimates, standard errors, 
p-values, and confidence intervals for both the SoW and SioW components of the pogit model.

8. code6.R — Model evaluation

This script compares the predicted SoW and SioW values obtained from the pogit 
model with their corresponding empirical benchmark measures.
